# Supplementary material for: Computational reconstruction of proteome-wide protein interaction networks between HTLV retroviruses and Homo sapiens
Source: BMC Bioinformatics. 2014 Jul 18;15(1):245. doi: 10.1186/1471-2105-15-245 (PMC4133621; doi:10.1186/1471-2105-15-245)
Supplement: Supplementary file 2 — Additional file 2: Text file contains the overlapped interactions between Multi-instance AdaBoost and the experimental technique HT-Y2H [ [9]]. (TXT 1 MB) [file 12859_2014_6529_MOESM2_ESM.txt]

P03346	Q9NQG7	0.24857
P03346	P09651	0.84181
P03346	O95931	0.78588
P03346	Q96EY1	1.0023
P03346	Q6S8J7	0.46313
P03346	P57075	0.36294
P03346	Q9Y2U9	0.73654
P03346	O95755	0.20369
P03346	A6NHT5	0.44257
P03346	Q8NEE0	0.39913
P03346	P49848	0.88298
P03346	Q9H6Y5	1.2321
P03346	Q96RU7	0.44979
P03346	P20929	0.60386
P03346	P29992	0.76495
P03346	Q9UBN7	0.96686
P03346	Q9Y3A4	0.33513
P03346	P49802	0.59488
P03346	Q7Z569	0.37626
P03346	Q6P3X3	0.72697
P03346	P50453	0.44812
P03346	Q6ZT46	0.39913
P03346	Q96MN5	0.21301
P03346	Q9BYS1	0.1682
P03346	Q03938	0.59254
P03346	Q8TD30	0.39401
P03346	Q96PM9	0.82846
P03346	Q5SR53	0.079321
P03346	Q8WXW3	0.49825
P03346	A1L3X4	0.39913
P03346	O75533	0.63209
P03346	Q9H8V3	0.83315
P03346	Q969Q0	0.17232
P03346	Q03924	0.2096
P03346	O60925	0.36693
P03346	Q6PI26	0.99681
P03346	Q5JU00	0.2655
P03346	O60683	0.22573
P03346	Q9NX02	0.69251
P03346	P28749	1.3928
P03346	Q9UBW5	0.82294
P03346	Q8TAM1	0.79848
P03346	O75604	0.43036
P03346	Q99832	0.77107
P03346	Q15648	0.79487
P03346	P49427	1.1519
P03346	Q9H2A3	0.64031
P03346	Q8NHW5	0.95141
P03346	Q9H4X1	0.94884
P03346	Q13670	0.31166
P03346	Q9HD67	0.74899
P03346	O14981	1.0665
P03346	Q6ULP2	0.53815
P03346	Q15131	1.3428
P03346	O00329	0.17825
P03346	Q53GI3	0.2368
P03346	Q86UN6	0.12941
P03346	Q8WX94	0.37192
P03346	P08048	0.10068
P03346	P51149	0.35606
P03346	O75113	0.46505
P03346	O95476	0.74147
P03346	Q9NP87	0.52327
P03346	Q6PIJ6	0.42696
P03346	O14802	0.65382
P03346	Q9H9H5	0.50234
P03346	P11413	0.45052
P03346	Q9BZ23	0.39325
P03346	Q8N1B3	1.0058
P03346	P10275	0.74528
P03346	Q15437	0.8453
P03346	P55036	1.1143
P03346	Q9UBC5	0.64787
P03346	Q5T2P9	0.44185
P03346	Q86WZ6	0.13751
P03346	Q5JRK9	0.39913
P03346	Q96JM7	0.022022
P03346	P53041	0.86229
P03346	Q969T4	1.1519
P03346	P14672	0.63492
P03346	O95780	0.37914
P03346	A6NH08	0.47216
P03346	Q9HBG6	0.65232
P03346	Q13564	0.47106
P03346	Q7Z6K3	0.097212
P03346	Q0D2H9	0.37238
P03346	O94906	0.84116
P03346	Q96GA3	0.5946
P03346	P49796	0.29941
P03346	Q9BQI9	0.1787
P03346	P02549	0.36425
P03346	O60361	0.60461
P03346	Q86UY5	0.27557
P03346	O94979	0.92667
P03346	Q9BZE3	0.44257
P03346	Q9BR77	0.72482
P03346	Q9UHL9	0.78101
P03346	Q8N239	0.66112
P03346	Q9NWW6	0.54505
P03346	Q8WXD9	0.30825
P03346	Q8TEB6	0.39913
P03346	Q4V328	0.39913
P03346	O75116	0.78434
P03346	Q3SYF9	0.39913
P03346	Q9NVV2	0.39913
P03346	Q8WY41	0.48111
P03346	Q8IZ69	0.3204
P03346	Q96CW6	0.55063
P03346	Q8N6U2	0.85603
P03346	P62256	1.1519
P03346	Q6ZW33	0.13067
P03346	P11021	0.38073
P03346	Q9UPZ9	1.0991
P03346	P60981	0.17127
P03346	P46934	0.78712
P03346	P78362	0.30506
P03346	Q96MT4	0.48677
P03346	O43504	0.166
P03346	Q8IYD1	0.60532
P03346	Q04837	0.1964
P03346	O60229	0.25104
P03346	Q9P1U1	0.99905
P03346	Q9HAC7	0.099664
P03346	P51449	0.76026
P03346	Q9NR09	1.1955
P03346	Q96FZ7	0.67728
P03346	Q9UJW9	0.36708
P03346	Q5SWA1	0.77009
P03346	Q9C086	0.61868
P03346	Q9UKV8	1.0089
P03346	P51812	0.48519
P03346	P0C858	0.32173
P03346	Q5EE01	0.78894
P03346	Q9UBT7	0.2946
P03346	Q8WTU0	0.61034
P03346	Q9H1J1	0.89591
P03346	Q96S65	0.49708
P03346	P49643	0.62052
P03346	Q6ZUT4	0.4369
P03346	O94916	1.2138
P03346	Q8TF20	0.17011
P03346	O14559	0.43157
P03346	Q9NZP6	0.77802
P03346	Q8TDY2	0.64383
P03346	Q8WWR9	0.39913
P03346	Q15276	0.55486
P03346	P0C7T7	0.39913
P03346	Q9Y2K7	0.55344
P03346	Q8IX90	0.65232
P03346	Q9P1Q0	0.55811
P03346	Q9P2H0	0.21405
P03346	P63241	0.97417
P03346	Q86YH6	0.25724
P03346	Q717R9	0.63166
P03346	Q86VX9	0.57592
P03346	Q8IW36	0.4042
P03346	Q9BRU2	0.59701
P03346	P53667	0.47704
P03346	Q9UNN5	0.69437
P03346	Q00978	0.87531
P03346	Q6ZSR3	0.39913
P03346	Q9ULX3	0.60234
P03346	P45983	0.89464
P03346	O60869	1.0483
P03346	Q8IZ20	0.27634
P03346	P49023	0.85338
P03346	A8MPP1	0.62672
P03346	Q9BW27	1.2108
P03346	Q9UN79	0.71152
P03346	Q96M69	0.61078
P03346	Q9UQB3	0.98385
P03346	Q7Z3E1	1.0632
P03346	P61077	1.1519
P03346	Q9NQW6	0.32385
P03346	Q96N22	0.21818
P03346	Q9Y4F4	0.787
P03346	P13647	0.90917
P03346	Q9NVF7	0.39913
P03346	Q6P4D5	0.51033
P03346	Q9UHH9	0.52233
P03346	Q6P3R8	0.46777
P03346	Q53LP3	0.22331
P03346	Q8IZM8	0.63545
P03346	Q8IWC1	0.29193
P03346	Q96BR1	0.62539
P03346	O14841	0.39913
P03346	P04731	0.24161
P03346	A6NEQ9	0.39913
P03346	Q13206	0.83843
P03346	Q9BQ70	0.61265
P03346	P51843	1.2258
P03346	Q7Z614	0.37747
P03346	A6NF79	0.37914
P03346	O15021	0.56604
P03346	Q96CA5	0.49801
P03346	Q14566	0.84591
P03346	P0C7V5	0.42491
P03346	Q9C0F0	0.57734
P03346	Q6ZVN9	0.36154
P03346	Q5QFB9	0.81787
P03346	Q5XKL5	0.30739
P03346	Q5JTN6	0.10423
P03346	A6NP81	0.3449
P03346	Q96DN5	0.57837
P03346	Q04695	0.90917
P03346	Q9H3F6	0.73362
P03346	P49137	0.99726
P03346	Q9NPD7	0.55012
P03346	Q9Y314	0.38306
P03346	Q9HAU4	0.86518
P03346	Q7RTS9	0.39913
P03346	Q9P2G1	0.24639
P03346	Q96H79	0.31436
P03346	Q12799	0.54466
P03346	Q9HBI1	0.2946
P03346	P63119	1.1535
P03346	Q9Y3E5	0.44692
P03346	Q99457	0.32714
P03346	P68400	0.94337
P03346	Q86TI4	0.19948
P03346	Q8N9W4	0.4854
P03346	Q32M84	0.12541
P03346	O95985	0.52808
P03346	Q8IXQ3	0.24734
P03346	O43301	0.97087
P03346	Q9NQW1	0.7208
P03346	P22531	0.39913
P03346	Q5T653	0.48677
P03346	Q12926	0.81702
P03346	Q96CM3	0.1964
P03346	Q5EBM0	0.42696
P03346	O14578	0.56111
P03346	P55196	0.4381
P03346	Q9NZE8	0.51315
P03346	Q9BTE1	0.34995
P03346	P0C7I6	0.16672
P03346	Q8N6V4	0.44692
P03346	A8K0S8	0.75808
P03346	P79522	0.050309
P03346	Q13416	1.0066
P03346	Q5SZL2	0.5302
P03346	Q99848	0.17546
P03346	Q96KP6	0.52609
P03346	O95872	0.071098
P03346	Q16514	1.1197
P03346	Q9P266	0.39913
P03346	Q8IV63	0.28183
P03346	O14709	0.17011
P03346	Q13398	0.3098
P03346	Q96M95	0.64046
P03346	Q8N9Z0	0.32029
P03346	A6NEE1	0.43248
P03346	P52926	0.73577
P03346	Q03989	1.0538
P03346	Q8N8V2	0.24093
P03346	Q9BYQ3	0.65254
P03346	Q5YKI7	0.23992
P03346	Q7RTU5	0.36675
P03346	Q8N4X5	0.72855
P03346	Q9Y221	0.46505
P03346	Q9UN19	0.51419
P03346	Q9BSU1	0.82602
P03346	Q92466	0.78357
P03346	Q8TCD1	0.31376
P03346	Q9UJX4	0.77136
P03346	Q5XUX0	0.42696
P03346	O95177	0.25765
P03346	P04053	0.27053
P03346	P68363	0.58756
P03346	Q99755	0.45035
P03346	Q9H792	0.52887
P03346	Q86Y26	0.42696
P03346	Q14005	1.0676
P03346	O14986	0.29513
P03346	Q8N7F7	0.36289
P03346	P49662	0.37532
P03346	Q8IUR5	0.93093
P03346	Q8N5C8	0.80453
P03346	A6NK58	0.28368
P03346	P14136	1.1367
P03346	Q9HCI7	0.62435
P03346	Q8N7Z2	0.39019
P03346	Q14693	0.36544
P03346	O75439	0.12791
P03346	Q9HCU9	0.46473
P03346	O95684	1.0198
P03346	Q9BZY9	0.32893
P03346	Q86UA1	0.21891
P03346	Q6PI48	0.30622
P03346	P98179	0.99239
P03346	P35321	0.33462
P03346	Q9HAS0	0.5368
P03346	Q13137	0.68145
P03346	O95876	0.59292
P03346	Q8N6Y0	0.22634
P03346	P82970	0.73212
P03346	O60318	0.83344
P03346	O60885	0.97183
P03346	O95954	0.2502
P03346	Q9BX69	0.48305
P03346	Q92481	1.0147
P03346	O15209	0.70026
P03346	Q5SWL8	0.61381
P03346	Q9H2W2	1.1244
P03346	A2RTX5	0.37525
P03346	Q9BT43	0.42251
P03346	Q6ISB3	0.94764
P03346	Q13523	0.545
P03346	Q16778	0.16232
P03346	P13349	0.72184
P03346	Q5TG30	0.1458
P03346	Q504Y3	0.20261
P03346	Q9NZN5	0.97578
P03346	Q99496	0.54093
P03346	P49902	0.27868
P03346	Q8WXB4	0.28343
P03346	Q9Y2I8	0.26998
P03346	Q9BXU0	0.14033
P03346	O43681	0.60007
P03346	Q6P1M3	0.3469
P03346	P12883	0.66845
P03346	O60504	0.96293
P03346	O14593	0.19509
P03346	P49005	0.92803
P03346	O95295	0.8299
P03346	Q9UL03	0.46505
P03346	Q9UQB9	0.33014
P03346	Q9BUV0	0.39913
P03346	Q8N9T8	0.3828
P03346	Q96BD6	0.12572
P03346	P54922	0.43267
P03346	P51153	0.44143
P03346	Q9H6K5	0.39913
P03346	Q9NXR5	0.12056
P03346	A6NI79	0.27641
P03346	P09429	0.89536
P03346	P35914	0.42383
P03346	P41225	0.55721
P03346	Q8NB16	0.38561
P03346	Q9NXB0	0.91971
P03346	P61604	0.59976
P03346	P07948	0.48196
P03346	Q13164	0.91189
P03346	Q9BUW7	0.39913
P03346	P51784	0.39567
P03346	Q8N807	0.40148
P03346	Q86Y01	0.64132
P03346	P53004	0.20502
P03346	Q3KRA9	0.35122
P03346	Q5VTM1	0.39913
P03346	O95620	0.077715
P03346	Q9Y2D4	0.16535
P03346	Q96S59	0.51058
P03346	Q9UMX1	0.69566
P03346	Q2M3C7	0.60904
P03346	Q53FD0	0.46766
P03346	Q9H169	0.52044
P03346	O14512	0.40584
P03346	P28482	1.2191
P03346	Q3MJ13	0.55945
P03346	Q8IX07	1.1793
P03346	P46778	0.2853
P03346	Q8N4P6	0.36719
P03346	Q9Y6J8	0.38789
P03346	P22314	0.5151
P03346	Q92769	1.3529
P03346	Q9Y2W1	0.65418
P03346	Q9BX70	0.47025
P03346	Q96E29	0.28973
P03346	Q8N8I6	0.39913
P03346	O75822	0.44905
P03346	Q5JWF8	0.58708
P03346	A6NCF5	0.73748
P03346	P56715	0.67205
P03346	Q96QF7	0.19041
P03346	Q13239	0.62717
P03346	Q9NU38	0.92903
P03346	Q9HC77	1.0218
P03346	Q494R0	0.39913
P03346	Q9P287	0.2751
P03346	O95208	0.78087
P03346	P18031	0.24585
P03346	A2IDD5	0.6304
P03346	Q8TF64	0.83295
P03346	P68106	0.82073
P03346	Q14166	0.16297
P03346	O95626	0.7124
P03346	Q9GZV8	0.47993
P03346	Q53H96	0.45317
P03346	P31267	1.062
P03346	Q93015	0.39913
P03346	Q5T681	0.21405
P03346	O75061	0.22055
P03346	O43422	0.64791
P03346	Q15554	0.94436
P03346	Q9UI26	0.45535
P03346	P0C025	0.61725
P03346	Q8WTT2	0.19611
P03346	Q2TB90	0.34216
P03346	Q9HBH1	0.57945
P03346	Q6ZMY3	0.079602
P03346	Q9UKA4	0.55864
P03346	Q7L5A3	0.43899
P03346	Q9HAK2	0.21232
P03346	A6NIH7	0.72594
P03346	Q9H0H5	0.59803
P03346	Q08999	1.4231
P03346	Q12947	0.72349
P03346	Q6ZN18	0.67308
P03346	O75344	0.15742
P03346	Q05BQ5	0.44858
P03346	A8MX80	0.65
P03346	P56545	0.8542
P03346	Q6ZMV7	0.33353
P03346	P52333	0.58132
P03346	Q9NPC3	0.56842
P03346	P68133	0.58132
P03346	P25786	1.2
P03346	P63135	0.3512
P03346	Q7L2E3	0.66042
P03346	Q8TDP1	0.42696
P03346	Q9H2S9	0.23134
P03346	Q8IVW1	0.51994
P03346	Q66GS9	0.40729
P03346	Q86UT6	0.62456
P03346	Q9Y6Y0	1.2357
P03346	P50552	0.72527
P03346	Q86TL0	0.16535
P03346	O75368	0.54603
P03346	Q9Y4K3	0.70862
P03346	Q9P2J8	0.17011
P03346	Q13029	0.15807
P03346	O15234	0.6702
P03346	Q5VXU3	0.40948
P03346	Q9HCJ3	0.62116
P03346	O75554	0.25181
P03346	P82912	0.48677
P03346	Q9Y6W5	0.61855
P03346	Q8NHV4	0.64165
P03346	P28562	0.7525
P03346	Q02252	0.23839
P03346	Q8WYP5	1.0436
P03346	P11137	0.68552
P03346	Q13242	0.3682
P03346	Q9BZK7	0.95195
P03346	Q96PZ2	0.45916
P03346	O75817	0.48719
P03346	A6NM43	0.77107
P03346	Q9BYT8	0.3879
P03346	P14317	0.24158
P03346	O00213	0.56825
P03346	O15067	0.39913
P03346	Q9UQ16	0.53235
P03346	Q9NV58	0.075652
P03346	O95613	0.95871
P03346	Q7L7V1	0.43311
P03346	Q9UHB6	0.85085
P03346	Q8IWS0	0.64903
P03346	Q5JWR5	0.16535
P03346	Q6X4T0	0.53456
P03346	Q9BYD1	0.48677
P03346	Q01081	0.68785
P03346	P52565	0.7151
P03346	Q14186	1.2311
P03346	Q96GD0	0.71645
P03346	O96028	1.0288
P03346	P62269	0.3761
P03346	P07237	0.56338
P03346	P09012	0.9128
P03346	Q9H706	0.52195
P03346	Q8N0S6	0.53017
P03346	Q8TE02	0.55111
P03346	Q9NPA5	0.44825
P03346	P69892	0.575
P03346	Q9NUG4	0.53341
P03346	Q9NWJ4	0.80909
P03346	Q9ULJ8	0.85896
P03346	Q8IXY8	0.72276
P03346	Q9UJA5	0.32615
P03346	Q8TD23	0.40551
P03346	Q15814	0.89833
P03346	Q4G0W2	0.069563
P03346	O14948	0.48036
P03346	Q05655	0.74683
P03346	Q96SF2	0.70842
P03346	Q76KD6	0.5302
P03346	O14641	0.8711
P03346	Q969W3	0.62737
P03346	Q96RS0	0.51428
P03346	P17026	0.16152
P03346	P40692	0.42696
P03346	Q701N4	0.39913
P03346	Q8TD16	0.65232
P03346	Q96ME7	0.94444
P03346	Q9UDR5	0.34739
P03346	Q8IWA0	0.30227
P03346	Q8N4C6	0.44271
P03346	Q5T7W0	0.95554
P03346	Q8N1F7	0.89231
P03346	Q9P2X7	0.39913
P03346	Q9BRA2	0.69154
P03346	O96007	0.38908
P03346	Q92888	0.36642
P03346	Q8N1L1	0.39913
P03346	P61218	0.50572
P03346	O43325	0.36506
P03346	Q9H6T3	0.68292
P03346	A6NJR5	0.42696
P03346	Q14964	0.48269
P03346	Q96J02	0.6011
P03346	Q8TEP8	0.7968
P03346	Q92585	0.98261
P03346	A6NGY3	0.37276
P03346	Q8IXZ2	1.2437
P03346	O60641	0.48262
P03346	P62487	0.43443
P03346	P78406	0.67668
P03346	P31930	0.27989
P03346	P06401	0.87349
P03346	Q9BXL7	0.8498
P03346	Q96LD4	0.33915
P03346	Q9H5Z1	0.57097
P03346	Q02641	0.44991
P03346	P25791	0.90787
P03346	O75616	0.3243
P03346	Q9BU20	0.32937
P03346	Q5VWP2	0.44692
P03346	P30260	1.1855
P03346	Q9Y2Z2	0.39913
P03346	O75436	0.58666
P03346	Q16520	1.228
P03346	O60239	0.23159
P03346	Q9HCJ0	0.55708
P03346	Q86WB0	0.47474
P03346	Q12882	0.15476
P03346	P17038	0.13751
P03346	Q9H009	1.1281
P03346	Q9H8T0	1.1277
P03346	Q5VVX9	1.1519
P03346	Q8WW18	0.39913
P03346	Q6P5X5	0.42696
P03346	A8MXD5	0.85581
P03346	O95394	0.47474
P03346	Q96MY1	0.46081
P03346	Q15025	0.7119
P03346	Q6NV95	0.71373
P03346	Q04726	0.6791
P03346	Q70IA8	0.67501
P03346	P0C881	0.078554
P03346	O60870	0.586
P03346	Q9UHB9	0.95847
P03346	Q92576	0.33727
P03346	Q8NHY5	0.6219
P03346	Q8NFU9	0.47474
P03346	Q8IZH2	0.16339
P03346	Q9BXZ2	0.39913
P03346	P57740	0.91834
P03346	Q96D98	0.49633
P03346	P17568	0.7405
P03346	Q69YW0	0.39913
P03346	Q7Z591	0.46473
P03346	Q9UMX8	0.39913
P03346	Q4W5G0	0.16553
P03346	Q9HC98	0.81972
P03346	Q96CX2	0.89652
P03346	P0C6E5	0.83761
P03346	Q8NB91	0.48356
P03346	Q969Q4	0.60558
P03346	O75952	0.19229
P03346	Q86T65	0.27758
P03346	Q5T1J5	0.37304
P03346	Q7Z6I5	0.5271
P03346	Q9P270	0.43202
P03346	Q9NXP7	0.36601
P03346	Q5QGS0	0.48793
P03346	Q8N5X7	0.59755
P03346	P14324	0.47982
P03346	P54821	0.94099
P03346	O60232	0.35929
P03346	Q32MK0	0.3371
P03346	P13994	0.19894
P03346	P08729	1.0949
P03346	Q9Y6X8	0.92601
P03346	Q7Z3B4	0.86829
P03346	Q4G0Z9	0.28512
P03346	Q9NUP7	0.46834
P03346	Q9NW61	0.14139
P03346	Q8NI51	0.42768
P03346	Q96SE7	0.17011
P03346	P05386	0.48453
P03346	Q9H7X7	0.80549
P03346	Q9BT73	0.52059
P03346	Q96Q80	0.701
P03346	Q6TDU7	0.44837
P03346	Q9H7X3	0.2096
P03346	Q9UGK8	0.50025
P03346	P60328	0.2917
P03346	O15347	0.79845
P03346	Q8NFP0	0.39913
P03346	Q14584	0.22372
P03346	Q02156	0.62539
P03346	Q14746	0.41364
P03346	Q96P26	0.36543
P03346	Q6ZNW5	0.71695
P03346	Q9UFB7	0.087477
P03346	Q9ULD6	0.94069
P03346	A6NEN9	0.14757
P03346	Q16656	0.71843
P03346	Q9H410	0.58678
P03346	P19419	0.88322
P03346	Q9C010	0.37628
P03346	Q2M3A8	0.39913
P03346	Q15560	0.44801
P03346	Q8N5F7	0.7666
P03346	Q14CZ7	0.37564
P03346	Q96FK6	0.77499
P03346	Q7RTT6	0.37509
P03346	P49755	0.41425
P03346	Q86YI8	0.75456
P03346	Q8WUI4	0.41934
P03346	Q15311	0.16048
P03346	Q9P032	0.39549
P03346	O60566	0.993
P03346	Q96DH6	0.93209
P03346	Q2KHT3	0.39913
P03346	Q15653	0.64382
P03346	Q13769	0.58562
P03346	Q13075	0.80999
P03346	Q9NX20	0.36242
P03346	Q96TA2	1.153
P03346	Q9C005	0.47703
P03346	Q5T1V6	0.62434
P03346	Q9NYL9	0.26281
P03346	Q6VB85	0.70733
P03346	Q5T3J3	0.28707
P03346	Q96MC9	0.45803
P03346	P53673	0.38947
P03346	O43679	1.065
P03346	Q9H8X2	0.33284
P03346	P21580	0.098098
P03346	Q8N3J3	0.44692
P03346	O95271	1.1563
P03346	Q96RS6	0.028852
P03346	Q8NHQ9	0.37244
P03346	Q9Y6R9	0.39913
P03346	Q8WZ74	0.071033
P03346	O00141	0.62539
P03346	Q13451	0.56669
P03346	Q06945	0.63945
P03346	Q9H6X5	0.12778
P03346	Q15021	0.58562
P03346	Q7RTZ2	0.16545
P03346	Q08AI8	0.39913
P03346	Q9UJT1	1.029
P03346	P30679	0.69965
P03346	Q5JRA6	0.097548
P03346	Q6ZNF1	0.48342
P03346	Q96PU4	0.29424
P03346	P30101	0.39975
P03346	Q13489	0.51981
P03346	P28072	1.1796
P03346	Q86U42	1.1439
P03346	Q8N7V5	0.39913
P03346	Q96JC4	0.29305
P03346	Q5VWG9	0.3988
P03346	Q9BQW3	0.20666
P03346	A6NKC9	0.54148
P03346	Q96JY6	1.1416
P03346	Q9GZQ3	0.3828
P03346	Q8N2R0	0.17927
P03346	Q9NR90	0.77482
P03346	O75122	0.93806
P03346	Q13765	1.1142
P03346	O60674	0.31547
P03346	O43516	0.65232
P03346	Q96D70	0.4159
P03346	Q13813	0.37348
P03346	Q16613	0.36223
P03346	Q9NXR1	0.85334
P03346	Q3SY00	0.49766
P03346	Q14457	0.6115
P03346	P02792	0.31452
P03346	P26045	0.63166
P03346	Q9C0D2	0.77488
P03346	Q99958	0.64815
P03346	Q9UL68	0.19509
P03346	Q16543	0.47043
P03346	Q5GJ75	0.2738
P03346	A6NNX1	0.46206
P03346	Q9Y2S0	0.67148
P03346	Q76FK4	0.78942
P03346	Q8WY54	0.61669
P03346	P23610	0.39913
P03346	Q8N660	0.77488
P03346	P16930	0.44692
P03346	Q86UR5	0.36184
P03346	O15014	0.52253
P03346	Q8WXE1	0.79383
P03346	P04637	1.3817
P03346	Q6PB30	0.49942
P03346	Q07864	0.62791
P03346	P61201	0.89067
P03346	Q6ICG7	0.39913
P03346	Q8IYX1	0.18204
P03346	P55201	0.46467
P03346	Q8NDY6	0.40792
P03346	Q9H082	0.41432
P03346	Q9BT51	0.39913
P03346	P52741	0.13124
P03346	Q8WVD3	0.42742
P03346	Q6ZT77	0.55618
P03346	P48147	0.19296
P03346	A6NHS1	0.38807
P03346	Q9NZI6	0.85343
P03346	P43351	0.7525
P03346	Q5TG53	0.39913
P03346	P36402	0.7854
P03346	Q6ZUU3	0.39913
P03346	P49366	0.37202
P03346	Q9UQE7	0.80291
P03346	P42229	0.69035
P03346	Q96DT7	0.41607
P03346	Q9NVV9	0.88367
P03346	Q8IUC4	0.4554
P03346	Q6ZQY7	0.22791
P03346	Q96M85	0.39913
P03346	Q6X854	0.39913
P03346	Q96GY0	0.44692
P03346	Q9P243	0.45001
P03346	Q92989	0.38163
P03346	Q9HD90	0.26125
P03346	Q13748	0.58756
P03346	Q96SN8	0.75105
P03346	Q9BXM0	0.31465
P03346	Q96EZ8	0.91459
P03346	O95707	0.3828
P03346	Q8N6H7	0.36698
P03346	A6NDK8	0.79484
P03346	A6NKC0	0.93316
P03346	Q9Y6I0	1.0573
P03346	Q9UI46	0.82303
P03346	Q9Y5L5	0.39913
P03346	O60907	0.99325
P03346	P55008	0.32019
P03346	Q6PII3	0.39913
P03346	A4D2B0	0.36506
P03346	Q9UKH8	0.8433
P03346	Q8IZC4	0.32161
P03346	O95201	0.2127
P03346	Q92835	0.28105
P03346	Q8IWJ2	0.86515
P03346	Q9BTV5	0.51687
P03346	P0C0E4	0.32194
P03346	P10828	0.96311
P03346	P56597	0.61015
P03346	Q15784	0.54415
P03346	Q9NQT8	0.39717
P03346	O75175	0.55723
P03346	P20671	0.36514
P03346	O00512	0.39567
P03346	Q99598	0.60494
P03346	Q6ZSJ8	0.39913
P03346	Q9C0K0	0.45698
P03346	P87889	1.0147
P03346	O75528	0.70665
P03346	Q9Y3F4	0.51862
P03346	Q8N446	0.1415
P03346	A6NHR9	0.18448
P03346	Q96DU7	0.53561
P03346	Q9Y5V0	0.44692
P03346	Q5VT28	0.44692
P03346	P62310	0.47389
P03346	Q9GZR7	0.37515
P03346	Q01543	1.067
P03346	Q96NN2	0.57402
P03346	Q5VWM5	0.8118
P03346	Q15121	0.40298
P03346	Q71UM5	0.66228
P03346	Q9NWB1	0.73545
P03346	O15198	1.0716
P03346	O43312	0.53318
P03346	P17980	1.3795
P03346	Q01851	0.97343
P03346	Q6ZQQ6	0.74974
P03346	Q9BVM2	0.64104
P03346	Q6P1K8	0.91398
P03346	Q7Z6Z7	0.51125
P03346	Q5T8A7	0.46192
P03346	P46020	0.33905
P03346	O15054	0.71384
P03346	Q9UBK9	1.0734
P03346	Q9BQG3	0.39913
P03346	Q9Y296	0.81839
P03346	Q9C056	0.44257
P03346	Q5T447	0.38189
P03346	P10267	0.50067
P03346	Q96Q07	0.84362
P03346	P07101	0.52247
P03346	P78413	0.98825
P03346	Q3LI68	0.52549
P03346	Q9Y3I1	0.55072
P03346	Q86Z02	0.68925
P03346	A8MU76	0.69002
P03346	Q9UQM7	0.62046
P03346	O94986	0.98784
P03346	Q8NA69	0.39913
P03346	P29350	0.2082
P03346	P56192	0.29618
P03346	Q9UIA9	0.73215
P03346	O75526	0.95876
P03346	Q9H7H1	0.44692
P03346	Q9Y4H4	0.31376
P03346	O94992	0.63229
P03346	Q9BQ39	0.70531
P03346	Q96IK5	0.56908
P03346	Q9UBB4	0.44023
P03346	P31274	1.1474
P03346	Q9HAY6	0.1419
P03346	Q86SZ2	0.17333
P03346	Q8TEQ6	0.87639
P03346	Q96NC0	0.68875
P03346	Q2TAA8	0.47798
P03346	P49789	0.44812
P03346	Q9NSJ1	0.16475
P03346	P48729	0.81094
P03346	Q9Y4P1	0.55486
P03346	Q8WTY6	0.44692
P03346	P54274	0.87018
P03346	P68104	0.40962
P03346	Q9H8U3	0.75946
P03346	Q6DRA6	0.088991
P03346	P61583	0.74603
P03346	Q13569	0.7418
P03346	Q0VFX0	0.42023
P03346	P62841	0.56185
P03346	Q7Z6M2	0.5745
P03346	Q5JQF7	0.39913
P03346	A8MW99	0.60344
P03346	Q96CT7	0.39302
P03346	A2RRP3	0.13229
P03346	P15313	0.18456
P03346	O95487	0.65732
P03346	Q86V81	1.1811
P03346	Q9P258	0.43642
P03346	A6NE52	0.17443
P03346	A2RUS2	0.55456
P03346	Q969S9	0.43562
P03346	P52294	1.5531
P03346	P11586	0.42696
P03346	Q14BN4	0.59429
P03346	Q15080	0.48029
P03346	Q96G25	0.67456
P03346	Q676U5	0.5342
P03346	A6NCL1	0.63903
P03346	A8MT65	0.28343
P03346	A6NFH5	0.35444
P03346	Q96HD9	0.42073
P03346	P42694	0.19204
P03346	Q460N3	0.018131
P03346	Q9NTZ6	0.072663
P03346	Q8TB24	0.47657
P03346	O95751	0.2751
P03346	O95073	0.28707
P03346	Q86UX7	0.13102
P03346	Q32P51	1.004
P03346	Q02539	0.020804
P03346	Q92539	0.25123
P03346	Q5HYK7	0.86106
P03346	Q8IZW8	0.65232
P03346	P62891	0.48677
P03346	Q4FZB7	0.50654
P03346	Q15014	0.47703
P03346	Q969E8	0.31151
P03346	Q9BZE0	0.088139
P03346	Q8TC05	0.42696
P03346	A6NCD4	0.42941
P03346	Q9UK80	0.087834
P03346	Q9Y6I3	0.78087
P03346	Q9H4B6	0.70138
P03346	P11171	0.72378
P03346	O76083	0.31338
P03346	P40855	0.42668
P03346	O95571	0.57854
P03346	Q9HBX3	0.39913
P03346	O60506	1.0726
P03346	Q9UJ70	0.39913
P03346	Q9BU68	0.37276
P03346	Q9BSY4	0.42626
P03346	P98182	0.16152
P03346	Q7Z7C7	0.39913
P03346	P62753	0.47455
P03346	P31483	0.65868
P03346	Q9H0N0	0.5118
P03346	P62308	0.77319
P03346	Q569K6	0.18459
P03346	P41743	0.62539
P03346	Q6ZUI0	0.17816
P03346	Q9H374	0.42696
P03346	Q96S44	0.31145
P03346	O43593	0.19509
P03346	Q9BYR3	0.65254
P03346	P31350	1.0018
P03346	Q15428	0.36293
P03346	O00178	0.45916
P03346	Q96H40	0.56616
P03346	Q9UQ07	0.96138
P03346	Q8N4P3	0.46468
P03346	Q13619	0.69423
P03346	P43694	0.74251
P03346	P0C7Q3	1.0426
P03346	Q9NXC5	0.093361
P03346	Q9ULR5	0.55386
P03346	Q9NRJ4	0.13404
P03346	O95744	0.34028
P03346	P35713	0.58566
P03346	O95251	1.1732
P03346	P29590	1.0351
P03346	O95155	0.25936
P03346	Q92834	0.91971
P03346	Q8NDH3	0.66848
P03346	Q86V97	0.73994
P03346	P61964	0.33994
P03346	Q13439	0.31397
P03346	Q9H444	0.58666
P03346	A8MVM7	0.39913
P03346	P59797	0.39913
P03346	Q13401	0.49268
P03346	Q7Z478	0.96055
P03346	Q86UE8	0.87069
P03346	A2RRD8	0.31408
P03346	Q9NPP4	0.30255
P03346	Q6NXE6	0.38669
P03346	B1ANY3	0.42696
P03346	O75340	0.034555
P03346	O60832	0.77511
P03346	Q9BR61	0.15315
P03346	Q92526	0.65088
P03346	P59074	0.29446
P03346	P22090	0.75886
P03346	Q6GQQ9	0.30958
P03346	Q8WTW3	0.48293
P03346	Q9NV70	0.16535
P03346	Q96MK2	0.42577
P03346	Q13200	1.001
P03346	Q92904	0.81857
P03346	Q9H091	0.14733
P03346	Q6P435	0.44794
P03346	Q9NQ35	0.16764
P03346	Q13595	1.2087
P03346	P33991	0.84591
P03346	Q9H4S2	1.0815
P03346	Q9UPQ0	0.35465
P03346	Q96N38	0.2877
P03346	Q5JPI3	0.39913
P03346	Q9NRD0	0.36319
P03346	Q9NQC3	0.43941
P03346	Q8WUA2	0.72276
P03346	Q01196	0.57158
P03346	P38936	0.94065
P03346	Q96JH8	1.1946
P03346	Q9UPQ7	0.97179
P03346	A8MYP8	0.39913
P03346	Q02241	0.98927
P03346	Q8IYB5	0.58799
P03346	Q15910	1.1104
P03346	Q96L96	0.04121
P03346	P18669	0.45765
P03346	Q8IZS5	0.39913
P03346	P47756	0.31787
P03346	Q5H9F3	0.20809
P03346	Q96MA1	0.4122
P03346	A6NGD5	0.12071
P03346	Q14978	0.95674
P03346	Q52LJ0	0.39913
P03346	Q92530	1.1143
P03346	Q8WVK2	0.40058
P03346	Q5H9L4	0.59173
P03346	Q9Y2G7	0.37914
P03346	Q9BXR3	0.75457
P03346	Q9BSH4	0.4369
P03346	Q562R1	0.43627
P03346	Q06787	0.94436
P03346	P78559	0.76723
P03346	Q5T1C6	0.32197
P03346	Q8NDI1	0.12003
P03346	Q9NVU7	0.60944
P03346	Q9UJW3	0.30705
P03346	Q3ZCQ8	0.41699
P03346	Q5VWM4	0.19154
P03346	P63127	1.1021
P03346	P0C855	0.39913
P03346	Q9P0U4	0.74037
P03346	Q96MF2	0.55419
P03346	O60810	0.68885
P03346	Q8NE63	0.70857
P03346	P13489	0.33462
P03346	Q6ZMI0	0.087548
P03346	Q14117	0.68924
P03346	Q96K62	0.43336
P03346	Q6ZS86	0.44692
P03346	Q5T6F2	0.48395
P03346	P14618	0.28974
P03346	Q15052	0.38707
P03346	Q5SXM1	0.26046
P03346	Q8IVU9	0.078411
P03346	Q6ZMS4	0.16152
P03346	Q9Y399	0.3888
P03346	Q9GZY8	0.31754
P03346	Q9NV79	0.43792
P03346	Q6ZV59	0.49774
P03346	Q5HY98	0.2877
P03346	P15336	1.1148
P03346	Q6ZQP7	0.39913
P03346	Q12950	0.70733
P03346	Q9NXK8	0.33462
P03346	Q6I9Y2	0.58562
P03346	Q9UH17	0.42867
P03346	Q02086	0.89128
P03346	P16435	0.25477
P03346	Q8TBB5	0.42274
P03346	Q9Y3X0	0.52623
P03346	O75586	0.73242
P03346	Q9BZZ5	0.21892
P03346	Q9UL17	0.48022
P03346	Q86YL5	0.80681
P03346	Q8TBZ3	0.34885
P03346	Q8TAT8	0.44692
P03346	Q9NSQ0	0.47483
P03346	O75380	0.2749
P03346	P05976	0.37762
P03346	Q15349	0.50021
P03346	Q8TAY7	0.77488
P03346	Q9NRG7	0.39913
P03346	P49703	0.84463
P03346	Q8N7Y1	0.39913
P03346	Q8WYA0	0.96872
P03346	Q14980	1.0888
P03346	Q9ULK4	1.0002
P03346	Q8N143	0.41444
P03346	Q9ULP9	0.33462
P03346	Q7Z589	0.57592
P03346	Q8TDN8	0.39913
P03346	Q86WN1	0.4049
P03346	Q15528	0.44273
P03346	Q9Y2W6	0.33583
P03346	P54840	0.54237
P03346	Q9H2K0	0.44905
P03346	Q9GZT9	0.50976
P03346	Q8N7R0	0.44257
P03346	O14717	0.050648
P03346	Q9HCL3	0.40637
P03346	Q9UQG0	0.27978
P03346	Q08AM6	0.68505
P03346	Q9Y547	0.092548
P03346	Q9H379	0.39913
P03346	O00458	0.50581
P03346	P82930	0.43133
P03346	Q8IUQ4	0.47152
P03346	A6NMB9	0.18268
P03346	Q9H2G2	0.41303
P03346	Q9BXF9	0.80321
P03346	Q9BTT4	0.74595
P03346	P62988	0.27982
P03346	Q8N5J4	1.0936
P03346	Q96A35	0.48677
P03346	A8MYZ6	0.77594
P03346	Q8TCU4	0.3828
P03346	Q5EBL2	0.17011
P03346	Q96L92	0.94242
P03346	Q68DN1	0.44692
P03346	Q2TAL5	0.25245
P03346	Q16795	0.10703
P03346	P17252	0.62417
P03346	Q9Y546	0.54355
P03346	Q9UPN7	0.58562
P03346	Q96FH0	0.32621
P03346	Q99619	0.13499
P03346	Q9H074	0.98422
P03346	Q9BUR4	0.58562
P03346	Q1MX18	0.90199
P03346	Q9UHU1	0.39913
P03346	P30520	0.52021
P03346	Q9BWX5	0.71044
P03346	A8MTJ6	0.72349
P03346	Q9BX46	0.95098
P03346	P30622	0.48662
P03346	Q8NE22	0.42696
P03346	Q3SYG4	0.92819
P03346	Q9BRQ0	0.44998
P03346	Q96BA8	1.3946
P03346	Q7Z739	0.43731
P03346	Q9HBD1	0.51307
P03346	P08631	0.76676
P03346	Q86TM3	0.5506
P03346	P35125	0.13307
P03346	A6NNA2	0.5251
P03346	Q16851	0.35434
P03346	Q9NQT4	0.32852
P03346	Q9HCK1	0.72599
P03346	Q9Y4C2	0.70788
P03346	O94888	0.56138
P03346	Q9NSE2	0.23013
P03346	A6NLW8	1.0981
P03346	Q6QNY0	0.61006
P03346	Q9NVR5	0.39913
P03346	Q8N782	0.2877
P03346	Q7Z4T9	0.31697
P03346	Q9UI56	0.39913
P03346	Q9UKT6	0.80639
P03346	O15305	0.55053
P03346	Q5JV21	0.50145
P03346	Q8N128	0.39913
P03346	Q9UJC5	0.49911
P03346	O14503	0.62759
P03346	Q9UQ88	1.2702
P03346	Q8N841	0.5627
P03346	P16403	0.020804
P03346	Q9H2C1	0.84322
P03346	O95716	0.48269
P03346	Q9BV57	0.55236
P03346	Q96GU1	0.36746
P03346	Q9HB58	0.63834
P03346	Q96R06	0.68145
P03346	P32298	0.62539
P03346	P50616	0.33462
P03346	Q8IW93	0.17922
P03346	P52951	0.84351
P03346	Q5VUG0	0.29522
P03346	Q9BXD5	0.39913
P03346	P15172	1.3072
P03346	Q8NC26	0.34667
P03346	Q6PGQ7	0.42696
P03346	Q9GZL7	0.63718
P03346	Q96PQ6	0.40096
P03346	Q8NDG6	0.96913
P03346	Q68G74	0.78231
P03346	P17275	1.3784
P03346	Q96A40	0.31032
P03346	O75964	0.19243
P03346	Q6ZR93	0.39913
P03346	Q15286	0.44146
P03346	O15111	0.62484
P03346	Q8IYU2	0.13586
P03346	Q9UK41	0.88372
P03346	Q5VTE0	0.41797
P03346	Q9NU63	0.092833
P03346	Q9BTM9	0.42696
P03346	Q9BZD4	0.46621
P03346	Q13118	0.50767
P03346	Q8NCQ5	0.78834
P03346	Q05215	0.74327
P03346	Q9H115	0.39054
P03346	P43356	0.32177
P03346	O60296	0.48912
P03346	P28358	1.1084
P03346	P17612	0.62417
P03346	Q9UKL3	0.44627
P03346	P98175	0.6655
P03346	Q6NZ67	0.91971
P03346	P49356	0.4939
P03346	Q86VD1	0.39049
P03346	Q9UBF6	0.58562
P03346	A7E1Y8	0.56467
P03346	O43390	0.77507
P03346	Q6ZV65	0.64517
P03346	Q86YD1	0.59412
P03346	Q96EP1	0.33809
P03346	Q93077	0.65501
P03346	Q6UUV9	1.0893
P03346	O94889	0.74702
P03346	Q9NUU7	1.195
P03346	Q96PU8	0.39567
P03346	O75840	0.7416
P03346	Q0WX57	0.16545
P03346	Q96T37	0.97721
P03346	Q15833	0.61598
P03346	Q8IVT5	0.3463
P03346	O95602	0.82379
P03346	Q96EY7	0.20189
P03346	P84996	0.26528
P03346	Q9BVP2	0.72148
P03346	Q9H267	0.17101
P03346	P09471	0.78534
P03346	O76031	0.72525
P03346	Q6P1L5	0.39913
P03346	Q9BZF9	0.22883
P03346	Q4G0J3	0.90303
P03346	P78337	1.2016
P03346	Q8WWK9	0.49965
P03346	Q3KP22	0.41045
P03346	P0C7W8	0.80681
P03346	O75914	0.51733
P03346	A6NIY4	0.42696
P03346	Q7Z4H7	0.55933
P03346	Q14061	0.44303
P03346	Q2MJR0	0.21041
P03346	Q9ULD9	0.46177
P03346	Q14549	0.73595
P03346	Q8IUE0	0.44257
P03346	Q9NQ50	0.43133
P03346	Q6IPT2	0.49825
P03346	O75628	0.48855
P03346	P78344	0.98422
P03346	Q99439	0.26281
P03346	Q969I3	0.65035
P03346	Q96N67	0.44479
P03346	O75674	0.19323
P03346	Q9BTX1	0.30581
P03346	P53611	0.24639
P03346	Q14155	0.38315
P03346	P10827	1.2308
P03346	Q9UK11	0.45981
P03346	P18846	1.4174
P03346	A6NJQ4	0.80681
P03346	Q14990	0.25869
P03346	Q5MJ10	0.42696
P03346	Q9ULW6	0.36783
P03346	Q8IY47	0.77774
P03346	Q14207	0.50525
P03346	P43897	0.35259
P03346	O60216	0.8868
P03346	Q3ZCT8	0.78483
P03346	P10636	0.68813
P03346	Q9HA47	0.79422
P03346	A6NKB4	0.52549
P03346	P30043	0.55811
P03346	Q96A61	0.33701
P03346	Q9NX09	0.32382
P03346	Q5MCW4	0.27801
P03346	A5PLN9	0.44692
P03346	Q8TER5	0.45597
P03346	Q9HCM1	0.70788
P03346	Q9UGC7	0.39913
P03346	A7E2Y1	0.5843
P03346	Q9UBP6	0.46127
P03346	Q6P387	0.61223
P03346	Q9Y605	0.42696
P03346	Q8IWI9	0.77495
P03346	Q96T76	0.85494
P03346	Q96P53	0.6345
P03346	Q9Y4G6	0.65276
P03346	Q96DX5	0.56797
P03346	P23769	1.1153
P03346	O94952	0.75115
P03346	Q9ULV3	0.51843
P03346	Q9H3Q1	0.31466
P03346	P17600	0.50095
P03346	Q9H8G1	0.31943
P03346	Q6ZNL6	0.29558
P03346	Q9NVD3	1.1497
P03346	P54802	0.48551
P03346	O60902	1.0601
P03346	P49761	0.68997
P03346	Q9HCK8	1.1207
P03346	P62913	0.38716
P03346	Q9C000	0.46387
P03346	Q09161	0.89375
P03346	Q13360	0.2096
P03346	P56524	1.0027
P03346	Q96F86	0.38707
P03346	Q8ND82	0.34633
P03346	Q9UI95	0.98825
P03346	Q52MB2	0.85459
P03346	O60291	0.42746
P03346	O94762	0.48626
P03346	Q9UBS0	0.58208
P03346	B1AH88	0.39913
P03346	Q5PRF9	0.47398
P03346	Q6ZV50	0.81133
P03346	Q96DB2	0.98487
P03346	Q8TAP6	0.95871
P03346	Q9BQA1	0.60905
P03346	P46109	0.49142
P03346	Q93009	1.078
P03346	O14529	0.72521
P03346	Q00005	0.54745
P03346	P26373	0.36397
P03346	A6NJL1	0.46054
P03346	P49419	0.25343
P03346	P50395	0.50128
P03346	O75293	0.10601
P03346	O43763	0.37718
P03346	A8MT19	0.54585
P03346	Q13882	0.48327
P03346	Q9H1K6	0.095812
P03346	Q96MI6	0.10623
P03346	Q8TC56	0.49825
P03346	Q9UJQ4	0.35061
P03346	Q8N4P2	0.18115
P03346	Q9H7P9	0.096185
P03346	Q15696	0.27196
P03346	O60292	0.77061
P03346	P07741	0.48018
P03346	Q8N0X2	0.32385
P03346	Q5VVM6	1.2793
P03346	Q8N831	0.32714
P03346	Q9Y3T6	0.73937
P03346	Q8TCZ6	0.39913
P03346	P62684	1.027
P03346	Q96T88	0.69718
P03346	Q9NZN9	1.0269
P03346	O76041	0.33462
P03346	P56177	0.68892
P03346	A6NJZ7	0.11305
P03346	Q6ZMG9	0.45767
P03346	P82094	0.40764
P03346	P0C0S5	0.40014
P03346	Q5T1B1	0.4302
P03346	A8MTS5	0.39913
P03346	Q96AT1	0.39913
P03346	Q9NRM7	0.94409
P03346	Q49A88	0.44692
P03346	Q9H808	0.48654
P03346	Q8NHS0	0.35224
P03346	O94776	0.84044
P03346	Q68CJ9	1.3473
P03346	P0C0S8	0.61785
P03346	Q9Y3E1	0.7071
P03346	Q5VZB9	0.83474
P03346	Q9NSB4	0.99419
P03346	Q9Y3P9	0.95871
P03346	Q9H0J9	1.1142
P03346	P22033	0.33723
P03346	O95677	0.83991
P03346	Q14409	0.45917
P03346	P62736	0.43627
P03346	A6ND91	0.33767
P03346	P49591	0.46353
P03346	Q96GM5	0.73823
P03346	Q13796	0.97126
P03346	Q9HC16	0.48621
P03346	Q9NP08	0.44257
P03346	Q6NXT2	0.82554
P03346	Q5T753	0.39913
P03346	Q9UQR1	0.64767
P03346	Q8IWP9	0.47287
P03346	Q9Y316	0.123
P03346	Q86VM9	0.19611
P03346	Q5SSJ5	0.020804
P03346	P28290	0.70788
P03346	Q9H7B2	0.3828
P03346	Q5TAA0	0.43162
P03346	Q8WVZ9	0.7065
P03346	Q96L14	0.34956
P03346	Q96RM1	0.39913
P03346	O14966	0.20369
P03346	Q5MJ70	0.42696
P03346	Q92889	0.74253
P03346	P13498	0.31293
P03346	Q69YQ0	0.26281
P03346	Q9H361	0.60186
P03346	Q9H0P7	0.51173
P03346	A8K830	0.39913
P03346	O00483	0.4206
P03346	Q96B36	0.47919
P03346	Q8NCU7	0.49825
P03346	Q8N878	0.26281
P03346	P00505	0.57161
P03346	Q9H825	0.26134
P03346	Q7Z3I7	0.16152
P03346	Q9UHT9	0.39913
P03346	P81877	0.36151
P03346	Q8IZQ8	0.83717
P03346	Q9NQW5	0.12884
P03346	Q9BQA6	0.39913
P03346	P57052	0.91372
P03346	Q6BDS2	0.21405
P03346	P23409	0.87129
P03346	Q9NTM9	0.54603
P03346	Q9NUD5	1.0365
P03346	Q96S53	0.2363
P03346	Q8IYI8	0.36751
P03346	Q9NQ88	0.38328
P03346	P32929	0.39212
P03346	Q9ULM2	0.11303
P03346	P61236	0.19611
P03346	Q9UPX8	0.11433
P03346	Q86U70	1.065
P03346	Q13887	0.8189
P03346	Q9H6Q3	0.58936
P03346	Q00610	0.38367
P03346	Q2KHM9	0.39913
P03346	Q9BZQ8	0.44298
P03346	P12956	0.85753
P03346	Q6JBY9	0.39913
P03346	Q5TA78	0.39913
P03346	Q9Y5W3	0.7416
P03346	Q9Y4P9	0.55012
P03346	P15976	1.1083
P03346	Q9NW08	0.42844
P03346	Q9Y535	0.49972
P03346	Q8WXI2	0.71321
P03346	Q56P03	0.47474
P03346	O43670	0.57115
P03346	Q9N2J9	0.061402
P03346	Q8WYR1	0.64708
P03346	Q07869	0.42951
P03346	Q96T60	0.54258
P03346	Q9NR48	0.66033
P03346	Q99961	0.52476
P03346	O00192	0.7596
P03346	Q149M9	0.19107
P03346	Q8NDH6	0.46908
P03346	Q14781	0.85508
P03346	Q9HAU0	0.47613
P03346	Q9UJU5	0.93178
P03346	O00303	1.0943
P03346	Q9NX05	0.56836
P03346	P33076	0.81992
P03346	Q9HAU5	0.93025
P03346	Q8TCD5	0.35167
P03346	Q8NC96	0.14469
P03346	Q08289	0.45484
P03346	Q7RTU1	0.91287
P03346	Q5T4H9	0.39913
P03346	O95190	0.39325
P03346	O75182	0.85134
P03346	P47974	1.1591
P03346	Q9H4I0	0.13478
P03346	Q9Y5L0	0.79423
P03346	Q5SRD3	0.18048
P03346	Q9HDB9	0.94724
P03346	Q7Z6P3	0.32894
P03346	Q96JB3	0.17072
P03346	Q6ZNC4	0.56006
P03346	P57059	0.40714
P03346	Q8WXX7	0.39913
P03346	Q7Z6J0	0.54875
P03346	Q13890	1.0803
P03346	O75815	0.42767
P03346	P49901	0.39913
P03346	P0CAP2	0.41279
P03346	P20339	0.41839
P03346	Q8WVS4	0.72642
P03346	Q96RT1	0.29446
P03346	Q8N3U1	0.39913
P03346	Q8N9B4	0.38666
P03346	Q66K37	0.49115
P03346	O60313	0.62065
P03346	Q9H903	0.45317
P03346	Q96QV6	0.76298
P03346	O00499	0.78187
P03346	A6NK06	0.44692
P03346	Q14140	0.49669
P03346	Q9NRA8	0.73367
P03346	Q14149	0.87837
P03346	Q9Y5B8	0.23258
P03346	P19086	0.76495
P03346	Q03828	0.50883
P03346	Q7Z3Z4	0.51216
P03346	P02100	0.575
P03346	Q9NQU5	0.12494
P03346	P63096	0.78534
P03346	Q16612	0.35063
P03346	Q96PM7	0.89856
P03346	Q86TV6	0.51446
P03346	O75541	0.40609
P03346	Q8IXV7	0.67367
P03346	Q71DI3	0.3848
P03346	Q86X24	0.47474
P03346	P48552	0.45925
P03346	Q8TAF7	0.28343
P03346	Q9C0J8	0.34124
P03346	P04553	0.48356
P03346	Q969K3	0.32146
P03346	P28065	1.4397
P03346	Q8TF21	0.44098
P03346	P26641	0.26651
P03346	Q17RY0	0.99035
P03346	Q68DY9	0.1553
P03346	Q04741	0.44257
P03346	Q01546	0.90917
P03346	Q96PT4	1.1607
P03346	Q14765	0.27336
P03346	Q9Y6B7	0.86761
P03346	Q6ZU65	1.0552
P03346	Q9Y6F8	0.4809
P03346	P15918	0.50951
P03346	A6NFI3	0.08665
P03346	P55042	0.67526
P03346	Q17RA5	0.39913
P03346	Q8IVV7	0.25715
P03346	Q92664	0.35796
P03346	P41162	0.82154
P03346	Q12846	0.092791
P03346	Q6ZQP8	0.39913
P03346	Q5JSH3	0.30646
P03346	Q96QC0	0.53329
P03346	Q9H1E3	0.40058
P03346	Q9UK32	0.46852
P03346	Q99684	0.9757
P03346	Q9Y2K2	0.29129
P03346	P22102	0.41864
P03346	Q8WW22	0.89406
P03346	Q8N4Z0	0.60452
P03346	P35658	1.1707
P03346	Q9GZZ1	0.4293
P03346	O95793	0.72922
P03346	Q0VG73	0.39913
P03346	Q96JM3	0.6729
P03346	Q9NSI6	0.17461
P03346	Q5TH74	0.4307
P03346	O94989	0.33462
P03346	Q96J01	0.38988
P03346	Q96QU6	0.47349
P03346	Q9BYC9	0.48677
P03346	P61026	0.090815
P03346	P11831	0.97966
P03346	O75937	0.64503
P03346	Q6ZRT6	0.39913
P03346	P11441	0.38707
P03346	Q86VD5	0.33664
P03346	A8MTB1	0.39913
P03346	Q6ZVH6	0.078411
P03346	O60336	0.078829
P03346	Q8N8E1	0.42601
P03346	O75564	0.16553
P03346	Q9NS37	0.71152
P03346	Q9NP71	0.89065
P03346	Q99583	0.52063
P03346	Q8IYL3	0.42696
P03346	O43602	0.30241
P03346	Q8IZL8	0.36414
P03346	P19838	1.2742
P03346	P40763	0.94859
P03346	Q96MN9	0.31454
P03346	Q6ZTI6	0.41933
P03346	Q8WW36	0.55009
P03346	Q9H6I2	0.5493
P03346	Q6ZRC1	0.39913
P03346	Q96M93	0.74494
P03346	Q9UKV3	0.81016
P03346	Q99728	0.39567
P03346	Q96F45	1.0617
P03346	O75335	0.29671
P03346	Q8NC69	0.072058
P03346	P12277	0.1056
P03346	Q9BSF4	0.48468
P03346	Q9NVU0	0.6671
P03346	Q7Z3V4	0.53819
P03346	Q68CZ2	0.22014
P03346	Q8N612	0.51033
P03346	Q494X1	0.51251
P03346	Q8NEZ4	1.0524
P03346	Q9Y2M5	0.78483
P03346	P54725	0.66131
P03346	Q9H0W8	0.27222
P03346	Q13153	0.43821
P03346	Q8TDY4	0.096974
P03346	Q96LK0	0.26281
P03346	Q6ZVX7	0.42253
P03346	P35663	0.26281
P03346	Q96LZ2	0.060126
P03346	Q9UN37	0.54694
P03346	B1AK76	0.48562
P03346	Q9Y2T4	0.24084
P03346	Q8WXF1	0.79547
P03346	Q8N2I9	0.46217
P03346	Q5BKX5	0.39913
P03346	O43929	0.82125
P03346	Q6A1A2	0.47787
P03346	Q8IYT4	0.14843
P03346	Q9H0A9	0.74705
P03346	Q9NR80	0.42949
P03346	Q99717	1.0888
P03346	Q0VAK6	0.65032
P03346	Q9UNW9	0.081369
P03346	Q8WWN8	0.26266
P03346	Q8NFD4	0.099221
P03346	Q5T5F5	0.39913
P03346	Q9H0C6	0.39913
P03346	Q03060	1.2646
P03346	P01111	0.59902
P03346	Q96KR1	0.60121
P03346	Q8IYD8	0.56585
P03346	P29692	0.39106
P03346	O15381	0.84735
P03346	Q15628	0.83653
P03346	Q9Y3Y4	0.53495
P03346	Q14562	0.39507
P03346	O43242	0.73203
P03346	P12036	0.94019
P03346	O75143	0.39913
P03346	Q09472	1.3527
P03346	P15056	0.27874
P03346	Q9BVI0	0.36899
P03346	A0JLT2	0.41933
P03346	Q9H0B3	0.62936
P03346	Q8IYW4	0.53315
P03346	Q86YH2	0.25035
P03346	Q8NEK8	0.28368
P03346	O15144	0.59746
P03346	Q9Y6D5	1.0353
P03346	Q6DKK2	0.8814
P03346	Q9UPY6	0.6225
P03346	P02795	0.44812
P03346	Q99714	0.12927
P03346	Q9Y6D0	0.39913
P03346	P52756	0.61055
P03346	Q2NL67	0.57799
P03346	Q9H4W6	0.20309
P03346	Q14137	0.65454
P03346	P09543	0.63129
P03346	Q9NZ38	0.64573
P03346	Q6IPX3	0.15342
P03346	O95704	0.32374
P03346	Q3MIS6	0.29305
P03346	Q9Y692	0.54856
P03346	Q05932	0.33054
P03346	O95416	0.43429
P03346	Q9HAW4	0.79383
P03346	Q9BVC4	0.4322
P03346	P20941	0.90903
P03346	A6NIX2	0.85338
P03346	P11277	0.74447
P03346	Q5VWN6	0.073573
P03346	O15525	1.002
P03346	Q9Y2Y9	0.72925
P03346	A4D2C0	0.34028
P03346	P26038	0.55425
P03346	P14384	0.17546
P03346	Q96EA4	1.0198
P03346	Q9Y2X8	1.1519
P03346	O43638	0.686
P03346	Q96SZ4	0.3682
P03346	Q8N7K9	0.51251
P03346	Q08AF8	0.37238
P03346	Q969G3	0.81239
P03346	O75391	0.93316
P03346	O43252	0.58251
P03346	P62854	0.58689
P03346	O00255	1.1442
P03346	A7XYQ1	0.42714
P03346	Q53QZ3	0.3396
P03346	Q8IY67	0.77523
P03346	P0C7X5	0.12975
P03346	Q56A73	0.57795
P03346	Q14749	0.55363
P03346	Q9NXR7	0.47474
P03346	Q9BTC0	0.058617
P03346	O43829	0.25085
P03346	Q9BXY8	0.15715
P03346	O15126	0.24264
P03346	Q15436	0.63382
P03346	Q92730	0.68638
P03346	P21953	0.4215
P03346	Q9NR12	0.85338
P03346	Q8WYL5	0.65232
P03346	O43148	0.82379
P03346	P59052	0.69156
P03346	Q96M53	0.60944
P03346	O43818	0.064439
P03346	Q9Y4R7	0.18125
P03346	Q9BYH8	0.45405
P03346	P60673	0.32385
P03346	Q9BZ96	0.39913
P03346	Q9UNY4	1.0849
P03346	Q9NS56	0.34041
P03346	Q9H7U1	0.49825
P03346	Q9GZW5	0.37288
P03346	Q9H0S4	0.4476
P03346	Q9H0R6	0.39913
P03346	P54886	0.42696
P03346	P04899	0.78534
P03346	Q3SYB3	0.70733
P03346	Q9BWU1	1.2702
P03346	Q86XP3	0.54517
P03346	Q7Z3U7	0.39661
P03346	O14556	0.3036
P03346	P49918	0.69883
P03346	Q7Z406	0.62355
P03346	Q9NSV4	0.098888
P03346	P56847	0.39913
P03346	P49790	1.4791
P03346	P15036	0.9538
P03346	Q9BRX5	0.57274
P03346	Q6XCG6	0.39913
P03346	P49754	0.47642
P03346	P61326	0.94171
P03346	Q9Y3S2	0.32585
P03346	P12755	0.91966
P03346	A6NKT7	0.52849
P03346	Q9H4G8	0.80076
P03346	P00439	0.76475
P03346	Q2M2I5	0.90917
P03346	P63145	1.027
P03346	Q71U36	0.57109
P03346	Q9BYV8	1.0559
P03346	P63000	0.96387
P03346	Q9NV88	0.2751
P03346	O00410	1.3711
P03346	Q96JK9	0.69643
P03346	Q6P087	0.085172
P03346	P21796	0.11693
P03346	O14744	0.61513
P03346	Q13829	1.1186
P03346	Q9UNL4	0.48554
P03346	Q9HCE3	0.2188
P03346	Q86XE0	0.47709
P03346	O00423	0.34185
P03346	P13984	0.53161
P03346	Q5SW79	0.65232
P03346	Q5JQC9	0.69441
P03346	Q9Y2Y4	0.39265
P03346	Q8N6M0	0.45297
P03346	P59090	0.39913
P03346	Q8WUW1	0.45757
P03346	Q86XI8	0.21405
P03346	Q6BDI9	0.64748
P03346	O60936	0.51539
P03346	Q9H900	0.40517
P03346	Q9P1Y6	0.8266
P03346	Q8IY33	0.29514
P03346	P52735	0.33403
P03346	Q66LE6	0.40841
P03346	O14617	0.71653
P03346	Q5T7B8	0.52887
P03346	Q7Z7L9	0.081701
P03346	Q9BQN1	0.15723
P03346	Q9Y5V3	0.65936
P03346	P14921	0.94792
P03346	P58107	0.26281
P03346	Q9NQG5	0.28707
P03346	Q969R8	0.28026
P03346	P0C665	0.39913
P03346	Q9P013	0.40058
P03346	P0C839	0.76304
P03346	Q53QW1	0.39913
P03346	Q93062	1.0169
P03346	Q8WVC6	0.5522
P03346	Q7LFL8	0.67309
P03346	P00568	0.29846
P03346	P17661	0.94982
P03346	P57081	0.87307
P03346	P62191	1.0766
P03346	Q2M3W8	0.40637
P03346	Q68DI1	0.065777
P03346	Q7LBC6	0.20809
P03346	Q9UHQ7	0.55902
P03346	Q99966	0.66495
P03346	Q9HBI0	0.33474
P03346	Q92551	0.51595
P03346	O14929	0.94436
P03346	O75956	0.60471
P03346	Q9NRH3	0.58928
P03346	Q9P2L0	0.5302
P03346	Q9Y6H5	0.58562
P03346	Q8NCR6	0.54486
P03346	Q9H9Z2	0.62824
P03346	Q6J272	0.39913
P03346	P0C7M4	0.95493
P03346	O75970	1.0763
P03346	Q00994	0.84332
P03346	Q96T25	0.42185
P03346	Q9Y446	0.87629
P03346	A0A183	0.39913
P03346	Q68CP9	0.84032
P03346	Q8N815	0.58438
P03346	Q9BV99	0.22824
P03346	Q6P9B6	0.21405
P03346	O15105	1.123
P03346	P16333	0.60347
P03346	P29372	0.7525
P03346	Q9BXI3	0.41321
P03346	Q8N655	0.39913
P03346	Q8NCV1	0.3676
P03346	O14607	0.56447
P03346	Q5VSR9	0.42696
P03346	Q7L3B6	0.5214
P03346	Q86WV6	0.2812
P03346	P09622	0.40017
P03346	Q13257	1.1414
P03346	A8MU93	0.39913
P03346	Q9H2Y7	0.56287
P03346	O75290	0.19648
P03346	Q5JSZ5	0.42696
P03346	Q8N5T2	0.7577
P03346	Q8WZA0	0.52098
P03346	Q7Z3Y9	0.90917
P03346	P78385	0.90917
P03346	Q13895	0.58562
P03346	Q96D21	0.60307
P03346	Q99502	0.93609
P03346	Q9Y3D2	0.64229
P03346	Q9H3H1	0.47166
P03346	Q9H040	0.34041
P03346	Q9UBC0	0.99745
P03346	Q12872	0.49858
P03346	Q5H9M0	0.47529
P03346	Q9Y4Y9	0.47389
P03346	Q2NKJ3	0.35929
P03346	Q8N3Y1	0.33677
P03346	A8MTJ3	0.85626
P03346	Q9HB71	0.91161
P03346	Q9UHP6	1.1995
P03346	Q96HC4	0.88114
P03346	O43427	0.41044
P03346	Q8WV93	0.46498
P03346	Q53SF7	0.42023
P03346	Q9NWZ3	0.28847
P03346	Q5JU85	0.19269
P03346	P42566	0.21372
P03346	Q9UNQ2	0.3828
P03346	Q8IW03	0.49814
P03346	Q14236	0.39913
P03346	Q02080	0.94722
P03346	Q6IS14	0.52762
P03346	Q8IX03	0.73634
P03346	Q9ULV0	0.69721
P03346	O60921	0.98568
P03346	Q8TF30	0.50142
P03346	Q8IW19	0.37245
P03346	P0CB48	0.76626
P03346	P25490	0.6666
P03346	O15226	0.59952
P03346	Q9H4Z2	0.2127
P03346	O75037	0.15014
P03346	Q96GD4	0.87224
P03346	P60953	0.89706
P03346	Q9HB90	0.50892
P03346	P62861	0.52808
P03346	Q504U0	0.41045
P03346	Q17R26	0.43343
P03346	Q9Y250	0.90464
P03346	P59047	0.5423
P03346	Q9NSD4	0.49485
P03346	Q8WTQ4	0.42696
P03346	Q9NR22	0.77263
P03346	Q9NWX6	0.47474
P03346	P54792	0.8711
P03346	P62380	1.3434
P03346	Q8TE96	0.29004
P03346	Q5VZR2	0.42696
P03346	Q8WZA9	0.39913
P03346	Q5VV41	0.38707
P03346	Q6ZRS4	0.39913
P03346	Q6PDB4	0.31943
P03346	Q8NDW8	0.31081
P03346	Q02577	0.62686
P03346	Q9BY41	1.1556
P03346	Q14318	0.65767
P03346	Q9NRI5	0.8814
P03346	Q8TB72	0.68181
P03346	Q9Y2H2	0.066476
P03346	Q9H321	0.42294
P03346	A6NCN2	0.90917
P03346	Q14674	0.86605
P03346	Q9BSM1	0.47703
P03346	Q6ZUL3	0.39913
P03346	Q66I50	0.39913
P03346	Q8IXM2	1.0609
P03346	Q96JG9	0.60561
P03346	Q92572	0.68388
P03346	Q8TAS1	0.4874
P03346	Q9BQE9	0.39913
P03346	A4QMS7	0.066511
P03346	Q8NAB5	0.39913
P03346	Q8N9N2	0.18154
P03346	O43684	0.70623
P03346	Q9C0E4	0.93216
P03346	A8MYJ7	0.27562
P03346	Q14093	0.50234
P03346	A6NDE4	0.53732
P03346	P31689	0.99483
P03346	Q9UBC9	0.33462
P03346	A2RU30	0.39913
P03346	Q9BRK5	0.10317
P03346	O60225	0.25014
P03346	Q15058	0.58991
P03346	P09017	1.0425
P03346	Q8WU68	0.092407
P03346	Q9UHB7	0.51247
P03346	P60002	0.5838
P03346	Q14593	0.31943
P03346	A6NIR3	0.18048
P03346	Q5JUK2	0.8444
P03346	Q9NZM5	0.55673
P03346	P12882	0.5843
P03346	Q96FJ2	1.1251
P03346	Q5W0B8	0.39913
P03346	Q8IWZ3	0.58562
P03346	Q8N4C7	0.22144
P03346	P52789	0.38005
P03346	P12694	0.10067
P03346	Q5SVQ8	0.32029
P03346	Q9UPN9	0.79608
P03346	P68871	0.60871
P03346	Q9NQX0	0.27933
P03346	Q9BZK3	1.1281
P03346	P33176	0.48614
P03346	Q04759	0.62417
P03346	Q8WWQ0	0.14355
P03346	Q9BYT5	0.2917
P03346	Q15544	0.96456
P03346	A6NGH9	0.16389
P03346	Q8WZ19	0.82223
P03346	Q8N0S2	0.11466
P03346	Q5T6J7	0.47474
P03346	Q9Y2Q5	0.43876
P03346	A2RRH5	0.46864
P03346	P56270	0.31891
P03346	P10412	0.2751
P03346	P33981	0.53389
P03346	Q9Y6I7	0.21405
P03346	Q6FI13	0.61785
P03346	O75419	1.0653
P03346	Q6ZN01	0.71672
P03346	Q8IY57	1.2659
P03346	Q8N0Z6	0.084243
P03346	Q96CB9	0.29621
P03346	Q86UC2	0.51341
P03346	P35579	0.73931
P03346	Q8N140	0.51251
P03346	Q5JXB2	1.1519
P03346	Q8N6M8	0.22134
P03346	Q53HL2	0.857
P03346	Q8NDN9	0.20603
P03346	Q9NZD2	0.33046
P03346	Q01085	0.89061
P03346	P42224	0.84704
P03346	P01858	0.39913
P03346	Q9BRR8	0.38952
P03346	Q8IZU1	0.49825
P03346	Q9Y478	0.086845
P03346	Q9NYV6	0.62879
P03346	Q96EV8	0.50188
P03346	Q9BYV9	0.64968
P03346	Q6IQ49	0.34456
P03346	P63302	0.39913
P03346	Q8IWT3	0.6261
P03346	Q9NZU5	0.85338
P03346	A6NEH8	0.55012
P03346	Q9UL42	0.4344
P03346	Q8N456	0.32576
P03346	Q9H0M0	0.63867
P03346	Q6L8G8	0.39913
P03346	O14770	1.035
P03346	O60664	0.31397
P03346	Q9NWK9	0.42708
P03346	Q96MM1	0.27146
P03346	Q9P253	0.17948
P03346	Q9UF47	0.18255
P03346	Q6ZSS3	0.13511
P03346	Q16773	0.46076
P03346	Q16666	0.9856
P03346	Q9Y676	0.48677
P03346	O14829	0.22485
P03346	Q9Y6Q5	0.45557
P03346	O43264	0.9789
P03346	Q6IA86	0.19423
P03346	Q86X51	0.064073
P03346	Q15759	0.86468
P03346	P0C263	0.25363
P03346	Q9H1M0	0.59255
P03346	Q96QR8	0.64653
P03346	B2RC85	0.078554
P03346	Q9P225	0.61302
P03346	Q8TCC3	0.19243
P03346	Q9NNZ6	0.4159
P03346	Q96B23	0.68466
P03346	Q6ZR49	0.39913
P03346	O43307	0.42597
P03346	Q6ZTW0	0.63044
P03346	A6NKX1	0.39913
P03346	Q14203	0.84278
P03346	Q8IY81	0.3828
P03346	P50549	0.71152
P03346	Q92615	0.35382
P03346	Q9H8K7	0.42696
P03346	Q9H9S0	0.39256
P03346	P54646	0.36346
P03346	Q8N4B5	0.39913
P03346	Q8NA92	0.8173
P03346	O00358	0.72349
P03346	P22234	0.41321
P03346	P13533	0.66845
P03346	P09565	0.39913
P03346	Q9ULR0	0.42696
P03346	P09497	0.4256
P03346	Q14839	1.0176
P03346	Q8IYA8	0.39913
P03346	Q96K80	0.72727
P03346	P84095	0.81442
P03346	Q8IXW0	0.78376
P03346	Q8N159	0.32721
P03346	P53804	0.4474
P03346	Q9Y616	0.09127
P03346	Q7L576	0.37404
P03346	Q8IVM7	0.39913
P03346	A6NG73	0.47474
P03346	Q86T90	0.56838
P03346	P60891	0.61012
P03346	P0C7V9	0.28368
P03346	P10589	0.99919
P03346	Q6ZW13	0.39913
P03346	P84103	0.76799
P03346	Q15018	0.14454
P03346	P62979	0.96113
P03346	Q5T2W1	0.94406
P03346	Q99757	0.42307
[truncated: 59,846 more rows]
