# Supplementary material for: Computational reconstruction of proteome-wide protein interaction networks between HTLV retroviruses and Homo sapiens
Source: BMC Bioinformatics. 2014 Jul 18;15(1):245. doi: 10.1186/1471-2105-15-245 (PMC4133621; doi:10.1186/1471-2105-15-245)
Supplement: Supplementary file 3 — Additional file 3: Text file contains the predicted interactions. (TXT 7 MB) [file 12859_2014_6529_MOESM3_ESM.txt]

[Cluster 1]GO:0060632+P	biological_process	[name] regulation of microtubule-based movement	[def] "Any process that modulates the rate, frequency, or extent of microtubule-based movement, the movement of organelles, other microtubules and other particles along microtubules, mediated by motor proteins." [GOC
	Pathogen[HTLV1_hbz Q2Q067] interacts with 3 human partners:{Q9UBN7;P10636;P78318}
	Pathogen[HTLV2_rex Q85601] interacts with 3 human partners:{Q9UBN7;P10636;P78318}
	Pathogen[HTLV1_tax P14079] interacts with 2 human partners:{Q9UBN7;P10636}
	Pathogen[HTLV2_gag P03346] interacts with 3 human partners:{Q9UBN7;P10636;P78318}
	Pathogen[HTLV2_env P03383] interacts with 2 human partners:{Q9UBN7;P10636}
	Pathogen[HTLV2_tax2 P03410] interacts with 3 human partners:{Q9UBN7;P10636;P78318}
	Pathogen[HTLV1_env P14075] interacts with 2 human partners:{Q9UBN7;P10636}
	Pathogen[HTLV1_rex P0C206] interacts with 3 human partners:{Q9UBN7;P10636;P78318}
	Pathogen[HTLV2_pol P03363] interacts with 3 human partners:{Q9UBN7;P10636;P78318}
[Cluster 2]GO:0061032+P	biological_process	[name] visceral serous pericardium development	[def] "The progression of the visceral serous pericardium from its formation to the mature structure. The visceral serous pericardium is the inner layer of the pericardium." [GOC
	Pathogen[HTLV1_hbz Q2Q067] interacts with 2 human partners:{P61296;P19544}
	Pathogen[HTLV2_rex Q85601] interacts with 2 human partners:{P61296;P19544}
	Pathogen[HTLV1_tax P14079] interacts with 2 human partners:{P61296;P19544}
	Pathogen[HTLV2_gag P03346] interacts with 2 human partners:{P61296;P19544}
	Pathogen[HTLV2_env P03383] interacts with 2 human partners:{P61296;P19544}
	Pathogen[HTLV2_tax2 P03410] interacts with 2 human partners:{P61296;P19544}
	Pathogen[HTLV1_env P14075] interacts with 2 human partners:{P61296;P19544}
	Pathogen[HTLV1_rex P0C206] interacts with 2 human partners:{P61296;P19544}
	Pathogen[HTLV2_pol P03363] interacts with 2 human partners:{P61296;P19544}
[Cluster 3]GO:0030073+P	biological_process	[name] insulin secretion	[def] "The regulated release of proinsulin from secretory granules (B granules) in the B cells of the pancreas_ accompanied by cleavage of proinsulin to form mature insulin." [GOC
	Pathogen[HTLV1_hbz Q2Q067] interacts with 10 human partners:{P68106;Q13555;Q9Y4I1;P42858;Q8NHW3;Q13562;P52945;Q15796;P35680;P20823}
	Pathogen[HTLV2_rex Q85601] interacts with 10 human partners:{P68106;Q13555;Q9Y4I1;P42858;Q8NHW3;Q13562;P52945;Q15796;P35680;P20823}
	Pathogen[HTLV1_tax P14079] interacts with 9 human partners:{P68106;Q13555;Q9Y4I1;P42858;Q8NHW3;Q13562;P52945;P35680;P20823}
	Pathogen[HTLV2_gag P03346] interacts with 12 human partners:{P68106;Q13555;Q9Y4I1;P42858;Q8NHW3;Q13562;P52945;Q15796;Q8WVH0;P35680;P20823;O14810}
	Pathogen[HTLV2_env P03383] interacts with 9 human partners:{P68106;Q9Y4I1;P42858;Q8NHW3;Q13562;P52945;Q15796;P35680;P20823}
	Pathogen[HTLV2_tax2 P03410] interacts with 12 human partners:{P68106;Q13555;Q9Y4I1;P42858;Q8NHW3;Q13562;P52945;Q15796;Q8WVH0;P35680;P20823;O14810}
	Pathogen[HTLV1_env P14075] interacts with 8 human partners:{P68106;Q9Y4I1;Q8NHW3;Q13562;P52945;Q15796;P35680;P20823}
	Pathogen[HTLV1_rex P0C206] interacts with 10 human partners:{P68106;Q13555;Q9Y4I1;P42858;Q8NHW3;Q13562;P52945;Q15796;P35680;P20823}
	Pathogen[HTLV2_pol P03363] interacts with 11 human partners:{P68106;Q13555;Q9Y4I1;P42858;Q8NHW3;Q13562;P52945;Q15796;P35680;P20823;O14810}
[Cluster 4]GO:0034329+P	biological_process	[name] cell junction assembly	[def] "A cellular process that results in the aggregation, arrangement and bonding together of a set of components to form a cell junction." [GOC
	Pathogen[HTLV1_hbz Q2Q067] interacts with 28 human partners:{P49023;P13647;Q9HBI1;P55196;P50552;P41743;Q15052;Q8N3R9;Q14315;Q9BYG5;Q9NVD7;Q15569;P48059;P63261;Q15149;P02533;Q9BYG4;P14923;Q8TEW0;Q8NI35;P12814;P35221;P60709;O60716;Q8WUP2;Q9NPB6;Q13418;Q7Z4I7}
	Pathogen[HTLV2_rex Q85601] interacts with 29 human partners:{P49023;P13647;Q9HBI1;P55196;P50552;P41743;Q15052;Q8N3R9;Q14315;Q9BYG5;Q9NVD7;Q15569;P48059;P63261;Q15149;P02533;Q9BYG4;P14923;Q8TEW0;Q8NI35;P12814;P21333;P35221;P60709;O60716;Q8WUP2;Q9NPB6;Q13418;Q7Z4I7}
	Pathogen[HTLV1_tax P14079] interacts with 29 human partners:{P49023;P13647;Q9HBI1;P55196;P50552;P41743;Q15052;Q8N3R9;Q14315;Q9BYG5;Q9NVD7;Q15569;P48059;P63261;Q15149;P02533;Q9BYG4;P14923;Q8TEW0;Q8NI35;P12814;P21333;P35221;P60709;O60716;Q8WUP2;Q9NPB6;Q13418;Q7Z4I7}
	Pathogen[HTLV2_gag P03346] interacts with 29 human partners:{P49023;P13647;Q9HBI1;P55196;P50552;P41743;Q15052;Q8N3R9;Q14315;Q96AC1;Q9BYG5;Q9NVD7;Q15569;P48059;P63261;Q15149;P02533;Q9BYG4;P14923;Q8TEW0;Q8NI35;P12814;P35221;P60709;O60716;Q8WUP2;Q9NPB6;Q13418;Q7Z4I7}
	Pathogen[HTLV2_env P03383] interacts with 27 human partners:{P49023;P13647;Q9HBI1;P55196;P41743;Q15052;Q8N3R9;Q14315;Q9BYG5;Q9NVD7;Q15569;P48059;P63261;Q15149;P05556;P02533;Q9BYG4;P14923;Q8TEW0;Q8NI35;P12814;P35221;P60709;O60716;Q8WUP2;Q9NPB6;Q7Z4I7}
	Pathogen[HTLV2_tax2 P03410] interacts with 29 human partners:{P49023;P13647;Q9HBI1;P55196;P50552;P41743;Q15052;Q8N3R9;Q14315;Q9BYG5;Q9NVD7;Q15569;P48059;P63261;Q15149;P02533;Q9BYG4;P14923;Q8TEW0;Q8NI35;P12814;P21333;P35221;P60709;O60716;Q8WUP2;Q9NPB6;Q13418;Q7Z4I7}
	Pathogen[HTLV1_env P14075] interacts with 27 human partners:{P49023;P13647;Q9HBI1;P55196;P41743;Q15052;Q8N3R9;Q14315;Q9BYG5;Q9NVD7;Q15569;P48059;P63261;Q15149;P05556;P02533;Q9BYG4;P14923;Q8TEW0;Q8NI35;P12814;P35221;P60709;O60716;Q8WUP2;Q9NPB6;Q7Z4I7}
	Pathogen[HTLV1_rex P0C206] interacts with 29 human partners:{P49023;P13647;Q9HBI1;P55196;P50552;P41743;Q15052;Q8N3R9;Q14315;Q9BYG5;Q9NVD7;Q15569;P48059;P63261;Q15149;P02533;Q9BYG4;P14923;Q8TEW0;Q8NI35;P12814;P21333;P35221;P60709;O60716;Q8WUP2;Q9NPB6;Q13418;Q7Z4I7}
	Pathogen[HTLV2_pol P03363] interacts with 29 human partners:{P49023;P13647;Q9HBI1;P55196;P50552;P41743;Q15052;Q8N3R9;Q14315;Q96AC1;Q9BYG5;Q9NVD7;Q15569;P48059;P63261;Q15149;P02533;Q9BYG4;P14923;Q8TEW0;Q8NI35;P12814;P35221;P60709;O60716;Q8WUP2;Q9NPB6;Q13418;Q7Z4I7}
[Cluster 5]GO:0006614+P	biological_process	[name] SRP-dependent cotranslational protein targeting to membrane	[def] "The targeting of proteins to a membrane that occurs during translation and is dependent upon two key components, the signal-recognition particle (SRP) and the SRP receptor. SRP is a cytosolic particle that transiently binds to the endoplasmic reticulum (ER) signal sequence in a nascent protein, to the large ribosomal unit, and to the SRP receptor in the ER membrane." [ISBN
	Pathogen[HTLV1_hbz Q2Q067] interacts with 68 human partners:{P46778;P62269;Q9UHB9;P05386;P62841;P22090;P62913;P62854;P62861;P62979;P42677;P61513;P62750;P32969;P25398;P46783;P61313;P62273;P37108;P62899;Q07020;P46777;P50914;P62277;P61353;P62917;P42766;P39019;P83731;P27635;P05388;P61247;P40429;P62249;P62244;P63220;P62829;Q9UNX3;P15880;P62266;Q02878;P18621;P62906;P23396;P61011;P30050;P46782;Q9Y3U8;P3…
	Pathogen[HTLV2_rex Q85601] interacts with 69 human partners:{P46778;P62269;Q9UHB9;P05386;P62841;P22090;P62913;P62854;P62861;P62979;P42677;P61513;P62750;P32969;P25398;P46783;P61313;P62273;P37108;P62899;Q07020;P46777;P50914;P62277;P61353;P62917;P42766;P39019;P18124;P83731;P27635;P05388;P61247;P40429;P62249;P62244;P63220;P62829;Q9UNX3;P15880;P62266;Q02878;P18621;P62906;P23396;P61011;P30050;P46782;Q9…
	Pathogen[HTLV1_tax P14079] interacts with 49 human partners:{P46778;Q9UHB9;P05386;P62841;P22090;P62913;P62861;P62979;P42677;P61513;P62750;P32969;P46783;P61313;P37108;P46777;P50914;P62277;P61353;P42766;P39019;P83731;P05388;P61247;P40429;P62829;P15880;P23396;P61011;P30050;P46776;Q9Y3U8;P36578;P62701;P62851;P84098;P62081;P60468;Q15629;P62263;P49207;P39023;P62987;P62910;P60866;P46781;P05387;P47914;P4…
	Pathogen[HTLV2_gag P03346] interacts with 86 human partners:{P46778;P62269;Q9UHB9;P05386;P62841;P62891;P62753;P22090;P62913;P26373;P62854;P62861;P62979;P42677;P61513;P62750;P32969;P25398;P08708;P46783;P61313;P62273;Q02543;P37108;P62899;Q07020;P46777;P50914;P62277;P61353;P62917;P42766;P39019;P18124;P83731;P49458;P27635;P62241;P05388;P61247;P40429;O76094;P62249;P62244;P09132;P63220;P62829;Q9UNX3;P1…
	Pathogen[HTLV2_env P03383] interacts with 24 human partners:{Q9UHB9;P62841;P62979;P61513;P46783;P46777;P62277;P42766;P05388;P61247;P15880;P23396;P61011;P30050;Q9Y3U8;P36578;P62701;P62081;Q15629;P62424;P39023;P62987;P46781;P05387}
	Pathogen[HTLV2_tax2 P03410] interacts with 79 human partners:{P46778;P62269;Q9UHB9;P05386;P62841;P62891;P62753;P22090;P62913;P62854;P62861;P62979;P42677;P61513;P62750;P32969;P25398;P46783;P61313;P62273;P37108;P62899;Q07020;P46777;P50914;P62277;P61353;P62917;P42766;P39019;P18124;P83731;P49458;P27635;P05388;P61247;P40429;P62249;P62244;P09132;P63220;P62829;Q9UNX3;P15880;P62945;P62266;Q02878;P18621;P…
	Pathogen[HTLV1_env P14075] interacts with 19 human partners:{Q9UHB9;P62841;P62979;P61513;P46783;P46777;P62277;P42766;P05388;P61247;P15880;P30050;P36578;P62701;P62081;Q15629;P62424;P62987;P46781}
	Pathogen[HTLV1_rex P0C206] interacts with 66 human partners:{P46778;P62269;Q9UHB9;P05386;P62841;P22090;P62913;P62854;P62861;P62979;P42677;P61513;P62750;P32969;P25398;P46783;P61313;P37108;Q07020;P46777;P50914;P62277;P61353;P62917;P42766;P39019;P18124;P83731;P27635;P05388;P61247;P40429;P62249;P63220;P62829;Q9UNX3;P15880;P62266;Q02878;P18621;P62906;P23396;P61011;P30050;P46782;Q9Y3U8;P36578;P62701;P6…
	Pathogen[HTLV2_pol P03363] interacts with 81 human partners:{P46778;P62269;Q9UHB9;P05386;P62841;P62891;P62753;P22090;P62913;P62854;P62861;P62979;P42677;P61513;P62750;P32969;P25398;P46783;P61313;P62273;Q02543;P37108;P62899;Q07020;P46777;P50914;P62277;P61353;P62917;P42766;P39019;P18124;P83731;P49458;P27635;P62241;P05388;P61247;P40429;O76094;P62249;P62244;P09132;P63220;P62829;Q9UNX3;P15880;P62945;P6…
[Cluster 6]GO:0061098+P	biological_process	[name] positive regulation of protein tyrosine kinase activity	[def] "Any process that increases the rate, frequency, or extent of protein tyrosine kinase activity." [GOC
	Pathogen[HTLV1_hbz Q2Q067] interacts with 5 human partners:{Q8N4X5;O14641;Q8IZP0;Q9C0H9;Q13177}
	Pathogen[HTLV2_rex Q85601] interacts with 5 human partners:{Q8N4X5;O14641;Q8IZP0;Q9C0H9;Q13177}
	Pathogen[HTLV1_tax P14079] interacts with 4 human partners:{O14641;Q8IZP0;Q9C0H9;Q13177}
	Pathogen[HTLV2_gag P03346] interacts with 6 human partners:{Q8N4X5;O14641;Q8IZP0;Q9C0H9;Q13177;P25063}
	Pathogen[HTLV2_env P03383] interacts with 5 human partners:{O14641;Q8IZP0;Q9C0H9;P56704;Q13177}
	Pathogen[HTLV2_tax2 P03410] interacts with 6 human partners:{Q8N4X5;O14641;Q8IZP0;Q9C0H9;Q13177;P25063}
	Pathogen[HTLV1_env P14075] interacts with 4 human partners:{O14641;Q8IZP0;P56704;Q13177}
	Pathogen[HTLV1_rex P0C206] interacts with 4 human partners:{Q8N4X5;Q8IZP0;Q9C0H9;Q13177}
	Pathogen[HTLV2_pol P03363] interacts with 6 human partners:{Q8N4X5;O14641;Q8IZP0;Q9C0H9;Q13177;P25063}
[Cluster 7]GO:0016233+P	biological_process	[name] telomere capping	[def] "A process in which telomeres are protected from degradation and fusion, thereby ensuring chromosome stability by protecting the ends from both degradation and from being recognized as damaged DNA. May be mediated by specific single- or double-stranded telomeric DNA binding proteins." [GOC
	Pathogen[HTLV1_hbz Q2Q067] interacts with 3 human partners:{Q15554;Q96AP0;Q9NUX5}
	Pathogen[HTLV2_rex Q85601] interacts with 3 human partners:{Q15554;Q96AP0;Q9NUX5}
	Pathogen[HTLV1_tax P14079] interacts with 3 human partners:{Q15554;Q96AP0;Q9NUX5}
	Pathogen[HTLV2_gag P03346] interacts with 3 human partners:{Q15554;Q96AP0;Q9NUX5}
	Pathogen[HTLV2_env P03383] interacts with 3 human partners:{Q15554;Q96AP0;Q9NUX5}
	Pathogen[HTLV2_tax2 P03410] interacts with 3 human partners:{Q15554;Q96AP0;Q9NUX5}
	Pathogen[HTLV1_env P14075] interacts with 2 human partners:{Q15554;Q9NUX5}
	Pathogen[HTLV1_rex P0C206] interacts with 3 human partners:{Q15554;Q96AP0;Q9NUX5}
	Pathogen[HTLV2_pol P03363] interacts with 3 human partners:{Q15554;Q96AP0;Q9NUX5}
[Cluster 8]GO:0006366+P	biological_process	[name] transcription from RNA polymerase II promoter	[def] "The synthesis of RNA from a DNA template by RNA polymerase II, originating at an RNA polymerase II promoter. Includes transcription of messenger RNA (mRNA) and certain small nuclear RNAs (snRNAs)." [GOC
	Pathogen[HTLV1_hbz Q2Q067] interacts with 291 human partners:{P49848;O94916;Q00978;Q16514;Q92481;Q13242;Q01081;O14641;P61218;P62487;Q86U42;P61201;P42229;Q92989;Q86V81;P62308;P43694;P15336;O14503;P10827;Q09161;P82094;Q9UQR1;Q8IZQ8;Q86U70;Q13887;P15976;Q9NR48;P11831;Q99583;P19838;P40763;Q9Y2Y9;O43148;P61326;P13984;Q9Y2Y4;Q9P1Y6;P14921;P62380;Q9UHB7;Q15544;Q6ZN01;O14770;P50549;O00358;P84103;P49407;Q…
	Pathogen[HTLV2_rex Q85601] interacts with 294 human partners:{P49848;O94916;Q00978;Q16514;Q92481;Q13242;Q01081;O14641;P61218;P62487;Q86U42;P61201;P42229;Q92989;Q86V81;P62308;P43694;P15336;O14503;P17275;P10827;Q09161;P82094;Q9UQR1;Q8IZQ8;Q86U70;Q13887;P15976;Q9NR48;P11831;Q99583;P19838;P40763;Q9Y2Y9;O43148;P61326;P13984;Q9Y2Y4;Q9P1Y6;P14921;P62380;Q9UHB7;Q15544;Q6ZN01;O14770;P50549;O00358;P84103;P…
	Pathogen[HTLV1_tax P14079] interacts with 264 human partners:{P49848;O94916;Q00978;Q16514;Q92481;Q13242;Q01081;O14641;P61218;P62487;Q86U42;P61201;P42229;Q86V81;P62308;P43694;P15336;O14503;P17275;P10827;Q09161;P82094;Q9UQR1;Q8IZQ8;Q86U70;Q13887;P15976;Q9NR48;Q99583;P40763;Q9Y2Y9;O43148;P61326;Q9Y2Y4;Q9P1Y6;P62380;Q9UHB7;Q6ZN01;O14770;P50549;O00358;P84103;P49407;Q92830;O15514;Q14241;Q13761;Q9NR55;Q…
	Pathogen[HTLV2_gag P03346] interacts with 313 human partners:{P49848;O94916;Q00978;Q16514;Q92481;Q86Y01;Q13242;Q01081;O14641;P61218;P62487;Q86U42;P61201;P42229;Q92989;Q86V81;P62308;P43694;P15336;O14503;P17275;P10827;Q09161;P82094;Q9UQR1;Q8IZQ8;Q86U70;Q13887;P15976;Q9NR48;P11831;Q99583;P19838;P40763;Q9Y2Y9;O43148;P61326;P13984;Q9Y2Y4;Q9P1Y6;P14921;P62380;Q9UHB7;Q15544;Q6ZN01;O14770;P50549;O00358;P…
	Pathogen[HTLV2_env P03383] interacts with 266 human partners:{P49848;O94916;Q00978;Q16514;Q92481;Q86Y01;Q13242;Q01081;O14641;P62487;Q86U42;P61201;P42229;Q86V81;P62308;P43694;P15336;O14503;P17275;P10827;Q09161;Q9UQR1;Q8IZQ8;Q86U70;Q13887;P15976;Q9NR48;P11831;Q99583;P19838;P40763;Q9Y2Y9;O43148;P61326;Q9Y2Y4;Q9P1Y6;P14921;P62380;Q15544;O14770;P50549;O00358;P84103;Q92830;Q14241;Q13761;Q9NR55;Q92620;Q…
	Pathogen[HTLV2_tax2 P03410] interacts with 297 human partners:{P49848;O94916;Q00978;Q16514;Q92481;Q13242;Q01081;O14641;P61218;P62487;Q86U42;P61201;P42229;Q92989;Q86V81;P62308;P43694;P15336;P17275;P10827;Q09161;P82094;Q9UQR1;Q8IZQ8;Q86U70;Q13887;P15976;Q9NR48;P11831;Q99583;P19838;P40763;Q9Y2Y9;O43148;P61326;P13984;Q9Y2Y4;Q9P1Y6;P14921;P62380;Q9UHB7;Q15544;Q6ZN01;O14770;P50549;O00358;P84103;P49407;…
	Pathogen[HTLV1_env P14075] interacts with 259 human partners:{P49848;O94916;Q00978;Q16514;Q92481;Q86Y01;Q13242;Q01081;O14641;Q86U42;P61201;P42229;Q86V81;P62308;P43694;P15336;O14503;P17275;P10827;Q09161;Q9UQR1;Q8IZQ8;Q86U70;Q13887;P15976;Q9NR48;P11831;Q99583;P19838;P40763;Q9Y2Y9;O43148;P61326;Q9Y2Y4;Q9P1Y6;P14921;P62380;Q15544;O14770;P50549;O00358;P84103;Q92830;Q14241;Q13761;Q9NR55;Q92620;Q99697;P…
	Pathogen[HTLV1_rex P0C206] interacts with 291 human partners:{P49848;O94916;Q00978;Q16514;Q92481;Q13242;Q01081;P61218;P62487;Q86U42;P61201;P42229;Q92989;Q86V81;P62308;P43694;P15336;P17275;P10827;Q09161;P82094;Q9UQR1;Q8IZQ8;Q86U70;Q13887;P15976;Q9NR48;P11831;Q99583;P19838;P40763;Q9Y2Y9;O43148;P61326;P13984;Q9Y2Y4;Q9P1Y6;P14921;P62380;Q9UHB7;Q15544;Q6ZN01;O14770;P50549;O00358;P84103;P49407;Q92830;O…
	Pathogen[HTLV2_pol P03363] interacts with 311 human partners:{P49848;O94916;Q00978;Q16514;Q92481;Q86Y01;Q13242;Q01081;O14641;P61218;P62487;Q86U42;P61201;P42229;Q92989;Q86V81;P62308;P43694;P15336;O14503;P17275;P10827;Q09161;P82094;Q9UQR1;Q8IZQ8;Q86U70;Q13887;P15976;Q9NR48;P11831;Q99583;P19838;P40763;Q9Y2Y9;O43148;P61326;P13984;Q9Y2Y4;Q9P1Y6;P14921;P62380;Q9UHB7;Q15544;Q6ZN01;P50549;O00358;P84103;P…
[Cluster 9]GO:0021631+P	biological_process	[name] optic nerve morphogenesis	[def] "The process in which the anatomical structure of the optic nerve is generated and organized. The sensory optic nerve originates from the bipolar cells of the retina and conducts visual information to the brainstem. The optic nerve exits the back of the eye in the orbit, enters the optic canal, and enters the central nervous system at the optic chiasm (crossing) where the nerve fibers becom…
	Pathogen[HTLV1_hbz Q2Q067] interacts with 2 human partners:{P10071;Q02962}
	Pathogen[HTLV2_rex Q85601] interacts with 2 human partners:{P10071;Q02962}
	Pathogen[HTLV1_tax P14079] interacts with 2 human partners:{P10071;Q02962}
	Pathogen[HTLV2_gag P03346] interacts with 2 human partners:{P10071;Q02962}
	Pathogen[HTLV2_env P03383] interacts with 2 human partners:{P10071;Q02962}
	Pathogen[HTLV2_tax2 P03410] interacts with 2 human partners:{P10071;Q02962}
	Pathogen[HTLV1_env P14075] interacts with 2 human partners:{P10071;Q02962}
	Pathogen[HTLV1_rex P0C206] interacts with 2 human partners:{P10071;Q02962}
	Pathogen[HTLV2_pol P03363] interacts with 2 human partners:{P10071;Q02962}
[Cluster 10]GO:0051712+P	biological_process	[name] positive regulation of killing of cells of other organism	[def] "Any process that activates or increases the frequency, rate or extent of the killing by an organism of cells in another organism." [GOC
	Pathogen[HTLV1_hbz Q2Q067] interacts with 1 human partners:{P35228}
	Pathogen[HTLV2_rex Q85601] interacts with 1 human partners:{P35228}
	Pathogen[HTLV1_tax P14079] interacts with 1 human partners:{P35228}
	Pathogen[HTLV2_gag P03346] interacts with 1 human partners:{P35228}
	Pathogen[HTLV2_env P03383] interacts with 1 human partners:{P35228}
	Pathogen[HTLV2_tax2 P03410] interacts with 1 human partners:{P35228}
	Pathogen[HTLV1_env P14075] interacts with 1 human partners:{P35228}
	Pathogen[HTLV1_rex P0C206] interacts with 1 human partners:{P35228}
	Pathogen[HTLV2_pol P03363] interacts with 1 human partners:{P35228}
[Cluster 11]GO:0048208+P	biological_process	[name] COPII vesicle coating	[def] "The addition of COPII proteins and adaptor proteins to ER membranes during the formation of transport vesicles, forming a vesicle coat." [GOC
	Pathogen[HTLV1_hbz Q2Q067] interacts with 15 human partners:{O94979;P49755;O95487;Q15436;P55735;O94855;Q53G59;O95486;P53992;Q15363;Q13618;Q9HCU5;O15027;Q96JE7;Q9Y6B6}
	Pathogen[HTLV2_rex Q85601] interacts with 15 human partners:{O94979;P49755;O95487;Q15436;P55735;O94855;Q53G59;O95486;P53992;Q15363;Q13618;Q9HCU5;O15027;Q96JE7;Q9Y6B6}
	Pathogen[HTLV1_tax P14079] interacts with 14 human partners:{O94979;P49755;O95487;P55735;O94855;Q53G59;O95486;P53992;Q15363;Q13618;Q9HCU5;O15027;Q96JE7;Q9Y6B6}
	Pathogen[HTLV2_gag P03346] interacts with 14 human partners:{O94979;P49755;O95487;Q15436;P55735;O94855;O95486;P53992;Q15363;Q13618;Q9HCU5;O15027;Q96JE7;Q9Y6B6}
	Pathogen[HTLV2_env P03383] interacts with 12 human partners:{O94979;P49755;O95487;Q15436;P55735;O94855;Q53G59;P53992;Q15363;Q9HCU5;Q96JE7;Q9Y6B6}
	Pathogen[HTLV2_tax2 P03410] interacts with 15 human partners:{O94979;P49755;O95487;Q15436;P55735;O94855;Q53G59;O95486;P53992;Q15363;Q13618;Q9HCU5;O15027;Q96JE7;Q9Y6B6}
	Pathogen[HTLV1_env P14075] interacts with 11 human partners:{O94979;P49755;O95487;Q15436;P55735;Q53G59;P53992;Q15363;Q9HCU5;Q96JE7;Q9Y6B6}
	Pathogen[HTLV1_rex P0C206] interacts with 15 human partners:{O94979;P49755;O95487;Q15436;P55735;O94855;Q53G59;O95486;P53992;Q15363;Q13618;Q9HCU5;O15027;Q96JE7;Q9Y6B6}
	Pathogen[HTLV2_pol P03363] interacts with 15 human partners:{O94979;P49755;O95487;Q15436;P55735;O94855;Q53G59;O95486;P53992;Q15363;Q13618;Q9HCU5;O15027;Q96JE7;Q9Y6B6}
[Cluster 12]GO:0009987+P	biological_process	[name] cellular process	[def] "Any process that is carried out at the cellular level, but not necessarily restricted to a single cell. For example, cell communication occurs among more than one cell, but occurs at the cellular level." [GOC
	Pathogen[HTLV1_hbz Q2Q067] interacts with 12 human partners:{P10275;P09471;Q8IZP0;P62070;Q9UQ80;Q6PGN9;P07437;P46821;O95466;Q9Y5B9;P35222;P50579}
	Pathogen[HTLV2_rex Q85601] interacts with 14 human partners:{P10275;P17275;P09471;Q8IZP0;P62070;Q9UQ80;Q6PGN9;P07437;P46821;P05412;O95466;Q9Y5B9;P35222;P50579}
	Pathogen[HTLV1_tax P14079] interacts with 11 human partners:{P10275;P17275;P09471;Q8IZP0;P62070;Q9UQ80;P07437;P05412;O95466;Q9Y5B9;P35222}
	Pathogen[HTLV2_gag P03346] interacts with 18 human partners:{P10275;P17275;P09471;Q9NQH7;Q6UB28;Q8IZP0;P62070;Q8N5V2;Q9UQ80;Q6PGN9;P07437;P46821;P05412;O95466;Q9NQW7;Q9Y5B9;P35222;P50579}
	Pathogen[HTLV2_env P03383] interacts with 10 human partners:{P10275;P17275;Q8IZP0;P62070;Q9UQ80;P07437;P05412;O95466;Q9Y5B9;P35222}
	Pathogen[HTLV2_tax2 P03410] interacts with 14 human partners:{P10275;P17275;P09471;Q8IZP0;P62070;Q9UQ80;Q6PGN9;P07437;P46821;P05412;O95466;Q9Y5B9;P35222;P50579}
	Pathogen[HTLV1_env P14075] interacts with 10 human partners:{P10275;P17275;Q8IZP0;P62070;Q9UQ80;P07437;P05412;O95466;Q9Y5B9;P35222}
	Pathogen[HTLV1_rex P0C206] interacts with 14 human partners:{P10275;P17275;P09471;Q8IZP0;P62070;Q9UQ80;Q6PGN9;P07437;P46821;P05412;O95466;Q9Y5B9;P35222;P50579}
	Pathogen[HTLV2_pol P03363] interacts with 18 human partners:{P10275;P17275;P09471;Q9NQH7;Q6UB28;Q8IZP0;P62070;Q8N5V2;Q9UQ80;Q6PGN9;P07437;P46821;P05412;O95466;Q9NQW7;Q9Y5B9;P35222;P50579}
[Cluster 13]GO:0050996+P	biological_process	[name] positive regulation of lipid catabolic process	[def] "Any process that activates or increases the frequency, rate or extent of the chemical reactions and pathways resulting in the breakdown of lipids." [GOC
	Pathogen[HTLV1_hbz Q2Q067] interacts with 1 human partners:{Q02156}
	Pathogen[HTLV2_rex Q85601] interacts with 1 human partners:{Q02156}
	Pathogen[HTLV1_tax P14079] interacts with 1 human partners:{Q02156}
	Pathogen[HTLV2_gag P03346] interacts with 2 human partners:{Q02156;P02652}
	Pathogen[HTLV2_env P03383] interacts with 1 human partners:{Q02156}
	Pathogen[HTLV2_tax2 P03410] interacts with 1 human partners:{Q02156}
	Pathogen[HTLV1_env P14075] interacts with 1 human partners:{Q02156}
	Pathogen[HTLV1_rex P0C206] interacts with 1 human partners:{Q02156}
	Pathogen[HTLV2_pol P03363] interacts with 2 human partners:{Q02156;P02652}
[Cluster 14]GO:2000145+P	biological_process	[name] regulation of cell motility	[def] "Any process that modulates the frequency, rate or extent of cell motility." [GOC
	Pathogen[HTLV1_hbz Q2Q067] interacts with 10 human partners:{O75116;Q13464;Q00534;O43293;P00519;P04049;Q16513;P42684;Q16512;P38398}
	Pathogen[HTLV2_rex Q85601] interacts with 10 human partners:{O75116;Q13464;Q00534;O43293;P00519;P04049;Q16513;P42684;Q16512;P38398}
	Pathogen[HTLV1_tax P14079] interacts with 9 human partners:{O75116;Q13464;O43293;P00519;P04049;Q16513;P42684;Q16512;P38398}
	Pathogen[HTLV2_gag P03346] interacts with 11 human partners:{O75116;Q13464;Q00534;O43293;P00519;P04049;Q16513;P07332;P42684;Q16512;P38398}
	Pathogen[HTLV2_env P03383] interacts with 10 human partners:{O75116;Q13464;Q00534;O43293;P00519;P04049;Q16513;P42684;Q16512;P38398}
	Pathogen[HTLV2_tax2 P03410] interacts with 10 human partners:{O75116;Q13464;Q00534;O43293;P00519;P04049;Q16513;P42684;Q16512;P38398}
	Pathogen[HTLV1_env P14075] interacts with 10 human partners:{O75116;Q13464;Q00534;O43293;P00519;P04049;Q16513;P42684;Q16512;P38398}
	Pathogen[HTLV1_rex P0C206] interacts with 10 human partners:{O75116;Q13464;Q00534;O43293;P00519;P04049;Q16513;P42684;Q16512;P38398}
	Pathogen[HTLV2_pol P03363] interacts with 10 human partners:{O75116;Q13464;Q00534;O43293;P00519;P04049;Q16513;P42684;Q16512;P38398}
[Cluster 15]GO:0000115+P	biological_process	[name] regulation of transcription involved in S phase of mitotic cell cycle	[def] "A cell cycle process that regulates transcription such that the target genes are transcribed as part of the S phase of the mitotic cell cycle." [GOC
	Pathogen[HTLV1_hbz Q2Q067] interacts with 2 human partners:{P00519;O14901}
	Pathogen[HTLV2_rex Q85601] interacts with 2 human partners:{P00519;O14901}
	Pathogen[HTLV1_tax P14079] interacts with 2 human partners:{P00519;O14901}
	Pathogen[HTLV2_gag P03346] interacts with 2 human partners:{P00519;O14901}
	Pathogen[HTLV2_env P03383] interacts with 2 human partners:{P00519;O14901}
	Pathogen[HTLV2_tax2 P03410] interacts with 2 human partners:{P00519;O14901}
	Pathogen[HTLV1_env P14075] interacts with 2 human partners:{P00519;O14901}
	Pathogen[HTLV1_rex P0C206] interacts with 2 human partners:{P00519;O14901}
	Pathogen[HTLV2_pol P03363] interacts with 2 human partners:{P00519;O14901}
[Cluster 16]GO:0090082+P	biological_process	[name] positive regulation of heart induction by negative regulation of canonical Wnt receptor signaling pathway	[def] "Any process that decreases the rate, frequency or extent of canonical Wnt receptor signaling pathway that positively regulates heart induction. Canonical Wnt receptor signaling pathway involved in heart induction is the series of molecular signals initiated by binding of a Wnt protein to a frizzled family receptor on the surface of the target cell, followed by propagation of the signal via…
	Pathogen[HTLV1_hbz Q2Q067] interacts with 1 human partners:{Q9BRJ9}
	Pathogen[HTLV2_rex Q85601] interacts with 1 human partners:{Q9BRJ9}
	Pathogen[HTLV1_tax P14079] interacts with 1 human partners:{Q9BRJ9}
	Pathogen[HTLV2_gag P03346] interacts with 1 human partners:{Q9BRJ9}
	Pathogen[HTLV2_env P03383] interacts with 1 human partners:{Q9BRJ9}
	Pathogen[HTLV2_tax2 P03410] interacts with 1 human partners:{Q9BRJ9}
	Pathogen[HTLV1_env P14075] interacts with 1 human partners:{Q9BRJ9}
	Pathogen[HTLV1_rex P0C206] interacts with 1 human partners:{Q9BRJ9}
	Pathogen[HTLV2_pol P03363] interacts with 1 human partners:{Q9BRJ9}
[Cluster 17]GO:0000187+P	biological_process	[name] activation of MAPK activity	[def] "The initiation of the activity of the inactive enzyme MAP kinase by phosphorylation by a MAPKK." [PMID
	Pathogen[HTLV1_hbz Q2Q067] interacts with 35 human partners:{P49023;P49137;Q8N5C8;P28482;Q9Y4K3;O75914;Q15759;P62979;Q15750;P43405;P06493;P52564;Q16644;P46734;Q16584;Q99683;P36507;P27361;P53779;O15350;Q8IW41;Q9HC29;O43318;O43187;Q16539;Q13163;Q02750;Q9NYJ8;Q06124;Q13480;P29353;Q9Y239;P62987;Q9Y6K9;P51617}
	Pathogen[HTLV2_rex Q85601] interacts with 35 human partners:{P49023;P49137;Q8N5C8;P28482;Q9Y4K3;O75914;Q15759;P62979;Q15750;P43405;P06493;P52564;Q16644;P46734;Q16584;Q99683;P36507;P27361;P53779;O15350;Q8IW41;Q9HC29;O43318;O43187;Q16539;Q13163;Q02750;Q9NYJ8;Q06124;Q13480;P29353;Q9Y239;P62987;Q9Y6K9;P51617}
	Pathogen[HTLV1_tax P14079] interacts with 34 human partners:{P49023;P49137;Q8N5C8;P28482;Q9Y4K3;O75914;Q15759;P62979;Q15750;P43405;P06493;P52564;Q16644;P46734;Q16584;Q99683;Q9Y2U5;P36507;P27361;P53779;O15350;Q8IW41;Q9HC29;O43187;Q16539;Q13163;Q02750;Q06124;Q13480;P29353;Q9Y239;P62987;Q9Y6K9;P51617}
	Pathogen[HTLV2_gag P03346] interacts with 41 human partners:{P49023;P49137;Q8N5C8;P28482;Q9Y4K3;O75914;Q15759;P62979;Q15750;P43405;P06493;P52564;Q16644;P46734;Q16584;Q99683;Q9Y2U5;Q13956;P36507;Q86VI3;P27361;P53779;O15350;Q8IW41;Q9HC29;O43318;O43187;Q16539;P18545;Q13163;Q02750;Q9NYJ8;Q06124;Q13480;P29353;P42338;Q9Y239;P62987;Q5T686;Q9Y6K9;P51617}
	Pathogen[HTLV2_env P03383] interacts with 31 human partners:{P49023;P49137;Q8N5C8;P28482;Q9Y4K3;O75914;Q15759;P62979;P43405;P06493;P52564;Q16644;P46734;Q16584;Q99683;P36507;P27361;P53779;O15350;Q9HC29;O43318;Q16539;Q13163;Q02750;Q9NYJ8;Q06124;P29353;Q9Y239;P62987;Q9Y6K9;P51617}
	Pathogen[HTLV2_tax2 P03410] interacts with 38 human partners:{P49023;P49137;Q8N5C8;P28482;Q9Y4K3;O75914;Q15759;P62979;Q15750;P43405;P06493;P52564;Q16644;P46734;Q16584;Q99683;Q9Y2U5;Q13956;P36507;P27361;P53779;O15350;Q8IW41;Q9HC29;O43318;O43187;Q16539;Q13163;Q02750;Q9NYJ8;Q06124;Q13480;P29353;P42338;Q9Y239;P62987;Q9Y6K9;P51617}
	Pathogen[HTLV1_env P14075] interacts with 32 human partners:{P49023;P49137;Q8N5C8;P28482;Q9Y4K3;O75914;Q15759;P62979;Q15750;P43405;P06493;P52564;Q16644;P46734;Q16584;Q99683;P36507;P27361;P53779;O15350;Q8IW41;Q9HC29;O43318;Q16539;Q13163;Q02750;Q9NYJ8;Q06124;P29353;P62987;Q9Y6K9;P51617}
	Pathogen[HTLV1_rex P0C206] interacts with 35 human partners:{P49023;P49137;Q8N5C8;P28482;Q9Y4K3;O75914;Q15759;P62979;Q15750;P43405;P06493;P52564;Q16644;P46734;Q16584;Q99683;P36507;P27361;P53779;O15350;Q8IW41;Q9HC29;O43318;O43187;Q16539;Q13163;Q02750;Q9NYJ8;Q06124;Q13480;P29353;Q9Y239;P62987;Q9Y6K9;P51617}
	Pathogen[HTLV2_pol P03363] interacts with 40 human partners:{P49023;P49137;Q8N5C8;P28482;Q9Y4K3;O75914;Q15759;P62979;Q15750;P43405;P06493;P52564;Q16644;P46734;Q16584;Q99683;Q9Y2U5;Q13956;P36507;Q86VI3;P27361;P53779;O15350;Q8IW41;Q9HC29;O43318;O43187;Q16539;P18545;Q13163;Q02750;Q9NYJ8;Q06124;Q13480;P29353;P42338;Q9Y239;P62987;Q9Y6K9;P51617}
[Cluster 18]GO:0070328+P	biological_process	[name] triglyceride homeostasis	[def] "Any process involved in the maintenance of an internal steady state of triglyceride within an organism or cell." [GOC
	Pathogen[HTLV1_hbz Q2Q067] interacts with 4 human partners:{Q9NP71;Q13133;Q14397;P41235}
	Pathogen[HTLV2_rex Q85601] interacts with 4 human partners:{Q9NP71;Q13133;Q14397;P41235}
	Pathogen[HTLV1_tax P14079] interacts with 4 human partners:{Q9NP71;Q13133;Q14397;P41235}
	Pathogen[HTLV2_gag P03346] interacts with 4 human partners:{Q9NP71;Q13133;Q14397;P41235}
	Pathogen[HTLV2_env P03383] interacts with 4 human partners:{Q9NP71;Q13133;Q14397;P41235}
	Pathogen[HTLV2_tax2 P03410] interacts with 4 human partners:{Q9NP71;Q13133;Q14397;P41235}
	Pathogen[HTLV1_env P14075] interacts with 4 human partners:{Q9NP71;Q13133;Q14397;P41235}
	Pathogen[HTLV1_rex P0C206] interacts with 4 human partners:{Q9NP71;Q13133;Q14397;P41235}
	Pathogen[HTLV2_pol P03363] interacts with 4 human partners:{Q9NP71;Q13133;Q14397;P41235}
[Cluster 19]GO:0046680+P	biological_process	[name] response to DDT	[def] "Any process that results in a change in state or activity of a cell or an organism (in terms of movement, secretion, enzyme production, gene expression, etc.) as a result of a DDT stimulus. DDT, dichlorodiphenyltrichloroethane, is a chlorinated hydrocarbon pesticide moderately toxic to humans and other animals." [ISBN
	Pathogen[HTLV1_hbz Q2Q067] interacts with 1 human partners:{P14635}
	Pathogen[HTLV2_rex Q85601] interacts with 1 human partners:{P14635}
	Pathogen[HTLV1_tax P14079] interacts with 1 human partners:{P14635}
	Pathogen[HTLV2_gag P03346] interacts with 1 human partners:{P14635}
	Pathogen[HTLV2_env P03383] interacts with 1 human partners:{P14635}
	Pathogen[HTLV2_tax2 P03410] interacts with 1 human partners:{P14635}
	Pathogen[HTLV1_env P14075] interacts with 1 human partners:{P14635}
	Pathogen[HTLV1_rex P0C206] interacts with 1 human partners:{P14635}
	Pathogen[HTLV2_pol P03363] interacts with 1 human partners:{P14635}
[Cluster 20]GO:0021934+P	biological_process	[name] hindbrain tangential cell migration	[def] "The migration of a cell in the hindbrain in which cells move orthogonal to the direction of radial migration." [GO_REF
	Pathogen[HTLV1_hbz Q2Q067] interacts with 1 human partners:{Q99453}
	Pathogen[HTLV2_rex Q85601] interacts with 1 human partners:{Q99453}
	Pathogen[HTLV1_tax P14079] interacts with 1 human partners:{Q99453}
	Pathogen[HTLV2_gag P03346] interacts with 1 human partners:{Q99453}
	Pathogen[HTLV2_env P03383] interacts with 1 human partners:{Q99453}
	Pathogen[HTLV2_tax2 P03410] interacts with 1 human partners:{Q99453}
	Pathogen[HTLV1_env P14075] interacts with 1 human partners:{Q99453}
	Pathogen[HTLV1_rex P0C206] interacts with 1 human partners:{Q99453}
	Pathogen[HTLV2_pol P03363] interacts with 1 human partners:{Q99453}
[Cluster 21]GO:0045862+P	biological_process	[name] positive regulation of proteolysis	[def] "Any process that activates or increases the frequency, rate or extent of the hydrolysis of a peptide bond or bonds within a protein." [GOC
	Pathogen[HTLV1_hbz Q2Q067] interacts with 8 human partners:{Q92769;Q09472;P53350;Q13049;Q9Y297;O15294;Q13099;Q9UKB1}
	Pathogen[HTLV2_rex Q85601] interacts with 8 human partners:{Q92769;Q09472;P53350;Q13049;Q9Y297;O15294;Q13099;Q9UKB1}
	Pathogen[HTLV1_tax P14079] interacts with 8 human partners:{Q92769;Q09472;P53350;Q13049;Q9Y297;O15294;Q13099;Q9UKB1}
	Pathogen[HTLV2_gag P03346] interacts with 9 human partners:{Q92769;Q09472;P53350;Q13049;Q9Y366;Q9Y297;O15294;Q13099;Q9UKB1}
	Pathogen[HTLV2_env P03383] interacts with 8 human partners:{Q92769;Q09472;P53350;Q13049;Q9Y297;O15294;Q13099;Q9UKB1}
	Pathogen[HTLV2_tax2 P03410] interacts with 8 human partners:{Q92769;Q09472;P53350;Q13049;Q9Y297;O15294;Q13099;Q9UKB1}
	Pathogen[HTLV1_env P14075] interacts with 8 human partners:{Q92769;Q09472;P53350;Q13049;Q9Y297;O15294;Q13099;Q9UKB1}
	Pathogen[HTLV1_rex P0C206] interacts with 8 human partners:{Q92769;Q09472;P53350;Q13049;Q9Y297;O15294;Q13099;Q9UKB1}
	Pathogen[HTLV2_pol P03363] interacts with 9 human partners:{Q92769;Q09472;P53350;Q13049;Q9Y366;Q9Y297;O15294;Q13099;Q9UKB1}
[Cluster 22]GO:0001657+P	biological_process	[name] ureteric bud development	[def] "The process whose specific outcome is the progression of the ureteric bud over time, from its formation to the mature structure." [GOC
	Pathogen[HTLV1_hbz Q2Q067] interacts with 23 human partners:{Q99958;O15198;Q99717;O43638;O15105;Q99502;P10415;P84022;P10276;Q15797;P81133;Q63HK5;Q15475;P19544;Q9NSC2;Q15796;O43541;Q02962;Q8TAX0;Q12948;O43680;Q12959;P48742}
	Pathogen[HTLV2_rex Q85601] interacts with 21 human partners:{O15198;Q99717;O15105;Q99502;P10415;P84022;P10276;Q15797;P81133;Q63HK5;Q15475;P19544;Q9NSC2;Q15796;O43541;Q02962;Q8TAX0;Q12948;O43680;Q12959;P48742}
	Pathogen[HTLV1_tax P14079] interacts with 17 human partners:{O15198;Q99717;O15105;Q99502;P10415;P10276;Q15797;P81133;Q63HK5;Q15475;P19544;Q9NSC2;O43541;Q02962;Q12948;O43680;P48742}
	Pathogen[HTLV2_gag P03346] interacts with 26 human partners:{Q99958;O15198;Q99717;O43638;O15105;Q99502;P10415;P84022;P10276;Q15797;P81133;Q63HK5;Q15475;P01137;P19544;Q9NSC2;P12644;Q15796;O43541;P10826;Q02962;Q8TAX0;Q12948;O43680;Q12959;P48742}
	Pathogen[HTLV2_env P03383] interacts with 20 human partners:{Q99958;O15198;Q99717;O15105;Q99502;P10415;P84022;P10276;Q15797;P81133;Q63HK5;Q15475;P19544;Q9NSC2;Q15796;O43541;Q02962;Q12948;O43680;P48742}
	Pathogen[HTLV2_tax2 P03410] interacts with 21 human partners:{O15198;Q99717;O15105;Q99502;P10415;P84022;P10276;Q15797;P81133;Q63HK5;Q15475;P19544;Q9NSC2;Q15796;O43541;Q02962;Q8TAX0;Q12948;O43680;Q12959;P48742}
	Pathogen[HTLV1_env P14075] interacts with 21 human partners:{Q99958;O15198;Q99717;O43638;O15105;Q99502;P10415;P84022;P10276;Q15797;P81133;Q63HK5;Q15475;P19544;Q9NSC2;Q15796;O43541;Q02962;Q12948;O43680;P48742}
	Pathogen[HTLV1_rex P0C206] interacts with 20 human partners:{O15198;Q99717;O15105;Q99502;P10415;P84022;P10276;Q15797;P81133;Q63HK5;Q15475;P19544;Q9NSC2;Q15796;O43541;Q02962;Q12948;O43680;Q12959;P48742}
	Pathogen[HTLV2_pol P03363] interacts with 25 human partners:{Q99958;O15198;Q99717;O43638;O15105;Q99502;P10415;P84022;P10276;Q15797;P81133;Q63HK5;Q15475;P01137;P19544;Q9NSC2;Q15796;O43541;P10826;Q02962;Q8TAX0;Q12948;O43680;Q12959;P48742}
[Cluster 23]GO:0007605+P	biological_process	[name] sensory perception of sound	[def] "The series of events required for an organism to receive an auditory stimulus, convert it to a molecular signal, and recognize and characterize the signal. Sonic stimuli are detected in the form of vibrations and are processed to form a sound." [GOC
	Pathogen[HTLV1_hbz Q2Q067] interacts with 43 human partners:{Q9UBC5;Q9BZE3;A8MXD5;O60907;P10828;P07101;P78559;Q8TCU4;O95677;Q99502;Q495M9;Q12837;Q9H254;O60765;O43597;O43435;Q9P202;O43623;O60610;Q9Y5L4;P46527;Q9UKN7;Q9Y5J7;Q86XK2;Q15319;P48431;Q15475;Q9Y6N9;Q9Y5J9;Q8NEV4;Q9P2D1;P23760;P49639;O15169;O95834;P05549;Q9UM54;P42574;P62072;Q6KC79;Q13402;P49335;O95935}
	Pathogen[HTLV2_rex Q85601] interacts with 43 human partners:{Q9UBC5;Q9BZE3;A8MXD5;O60907;P10828;P07101;P78559;Q8TCU4;O95677;Q99502;Q495M9;Q12837;Q9H254;O60765;O43597;O43435;Q9P202;O43623;O60610;Q9Y5L4;P46527;Q9UKN7;Q9Y5J7;Q86XK2;Q15319;P48431;Q15475;Q9Y6N9;Q9Y5J9;Q8NEV4;Q9P2D1;P23760;P49639;O15169;O95834;P05549;Q9UM54;P42574;P62072;Q6KC79;Q13402;P49335;O95935}
	Pathogen[HTLV1_tax P14079] interacts with 39 human partners:{Q9UBC5;Q9BZE3;O60907;P10828;P78559;Q8TCU4;O95677;Q99502;Q495M9;Q12837;Q9H254;O43435;Q9P202;O43623;O60610;Q9Y5L4;P46527;Q9UKN7;Q9Y5J7;Q86XK2;Q15319;P48431;Q15475;Q9Y6N9;Q9Y5J9;Q8NEV4;Q9P2D1;P23760;P49639;O15169;O95834;P05549;Q9UM54;P42574;P62072;Q6KC79;Q13402;P49335;O95935}
	Pathogen[HTLV2_gag P03346] interacts with 54 human partners:{Q9UBC5;Q9BZE3;A8MXD5;O60907;P10828;P07101;P15313;P78559;Q8TCU4;P49419;O95677;A7XYQ1;Q99502;Q4KMQ1;Q495M9;Q12837;Q9H254;O60765;B1AK53;O43597;O43435;Q9P202;O43623;O60610;Q9Y5L4;P46527;Q9UKN7;Q9Y5J7;Q86XK2;Q15319;P48431;O60443;Q15475;Q9Y6N9;Q9Y5J9;Q8NEV4;Q9P2D1;P23760;P49639;O15169;P55273;O95834;P05549;Q9UM54;Q8IVL1;Q9Y6M9;P42574;P62072;Q6…
	Pathogen[HTLV2_env P03383] interacts with 35 human partners:{Q9UBC5;Q9BZE3;O60907;P10828;P78559;O95677;Q99502;Q495M9;Q12837;Q9H254;O43435;Q9P202;O43623;O60610;P46527;Q9UKN7;Q9Y5J7;Q86XK2;Q15319;P48431;Q15475;Q9Y6N9;Q8NEV4;Q9P2D1;P23760;P49639;O15169;O95834;P05549;Q9UM54;P42574;P62072;Q13402;P49335;O95935}
	Pathogen[HTLV2_tax2 P03410] interacts with 45 human partners:{Q9UBC5;Q9BZE3;A8MXD5;O60907;P10828;P07101;P78559;Q8TCU4;O95677;Q99502;Q4KMQ1;Q495M9;Q12837;Q9H254;O60765;O43597;O43435;Q9P202;O43623;O60610;Q9Y5L4;P46527;Q9UKN7;Q9Y5J7;Q86XK2;Q15319;P48431;Q15475;Q9Y6N9;Q9Y5J9;Q8NEV4;Q9P2D1;P23760;P49639;O15169;O95834;P05549;Q9UM54;P42574;P62072;Q6KC79;Q13402;P49335;O95935;P63173}
	Pathogen[HTLV1_env P14075] interacts with 31 human partners:{Q9UBC5;Q9BZE3;O60907;P10828;P78559;Q99502;Q495M9;Q12837;Q9H254;O43435;Q9P202;O60610;P46527;Q9UKN7;Q86XK2;Q15319;P48431;Q15475;Q9Y6N9;Q8NEV4;Q9P2D1;P23760;P49639;O15169;O95834;P05549;Q9UM54;P42574;Q13402;P49335;O95935}
	Pathogen[HTLV1_rex P0C206] interacts with 42 human partners:{Q9UBC5;Q9BZE3;A8MXD5;O60907;P10828;P07101;P78559;Q8TCU4;O95677;Q99502;Q495M9;Q12837;Q9H254;O43597;O43435;Q9P202;O43623;O60610;Q9Y5L4;P46527;Q9UKN7;Q9Y5J7;Q86XK2;Q15319;P48431;Q15475;Q9Y6N9;Q9Y5J9;Q8NEV4;Q9P2D1;P23760;P49639;O15169;O95834;P05549;Q9UM54;P42574;P62072;Q6KC79;Q13402;P49335;O95935}
	Pathogen[HTLV2_pol P03363] interacts with 53 human partners:{Q9UBC5;Q9BZE3;A8MXD5;O60907;P10828;P07101;P15313;P78559;Q8TCU4;P49419;O95677;A7XYQ1;Q99502;Q4KMQ1;Q495M9;Q12837;Q9H254;O60765;B1AK53;O43597;O43435;Q9P202;O43623;O60610;Q9Y5L4;P46527;Q9UKN7;Q9Y5J7;Q86XK2;Q15319;P48431;O60443;Q15475;Q9Y6N9;Q9Y5J9;Q8NEV4;Q9P2D1;P23760;P49639;O15169;P55273;O95834;P05549;Q9UM54;Q8IVL1;P42574;P62072;Q6KC79;Q1…
[Cluster 24]GO:0010508+P	biological_process	[name] positive regulation of autophagy	[def] "Any process that activates, maintains or increases the rate of autophagy. Autophagy is the process in which cells digest parts of their own cytoplasm." [GOC
	Pathogen[HTLV1_hbz Q2Q067] interacts with 4 human partners:{P54646;Q86UE4;Q96A56;Q8IXH6}
	Pathogen[HTLV2_rex Q85601] interacts with 6 human partners:{P54646;Q86UE4;Q96A56;Q9P2Y5;Q96S99;Q8IXH6}
	Pathogen[HTLV1_tax P14079] interacts with 6 human partners:{P54646;Q86UE4;O75385;Q96A56;Q96S99;Q8IXH6}
	Pathogen[HTLV2_gag P03346] interacts with 10 human partners:{P54646;Q86UE4;Q92934;O75385;Q96A56;Q9P2Y5;Q6ZNE5;Q96S99;P42338;Q8IXH6}
	Pathogen[HTLV2_env P03383] interacts with 2 human partners:{P54646;Q86UE4}
	Pathogen[HTLV2_tax2 P03410] interacts with 7 human partners:{P54646;Q86UE4;Q96A56;Q9P2Y5;Q96S99;P42338;Q8IXH6}
	Pathogen[HTLV1_env P14075] interacts with 2 human partners:{P54646;Q86UE4}
	Pathogen[HTLV1_rex P0C206] interacts with 6 human partners:{P54646;Q86UE4;Q96A56;Q9P2Y5;Q96S99;Q8IXH6}
	Pathogen[HTLV2_pol P03363] interacts with 8 human partners:{P54646;Q86UE4;Q92934;Q96A56;Q9P2Y5;Q96S99;P42338;Q8IXH6}
[Cluster 25]GO:0048663+P	biological_process	[name] neuron fate commitment	[def] "The process in which the developmental fate of a cell becomes restricted such that it will develop into a neuron." [GOC
	Pathogen[HTLV1_hbz Q2Q067] interacts with 18 human partners:{Q9H4S2;P23769;Q7RTS3;Q9BZM3;Q96NZ1;P61371;P23759;Q96A47;P48431;Q13516;P10071;P26367;P52954;Q13485;Q8TAK6;P43699;P50553;Q02363}
	Pathogen[HTLV2_rex Q85601] interacts with 19 human partners:{Q9H4S2;P23769;Q7RTS3;Q9BZM3;Q96NZ1;P61371;P23759;Q96A47;P48431;Q13516;P10071;P32243;P26367;P52954;Q13485;Q8TAK6;P43699;P50553;Q02363}
	Pathogen[HTLV1_tax P14079] interacts with 18 human partners:{Q9H4S2;P23769;Q7RTS3;Q9BZM3;Q96NZ1;P61371;P23759;Q96A47;P48431;Q13516;P10071;P32243;P26367;P52954;Q8TAK6;P43699;P50553;Q02363}
	Pathogen[HTLV2_gag P03346] interacts with 21 human partners:{Q9H4S2;P23769;Q7RTS3;Q9BZM3;Q96NZ1;P61371;P23759;Q96A47;P48431;P12644;P04628;Q13516;P10071;P32243;P26367;P52954;Q13485;Q8TAK6;P43699;P50553;Q02363}
	Pathogen[HTLV2_env P03383] interacts with 19 human partners:{Q9H4S2;P23769;Q7RTS3;Q9BZM3;Q96NZ1;P61371;P23759;Q96A47;P48431;Q13516;P10071;P32243;P26367;P52954;Q13485;Q8TAK6;P43699;P50553;Q02363}
	Pathogen[HTLV2_tax2 P03410] interacts with 19 human partners:{Q9H4S2;P23769;Q7RTS3;Q9BZM3;Q96NZ1;P61371;P23759;Q96A47;P48431;Q13516;P10071;P32243;P26367;P52954;Q13485;Q8TAK6;P43699;P50553;Q02363}
	Pathogen[HTLV1_env P14075] interacts with 20 human partners:{Q9H4S2;P23769;Q7RTS3;Q9BZM3;Q96NZ1;P61371;P23759;Q96A47;P48431;P04628;Q13516;P10071;P32243;P26367;P52954;Q13485;Q8TAK6;P43699;P50553;Q02363}
	Pathogen[HTLV1_rex P0C206] interacts with 19 human partners:{Q9H4S2;P23769;Q7RTS3;Q9BZM3;Q96NZ1;P61371;P23759;Q96A47;P48431;Q13516;P10071;P32243;P26367;P52954;Q13485;Q8TAK6;P43699;P50553;Q02363}
	Pathogen[HTLV2_pol P03363] interacts with 20 human partners:{Q9H4S2;P23769;Q7RTS3;Q9BZM3;Q96NZ1;P61371;P23759;Q96A47;P48431;P04628;Q13516;P10071;P32243;P26367;P52954;Q13485;Q8TAK6;P43699;P50553;Q02363}
[Cluster 26]GO:0000084+P	biological_process	[name] S phase of mitotic cell cycle	[def] "S phase occurring as part of the mitotic cell cycle. S phase is the part of the cell cycle during which DNA synthesis takes place. A mitotic cell cycle is one which canonically comprises four successive phases called G1, S, G2, and M and includes replication of the genome and the subsequent segregation of chromosomes into daughter cells." [GOC
	Pathogen[HTLV1_hbz Q2Q067] interacts with 108 human partners:{P55036;P49643;Q14566;Q13416;P49005;P25786;P28072;Q07864;P17980;Q13200;P33991;P38936;Q15910;Q92530;P28065;O43929;O43242;P62191;O75419;P62979;P40938;Q15008;Q9UL46;P25789;P43686;P51946;P40306;P51530;O75832;P28066;P30304;P09884;P20618;Q9HCU8;P33993;P48556;P49720;Q9UM11;P63208;O00232;P30291;P60900;Q9UBD5;P62333;Q06323;P62195;P46527;Q15054;P…
	Pathogen[HTLV2_rex Q85601] interacts with 108 human partners:{P55036;P49643;Q14566;Q13416;P49005;P25786;P28072;Q07864;P17980;Q13200;P33991;P38936;Q15910;Q92530;P28065;O43929;O43242;P62191;O75419;P62979;P40938;Q15008;Q9UL46;P25789;P43686;P51946;P40306;P51530;O75832;P28066;P30304;P09884;P20618;Q9HCU8;P33993;P48556;P49720;Q9UM11;P63208;O00232;P30291;P60900;Q9UBD5;P62333;Q06323;P62195;P46527;Q15054;P…
	Pathogen[HTLV1_tax P14079] interacts with 97 human partners:{P55036;P49643;Q14566;Q13416;P49005;P28072;Q07864;P17980;P33991;P38936;Q15910;Q92530;P28065;O43929;O43242;P62191;O75419;P62979;P40938;Q15008;Q9UL46;P43686;P51946;P40306;P51530;O75832;P28066;P30304;P09884;P20618;Q9HCU8;P33993;P48556;P49720;Q9UM11;P63208;O00232;P30291;P60900;Q9UBD5;P62333;Q06323;P62195;P46527;Q15054;Q8TAA3;Q9UJA3;Q14181;P2…
	Pathogen[HTLV2_gag P03346] interacts with 112 human partners:{P55036;P49643;Q14566;Q13416;P49005;P25786;Q5QGS0;P28072;Q07864;P17980;Q13200;P33991;P38936;Q15910;Q92530;P28065;O43929;O43242;P62191;O75419;P62979;P40938;Q15008;Q9UL46;Q14997;P25789;P43686;P51946;P40306;P51530;O75832;P28066;P30304;P09884;P20618;Q9HCU8;P33993;P48556;P49720;Q9UM11;P63208;O00232;P30291;P60900;Q9UBD5;P62333;Q06323;P62195;P…
	Pathogen[HTLV2_env P03383] interacts with 99 human partners:{P55036;P49643;Q14566;Q13416;P25786;P28072;Q07864;P17980;Q13200;P33991;P38936;Q15910;Q92530;P28065;O43929;O43242;P62191;O75419;P62979;P40938;Q15008;Q9UL46;P25789;P43686;P51946;P40306;P51530;O75832;P28066;P30304;P09884;P20618;P33993;P48556;P49720;Q9UM11;P63208;O00232;P30291;P60900;Q9UBD5;P62333;Q06323;P62195;P46527;Q15054;P28070;Q8TAA3;P0…
	Pathogen[HTLV2_tax2 P03410] interacts with 108 human partners:{P55036;P49643;Q14566;Q13416;P49005;P25786;P28072;Q07864;P17980;Q13200;P33991;P38936;Q15910;P28065;O43929;O43242;P62191;O75419;P62979;P40938;Q15008;Q9UL46;P25789;P43686;P51946;P40306;P51530;O75832;P28066;P30304;P09884;P20618;Q9HCU8;P33993;P48556;P49720;Q9UM11;P63208;O00232;P30291;P60900;Q9UBD5;P62333;Q06323;P62195;P46527;Q15054;P28070;…
	Pathogen[HTLV1_env P14075] interacts with 99 human partners:{P55036;P49643;Q14566;Q13416;P25786;P28072;Q07864;P17980;Q13200;P33991;P38936;Q15910;Q92530;P28065;O43929;O43242;P62191;O75419;P62979;P40938;Q15008;Q9UL46;P25789;P43686;P51946;P40306;P51530;O75832;P28066;P30304;P09884;P20618;P33993;P48556;P49720;Q9UM11;P63208;O00232;P30291;P60900;Q9UBD5;P62333;Q06323;P62195;P46527;Q15054;P28070;Q8TAA3;P0…
	Pathogen[HTLV1_rex P0C206] interacts with 108 human partners:{P55036;P49643;Q14566;Q13416;P49005;P25786;P28072;Q07864;P17980;Q13200;P33991;P38936;Q15910;Q92530;P28065;O43929;O43242;P62191;O75419;P62979;P40938;Q15008;Q9UL46;P25789;P43686;P51946;P40306;P51530;O75832;P28066;P30304;P09884;P20618;Q9HCU8;P33993;P48556;P49720;Q9UM11;P63208;O00232;P30291;P60900;Q9UBD5;P62333;Q06323;P62195;P46527;Q15054;P…
	Pathogen[HTLV2_pol P03363] interacts with 111 human partners:{P55036;P49643;Q14566;Q13416;P49005;P25786;Q5QGS0;P28072;Q07864;P17980;Q13200;P33991;P38936;Q15910;Q92530;P28065;O43929;O43242;P62191;O75419;P62979;P40938;Q15008;Q9UL46;Q14997;P25789;P43686;P51946;P40306;P51530;O75832;P28066;P30304;P09884;P20618;Q9HCU8;P33993;P48556;P49720;Q9UM11;P63208;O00232;P30291;P60900;Q9UBD5;P62333;Q06323;P62195;P…
[Cluster 27]GO:0045542+P	biological_process	[name] positive regulation of cholesterol biosynthetic process	[def] "Any process that activates or increases the frequency, rate or extent of the chemical reactions and pathways resulting in the formation of cholesterol." [GOC
	Pathogen[HTLV1_hbz Q2Q067] interacts with 2 human partners:{P16435;P36956}
	Pathogen[HTLV2_rex Q85601] interacts with 2 human partners:{P16435;P36956}
	Pathogen[HTLV1_tax P14079] interacts with 2 human partners:{P16435;P36956}
	Pathogen[HTLV2_gag P03346] interacts with 2 human partners:{P16435;P36956}
	Pathogen[HTLV2_env P03383] interacts with 2 human partners:{P16435;P36956}
	Pathogen[HTLV2_tax2 P03410] interacts with 2 human partners:{P16435;P36956}
	Pathogen[HTLV1_env P14075] interacts with 1 human partners:{P36956}
	Pathogen[HTLV1_rex P0C206] interacts with 2 human partners:{P16435;P36956}
	Pathogen[HTLV2_pol P03363] interacts with 2 human partners:{P16435;P36956}
[Cluster 28]GO:0072182+P	biological_process	[name] regulation of nephron tubule epithelial cell differentiation	[def] "Any process that modulates the frequency, rate or extent of nephron tubule epithelial cell differentiation." [GOC
	Pathogen[HTLV1_hbz Q2Q067] interacts with 2 human partners:{P23771;P35222}
	Pathogen[HTLV2_rex Q85601] interacts with 2 human partners:{P23771;P35222}
	Pathogen[HTLV1_tax P14079] interacts with 2 human partners:{P23771;P35222}
	Pathogen[HTLV2_gag P03346] interacts with 2 human partners:{P23771;P35222}
	Pathogen[HTLV2_env P03383] interacts with 2 human partners:{P23771;P35222}
	Pathogen[HTLV2_tax2 P03410] interacts with 2 human partners:{P23771;P35222}
	Pathogen[HTLV1_env P14075] interacts with 2 human partners:{P23771;P35222}
	Pathogen[HTLV1_rex P0C206] interacts with 2 human partners:{P23771;P35222}
	Pathogen[HTLV2_pol P03363] interacts with 2 human partners:{P23771;P35222}
[Cluster 29]GO:0045608+P	biological_process	[name] negative regulation of auditory receptor cell differentiation	[def] "Any process that stops, prevents, or reduces the frequency, rate or extent of auditory hair cell differentiation." [GOC
	Pathogen[HTLV1_hbz Q2Q067] interacts with 1 human partners:{Q14469}
	Pathogen[HTLV2_rex Q85601] interacts with 1 human partners:{Q14469}
	Pathogen[HTLV1_tax P14079] interacts with 1 human partners:{Q14469}
	Pathogen[HTLV2_gag P03346] interacts with 1 human partners:{Q14469}
	Pathogen[HTLV2_env P03383] interacts with 1 human partners:{Q14469}
	Pathogen[HTLV2_tax2 P03410] interacts with 1 human partners:{Q14469}
	Pathogen[HTLV1_env P14075] interacts with 1 human partners:{Q14469}
	Pathogen[HTLV1_rex P0C206] interacts with 1 human partners:{Q14469}
	Pathogen[HTLV2_pol P03363] interacts with 1 human partners:{Q14469}
[Cluster 30]GO:0006497+P	biological_process	[name] protein lipidation	[def] "The covalent attachment of lipid groups to an amino acid in a protein." [GOC
	Pathogen[HTLV1_hbz Q2Q067] interacts with 2 human partners:{Q9H0Y0;O95352}
	Pathogen[HTLV2_rex Q85601] interacts with 2 human partners:{Q9H0Y0;O95352}
	Pathogen[HTLV1_tax P14079] interacts with 1 human partners:{O95352}
	Pathogen[HTLV2_gag P03346] interacts with 2 human partners:{Q9H0Y0;O95352}
	Pathogen[HTLV2_env P03383] interacts with 1 human partners:{O95352}
	Pathogen[HTLV2_tax2 P03410] interacts with 2 human partners:{Q9H0Y0;O95352}
	Pathogen[HTLV1_env P14075] interacts with 1 human partners:{O95352}
	Pathogen[HTLV1_rex P0C206] interacts with 2 human partners:{Q9H0Y0;O95352}
	Pathogen[HTLV2_pol P03363] interacts with 2 human partners:{Q9H0Y0;O95352}
[Cluster 31]GO:0030260+P	biological_process	[name] entry into host cell	[def] "The invasion by an organism of a cell of its host organism. The host is defined as the larger of the organisms involved in a symbiotic interaction." [GOC
	Pathogen[HTLV1_hbz Q2Q067] interacts with 1 human partners:{P62937}
	Pathogen[HTLV2_rex Q85601] interacts with 1 human partners:{P62937}
	Pathogen[HTLV1_tax P14079] interacts with 1 human partners:{P62937}
	Pathogen[HTLV2_gag P03346] interacts with 2 human partners:{P62937;P01730}
	Pathogen[HTLV2_env P03383] interacts with 2 human partners:{P62937;P01730}
	Pathogen[HTLV2_tax2 P03410] interacts with 1 human partners:{P62937}
	Pathogen[HTLV1_env P14075] interacts with 2 human partners:{P62937;P01730}
	Pathogen[HTLV1_rex P0C206] interacts with 1 human partners:{P62937}
	Pathogen[HTLV2_pol P03363] interacts with 1 human partners:{P62937}
[Cluster 32]GO:0002829+P	biological_process	[name] negative regulation of type 2 immune response	[def] "Any process that stops, prevents, or reduces the frequency, rate, or extent of a type 2 immune response." [GOC
	Pathogen[HTLV1_hbz Q2Q067] interacts with 2 human partners:{P42226;P41182}
	Pathogen[HTLV2_rex Q85601] interacts with 2 human partners:{P42226;P41182}
	Pathogen[HTLV1_tax P14079] interacts with 2 human partners:{P42226;P41182}
	Pathogen[HTLV2_gag P03346] interacts with 2 human partners:{P42226;P41182}
	Pathogen[HTLV2_env P03383] interacts with 2 human partners:{P42226;P41182}
	Pathogen[HTLV2_tax2 P03410] interacts with 2 human partners:{P42226;P41182}
	Pathogen[HTLV1_env P14075] interacts with 2 human partners:{P42226;P41182}
	Pathogen[HTLV1_rex P0C206] interacts with 2 human partners:{P42226;P41182}
	Pathogen[HTLV2_pol P03363] interacts with 2 human partners:{P42226;P41182}
[Cluster 33]GO:2000703+P	biological_process	[name] negative regulation of fibroblast growth factor receptor signaling pathway involved in ureteric bud formation	[def] "Any process that stops, prevents or reduces the frequency, rate or extent of fibroblast growth factor receptor signaling pathway involved in ureteric bud formation." [GOC
	Pathogen[HTLV1_hbz Q2Q067] interacts with 1 human partners:{P23771}
	Pathogen[HTLV2_rex Q85601] interacts with 1 human partners:{P23771}
	Pathogen[HTLV1_tax P14079] interacts with 1 human partners:{P23771}
	Pathogen[HTLV2_gag P03346] interacts with 1 human partners:{P23771}
	Pathogen[HTLV2_env P03383] interacts with 1 human partners:{P23771}
	Pathogen[HTLV2_tax2 P03410] interacts with 1 human partners:{P23771}
	Pathogen[HTLV1_env P14075] interacts with 1 human partners:{P23771}
	Pathogen[HTLV1_rex P0C206] interacts with 1 human partners:{P23771}
	Pathogen[HTLV2_pol P03363] interacts with 1 human partners:{P23771}
[Cluster 34]GO:0070845+P	biological_process	[name] polyubiquitinated misfolded protein transport	[def] "The directed movement of misfolded polyubiquitinated proteins in a cell, including the movement of proteins between specific compartments or structures within a cell." [GOC
	Pathogen[HTLV1_hbz Q2Q067] interacts with 1 human partners:{Q9UBN7}
	Pathogen[HTLV2_rex Q85601] interacts with 1 human partners:{Q9UBN7}
	Pathogen[HTLV1_tax P14079] interacts with 1 human partners:{Q9UBN7}
	Pathogen[HTLV2_gag P03346] interacts with 1 human partners:{Q9UBN7}
	Pathogen[HTLV2_env P03383] interacts with 1 human partners:{Q9UBN7}
	Pathogen[HTLV2_tax2 P03410] interacts with 1 human partners:{Q9UBN7}
	Pathogen[HTLV1_env P14075] interacts with 1 human partners:{Q9UBN7}
	Pathogen[HTLV1_rex P0C206] interacts with 1 human partners:{Q9UBN7}
	Pathogen[HTLV2_pol P03363] interacts with 1 human partners:{Q9UBN7}
[Cluster 35]GO:2000639+P	biological_process	[name] negative regulation of SREBP-mediated signaling pathway	[def] "Any process that stops, prevents or reduces the frequency, rate or extent of SREBP-mediated signaling pathway." [GOC
	Pathogen[HTLV1_hbz Q2Q067] interacts with 1 human partners:{Q969H0}
	Pathogen[HTLV2_rex Q85601] interacts with 1 human partners:{Q969H0}
	Pathogen[HTLV1_tax P14079] interacts with 1 human partners:{Q969H0}
	Pathogen[HTLV2_gag P03346] interacts with 1 human partners:{Q969H0}
	Pathogen[HTLV2_env P03383] interacts with 1 human partners:{Q969H0}
	Pathogen[HTLV2_tax2 P03410] interacts with 1 human partners:{Q969H0}
	Pathogen[HTLV1_env P14075] interacts with 1 human partners:{Q969H0}
	Pathogen[HTLV1_rex P0C206] interacts with 1 human partners:{Q969H0}
	Pathogen[HTLV2_pol P03363] interacts with 1 human partners:{Q969H0}
[Cluster 36]GO:0010950+P	biological_process	[name] positive regulation of endopeptidase activity	[def] "Any process that increases the frequency, rate or extent of endopeptidase activity, the endohydrolysis of peptide bonds within proteins." [GOC
	Pathogen[HTLV1_hbz Q2Q067] interacts with 2 human partners:{O00487;P61289}
	Pathogen[HTLV2_rex Q85601] interacts with 2 human partners:{O00487;P61289}
	Pathogen[HTLV1_tax P14079] interacts with 2 human partners:{O00487;P61289}
	Pathogen[HTLV2_gag P03346] interacts with 2 human partners:{O00487;P61289}
	Pathogen[HTLV2_env P03383] interacts with 2 human partners:{O00487;P61289}
	Pathogen[HTLV2_tax2 P03410] interacts with 2 human partners:{O00487;P61289}
	Pathogen[HTLV1_env P14075] interacts with 2 human partners:{O00487;P61289}
	Pathogen[HTLV1_rex P0C206] interacts with 2 human partners:{O00487;P61289}
	Pathogen[HTLV2_pol P03363] interacts with 2 human partners:{O00487;P61289}
[Cluster 37]GO:0060806+P	biological_process	[name] negative regulation of cell differentiation involved in embryonic placenta development	[def] "Any process that decreases the rate, frequency or extent of cell differentiation that contributes to the progression of the placenta over time, from its initial condition to its mature state." [GOC
	Pathogen[HTLV1_hbz Q2Q067] interacts with 1 human partners:{O95863}
	Pathogen[HTLV2_rex Q85601] interacts with 1 human partners:{O95863}
	Pathogen[HTLV1_tax P14079] interacts with 1 human partners:{O95863}
	Pathogen[HTLV2_gag P03346] interacts with 1 human partners:{O95863}
	Pathogen[HTLV2_env P03383] interacts with 1 human partners:{O95863}
	Pathogen[HTLV2_tax2 P03410] interacts with 1 human partners:{O95863}
	Pathogen[HTLV1_env P14075] interacts with 1 human partners:{O95863}
	Pathogen[HTLV1_rex P0C206] interacts with 1 human partners:{O95863}
	Pathogen[HTLV2_pol P03363] interacts with 1 human partners:{O95863}
[Cluster 38]GO:0018125+P	biological_process	[name] peptidyl-cysteine methylation	[def] "The methylation of peptidyl-cysteine to form peptidyl-S-methyl-L-cysteine." [RESID
	Pathogen[HTLV1_hbz Q2Q067] interacts with 3 human partners:{O95716;P20340;P20337}
	Pathogen[HTLV2_rex Q85601] interacts with 3 human partners:{O95716;P20340;P20337}
	Pathogen[HTLV1_tax P14079] interacts with 3 human partners:{O95716;P20340;P20337}
	Pathogen[HTLV2_gag P03346] interacts with 3 human partners:{O95716;P20340;P20337}
	Pathogen[HTLV2_env P03383] interacts with 2 human partners:{P20340;P20337}
	Pathogen[HTLV2_tax2 P03410] interacts with 3 human partners:{O95716;P20340;P20337}
	Pathogen[HTLV1_env P14075] interacts with 3 human partners:{O95716;P20340;P20337}
	Pathogen[HTLV1_rex P0C206] interacts with 3 human partners:{O95716;P20340;P20337}
	Pathogen[HTLV2_pol P03363] interacts with 3 human partners:{O95716;P20340;P20337}
[Cluster 39]GO:0008612+P	biological_process	[name] peptidyl-lysine modification to hypusine	[def] "The modification of peptidyl-lysine to form hypusine, N6-(4-amino-2-hydroxybutyl)-L-lysine." [GOC
	Pathogen[HTLV1_hbz Q2Q067] interacts with 4 human partners:{P63241;Q6IS14;Q9BU89;Q9GZV4}
	Pathogen[HTLV2_rex Q85601] interacts with 4 human partners:{P63241;Q6IS14;Q9BU89;Q9GZV4}
	Pathogen[HTLV1_tax P14079] interacts with 4 human partners:{P63241;Q6IS14;Q9BU89;Q9GZV4}
	Pathogen[HTLV2_gag P03346] interacts with 5 human partners:{P63241;P49366;Q6IS14;Q9BU89;Q9GZV4}
	Pathogen[HTLV2_env P03383] interacts with 3 human partners:{P63241;Q6IS14;Q9GZV4}
	Pathogen[HTLV2_tax2 P03410] interacts with 4 human partners:{P63241;Q6IS14;Q9BU89;Q9GZV4}
	Pathogen[HTLV1_env P14075] interacts with 3 human partners:{P63241;Q6IS14;Q9GZV4}
	Pathogen[HTLV1_rex P0C206] interacts with 4 human partners:{P63241;Q6IS14;Q9BU89;Q9GZV4}
	Pathogen[HTLV2_pol P03363] interacts with 5 human partners:{P63241;P49366;Q6IS14;Q9BU89;Q9GZV4}
[Cluster 40]GO:0070266+P	biological_process	[name] necroptosis	[def] "A necrotic cell death process that results from the activation of endogenous cellular processes, such as signaling involving death domain receptors and Toll-like receptors." [GOC
	Pathogen[HTLV1_hbz Q2Q067] interacts with 2 human partners:{Q13489;Q13490}
	Pathogen[HTLV2_rex Q85601] interacts with 2 human partners:{Q13489;Q13490}
	Pathogen[HTLV1_tax P14079] interacts with 2 human partners:{Q13489;Q13490}
	Pathogen[HTLV2_gag P03346] interacts with 2 human partners:{Q13489;Q13490}
	Pathogen[HTLV2_env P03383] interacts with 2 human partners:{Q13489;Q13490}
	Pathogen[HTLV2_tax2 P03410] interacts with 2 human partners:{Q13489;Q13490}
	Pathogen[HTLV1_env P14075] interacts with 2 human partners:{Q13489;Q13490}
	Pathogen[HTLV1_rex P0C206] interacts with 2 human partners:{Q13489;Q13490}
	Pathogen[HTLV2_pol P03363] interacts with 2 human partners:{Q13489;Q13490}
[Cluster 41]GO:0006401+P	biological_process	[name] RNA catabolic process	[def] "The chemical reactions and pathways resulting in the breakdown of RNA, ribonucleic acid, one of the two main type of nucleic acid, consisting of a long, unbranched macromolecule formed from ribonucleotides joined in 3',5'-phosphodiester linkage." [ISBN
	Pathogen[HTLV1_hbz Q2Q067] interacts with 5 human partners:{Q13310;Q14103;Q15024;Q8IYB8;Q12972}
	Pathogen[HTLV2_rex Q85601] interacts with 4 human partners:{Q13310;Q14103;Q15024;Q12972}
	Pathogen[HTLV1_tax P14079] interacts with 5 human partners:{P61221;Q13310;Q14103;Q8IYB8;Q12972}
	Pathogen[HTLV2_gag P03346] interacts with 12 human partners:{Q8TDP1;Q9NQT4;P61221;O75792;Q9H0D6;Q13310;Q14103;Q15024;O60930;Q8IYB8;Q5TBB1;Q12972}
	Pathogen[HTLV2_env P03383] interacts with 4 human partners:{P61221;Q13310;Q14103;Q12972}
	Pathogen[HTLV2_tax2 P03410] interacts with 11 human partners:{Q8TDP1;Q9NQT4;P61221;O75792;Q13310;Q14103;Q15024;O60930;Q8IYB8;Q5TBB1;Q12972}
	Pathogen[HTLV1_env P14075] interacts with 3 human partners:{Q13310;Q14103;Q12972}
	Pathogen[HTLV1_rex P0C206] interacts with 7 human partners:{Q9NQT4;P61221;Q13310;Q14103;Q15024;Q8IYB8;Q12972}
	Pathogen[HTLV2_pol P03363] interacts with 12 human partners:{Q8TDP1;Q9NQT4;P61221;O75792;Q9H0D6;Q13310;Q14103;Q15024;O60930;Q8IYB8;Q5TBB1;Q12972}
[Cluster 42]GO:0070816+P	biological_process	[name] phosphorylation of RNA polymerase II C-terminal domain	[def] "The process of introducing a phosphate group on to an amino acid residue in the C-terminal domain of RNA polymerase II. Typically, this occurs during the transcription cycle and results in production of an RNA polymerase II enzyme where the carboxy-terminal domain (CTD) of the largest subunit is extensively phosphorylated, often referred to as hyperphosphorylated or the II(0) form. Specifi…
	Pathogen[HTLV1_hbz Q2Q067] interacts with 2 human partners:{Q9NYV4;Q14004}
	Pathogen[HTLV2_rex Q85601] interacts with 2 human partners:{Q9NYV4;Q14004}
	Pathogen[HTLV1_tax P14079] interacts with 2 human partners:{Q9NYV4;Q14004}
	Pathogen[HTLV2_gag P03346] interacts with 2 human partners:{Q9NYV4;Q14004}
	Pathogen[HTLV2_env P03383] interacts with 2 human partners:{Q9NYV4;Q14004}
	Pathogen[HTLV2_tax2 P03410] interacts with 2 human partners:{Q9NYV4;Q14004}
	Pathogen[HTLV1_env P14075] interacts with 2 human partners:{Q9NYV4;Q14004}
	Pathogen[HTLV1_rex P0C206] interacts with 2 human partners:{Q9NYV4;Q14004}
	Pathogen[HTLV2_pol P03363] interacts with 2 human partners:{Q9NYV4;Q14004}
[Cluster 43]GO:0035845+P	biological_process	[name] photoreceptor cell outer segment organization	[def] "A process that is carried out at the cellular level and results in the assembly, arrangement of constituent parts, or disassembly of the outer segment of a photoreceptor cell, a sensory cell that reacts to the presence of light. The outer segment of the photoreceptor cell contains the light-absorbing materials." [ISBN
	Pathogen[HTLV1_hbz Q2Q067] interacts with 3 human partners:{Q9NS56;Q8N157;O15259}
	Pathogen[HTLV2_rex Q85601] interacts with 3 human partners:{Q9NS56;Q8N157;O15259}
	Pathogen[HTLV1_tax P14079] interacts with 3 human partners:{Q9NS56;Q8N157;O15259}
	Pathogen[HTLV2_gag P03346] interacts with 4 human partners:{P56715;Q9NS56;Q8N157;O15259}
	Pathogen[HTLV2_env P03383] interacts with 2 human partners:{Q8N157;O15259}
	Pathogen[HTLV2_tax2 P03410] interacts with 3 human partners:{Q9NS56;Q8N157;O15259}
	Pathogen[HTLV1_env P14075] interacts with 2 human partners:{Q8N157;O15259}
	Pathogen[HTLV1_rex P0C206] interacts with 3 human partners:{Q9NS56;Q8N157;O15259}
	Pathogen[HTLV2_pol P03363] interacts with 4 human partners:{P56715;Q9NS56;Q8N157;O15259}
[Cluster 44]GO:0042026+P	biological_process	[name] protein refolding	[def] "The process carried out by a cell that restores the biological activity of an unfolded or misfolded protein, using helper proteins such as chaperones." [GOC
	Pathogen[HTLV1_hbz Q2Q067] interacts with 6 human partners:{P68106;P62942;P08107;P02489;P10809;P07900}
	Pathogen[HTLV2_rex Q85601] interacts with 6 human partners:{P68106;P62942;P08107;P02489;P10809;P07900}
	Pathogen[HTLV1_tax P14079] interacts with 6 human partners:{P68106;P62942;P08107;P02489;P10809;P07900}
	Pathogen[HTLV2_gag P03346] interacts with 6 human partners:{P68106;P62942;P08107;P02489;P10809;P07900}
	Pathogen[HTLV2_env P03383] interacts with 5 human partners:{P68106;P62942;P08107;P10809;P07900}
	Pathogen[HTLV2_tax2 P03410] interacts with 6 human partners:{P68106;P62942;P08107;P02489;P10809;P07900}
	Pathogen[HTLV1_env P14075] interacts with 5 human partners:{P68106;P62942;P08107;P10809;P07900}
	Pathogen[HTLV1_rex P0C206] interacts with 6 human partners:{P68106;P62942;P08107;P02489;P10809;P07900}
	Pathogen[HTLV2_pol P03363] interacts with 6 human partners:{P68106;P62942;P08107;P02489;P10809;P07900}
[Cluster 45]GO:0044320+P	biological_process	[name] cellular response to leptin stimulus	[def] "Any process that results in a change in state or activity of a cell (in terms of movement, secretion, enzyme production, gene expression, etc.) as a result of a leptin stimulus. Leptin is a hormone manufactured primarily in the adipocytes of white adipose tissue, and the level of circulating leptin is directly proportional to the total amount of fat in the body. It plays a key role in regu…
	Pathogen[HTLV1_hbz Q2Q067] interacts with 2 human partners:{P35557;P10109}
	Pathogen[HTLV2_rex Q85601] interacts with 1 human partners:{P35557}
	Pathogen[HTLV1_tax P14079] interacts with 2 human partners:{P35557;P10109}
	Pathogen[HTLV2_gag P03346] interacts with 3 human partners:{P35557;P10109;Q7Z2X4}
	Pathogen[HTLV2_env P03383] interacts with 1 human partners:{P35557}
	Pathogen[HTLV2_tax2 P03410] interacts with 2 human partners:{P35557;Q7Z2X4}
	Pathogen[HTLV1_env P14075] interacts with 1 human partners:{P35557}
	Pathogen[HTLV1_rex P0C206] interacts with 1 human partners:{P35557}
	Pathogen[HTLV2_pol P03363] interacts with 3 human partners:{P35557;P10109;Q7Z2X4}
[Cluster 46]GO:0002903+P	biological_process	[name] negative regulation of B cell apoptosis	[def] "Any process that stops, prevents, or reduces the frequency, rate, or extent of B cell apoptosis." [GOC
	Pathogen[HTLV1_hbz Q2Q067] interacts with 5 human partners:{Q96GD4;P41182;Q9Y3T9;Q96JZ2;Q9Y4H2}
	Pathogen[HTLV2_rex Q85601] interacts with 5 human partners:{Q96GD4;P41182;Q9Y3T9;Q96JZ2;Q9Y4H2}
	Pathogen[HTLV1_tax P14079] interacts with 4 human partners:{Q96GD4;P41182;Q9Y3T9;Q96JZ2}
	Pathogen[HTLV2_gag P03346] interacts with 5 human partners:{Q96GD4;P41182;Q9Y3T9;Q96JZ2;Q9Y4H2}
	Pathogen[HTLV2_env P03383] interacts with 4 human partners:{Q96GD4;P41182;Q9Y3T9;Q96JZ2}
	Pathogen[HTLV2_tax2 P03410] interacts with 5 human partners:{Q96GD4;P41182;Q9Y3T9;Q96JZ2;Q9Y4H2}
	Pathogen[HTLV1_env P14075] interacts with 4 human partners:{Q96GD4;P41182;Q9Y3T9;Q96JZ2}
	Pathogen[HTLV1_rex P0C206] interacts with 5 human partners:{Q96GD4;P41182;Q9Y3T9;Q96JZ2;Q9Y4H2}
	Pathogen[HTLV2_pol P03363] interacts with 5 human partners:{Q96GD4;P41182;Q9Y3T9;Q96JZ2;Q9Y4H2}
[Cluster 47]GO:0061010+P	biological_process	[name] gall bladder development	[def] "The progression of the gall bladder over time, from its initial formation to the mature structure. The gall bladder is a cavitated organ that stores bile." [GOC
	Pathogen[HTLV1_hbz Q2Q067] interacts with 3 human partners:{Q9H6I2;Q03014;Q6KC79}
	Pathogen[HTLV2_rex Q85601] interacts with 3 human partners:{Q9H6I2;Q03014;Q6KC79}
	Pathogen[HTLV1_tax P14079] interacts with 2 human partners:{Q03014;Q6KC79}
	Pathogen[HTLV2_gag P03346] interacts with 3 human partners:{Q9H6I2;Q03014;Q6KC79}
	Pathogen[HTLV2_env P03383] interacts with 2 human partners:{Q9H6I2;Q03014}
	Pathogen[HTLV2_tax2 P03410] interacts with 3 human partners:{Q9H6I2;Q03014;Q6KC79}
	Pathogen[HTLV1_env P14075] interacts with 2 human partners:{Q9H6I2;Q03014}
	Pathogen[HTLV1_rex P0C206] interacts with 3 human partners:{Q9H6I2;Q03014;Q6KC79}
	Pathogen[HTLV2_pol P03363] interacts with 3 human partners:{Q9H6I2;Q03014;Q6KC79}
[Cluster 48]GO:0051315+P	biological_process	[name] attachment of spindle microtubules to kinetochore involved in mitotic sister chromatid segregation	[def] "The cell cycle process in which spindle microtubules become physically associated with the proteins making up the kinetochore complex during mitosis. During mitosis, the kinetochores of sister chromosomes are situated facing opposite spindle poles and bipolar attachment of the sister chromosomes to the spindle occurs." [GOC
	Pathogen[HTLV1_hbz Q2Q067] interacts with 2 human partners:{Q96JM3;Q96EE3}
	Pathogen[HTLV2_rex Q85601] interacts with 2 human partners:{Q96JM3;Q96EE3}
	Pathogen[HTLV1_tax P14079] interacts with 2 human partners:{Q96JM3;Q96EE3}
	Pathogen[HTLV2_gag P03346] interacts with 2 human partners:{Q96JM3;Q96EE3}
	Pathogen[HTLV2_env P03383] interacts with 2 human partners:{Q96JM3;Q96EE3}
	Pathogen[HTLV2_tax2 P03410] interacts with 2 human partners:{Q96JM3;Q96EE3}
	Pathogen[HTLV1_env P14075] interacts with 2 human partners:{Q96JM3;Q96EE3}
	Pathogen[HTLV1_rex P0C206] interacts with 2 human partners:{Q96JM3;Q96EE3}
	Pathogen[HTLV2_pol P03363] interacts with 2 human partners:{Q96JM3;Q96EE3}
[Cluster 49]GO:0007632+P	biological_process	[name] visual behavior	[def] "The actions or reactions of an organism in response to a visual stimulus." [GOC
	Pathogen[HTLV1_hbz Q2Q067] interacts with 3 human partners:{O75161;Q9NP97;O15259}
	Pathogen[HTLV2_rex Q85601] interacts with 3 human partners:{O75161;Q9NP97;O15259}
	Pathogen[HTLV1_tax P14079] interacts with 3 human partners:{O75161;Q9NP97;O15259}
	Pathogen[HTLV2_gag P03346] interacts with 3 human partners:{O75161;Q9NP97;O15259}
	Pathogen[HTLV2_env P03383] interacts with 3 human partners:{O75161;Q9NP97;O15259}
	Pathogen[HTLV2_tax2 P03410] interacts with 3 human partners:{O75161;Q9NP97;O15259}
	Pathogen[HTLV1_env P14075] interacts with 2 human partners:{O75161;O15259}
	Pathogen[HTLV1_rex P0C206] interacts with 3 human partners:{O75161;Q9NP97;O15259}
	Pathogen[HTLV2_pol P03363] interacts with 3 human partners:{O75161;Q9NP97;O15259}
[Cluster 50]GO:0072513+P	biological_process	[name] positive regulation of secondary heart field cardioblast proliferation	[def] "Any process that activates or increases the frequency, rate or extent of cardioblast proliferation in the second heart field. A cardioblast is a cardiac precursor cell. It is a cell that has been committed to a cardiac fate, but will undergo more cell division rather than terminally differentiating." [GOC
	Pathogen[HTLV1_hbz Q2Q067] interacts with 3 human partners:{Q99502;O43435;Q15475}
	Pathogen[HTLV2_rex Q85601] interacts with 3 human partners:{Q99502;O43435;Q15475}
	Pathogen[HTLV1_tax P14079] interacts with 3 human partners:{Q99502;O43435;Q15475}
	Pathogen[HTLV2_gag P03346] interacts with 3 human partners:{Q99502;O43435;Q15475}
	Pathogen[HTLV2_env P03383] interacts with 3 human partners:{Q99502;O43435;Q15475}
	Pathogen[HTLV2_tax2 P03410] interacts with 3 human partners:{Q99502;O43435;Q15475}
	Pathogen[HTLV1_env P14075] interacts with 3 human partners:{Q99502;O43435;Q15475}
	Pathogen[HTLV1_rex P0C206] interacts with 3 human partners:{Q99502;O43435;Q15475}
	Pathogen[HTLV2_pol P03363] interacts with 3 human partners:{Q99502;O43435;Q15475}
[Cluster 51]GO:0045416+P	biological_process	[name] positive regulation of interleukin-8 biosynthetic process	[def] "Any process that activates or increases the frequency, rate or extent of the chemical reactions and pathways resulting in the formation of interleukin-8." [GOC
	Pathogen[HTLV1_hbz Q2Q067] interacts with 1 human partners:{O95999}
	Pathogen[HTLV2_rex Q85601] interacts with 1 human partners:{O95999}
	Pathogen[HTLV1_tax P14079] interacts with 1 human partners:{O95999}
	Pathogen[HTLV2_gag P03346] interacts with 2 human partners:{O95999;P02652}
	Pathogen[HTLV2_env P03383] interacts with 1 human partners:{O95999}
	Pathogen[HTLV2_tax2 P03410] interacts with 1 human partners:{O95999}
	Pathogen[HTLV1_env P14075] interacts with 1 human partners:{O95999}
	Pathogen[HTLV1_rex P0C206] interacts with 1 human partners:{O95999}
	Pathogen[HTLV2_pol P03363] interacts with 2 human partners:{O95999;P02652}
[Cluster 52]GO:0002262+P	biological_process	[name] myeloid cell homeostasis	[def] "The process of regulating the proliferation and elimination of myeloid cells such that the total number of myeloid cells within a whole or part of an organism is stable over time in the absence of an outside stimulus." [CL
	Pathogen[HTLV1_hbz Q2Q067] interacts with 2 human partners:{Q9BZS1;Q00597}
	Pathogen[HTLV2_rex Q85601] interacts with 2 human partners:{Q9BZS1;Q00597}
	Pathogen[HTLV1_tax P14079] interacts with 2 human partners:{Q00597;Q07812}
	Pathogen[HTLV2_gag P03346] interacts with 3 human partners:{Q9BZS1;Q00597;Q07812}
	Pathogen[HTLV2_env P03383] interacts with 2 human partners:{Q16611;Q07812}
	Pathogen[HTLV2_tax2 P03410] interacts with 3 human partners:{Q9BZS1;Q00597;Q07812}
	Pathogen[HTLV1_env P14075] interacts with 2 human partners:{Q16611;Q07812}
	Pathogen[HTLV1_rex P0C206] interacts with 2 human partners:{Q00597;Q07812}
	Pathogen[HTLV2_pol P03363] interacts with 3 human partners:{Q9BZS1;Q00597;Q07812}
[Cluster 53]GO:0000186+P	biological_process	[name] activation of MAPKK activity	[def] "The initiation of the activity of the inactive enzyme MAP kinase kinase by phosphorylation by a MAPKKK." [PMID
	Pathogen[HTLV1_hbz Q2Q067] interacts with 29 human partners:{P28482;O60674;P01111;P04899;Q9Y2Q5;Q12852;P06493;Q99759;O43283;Q99683;Q9NYL2;Q9UL54;P36507;Q9Y6R4;P01116;P27361;Q6ZN16;P04049;P01112;Q99558;O43318;Q02750;P62834;Q13233;P46108;P19174;P41279;P31946;O95382}
	Pathogen[HTLV2_rex Q85601] interacts with 30 human partners:{P28482;O60674;O75293;P01111;P04899;Q9Y2Q5;Q12852;P06493;Q99759;O43283;Q99683;Q9NYL2;Q9UL54;P36507;Q9Y6R4;P01116;P27361;Q6ZN16;P04049;P01112;Q99558;O43318;Q02750;P62834;Q13233;P46108;P19174;P41279;P31946;O95382}
	Pathogen[HTLV1_tax P14079] interacts with 28 human partners:{P28482;O60674;O75293;P01111;P04899;Q12852;P06493;Q99759;O43283;Q99683;Q9Y2U5;Q9NYL2;Q9UL54;P36507;Q9Y6R4;P01116;P27361;Q6ZN16;P04049;P01112;Q99558;Q02750;P62834;P46108;P19174;P41279;P31946;O95382}
	Pathogen[HTLV2_gag P03346] interacts with 35 human partners:{P28482;O60674;O75293;P01111;P15056;P04899;Q9Y2Q5;Q12852;P06493;Q99759;O43283;Q99683;Q9Y2U5;Q9NYL2;Q9UL54;P36507;Q9Y6R4;P01116;P27361;O95257;Q6ZN16;P04049;P12644;P01112;Q99558;O43318;Q02750;P62834;Q13233;P46108;P19174;P41279;P31946;O95382;Q02779}
	Pathogen[HTLV2_env P03383] interacts with 24 human partners:{P28482;O60674;P04899;Q12852;P06493;Q99759;Q99683;Q9NYL2;Q9UL54;P36507;Q9Y6R4;P01116;P27361;P04049;P01112;Q99558;O43318;Q02750;P62834;Q13233;P46108;P19174;P41279;P31946}
	Pathogen[HTLV2_tax2 P03410] interacts with 31 human partners:{P28482;O60674;O75293;P01111;P04899;Q9Y2Q5;Q12852;P06493;Q99759;O43283;Q99683;Q9Y2U5;Q9NYL2;Q9UL54;P36507;Q9Y6R4;P01116;P27361;Q6ZN16;P04049;P01112;Q99558;O43318;Q02750;P62834;Q13233;P46108;P19174;P41279;P31946;O95382}
	Pathogen[HTLV1_env P14075] interacts with 26 human partners:{P28482;O60674;P01111;P04899;Q12852;P06493;Q99759;O43283;Q99683;Q9NYL2;Q9UL54;P36507;Q9Y6R4;P01116;P27361;P04049;P01112;Q99558;O43318;Q02750;P62834;Q13233;P46108;P19174;P41279;P31946}
	Pathogen[HTLV1_rex P0C206] interacts with 30 human partners:{P28482;O60674;O75293;P01111;P04899;Q9Y2Q5;Q12852;P06493;Q99759;O43283;Q99683;Q9NYL2;Q9UL54;P36507;Q9Y6R4;P01116;P27361;Q6ZN16;P04049;P01112;Q99558;O43318;Q02750;P62834;Q13233;P46108;P19174;P41279;P31946;O95382}
	Pathogen[HTLV2_pol P03363] interacts with 33 human partners:{P28482;O60674;O75293;P01111;P04899;Q9Y2Q5;Q12852;P06493;Q99759;O43283;Q99683;Q9Y2U5;Q9NYL2;Q9UL54;P36507;Q9Y6R4;P01116;P27361;O95257;Q6ZN16;P04049;P01112;Q99558;O43318;Q02750;P62834;Q13233;P46108;P19174;P41279;P31946;O95382;Q02779}
[Cluster 54]GO:0021952+P	biological_process	[name] central nervous system projection neuron axonogenesis	[def] "Generation of a long process of a CNS neuron, that carries efferent (outgoing) action potentials from the cell body towards target cells in a different central nervous system region." [GO_REF
	Pathogen[HTLV1_hbz Q2Q067] interacts with 2 human partners:{Q9H254;P43354}
	Pathogen[HTLV2_rex Q85601] interacts with 2 human partners:{Q9H254;P43354}
	Pathogen[HTLV1_tax P14079] interacts with 2 human partners:{Q9H254;P43354}
	Pathogen[HTLV2_gag P03346] interacts with 4 human partners:{O43602;Q9H254;O75592;P43354}
	Pathogen[HTLV2_env P03383] interacts with 2 human partners:{Q9H254;P43354}
	Pathogen[HTLV2_tax2 P03410] interacts with 2 human partners:{Q9H254;P43354}
	Pathogen[HTLV1_env P14075] interacts with 2 human partners:{Q9H254;P43354}
	Pathogen[HTLV1_rex P0C206] interacts with 2 human partners:{Q9H254;P43354}
	Pathogen[HTLV2_pol P03363] interacts with 4 human partners:{O43602;Q9H254;O75592;P43354}
[Cluster 55]GO:0042448+P	biological_process	[name] progesterone metabolic process	[def] "The chemical reactions and pathways involving progesterone, a steroid hormone produced in the ovary which prepares and maintains the uterus for pregnancy. Also found in plants." [GOC
	Pathogen[HTLV1_hbz Q2Q067] interacts with 1 human partners:{P51692}
	Pathogen[HTLV2_rex Q85601] interacts with 1 human partners:{P51692}
	Pathogen[HTLV1_tax P14079] interacts with 1 human partners:{P51692}
	Pathogen[HTLV2_gag P03346] interacts with 1 human partners:{P51692}
	Pathogen[HTLV2_env P03383] interacts with 1 human partners:{P51692}
	Pathogen[HTLV2_tax2 P03410] interacts with 1 human partners:{P51692}
	Pathogen[HTLV1_env P14075] interacts with 1 human partners:{P51692}
	Pathogen[HTLV1_rex P0C206] interacts with 1 human partners:{P51692}
	Pathogen[HTLV2_pol P03363] interacts with 1 human partners:{P51692}
[Cluster 56]GO:0006944+P	biological_process	[name] cellular membrane fusion	[def] "The cellular process that joins two lipid bilayers to form a single membrane." [GOC
	Pathogen[HTLV1_hbz Q2Q067] interacts with 12 human partners:{Q15276;Q86UR5;Q9ULZ2;P47224;O75558;Q9UL45;Q99747;Q8TAT6;P54920;O00161;O95352;O95721}
	Pathogen[HTLV2_rex Q85601] interacts with 15 human partners:{Q15276;Q86UR5;Q8IYU2;Q9H267;Q12846;Q9ULZ2;P47224;O75558;Q9UL45;Q99747;Q8TAT6;P54920;O00161;O95352;O95721}
	Pathogen[HTLV1_tax P14079] interacts with 13 human partners:{Q15276;Q86UR5;Q8IYU2;Q12846;Q9ULZ2;P47224;O75558;Q9UL45;Q99747;Q8TAT6;P54920;O95352;O95721}
	Pathogen[HTLV2_gag P03346] interacts with 15 human partners:{Q15276;Q86UR5;Q8IYU2;Q9H267;Q12846;Q9ULZ2;P47224;O75558;Q9UL45;Q99747;Q8TAT6;P54920;O00161;O95352;O95721}
	Pathogen[HTLV2_env P03383] interacts with 12 human partners:{Q15276;Q86UR5;Q12846;O75558;Q9UL45;Q99747;Q8TAT6;P54920;O00161;O95352;O95721;Q9P0L0}
	Pathogen[HTLV2_tax2 P03410] interacts with 15 human partners:{Q15276;Q86UR5;Q8IYU2;Q9H267;Q12846;Q9ULZ2;P47224;O75558;Q9UL45;Q99747;Q8TAT6;P54920;O00161;O95352;O95721}
	Pathogen[HTLV1_env P14075] interacts with 7 human partners:{Q86UR5;Q12846;O75558;Q9UL45;O00161;O95352;O95721}
	Pathogen[HTLV1_rex P0C206] interacts with 15 human partners:{Q15276;Q86UR5;Q8IYU2;Q9H267;Q12846;Q9ULZ2;P47224;O75558;Q9UL45;Q99747;Q8TAT6;P54920;O00161;O95352;O95721}
	Pathogen[HTLV2_pol P03363] interacts with 15 human partners:{Q15276;Q86UR5;Q8IYU2;Q9H267;Q12846;Q9ULZ2;P47224;O75558;Q9UL45;Q99747;Q8TAT6;P54920;O00161;O95352;O95721}
[Cluster 57]GO:0001553+P	biological_process	[name] luteinization	[def] "The set of processes resulting in differentiation of theca and granulosa cells into luteal cells and in the formation of a corpus luteum after ovulation." [http
	Pathogen[HTLV1_hbz Q2Q067] interacts with 4 human partners:{P42229;Q13285;Q9HB21;P51692}
	Pathogen[HTLV2_rex Q85601] interacts with 4 human partners:{P42229;Q13285;Q9HB21;P51692}
	Pathogen[HTLV1_tax P14079] interacts with 4 human partners:{P42229;Q13285;Q9HB21;P51692}
	Pathogen[HTLV2_gag P03346] interacts with 4 human partners:{P42229;Q13285;Q9HB21;P51692}
	Pathogen[HTLV2_env P03383] interacts with 4 human partners:{P42229;Q13285;Q9HB21;P51692}
	Pathogen[HTLV2_tax2 P03410] interacts with 4 human partners:{P42229;Q13285;Q9HB21;P51692}
	Pathogen[HTLV1_env P14075] interacts with 4 human partners:{P42229;Q13285;Q9HB21;P51692}
	Pathogen[HTLV1_rex P0C206] interacts with 4 human partners:{P42229;Q13285;Q9HB21;P51692}
	Pathogen[HTLV2_pol P03363] interacts with 4 human partners:{P42229;Q13285;Q9HB21;P51692}
[Cluster 58]GO:0008380+P	biological_process	[name] RNA splicing	[def] "The process of removing sections of the primary RNA transcript to remove sequences not present in the mature form of the RNA and joining the remaining sections to form the mature form of the RNA." [GOC
	Pathogen[HTLV1_hbz Q2Q067] interacts with 249 human partners:{P09651;O75533;O94906;P78362;Q86UA1;Q13523;Q9Y6Y0;O15234;O75554;Q13242;Q01081;P09012;P61218;P62487;Q9H5Z1;Q13769;Q86U42;Q92989;Q9Y3F4;P62310;Q9NWB1;Q8TEQ6;Q86V81;Q32P51;O60506;P62308;Q13595;Q6I9Y2;P98175;O43390;Q96PU8;Q09161;Q15696;P57052;Q96J01;O75937;Q14562;P52756;Q9UNY4;Q9H0S4;P61326;P13984;O60936;Q12872;Q9Y4Y9;Q9HB90;A6NDE4;Q9ULR0;P…
	Pathogen[HTLV2_rex Q85601] interacts with 253 human partners:{P09651;O75533;O94906;P78362;Q86UA1;Q13523;Q9Y6Y0;O15234;O75554;Q13242;Q01081;P09012;P61218;P62487;Q9H5Z1;Q13769;Q86U42;Q92989;Q9Y3F4;P62310;Q9NWB1;Q8TEQ6;Q86V81;Q32P51;O60506;P62308;Q13595;Q6I9Y2;P98175;O43390;Q96PU8;Q09161;Q15696;P57052;Q96J01;O75937;Q14562;P52756;Q9UNY4;Q9H0S4;P61326;P13984;O60936;Q12872;Q9Y4Y9;Q9HB90;A6NDE4;Q9ULR0;P…
	Pathogen[HTLV1_tax P14079] interacts with 231 human partners:{P09651;O75533;O94906;P78362;Q86UA1;Q13523;Q9Y6Y0;O15234;Q13242;Q01081;P09012;P61218;P62487;Q9H5Z1;Q13769;Q86U42;Q9Y3F4;P62310;Q9NWB1;Q8TEQ6;Q86V81;Q32P51;O60506;P62308;Q13595;Q6I9Y2;P98175;O43390;Q96PU8;Q09161;Q15696;P57052;Q96J01;O75937;Q14562;P52756;Q9UNY4;Q9H0S4;P61326;O60936;Q9Y4Y9;Q9HB90;A6NDE4;P84103;Q9BRL6;Q15007;Q14683;O15514;Q…
	Pathogen[HTLV2_gag P03346] interacts with 276 human partners:{P09651;O75533;O94906;P78362;Q86UA1;Q13523;Q9Y6Y0;O15234;O75554;Q13242;Q01081;P09012;P61218;P62487;Q9H5Z1;Q13769;Q86U42;Q92989;Q9Y3F4;P62310;Q9NWB1;Q8TEQ6;Q86V81;Q32P51;O60506;P62308;Q15428;Q13595;Q8WVK2;Q6I9Y2;P98175;O43390;Q96PU8;Q09161;Q15696;P57052;Q96J01;O75937;Q14562;P52756;Q9UNY4;Q9H0S4;P61326;P13984;O60936;Q9P013;Q12872;Q9Y4Y9;Q…
	Pathogen[HTLV2_env P03383] interacts with 212 human partners:{P09651;O75533;O94906;P78362;Q86UA1;Q13523;Q9Y6Y0;O15234;Q13242;Q01081;P09012;P62487;Q9H5Z1;Q86U42;Q9Y3F4;P62310;Q9NWB1;Q8TEQ6;Q86V81;Q32P51;O60506;P62308;Q13595;P98175;O43390;Q96PU8;Q09161;Q15696;P57052;Q96J01;O75937;Q14562;P52756;Q9UNY4;P61326;Q9Y4Y9;Q9HB90;A6NDE4;P84103;Q9BRL6;Q15007;Q14683;Q13435;Q92620;Q9H0Z9;Q15459;Q9UHX1;O43172;O…
	Pathogen[HTLV2_tax2 P03410] interacts with 262 human partners:{P09651;O75533;O94906;P78362;Q86UA1;Q13523;Q9Y6Y0;O15234;O75554;Q13242;Q01081;P09012;P61218;P62487;Q9H5Z1;Q13769;Q86U42;Q92989;Q9Y3F4;P62310;Q9NWB1;Q8TEQ6;Q86V81;Q32P51;O60506;P62308;Q15428;Q13595;Q6I9Y2;P98175;O43390;Q96PU8;Q09161;Q15696;P57052;Q96J01;O75937;Q14562;P52756;Q9UNY4;Q9H0S4;P61326;P13984;O60936;Q9P013;Q12872;Q9Y4Y9;Q9HB90;…
	Pathogen[HTLV1_env P14075] interacts with 197 human partners:{P09651;O75533;O94906;P78362;Q13523;Q9Y6Y0;Q13242;Q01081;P09012;Q9H5Z1;Q13769;Q86U42;Q9Y3F4;P62310;Q9NWB1;Q8TEQ6;Q86V81;Q32P51;O60506;P62308;Q13595;P98175;O43390;Q09161;Q15696;P57052;Q96J01;O75937;Q14562;P52756;Q9UNY4;P61326;Q9Y4Y9;Q9HB90;A6NDE4;P84103;Q9BRL6;Q14683;Q13435;Q92620;Q9H0Z9;Q15459;Q96LT9;Q9UHX1;O43172;O75643;P23246;P83876;Q…
	Pathogen[HTLV1_rex P0C206] interacts with 252 human partners:{P09651;O75533;O94906;P78362;Q86UA1;Q13523;Q9Y6Y0;O15234;O75554;Q13242;Q01081;P09012;P61218;P62487;Q9H5Z1;Q13769;Q86U42;Q92989;Q9Y3F4;P62310;Q9NWB1;Q8TEQ6;Q86V81;Q32P51;O60506;P62308;Q13595;Q6I9Y2;P98175;O43390;Q96PU8;Q09161;Q15696;P57052;Q96J01;O75937;Q14562;P52756;Q9UNY4;Q9H0S4;P61326;P13984;O60936;Q12872;Q9Y4Y9;Q9HB90;A6NDE4;Q9ULR0;P…
	Pathogen[HTLV2_pol P03363] interacts with 273 human partners:{P09651;O75533;O94906;P78362;Q86UA1;Q13523;Q9Y6Y0;O15234;O75554;Q13242;Q01081;P09012;P61218;P62487;Q9H5Z1;Q13769;Q86U42;Q92989;Q9Y3F4;P62310;Q9NWB1;Q8TEQ6;Q86V81;Q32P51;O60506;P62308;Q15428;Q13595;Q6I9Y2;P98175;O43390;Q96PU8;Q09161;Q15696;P57052;Q96J01;O75937;Q14562;P52756;Q9UNY4;Q9H0S4;P61326;P13984;O60936;Q9P013;Q12872;Q9Y4Y9;Q9HB90;A…
[Cluster 59]GO:0009953+P	biological_process	[name] dorsal/ventral pattern formation	[def] "The regionalization process in which the areas along the dorsal/ventral axis are established that will lead to differences in cell differentiation. The dorsal/ventral axis is defined by a line that runs orthogonal to both the anterior/posterior and left/right axes. The dorsal end is defined by the upper or back side of an organism. The ventral end is defined by the lower or front side of a…
	Pathogen[HTLV1_hbz Q2Q067] interacts with 30 human partners:{Q14318;Q9H469;O75360;P10070;P25054;Q3SXY8;Q9UMR3;Q9Y261;P55316;Q15583;P10071;P14652;P26367;Q16828;Q96BJ3;Q9UG01;P31277;Q05925;Q9Y496;A8MTQ0;Q13099;P50458;P31270;O60663;O43364;Q9UBR4;P08151;Q8IXZ3;P48742;P35222}
	Pathogen[HTLV2_rex Q85601] interacts with 32 human partners:{Q14318;Q9H469;O75360;P10070;P25054;Q3SXY8;Q9UMR3;Q9Y261;P55316;Q15583;P10071;P14652;P32243;P26367;Q16828;Q96BJ3;Q9UG01;P31277;Q05925;Q9Y496;A8MTQ0;Q13099;P50458;P31270;O60663;O43364;Q9UBR4;P08151;Q8IXZ3;Q8NCM8;P48742;P35222}
	Pathogen[HTLV1_tax P14079] interacts with 30 human partners:{Q14318;Q9H469;O75360;P10070;P25054;Q3SXY8;Q9UMR3;P55316;Q15583;P10071;P14652;P32243;P26367;Q16828;Q9UG01;P31277;Q05925;Q9Y496;A8MTQ0;Q13099;P50458;P31270;O60663;O43364;Q9UBR4;P08151;Q8IXZ3;Q8NCM8;P48742;P35222}
	Pathogen[HTLV2_gag P03346] interacts with 33 human partners:{Q14318;Q9H469;O75360;P10070;P25054;Q3SXY8;Q9UMR3;Q9Y261;P55316;Q15583;Q9Y366;P10071;P14652;P32243;P26367;Q16828;Q96BJ3;Q9UG01;P31277;Q05925;Q9Y496;A8MTQ0;Q13099;P50458;P31270;O60663;O43364;Q9UBR4;P08151;Q8IXZ3;Q8NCM8;P48742;P35222}
	Pathogen[HTLV2_env P03383] interacts with 28 human partners:{Q14318;Q9H469;O75360;P10070;P25054;Q3SXY8;Q9UMR3;P55316;Q15583;P10071;P14652;P32243;P26367;Q16828;P36894;P31277;Q05925;A8MTQ0;Q13099;P50458;P31270;O60663;O43364;Q9UBR4;P08151;Q8IXZ3;P48742;P35222}
	Pathogen[HTLV2_tax2 P03410] interacts with 32 human partners:{Q14318;Q9H469;O75360;P10070;P25054;Q3SXY8;Q9UMR3;Q9Y261;P55316;Q15583;P10071;P14652;P32243;P26367;Q16828;Q96BJ3;Q9UG01;P31277;Q05925;Q9Y496;A8MTQ0;Q13099;P50458;P31270;O60663;O43364;Q9UBR4;P08151;Q8IXZ3;Q8NCM8;P48742;P35222}
	Pathogen[HTLV1_env P14075] interacts with 28 human partners:{Q14318;Q9H469;O75360;P10070;P25054;Q3SXY8;Q9UMR3;Q9Y261;P55316;Q15583;P10071;P14652;P32243;P26367;Q16828;P31277;Q05925;A8MTQ0;Q13099;P50458;P31270;O60663;O43364;Q9UBR4;P08151;Q8IXZ3;P48742;P35222}
	Pathogen[HTLV1_rex P0C206] interacts with 31 human partners:{Q14318;Q9H469;O75360;P10070;P25054;Q3SXY8;Q9UMR3;P55316;Q15583;P10071;P14652;P32243;P26367;Q16828;Q96BJ3;Q9UG01;P31277;Q05925;Q9Y496;A8MTQ0;Q13099;P50458;P31270;O60663;O43364;Q9UBR4;P08151;Q8IXZ3;Q8NCM8;P48742;P35222}
	Pathogen[HTLV2_pol P03363] interacts with 33 human partners:{Q14318;Q9H469;O75360;P10070;P25054;Q3SXY8;Q9UMR3;Q9Y261;P55316;Q15583;Q9Y366;P10071;P14652;P32243;P26367;Q16828;Q96BJ3;Q9UG01;P31277;Q05925;Q9Y496;A8MTQ0;Q13099;P50458;P31270;O60663;O43364;Q9UBR4;P08151;Q8IXZ3;Q8NCM8;P48742;P35222}
[Cluster 60]GO:0072362+P	biological_process	[name] regulation of glycolysis by negative regulation of transcription from RNA polymerase II promoter	[def] "Any process that modulates the frequency, rate or extent of glycolysis by stopping, preventing, or reducing the frequency, rate or extent of transcription from an RNA polymerase II promoter." [GOC
	Pathogen[HTLV1_hbz Q2Q067] interacts with 1 human partners:{O75376}
	Pathogen[HTLV2_rex Q85601] interacts with 1 human partners:{O75376}
	Pathogen[HTLV1_tax P14079] interacts with 1 human partners:{O75376}
	Pathogen[HTLV2_gag P03346] interacts with 1 human partners:{O75376}
	Pathogen[HTLV2_env P03383] interacts with 1 human partners:{O75376}
	Pathogen[HTLV2_tax2 P03410] interacts with 1 human partners:{O75376}
	Pathogen[HTLV1_env P14075] interacts with 1 human partners:{O75376}
	Pathogen[HTLV1_rex P0C206] interacts with 1 human partners:{O75376}
	Pathogen[HTLV2_pol P03363] interacts with 1 human partners:{O75376}
[Cluster 61]GO:0090045+P	biological_process	[name] positive regulation of deacetylase activity	[def] "Any process that activates or increases the frequency, rate or extent of deacetylase activity, the catalysis of the hydrolysis of an acetyl group or groups from a substrate molecule." [GOC
	Pathogen[HTLV1_hbz Q2Q067] interacts with 3 human partners:{P45983;P49354;O43889}
	Pathogen[HTLV2_rex Q85601] interacts with 3 human partners:{P45983;P49354;O43889}
	Pathogen[HTLV1_tax P14079] interacts with 3 human partners:{P45983;P49354;O43889}
	Pathogen[HTLV2_gag P03346] interacts with 3 human partners:{P45983;P49354;O43889}
	Pathogen[HTLV2_env P03383] interacts with 3 human partners:{P45983;P49354;O43889}
	Pathogen[HTLV2_tax2 P03410] interacts with 3 human partners:{P45983;P49354;O43889}
	Pathogen[HTLV1_env P14075] interacts with 3 human partners:{P45983;P49354;O43889}
	Pathogen[HTLV1_rex P0C206] interacts with 3 human partners:{P45983;P49354;O43889}
	Pathogen[HTLV2_pol P03363] interacts with 3 human partners:{P45983;P49354;O43889}
[Cluster 62]GO:0070373+P	biological_process	[name] negative regulation of ERK1 and ERK2 cascade	[def] "Any process that stops, prevents, or reduces the frequency, rate or extent of signal transduction mediated by the ERK1 and ERK2 cascade." [GOC
	Pathogen[HTLV1_hbz Q2Q067] interacts with 13 human partners:{Q8IV63;P07948;Q15025;Q9UK32;Q13526;O43597;P51452;O43566;Q9UN36;Q6P9H4;O14745;Q16828;O43474}
	Pathogen[HTLV2_rex Q85601] interacts with 13 human partners:{Q8IV63;P07948;Q15025;Q9UK32;Q13526;O43597;P51452;O43566;Q9UN36;Q6P9H4;O14745;Q16828;O43474}
	Pathogen[HTLV1_tax P14079] interacts with 11 human partners:{P07948;Q15025;Q9UK32;Q13526;P51452;O43566;Q9UN36;Q6P9H4;O14745;Q16828;O43474}
	Pathogen[HTLV2_gag P03346] interacts with 14 human partners:{Q8IV63;P07948;Q15025;Q9UK32;Q13526;O43597;P51452;O43566;Q9UN36;Q6P9H4;O14745;Q16828;O43474;P09211}
	Pathogen[HTLV2_env P03383] interacts with 11 human partners:{P07948;Q15025;Q9UK32;Q13526;P51452;O43566;Q9UN36;Q6P9H4;O14745;Q16828;O43474}
	Pathogen[HTLV2_tax2 P03410] interacts with 13 human partners:{Q8IV63;P07948;Q15025;Q9UK32;Q13526;O43597;P51452;O43566;Q9UN36;Q6P9H4;O14745;Q16828;O43474}
	Pathogen[HTLV1_env P14075] interacts with 11 human partners:{P07948;Q15025;Q9UK32;Q13526;P51452;O43566;Q9UN36;Q6P9H4;O14745;Q16828;O43474}
	Pathogen[HTLV1_rex P0C206] interacts with 12 human partners:{P07948;Q15025;Q9UK32;Q13526;O43597;P51452;O43566;Q9UN36;Q6P9H4;O14745;Q16828;O43474}
	Pathogen[HTLV2_pol P03363] interacts with 14 human partners:{Q8IV63;P07948;Q15025;Q9UK32;Q13526;O43597;P51452;O43566;Q9UN36;Q6P9H4;O14745;Q16828;O43474;P09211}
[Cluster 63]GO:0019852+P	biological_process	[name] L-ascorbic acid metabolic process	[def] "The chemical reactions and pathways involving L-ascorbic acid, (2R)-2-[(1S)-1,2-dihydroxyethyl]-4-hydroxy-5-oxo-2,5-dihydrofuran-3-olate_ L-ascorbic acid is vitamin C and has co-factor and anti-oxidant activities in many species." [CHEBI
	Pathogen[HTLV1_hbz Q2Q067] interacts with 3 human partners:{P11169;Q9H4Y5;P11166}
	Pathogen[HTLV2_rex Q85601] interacts with 3 human partners:{P11169;Q9H4Y5;P11166}
	Pathogen[HTLV1_tax P14079] interacts with 3 human partners:{P11169;Q9H4Y5;P11166}
	Pathogen[HTLV2_gag P03346] interacts with 4 human partners:{P48506;P11169;Q9H4Y5;P11166}
	Pathogen[HTLV2_env P03383] interacts with 2 human partners:{P11169;Q9H4Y5}
	Pathogen[HTLV2_tax2 P03410] interacts with 3 human partners:{P11169;Q9H4Y5;P11166}
	Pathogen[HTLV1_env P14075] interacts with 1 human partners:{P11169}
	Pathogen[HTLV1_rex P0C206] interacts with 3 human partners:{P11169;Q9H4Y5;P11166}
	Pathogen[HTLV2_pol P03363] interacts with 4 human partners:{P48506;P11169;Q9H4Y5;P11166}
[Cluster 64]GO:0021871+P	biological_process	[name] forebrain regionalization	[def] "The regionalization process resulting in the creation of areas within the forebrain that will direct the behavior of cell migration in differentiation as the forebrain develops." [GO_REF
	Pathogen[HTLV1_hbz Q2Q067] interacts with 1 human partners:{P48742}
	Pathogen[HTLV2_rex Q85601] interacts with 1 human partners:{P48742}
	Pathogen[HTLV1_tax P14079] interacts with 1 human partners:{P48742}
	Pathogen[HTLV2_gag P03346] interacts with 1 human partners:{P48742}
	Pathogen[HTLV2_env P03383] interacts with 1 human partners:{P48742}
	Pathogen[HTLV2_tax2 P03410] interacts with 1 human partners:{P48742}
	Pathogen[HTLV1_env P14075] interacts with 1 human partners:{P48742}
	Pathogen[HTLV1_rex P0C206] interacts with 1 human partners:{P48742}
	Pathogen[HTLV2_pol P03363] interacts with 1 human partners:{P48742}
[Cluster 65]GO:0050869+P	biological_process	[name] negative regulation of B cell activation	[def] "Any process that stops, prevents, or reduces the frequency, rate or extent of B cell activation." [GOC
	Pathogen[HTLV1_hbz Q2Q067] interacts with 3 human partners:{Q92835;Q9H6Q3;Q92949}
	Pathogen[HTLV2_rex Q85601] interacts with 3 human partners:{Q92835;Q9H6Q3;Q92949}
	Pathogen[HTLV1_tax P14079] interacts with 3 human partners:{Q92835;Q9H6Q3;Q92949}
	Pathogen[HTLV2_gag P03346] interacts with 4 human partners:{P21580;Q92835;Q9H6Q3;Q92949}
	Pathogen[HTLV2_env P03383] interacts with 2 human partners:{Q9H6Q3;Q92949}
	Pathogen[HTLV2_tax2 P03410] interacts with 3 human partners:{Q92835;Q9H6Q3;Q92949}
	Pathogen[HTLV1_env P14075] interacts with 2 human partners:{Q9H6Q3;Q92949}
	Pathogen[HTLV1_rex P0C206] interacts with 3 human partners:{Q92835;Q9H6Q3;Q92949}
	Pathogen[HTLV2_pol P03363] interacts with 4 human partners:{P21580;Q92835;Q9H6Q3;Q92949}
[Cluster 66]GO:0019722+P	biological_process	[name] calcium-mediated signaling	[def] "A series of molecular signals in which a cell uses calcium ions to convert a signal into a response." [GOC
	Pathogen[HTLV1_hbz Q2Q067] interacts with 6 human partners:{Q8TCU4;Q08209;P16885;Q06187;Q7RTS1;P53805}
	Pathogen[HTLV2_rex Q85601] interacts with 6 human partners:{Q8TCU4;Q08209;P16885;Q06187;Q7RTS1;P53805}
	Pathogen[HTLV1_tax P14079] interacts with 5 human partners:{Q8TCU4;Q08209;P16885;Q06187;P53805}
	Pathogen[HTLV2_gag P03346] interacts with 7 human partners:{Q8TCU4;Q08209;P16885;Q06187;Q7RTS1;Q9NZJ9;P53805}
	Pathogen[HTLV2_env P03383] interacts with 2 human partners:{Q08209;P16885}
	Pathogen[HTLV2_tax2 P03410] interacts with 6 human partners:{Q8TCU4;Q08209;P16885;Q06187;Q7RTS1;P53805}
	Pathogen[HTLV1_env P14075] interacts with 2 human partners:{Q08209;P16885}
	Pathogen[HTLV1_rex P0C206] interacts with 6 human partners:{Q8TCU4;Q08209;P16885;Q06187;Q7RTS1;P53805}
	Pathogen[HTLV2_pol P03363] interacts with 7 human partners:{Q8TCU4;Q08209;P16885;Q06187;Q7RTS1;Q9NZJ9;P53805}
[Cluster 67]GO:0021831+P	biological_process	[name] embryonic olfactory bulb interneuron precursor migration	[def] "The directed movement of individual interneuron precursors during the embryonic development of the olfactory bulb." [GO_REF
	Pathogen[HTLV1_hbz Q2Q067] interacts with 2 human partners:{P63000;Q96QS3}
	Pathogen[HTLV2_rex Q85601] interacts with 2 human partners:{P63000;Q96QS3}
	Pathogen[HTLV1_tax P14079] interacts with 1 human partners:{Q96QS3}
	Pathogen[HTLV2_gag P03346] interacts with 2 human partners:{P63000;Q96QS3}
	Pathogen[HTLV2_env P03383] interacts with 2 human partners:{P63000;Q96QS3}
	Pathogen[HTLV2_tax2 P03410] interacts with 2 human partners:{P63000;Q96QS3}
	Pathogen[HTLV1_env P14075] interacts with 2 human partners:{P63000;Q96QS3}
	Pathogen[HTLV1_rex P0C206] interacts with 2 human partners:{P63000;Q96QS3}
	Pathogen[HTLV2_pol P03363] interacts with 2 human partners:{P63000;Q96QS3}
[Cluster 68]GO:0050702+P	biological_process	[name] interleukin-1 beta secretion	[def] "The regulated release of interleukin 1 beta from a cell or group of cells." [GOC
	Pathogen[HTLV1_hbz Q2Q067] interacts with 2 human partners:{Q9NPP4;O14862}
	Pathogen[HTLV2_rex Q85601] interacts with 2 human partners:{Q9NPP4;O14862}
	Pathogen[HTLV1_tax P14079] interacts with 2 human partners:{Q9NPP4;O14862}
	Pathogen[HTLV2_gag P03346] interacts with 2 human partners:{Q9NPP4;O14862}
	Pathogen[HTLV2_env P03383] interacts with 2 human partners:{Q9NPP4;O14862}
	Pathogen[HTLV2_tax2 P03410] interacts with 2 human partners:{Q9NPP4;O14862}
	Pathogen[HTLV1_env P14075] interacts with 2 human partners:{Q9NPP4;O14862}
	Pathogen[HTLV1_rex P0C206] interacts with 2 human partners:{Q9NPP4;O14862}
	Pathogen[HTLV2_pol P03363] interacts with 2 human partners:{Q9NPP4;O14862}
[Cluster 69]GO:0001667+P	biological_process	[name] ameboidal cell migration	[def] "Cell migration that is accomplished by extension and retraction of a pseudopodium." [GOC
	Pathogen[HTLV1_hbz Q2Q067] interacts with 1 human partners:{Q9Y6W5}
	Pathogen[HTLV2_rex Q85601] interacts with 1 human partners:{Q9Y6W5}
	Pathogen[HTLV1_tax P14079] interacts with 1 human partners:{Q9Y6W5}
	Pathogen[HTLV2_gag P03346] interacts with 2 human partners:{Q9Y6W5;Q7Z7K6}
	Pathogen[HTLV2_env P03383] interacts with 1 human partners:{Q9Y6W5}
	Pathogen[HTLV2_tax2 P03410] interacts with 2 human partners:{Q9Y6W5;Q7Z7K6}
	Pathogen[HTLV1_env P14075] interacts with 1 human partners:{Q9Y6W5}
	Pathogen[HTLV1_rex P0C206] interacts with 1 human partners:{Q9Y6W5}
	Pathogen[HTLV2_pol P03363] interacts with 2 human partners:{Q9Y6W5;Q7Z7K6}
[Cluster 70]GO:0035137+P	biological_process	[name] hindlimb morphogenesis	[def] "The process in which the anatomical structures of the hindlimb are generated and organized." [GOC
	Pathogen[HTLV1_hbz Q2Q067] interacts with 7 human partners:{Q92481;P28358;P78337;Q05516;Q9NSC2;Q15672;P28356}
	Pathogen[HTLV2_rex Q85601] interacts with 7 human partners:{Q92481;P28358;P78337;Q05516;Q9NSC2;Q15672;P28356}
	Pathogen[HTLV1_tax P14079] interacts with 6 human partners:{Q92481;P28358;P78337;Q9NSC2;Q15672;P28356}
	Pathogen[HTLV2_gag P03346] interacts with 8 human partners:{Q92481;P28358;P78337;Q68DA7;Q05516;Q9NSC2;Q15672;P28356}
	Pathogen[HTLV2_env P03383] interacts with 7 human partners:{Q92481;P28358;P78337;Q9NSC2;Q15672;P36894;P28356}
	Pathogen[HTLV2_tax2 P03410] interacts with 6 human partners:{Q92481;P28358;P78337;Q9NSC2;Q15672;P28356}
	Pathogen[HTLV1_env P14075] interacts with 6 human partners:{Q92481;P28358;P78337;Q9NSC2;Q15672;P28356}
	Pathogen[HTLV1_rex P0C206] interacts with 7 human partners:{Q92481;P28358;P78337;Q05516;Q9NSC2;Q15672;P28356}
	Pathogen[HTLV2_pol P03363] interacts with 8 human partners:{Q92481;P28358;P78337;Q68DA7;Q05516;Q9NSC2;Q15672;P28356}
[Cluster 71]GO:0051260+P	biological_process	[name] protein homooligomerization	[def] "The process of creating protein oligomers, compounds composed of a small number, usually between three and ten, of identical component monomers. Oligomers may be formed by the polymerization of a number of monomers or the depolymerization of a large protein polymer." [GOC
	Pathogen[HTLV1_hbz Q2Q067] interacts with 37 human partners:{Q9H8V3;Q9H3F6;Q96CX2;P54274;Q676U5;Q9NPP4;Q14117;Q13829;Q8WZ19;P50502;P55957;P09601;P38159;Q96RE7;Q14195;Q9H4L7;Q9P219;Q8TBB1;Q9H0F6;Q8N448;P55072;Q86SE8;O95999;P36776;P02511;O75381;P04156;P49815;O15169;Q06609;Q96BF6;Q12962;O60299;P38935;P02489;Q86XR8;Q9UBP0}
	Pathogen[HTLV2_rex Q85601] interacts with 38 human partners:{Q9H8V3;Q9H3F6;Q96CX2;P54274;Q676U5;Q9NPP4;Q14117;Q13829;Q8WZ19;P50502;P55957;P09601;P38159;Q96RE7;Q14195;Q9H4L7;Q9P219;Q8TBB1;Q9H0F6;P55072;Q86SE8;O95999;P36776;P02511;O75381;P04156;Q9HD26;P49815;O15169;Q6PI47;Q06609;Q96BF6;Q12962;O60299;P38935;P02489;Q86XR8;Q9UBP0}
	Pathogen[HTLV1_tax P14079] interacts with 39 human partners:{Q9H8V3;Q9H3F6;Q96CX2;P54274;Q676U5;Q9NPP4;Q13829;Q8WZ19;P50502;Q9UKY0;P09601;P38159;Q96RE7;Q9H4L7;Q9P219;Q8TBB1;Q9H0F6;Q13546;P55072;Q86SE8;Q9Y572;O95999;P36776;P02511;Q07812;O75381;P04156;Q9HD26;P49815;O15169;Q6PI47;Q06609;Q12962;O60299;P38935;P02489;Q86XR8;Q9UBP0;O14657}
	Pathogen[HTLV2_gag P03346] interacts with 51 human partners:{Q9H8V3;Q9H3F6;Q96CX2;P54274;Q676U5;Q9NPP4;Q14117;Q9GZY8;Q8NC69;Q13829;Q8WZ19;O14656;P04179;P30793;P50502;Q9UKY0;P55957;P09601;P38159;Q96RE7;Q14195;Q9H4L7;Q9P219;Q8TBB1;Q9H0F6;Q13546;P55072;Q86SE8;Q9Y572;O95999;P36776;P02511;Q9NXV2;Q07812;O75381;P04156;Q9HD26;P49815;O15169;Q6PI47;Q06609;Q96BF6;Q12962;O60299;P38935;P02489;Q86XR8;Q693B1;O6…
	Pathogen[HTLV2_env P03383] interacts with 32 human partners:{Q9H8V3;Q9H3F6;P54274;Q676U5;Q9NPP4;Q9GZY8;Q13829;Q8WZ19;P50502;P38159;Q96RE7;Q9H4L7;Q9P219;Q8TBB1;Q9H0F6;Q8N448;P55072;Q86SE8;Q9Y572;O95999;P36776;P02511;Q07812;O75381;Q9HD26;O15169;Q06609;Q12962;O60299;P38935;Q86XR8;Q9UBP0}
	Pathogen[HTLV2_tax2 P03410] interacts with 44 human partners:{Q9H8V3;Q9H3F6;Q96CX2;P54274;Q676U5;Q9NPP4;Q14117;Q13829;Q8WZ19;P50502;Q9UKY0;P55957;P09601;P38159;Q96RE7;Q14195;Q9H4L7;Q9P219;Q8TBB1;Q9H0F6;Q13546;P55072;Q86SE8;Q9Y572;O95999;P36776;P02511;Q07812;O75381;P04156;Q9HD26;P49815;O15169;Q6PI47;Q06609;Q96BF6;Q12962;O60299;P38935;P02489;Q86XR8;O60888;Q9UBP0;O14657}
	Pathogen[HTLV1_env P14075] interacts with 30 human partners:{Q9H8V3;P54274;Q676U5;Q9NPP4;Q9GZY8;Q13829;P50502;P38159;Q96RE7;Q9H4L7;Q9P219;Q8TBB1;Q9H0F6;Q8N448;P55072;Q86SE8;Q9Y572;O95999;P36776;P02511;Q07812;Q9HD26;O15169;Q06609;Q96BF6;Q12962;O60299;P38935;Q86XR8;Q9UBP0}
	Pathogen[HTLV1_rex P0C206] interacts with 40 human partners:{Q9H8V3;Q9H3F6;Q96CX2;P54274;Q676U5;Q9NPP4;Q14117;Q13829;Q8WZ19;P50502;P55957;P09601;P38159;Q96RE7;Q14195;Q9H4L7;Q9P219;Q8TBB1;Q9H0F6;P55072;Q86SE8;O95999;P36776;P02511;Q07812;O75381;P04156;Q9HD26;P49815;O15169;Q6PI47;Q06609;Q96BF6;Q12962;O60299;P38935;P02489;Q86XR8;Q9UBP0;O14657}
	Pathogen[HTLV2_pol P03363] interacts with 50 human partners:{Q9H8V3;Q9H3F6;Q96CX2;P54274;Q676U5;Q9NPP4;Q14117;Q9GZY8;Q13829;Q8WZ19;O14656;P04179;P30793;P50502;Q9UKY0;P55957;P09601;P38159;Q96RE7;Q14195;Q9H4L7;Q9P219;Q8TBB1;Q9H0F6;Q8N448;Q13546;P55072;Q86SE8;O95999;P36776;P02511;Q9NXV2;Q07812;O75381;P04156;Q9HD26;P49815;O15169;Q6PI47;Q06609;Q96BF6;Q12962;O60299;P38935;P02489;Q86XR8;Q719H9;O60888;Q9…
[Cluster 72]GO:0006612+P	biological_process	[name] protein targeting to membrane	[def] "The process of directing proteins towards a membrane, usually using signals contained within the protein." [GOC
	Pathogen[HTLV1_hbz Q2Q067] interacts with 8 human partners:{P41743;O00560;Q9H0F7;Q9UL54;Q96A65;Q9UGP8;Q8TEW0;P14598}
	Pathogen[HTLV2_rex Q85601] interacts with 8 human partners:{P41743;O00560;Q9H0F7;Q9UL54;Q96A65;Q9UGP8;Q8TEW0;P14598}
	Pathogen[HTLV1_tax P14079] interacts with 8 human partners:{P41743;O00560;Q9H0F7;Q9UL54;Q96A65;Q9UGP8;Q8TEW0;P14598}
	Pathogen[HTLV2_gag P03346] interacts with 11 human partners:{Q02641;P41743;O00560;Q9NT62;Q9H0F7;Q9UL54;Q96A65;Q9UGP8;Q8TEW0;Q9BQQ7;P14598}
	Pathogen[HTLV2_env P03383] interacts with 9 human partners:{P41743;O00560;Q9H0F7;Q9UL54;Q96A65;Q9UGP8;Q8TEW0;Q9BQQ7;P14598}
	Pathogen[HTLV2_tax2 P03410] interacts with 8 human partners:{P41743;O00560;Q9H0F7;Q9UL54;Q96A65;Q9UGP8;Q8TEW0;P14598}
	Pathogen[HTLV1_env P14075] interacts with 8 human partners:{P41743;O00560;Q9H0F7;Q9UL54;Q96A65;Q9UGP8;Q8TEW0;P14598}
	Pathogen[HTLV1_rex P0C206] interacts with 8 human partners:{P41743;O00560;Q9H0F7;Q9UL54;Q96A65;Q9UGP8;Q8TEW0;P14598}
	Pathogen[HTLV2_pol P03363] interacts with 11 human partners:{Q02641;P41743;O00560;Q9NT62;Q9H0F7;Q9UL54;Q96A65;Q9UGP8;Q8TEW0;Q9BQQ7;P14598}
[Cluster 73]GO:0042640+P	biological_process	[name] anagen	[def] "The growth phase of the hair cycle. Lasts, for example, about 3 to 6 years for human scalp hair." [PMID
	Pathogen[HTLV1_hbz Q2Q067] interacts with 3 human partners:{P31749;Q9Y4I1;P35548}
	Pathogen[HTLV2_rex Q85601] interacts with 3 human partners:{P31749;Q9Y4I1;P35548}
	Pathogen[HTLV1_tax P14079] interacts with 1 human partners:{Q9Y4I1}
	Pathogen[HTLV2_gag P03346] interacts with 3 human partners:{P31749;Q9Y4I1;P35548}
	Pathogen[HTLV2_env P03383] interacts with 3 human partners:{P31749;Q9Y4I1;P35548}
	Pathogen[HTLV2_tax2 P03410] interacts with 3 human partners:{P31749;Q9Y4I1;P35548}
	Pathogen[HTLV1_env P14075] interacts with 3 human partners:{P31749;Q9Y4I1;P35548}
	Pathogen[HTLV1_rex P0C206] interacts with 3 human partners:{P31749;Q9Y4I1;P35548}
	Pathogen[HTLV2_pol P03363] interacts with 3 human partners:{P31749;Q9Y4I1;P35548}
[Cluster 74]GO:2000651+P	biological_process	[name] positive regulation of sodium ion transmembrane transporter activity	[def] "Any process that activates or increases the frequency, rate or extent of sodium ion transmembrane transporter activity." [GOC
	Pathogen[HTLV1_hbz Q2Q067] interacts with 2 human partners:{Q12955;Q9BYP7}
	Pathogen[HTLV2_rex Q85601] interacts with 2 human partners:{Q12955;Q9BYP7}
	Pathogen[HTLV1_tax P14079] interacts with 2 human partners:{Q12955;Q9BYP7}
	Pathogen[HTLV2_gag P03346] interacts with 2 human partners:{Q12955;Q9BYP7}
	Pathogen[HTLV2_env P03383] interacts with 2 human partners:{Q12955;Q9BYP7}
	Pathogen[HTLV2_tax2 P03410] interacts with 2 human partners:{Q12955;Q9BYP7}
	Pathogen[HTLV1_env P14075] interacts with 1 human partners:{Q9BYP7}
	Pathogen[HTLV1_rex P0C206] interacts with 2 human partners:{Q12955;Q9BYP7}
	Pathogen[HTLV2_pol P03363] interacts with 2 human partners:{Q12955;Q9BYP7}
[Cluster 75]GO:0034641+P	biological_process	[name] cellular nitrogen compound metabolic process	[def] "The chemical reactions and pathways involving various organic and inorganic nitrogenous compounds, as carried out by individual cells." [GOC
	Pathogen[HTLV1_hbz Q2Q067] interacts with 60 human partners:{P55036;P25786;P28072;P17980;P07101;Q13200;Q92530;Q9BV57;P00505;P32929;P28065;O43242;P21953;P00439;P62191;P09622;Q16773;Q15008;Q9UL46;P25789;P43686;P40306;O75832;P28066;P20618;P48556;P21673;P49720;O00232;P60900;P62333;Q06323;P62195;P28070;Q8TAA3;P25788;Q99436;Q9UNM6;Q99460;P28074;O43175;Q9UI32;O00487;P49721;Q16401;P24298;P00367;P51665;O0…
	Pathogen[HTLV2_rex Q85601] interacts with 61 human partners:{P55036;P25786;P28072;P17980;P07101;Q13200;Q92530;Q9BV57;P00505;P32929;O95190;P28065;O43242;P21953;P00439;P62191;P09622;Q16773;Q15008;Q9UL46;P25789;P43686;P40306;O75832;P28066;P20618;P48556;P21673;P49720;O00232;P60900;P62333;Q06323;P62195;P28070;Q8TAA3;P25788;Q99436;Q9UNM6;Q99460;P28074;O43175;Q9UI32;O00487;P49721;Q16401;P24298;P00367;P5…
	Pathogen[HTLV1_tax P14079] interacts with 49 human partners:{P55036;O95954;P28072;P17980;Q92530;Q9BV57;P32929;P28065;O43242;P00439;P62191;Q15008;Q9UL46;P43686;P40306;Q16878;O75832;P28066;P20618;P48556;P49720;O00232;P60900;P62333;Q06323;P62195;Q8TAA3;P25788;Q99436;Q9UNM6;Q99460;P28074;O43175;Q9UI32;O00487;P49721;Q16401;P51665;O00233;P35998;A5LHX3;O14818;P25787;O00231;Q9UBQ7;P61457;P61289;Q9UMX2;P2…
	Pathogen[HTLV2_gag P03346] interacts with 114 human partners:{Q8TD30;P55036;O95954;P25786;Q02252;Q9UDR5;P28072;Q16613;P16930;P17980;P07101;O95571;Q13200;Q92530;Q9BV57;P49419;P00505;P32929;O95190;P28065;P12277;O43242;Q99714;P21953;P54886;P00439;P62191;P09622;P12694;Q16773;Q8N159;Q15008;P00966;Q00266;Q9UL46;Q14997;P25789;Q9BV20;P43686;P40306;Q16878;O75832;P28066;Q6YP21;P48506;Q9UJM8;P20618;Q9Y617;P…
	Pathogen[HTLV2_env P03383] interacts with 48 human partners:{P55036;P25786;P28072;P17980;Q13200;Q92530;Q9BV57;P28065;O43242;Q99714;P62191;Q15008;Q9UL46;P25789;P43686;P40306;O75832;P28066;P20618;P48556;P49720;O00232;P60900;P62333;Q06323;P62195;P28070;Q8TAA3;P25788;Q99436;Q9UNM6;Q99460;P28074;O43175;O00487;P49721;Q16401;P51665;O00233;P35998;A5LHX3;O14818;P25787;O00231;Q9UBQ7;P61457;P61289;P28062}
	Pathogen[HTLV2_tax2 P03410] interacts with 71 human partners:{P55036;O95954;P25786;P28072;P17980;P07101;O95571;Q13200;Q9BV57;P00505;P32929;P28065;O43242;P21953;P00439;P62191;P09622;Q16773;Q15008;Q00266;Q9UL46;P25789;Q9BV20;P43686;P40306;Q16878;O75832;P28066;Q9UJM8;P20618;Q9Y617;P48556;P21673;P49720;P48775;O00232;P60900;P62333;Q06323;P62195;P28070;Q8TAA3;Q9NVH6;P25788;Q99436;Q9UNM6;Q99460;P28074;O…
	Pathogen[HTLV1_env P14075] interacts with 46 human partners:{P55036;P25786;P28072;P17980;Q13200;Q92530;P28065;O43242;P62191;Q15008;Q9UL46;P25789;P43686;P40306;O75832;P28066;P20618;P48556;P49720;O00232;P60900;P62333;Q06323;P62195;P28070;Q8TAA3;P25788;Q99436;Q9UNM6;Q99460;P28074;O43175;O00487;P49721;Q16401;P51665;O00233;P35998;A5LHX3;O14818;P25787;O00231;Q9UBQ7;P61457;P61289;P28062}
	Pathogen[HTLV1_rex P0C206] interacts with 58 human partners:{P55036;P25786;P28072;P17980;P07101;Q13200;Q92530;Q9BV57;P00505;P32929;P28065;O43242;P00439;P62191;P09622;Q16773;Q15008;Q9UL46;P25789;P43686;P40306;O75832;P28066;P20618;P48556;P21673;P49720;O00232;P60900;P62333;Q06323;P62195;P28070;Q8TAA3;P25788;Q99436;Q9UNM6;Q99460;P28074;O43175;Q9UI32;O00487;P49721;Q16401;P00367;P51665;O00233;P35998;A5…
	Pathogen[HTLV2_pol P03363] interacts with 100 human partners:{Q8TD30;P55036;P25786;Q02252;Q9UDR5;P28072;Q16613;P16930;P17980;P07101;O95571;Q13200;Q92530;Q9BV57;P49419;P00505;P32929;O95190;P28065;P12277;O43242;Q99714;P21953;P00439;P62191;P09622;P12694;Q16773;Q8N159;Q15008;Q00266;Q9UL46;Q14997;P25789;Q9BV20;P43686;P40306;O75832;P28066;Q6YP21;P48506;Q9UJM8;P20618;Q9Y617;Q02218;O15382;P48556;Q96NU7;P…
[Cluster 76]GO:0000090+P	biological_process	[name] mitotic anaphase	[def] "Anaphase occurring as part of mitosis. Anaphase is the part of nuclear division in which sister chromatids (or chromosomes) separate and migrate towards the poles of the spindle. Mitosis is the cell cycle process in which, canonically, the nucleus of a eukaryotic cell divides to produce two daughter nuclei whose chromosome complement is identical to that of the mother cell." [GOC
	Pathogen[HTLV1_hbz Q2Q067] interacts with 9 human partners:{Q9UJX4;Q14980;Q96R06;Q14674;Q9Y6D9;Q13618;Q9UJX5;Q8WVK7;Q9UM13}
	Pathogen[HTLV2_rex Q85601] interacts with 9 human partners:{Q9UJX4;Q14980;Q96R06;Q14674;Q9Y6D9;Q13618;Q9UJX5;Q8WVK7;Q9UM13}
	Pathogen[HTLV1_tax P14079] interacts with 8 human partners:{Q9UJX4;Q14980;Q96R06;Q14674;Q13618;Q9UJX5;Q8WVK7;Q9UM13}
	Pathogen[HTLV2_gag P03346] interacts with 11 human partners:{Q9UJX4;Q14980;Q96R06;Q14674;Q9Y6D9;Q9Y448;Q13618;Q96BD8;Q9UJX5;Q8WVK7;Q9UM13}
	Pathogen[HTLV2_env P03383] interacts with 7 human partners:{Q9UJX4;Q14980;Q14674;Q9Y6D9;Q9UJX5;Q8WVK7;Q9UM13}
	Pathogen[HTLV2_tax2 P03410] interacts with 8 human partners:{Q9UJX4;Q14980;Q96R06;Q14674;Q13618;Q9UJX5;Q8WVK7;Q9UM13}
	Pathogen[HTLV1_env P14075] interacts with 7 human partners:{Q9UJX4;Q14980;Q14674;Q9Y6D9;Q9UJX5;Q8WVK7;Q9UM13}
	Pathogen[HTLV1_rex P0C206] interacts with 8 human partners:{Q9UJX4;Q14980;Q14674;Q9Y6D9;Q13618;Q9UJX5;Q8WVK7;Q9UM13}
	Pathogen[HTLV2_pol P03363] interacts with 10 human partners:{Q9UJX4;Q14980;Q96R06;Q14674;Q9Y6D9;Q9Y448;Q13618;Q9UJX5;Q8WVK7;Q9UM13}
[Cluster 77]GO:0051928+P	biological_process	[name] positive regulation of calcium ion transport	[def] "Any process that activates or increases the frequency, rate or extent of the directed movement of calcium ions into, out of or within a cell, or between cells, by means of some agent such as a transporter or pore." [GOC
	Pathogen[HTLV1_hbz Q2Q067] interacts with 6 human partners:{P52333;Q01484;Q9BYP7;Q9BSW2;Q15746;O43889}
	Pathogen[HTLV2_rex Q85601] interacts with 6 human partners:{P52333;Q01484;Q9BYP7;Q9BSW2;Q15746;O43889}
	Pathogen[HTLV1_tax P14079] interacts with 6 human partners:{P52333;Q01484;Q9BYP7;Q9BSW2;Q15746;O43889}
	Pathogen[HTLV2_gag P03346] interacts with 7 human partners:{P52333;Q08289;Q01484;Q9BYP7;Q9BSW2;Q15746;O43889}
	Pathogen[HTLV2_env P03383] interacts with 5 human partners:{P52333;Q9BYP7;Q9BSW2;Q15746;O43889}
	Pathogen[HTLV2_tax2 P03410] interacts with 5 human partners:{P52333;Q01484;Q9BYP7;Q15746;O43889}
	Pathogen[HTLV1_env P14075] interacts with 5 human partners:{P52333;Q9BYP7;Q9BSW2;Q15746;O43889}
	Pathogen[HTLV1_rex P0C206] interacts with 6 human partners:{P52333;Q01484;Q9BYP7;Q9BSW2;Q15746;O43889}
	Pathogen[HTLV2_pol P03363] interacts with 7 human partners:{P52333;Q08289;Q01484;Q9BYP7;Q9BSW2;Q15746;O43889}
[Cluster 78]GO:0051726+P	biological_process	[name] regulation of cell cycle	[def] "Any process that modulates the rate or extent of progression through the cell cycle." [GOC
	Pathogen[HTLV1_hbz Q2Q067] interacts with 66 human partners:{P28749;Q15648;Q08999;Q96PU4;Q16543;P04637;P38936;P35658;Q99583;Q14137;P24864;Q9NUQ3;P10415;Q9H2X6;P51946;P10914;Q13243;Q99640;O00541;Q92560;P78563;P19784;P25054;P53350;Q13490;P24863;P30291;P30307;P63244;P06400;Q8TDN4;P14635;P11802;Q8TBC4;P00519;P30279;P22674;Q14209;Q16589;Q9H7S9;Q03112;Q9NZJ0;Q01094;P49815;P24385;Q9Y297;P30281;Q9UPY3;Q6…
	Pathogen[HTLV2_rex Q85601] interacts with 68 human partners:{P28749;Q15648;Q08999;Q96PU4;Q16543;P04637;P38936;P17275;O75293;P35658;Q99583;Q14137;P24864;Q9NUQ3;P10415;Q9H2X6;P51946;P10914;Q13243;Q99640;O00541;Q92560;P78563;P19784;P25054;P53350;Q13490;P24863;P30291;P30307;P63244;P06400;Q8TDN4;P14635;P11802;Q8TBC4;P00519;P30279;P22674;Q14209;Q16589;Q9H7S9;Q03112;Q9NZJ0;Q01094;P05412;P49815;P24385;Q9…
	Pathogen[HTLV1_tax P14079] interacts with 63 human partners:{P28749;Q15648;Q08999;Q96PU4;Q16543;P04637;P38936;P17275;O75293;P35658;Q99583;P24864;Q9NUQ3;P10415;Q9H2X6;P51946;P10914;Q13243;Q99640;O00541;Q92560;P78563;P19784;P25054;P53350;Q13490;P24863;P30291;Q9Y6A5;P30307;P63244;P14635;Q8TBC4;P00519;P22674;Q14209;Q16589;Q9H7S9;Q03112;Q9NZJ0;Q01094;P05412;Q07812;P49815;Q9Y297;Q6ZMN8;P20248;Q8N693;Q9…
	Pathogen[HTLV2_gag P03346] interacts with 79 human partners:{P28749;Q15648;Q08999;Q96PU4;Q16543;P04637;P38936;P17275;O75293;P35658;Q99583;Q14137;Q9BXY8;P24864;Q9NUQ3;P10415;Q9H2X6;P51946;P10914;Q13243;Q99640;Q15004;O00541;Q92560;P78563;P19784;P25054;P53350;Q13490;P24863;P30291;Q9Y6A5;P30307;Q8IZ21;P63244;P06400;Q8TDN4;P14635;P11802;Q8TBC4;O95257;P00519;P30279;P22674;Q14209;Q16589;Q9H7S9;Q03112;Q9…
	Pathogen[HTLV2_env P03383] interacts with 64 human partners:{P28749;Q15648;Q08999;Q96PU4;Q16543;P04637;P38936;P17275;P35658;Q99583;P24864;P10415;Q9H2X6;P51946;P10914;Q13243;Q99640;O00541;P78563;P19784;P25054;P53350;Q13490;P24863;P30291;P30307;P63244;P06400;P14635;P11802;Q16611;Q8TBC4;P00519;P30279;P05556;P22674;Q14209;Q16589;Q9H7S9;Q03112;Q9NZJ0;Q01094;P05412;Q07812;P24385;Q9Y297;P30281;Q6ZMN8;P2…
	Pathogen[HTLV2_tax2 P03410] interacts with 73 human partners:{P28749;Q15648;Q08999;Q96PU4;Q16543;P04637;P38936;P17275;O75293;P35658;Q99583;Q14137;P24864;Q9NUQ3;P10415;Q9H2X6;P51946;P10914;Q13243;Q99640;Q15004;O00541;Q92560;P78563;P19784;P25054;P53350;Q13490;P24863;P30291;Q9Y6A5;P30307;P63244;P06400;Q8TDN4;P14635;P11802;Q8TBC4;P00519;P30279;P22674;Q14209;Q16589;Q9H7S9;Q03112;Q9H1R3;Q9NZJ0;Q01094;P…
	Pathogen[HTLV1_env P14075] interacts with 63 human partners:{P28749;Q15648;Q08999;Q96PU4;Q16543;P04637;P38936;P17275;P35658;Q99583;P24864;P10415;Q9H2X6;P51946;P10914;Q13243;Q99640;O00541;P78563;P19784;P25054;P53350;Q13490;P24863;P30291;P30307;P60484;P63244;P06400;P14635;P11802;Q16611;Q8TBC4;P00519;P30279;P05556;P22674;Q14209;Q16589;Q9H7S9;Q9NZJ0;Q01094;P05412;Q07812;P24385;Q9Y297;P30281;Q6ZMN8;P2…
	Pathogen[HTLV1_rex P0C206] interacts with 69 human partners:{P28749;Q15648;Q08999;Q96PU4;Q16543;P04637;P38936;P17275;O75293;P35658;Q99583;Q14137;P24864;Q9NUQ3;P10415;Q9H2X6;P51946;P10914;Q13243;Q99640;O00541;Q92560;P78563;P19784;P25054;P53350;Q13490;P24863;P30291;P30307;P63244;P06400;Q8TDN4;P14635;P11802;Q8TBC4;P00519;P30279;P22674;Q14209;Q16589;Q9H7S9;Q03112;Q9NZJ0;Q01094;P05412;Q07812;P49815;P2…
	Pathogen[HTLV2_pol P03363] interacts with 76 human partners:{P28749;Q15648;Q08999;Q96PU4;Q16543;P04637;P38936;P17275;O75293;P35658;Q99583;Q14137;Q9BXY8;P24864;Q9NUQ3;P10415;Q9H2X6;P51946;P10914;Q13243;Q99640;Q15004;O00541;Q92560;P78563;P19784;P25054;P53350;Q13490;P24863;P30291;Q9Y6A5;P30307;Q8IZ21;P63244;P06400;Q8TDN4;P14635;P11802;Q8TBC4;O95257;P00519;P30279;P22674;Q14209;Q16589;Q9H7S9;Q03112;Q9…
[Cluster 79]GO:0030042+P	biological_process	[name] actin filament depolymerization	[def] "Disassembly of actin filaments by the removal of actin monomers from a filament." [GOC
	Pathogen[HTLV1_hbz Q2Q067] interacts with 4 human partners:{O94851;P09327;Q7RTP6;Q8TDZ2}
	Pathogen[HTLV2_rex Q85601] interacts with 4 human partners:{O94851;P09327;Q7RTP6;Q8TDZ2}
	Pathogen[HTLV1_tax P14079] interacts with 4 human partners:{O94851;P09327;Q7RTP6;Q8TDZ2}
	Pathogen[HTLV2_gag P03346] interacts with 4 human partners:{O94851;P09327;Q7RTP6;Q8TDZ2}
	Pathogen[HTLV2_env P03383] interacts with 4 human partners:{O94851;P09327;Q7RTP6;Q8TDZ2}
	Pathogen[HTLV2_tax2 P03410] interacts with 4 human partners:{O94851;P09327;Q7RTP6;Q8TDZ2}
	Pathogen[HTLV1_env P14075] interacts with 4 human partners:{O94851;P09327;Q7RTP6;Q8TDZ2}
	Pathogen[HTLV1_rex P0C206] interacts with 4 human partners:{O94851;P09327;Q7RTP6;Q8TDZ2}
	Pathogen[HTLV2_pol P03363] interacts with 4 human partners:{O94851;P09327;Q7RTP6;Q8TDZ2}
[Cluster 80]GO:0034660+P	biological_process	[name] ncRNA metabolic process	[def] "The chemical reactions and pathways involving non-coding RNA transcripts (ncRNAs)." [GOC
	Pathogen[HTLV1_hbz Q2Q067] interacts with 19 human partners:{Q8TEQ6;P62308;Q09161;Q9BQA1;O14744;Q8WXD5;Q9H840;P52298;Q9UHI6;P62304;P54105;P62316;O14893;P14678;P62318;P62306;P62314;Q9H814;Q16637}
	Pathogen[HTLV2_rex Q85601] interacts with 19 human partners:{Q8TEQ6;P62308;Q09161;Q9BQA1;O14744;Q8WXD5;Q9H840;P52298;Q9UHI6;P62304;P54105;P62316;O14893;P14678;P62318;P62306;P62314;Q9H814;Q16637}
	Pathogen[HTLV1_tax P14079] interacts with 21 human partners:{Q8TEQ6;P62308;Q09161;Q9BQA1;O14744;P57678;Q8WXD5;O95149;Q9H840;P52298;Q9UHI6;P62304;P54105;P62316;O14893;P14678;P62318;P62306;P62314;Q9H814;Q16637}
	Pathogen[HTLV2_gag P03346] interacts with 22 human partners:{Q96RS0;Q8TEQ6;P62308;Q09161;Q9BQA1;O14744;P57678;Q8WXD5;O95149;Q9H840;P52298;Q9UHI6;P62304;P54105;P62316;O14893;P14678;P62318;P62306;P62314;Q9H814;Q16637}
	Pathogen[HTLV2_env P03383] interacts with 18 human partners:{Q8TEQ6;P62308;Q09161;Q9BQA1;O14744;Q8WXD5;O95149;Q9H840;P52298;Q9UHI6;P62304;P62316;P14678;P62318;P62306;P62314;Q9H814;Q16637}
	Pathogen[HTLV2_tax2 P03410] interacts with 21 human partners:{Q8TEQ6;P62308;Q09161;Q9BQA1;O14744;P57678;Q8WXD5;O95149;Q9H840;P52298;Q9UHI6;P62304;P54105;P62316;O14893;P14678;P62318;P62306;P62314;Q9H814;Q16637}
	Pathogen[HTLV1_env P14075] interacts with 17 human partners:{Q8TEQ6;P62308;Q09161;Q9BQA1;O14744;Q8WXD5;Q9H840;P52298;Q9UHI6;P62304;P62316;O14893;P14678;P62318;P62306;P62314;Q16637}
	Pathogen[HTLV1_rex P0C206] interacts with 19 human partners:{Q8TEQ6;P62308;Q09161;Q9BQA1;O14744;Q8WXD5;Q9H840;P52298;Q9UHI6;P62304;P54105;P62316;O14893;P14678;P62318;P62306;P62314;Q9H814;Q16637}
	Pathogen[HTLV2_pol P03363] interacts with 21 human partners:{Q8TEQ6;P62308;Q09161;Q9BQA1;O14744;P57678;Q8WXD5;O95149;Q9H840;P52298;Q9UHI6;P62304;P54105;P62316;O14893;P14678;P62318;P62306;P62314;Q9H814;Q16637}
[Cluster 81]GO:0097296+P
	Pathogen[HTLV1_hbz Q2Q067] interacts with 1 human partners:{O60674}
	Pathogen[HTLV2_rex Q85601] interacts with 1 human partners:{O60674}
	Pathogen[HTLV1_tax P14079] interacts with 1 human partners:{O60674}
	Pathogen[HTLV2_gag P03346] interacts with 1 human partners:{O60674}
	Pathogen[HTLV2_env P03383] interacts with 1 human partners:{O60674}
	Pathogen[HTLV2_tax2 P03410] interacts with 1 human partners:{O60674}
	Pathogen[HTLV1_env P14075] interacts with 1 human partners:{O60674}
	Pathogen[HTLV1_rex P0C206] interacts with 1 human partners:{O60674}
	Pathogen[HTLV2_pol P03363] interacts with 1 human partners:{O60674}
[Cluster 82]GO:0032000+P	biological_process	[name] positive regulation of fatty acid beta-oxidation	[def] "Any process that activates or increases the frequency, rate or extent of fatty acid beta-oxidation." [GOC
	Pathogen[HTLV1_hbz Q2Q067] interacts with 4 human partners:{Q15672;P31751;P35568;Q9Y4H2}
	Pathogen[HTLV2_rex Q85601] interacts with 4 human partners:{Q15672;P31751;P35568;Q9Y4H2}
	Pathogen[HTLV1_tax P14079] interacts with 2 human partners:{Q15672;P31751}
	Pathogen[HTLV2_gag P03346] interacts with 5 human partners:{Q07869;Q15672;P31751;P35568;Q9Y4H2}
	Pathogen[HTLV2_env P03383] interacts with 2 human partners:{Q15672;P31751}
	Pathogen[HTLV2_tax2 P03410] interacts with 4 human partners:{Q15672;P31751;P35568;Q9Y4H2}
	Pathogen[HTLV1_env P14075] interacts with 2 human partners:{Q15672;P31751}
	Pathogen[HTLV1_rex P0C206] interacts with 4 human partners:{Q15672;P31751;P35568;Q9Y4H2}
	Pathogen[HTLV2_pol P03363] interacts with 5 human partners:{Q07869;Q15672;P31751;P35568;Q9Y4H2}
[Cluster 83]GO:0009972+P	biological_process	[name] cytidine deamination	[def] "The removal of amino group in the presence of water." [GOC
	Pathogen[HTLV1_hbz Q2Q067] interacts with 7 human partners:{Q9HC16;P31941;P41238;Q8IUX4;Q6NTF7;Q9Y235;Q9GZX7}
	Pathogen[HTLV2_rex Q85601] interacts with 6 human partners:{Q9HC16;P31941;Q8IUX4;Q6NTF7;Q9Y235;Q9GZX7}
	Pathogen[HTLV1_tax P14079] interacts with 7 human partners:{Q9HC16;P31941;P41238;Q8IUX4;Q6NTF7;Q9Y235;Q9GZX7}
	Pathogen[HTLV2_gag P03346] interacts with 7 human partners:{Q9HC16;P31941;P41238;Q8IUX4;Q6NTF7;Q9Y235;Q9GZX7}
	Pathogen[HTLV2_env P03383] interacts with 3 human partners:{Q9HC16;Q6NTF7;Q9GZX7}
	Pathogen[HTLV2_tax2 P03410] interacts with 7 human partners:{Q9HC16;P31941;P41238;Q8IUX4;Q6NTF7;Q9Y235;Q9GZX7}
	Pathogen[HTLV1_env P14075] interacts with 2 human partners:{Q9HC16;Q9GZX7}
	Pathogen[HTLV1_rex P0C206] interacts with 6 human partners:{Q9HC16;P31941;Q8IUX4;Q6NTF7;Q9Y235;Q9GZX7}
	Pathogen[HTLV2_pol P03363] interacts with 7 human partners:{Q9HC16;P31941;P41238;Q8IUX4;Q6NTF7;Q9Y235;Q9GZX7}
[Cluster 84]GO:0016071+P	biological_process	[name] mRNA metabolic process	[def] "The chemical reactions and pathways involving mRNA, messenger RNA, which is responsible for carrying the coded genetic 'message', transcribed from DNA, to sites of protein assembly at the ribosomes." [ISBN
	Pathogen[HTLV1_hbz Q2Q067] interacts with 185 human partners:{P55036;Q8IYD1;Q9H1J1;P49137;P46778;P25786;O15234;P62269;Q05655;P05386;P28072;O75175;P62310;P17980;P62841;P22090;Q13200;Q92530;P17252;Q9H074;P62913;Q09161;Q96F86;Q9H361;Q9HAU5;P28065;P35658;Q9H0W8;O43242;P62854;P61326;P62191;Q9Y4Y9;P62861;Q15759;P62979;P42677;Q15008;Q9Y2L1;P53567;P61513;P62750;Q9UL46;P25789;P32969;P25398;P31749;P43686;P…
	Pathogen[HTLV2_rex Q85601] interacts with 190 human partners:{P55036;Q8IYD1;Q9H1J1;P49137;P46778;P25786;O15234;P62269;Q05655;P05386;P28072;O75175;P62310;P17980;P62841;P22090;Q13200;Q92530;P17252;Q9H074;P62913;Q09161;Q9H361;Q9HAU5;P28065;P35658;Q9H0W8;O43242;P62854;P61326;P62191;Q9Y4Y9;P62861;Q15759;P62979;P42677;Q15008;Q9Y2L1;P53567;P61513;P62750;Q9UL46;P25789;P32969;P25398;P31749;P43686;P40306;P…
	Pathogen[HTLV1_tax P14079] interacts with 156 human partners:{P55036;Q8IYD1;Q9H1J1;P49137;P46778;O15234;Q05655;P05386;P28072;P62310;P17980;P62841;P22090;Q92530;P17252;Q9H074;P62913;Q09161;Q9H361;Q9HAU5;P28065;P35658;Q9H0W8;O43242;P61326;P62191;Q9Y4Y9;P62861;Q15759;P62979;P42677;Q15008;Q9Y2L1;P53567;P61513;P62750;Q9UL46;P32969;P43686;P40306;P46783;Q15366;O75832;P28066;Q96LI5;Q9Y3B2;P20618;P61313;P…
	Pathogen[HTLV2_gag P03346] interacts with 214 human partners:{P55036;Q8IYD1;Q9H1J1;P49137;P46778;P25786;O15234;P62269;Q05655;Q8IZH2;P05386;P28072;O75175;P62310;P17980;P62841;P62891;P62753;P22090;Q13200;Q92530;P17252;Q9H074;Q9NQT4;P62913;Q09161;Q96F86;P26373;Q9H361;Q9HAU5;P28065;P35658;Q9H0W8;O43242;P62854;P61326;P62191;Q9Y4Y9;P62861;Q15759;P62979;P42677;Q15008;Q9Y2L1;P53567;P61513;P62750;Q9UL46;Q…
	Pathogen[HTLV2_env P03383] interacts with 136 human partners:{P55036;Q8IYD1;Q9H1J1;P49137;P25786;O15234;Q05655;P28072;O75175;P62310;P17980;P62841;Q13200;Q92530;P17252;Q9H074;Q09161;Q9H361;Q9HAU5;P28065;P35658;Q9H0W8;O43242;P61326;P62191;Q9Y4Y9;Q15759;P62979;Q15008;Q9Y2L1;P53567;P61513;Q9UL46;P25789;P31749;P43686;P40306;P46783;Q15366;O75832;P28066;P20618;P63151;P08107;P38919;Q01105;Q9C0C2;P48556;P…
	Pathogen[HTLV2_tax2 P03410] interacts with 200 human partners:{P55036;Q8IYD1;Q9H1J1;P49137;P46778;P25786;O15234;P62269;Q05655;P05386;P28072;O75175;P62310;P17980;P62841;P62891;P62753;P22090;Q13200;P17252;Q9H074;Q9NQT4;P62913;Q09161;Q96F86;Q9H361;Q9HAU5;P28065;P35658;Q9H0W8;O43242;P62854;P61326;P62191;Q9Y4Y9;P62861;Q15759;P62979;P42677;Q15008;Q9Y2L1;P53567;P61513;P62750;Q9UL46;P25789;P32969;P25398;…
	Pathogen[HTLV1_env P14075] interacts with 128 human partners:{P55036;Q8IYD1;Q9H1J1;P49137;P25786;Q05655;P28072;O75175;P62310;P17980;P62841;Q13200;Q92530;P17252;Q9H074;Q09161;Q9H361;Q9HAU5;P28065;P35658;O43242;P61326;P62191;Q9Y4Y9;Q15759;P62979;Q15008;P53567;P61513;Q9UL46;P25789;P31749;P43686;P40306;P46783;Q15366;O75832;P28066;P20618;P63151;P08107;P38919;Q01105;P48556;P49720;Q92900;O00232;Q9UPR3;Q…
	Pathogen[HTLV1_rex P0C206] interacts with 188 human partners:{P55036;Q8IYD1;Q9H1J1;P49137;P46778;P25786;O15234;P62269;Q05655;P05386;P28072;O75175;P62310;P17980;P62841;P22090;Q13200;Q92530;P17252;Q9H074;Q9NQT4;P62913;Q09161;Q9H361;Q9HAU5;P28065;P35658;Q9H0W8;O43242;P62854;P61326;P62191;Q9Y4Y9;P62861;Q15759;P62979;P42677;Q15008;Q9Y2L1;P53567;P61513;P62750;Q9UL46;P25789;P32969;P25398;P31749;P43686;P…
	Pathogen[HTLV2_pol P03363] interacts with 208 human partners:{P55036;Q8IYD1;Q9H1J1;P49137;P46778;P25786;O15234;P62269;Q05655;Q8IZH2;P05386;P28072;O75175;P62310;P17980;P62841;P62891;P62753;P22090;Q13200;Q92530;P17252;Q9H074;Q9NQT4;P62913;Q09161;Q96F86;Q9H361;Q9HAU5;P28065;P35658;Q9H0W8;O43242;P62854;P61326;P62191;Q9Y4Y9;P62861;Q15759;P62979;P42677;Q15008;Q9Y2L1;P53567;P61513;P62750;Q9UL46;Q14997;P…
[Cluster 85]GO:0021530+P	biological_process	[name] spinal cord oligodendrocyte cell fate specification	[def] "The process in which a cell becomes capable of differentiating autonomously into an oligodendrocyte in an environment that is neutral with respect to the developmental pathway." [GO_REF
	Pathogen[HTLV1_hbz Q2Q067] interacts with 3 human partners:{Q13516;O95096;P50553}
	Pathogen[HTLV2_rex Q85601] interacts with 3 human partners:{Q13516;O95096;P50553}
	Pathogen[HTLV1_tax P14079] interacts with 3 human partners:{Q13516;O95096;P50553}
	Pathogen[HTLV2_gag P03346] interacts with 3 human partners:{Q13516;O95096;P50553}
	Pathogen[HTLV2_env P03383] interacts with 3 human partners:{Q13516;O95096;P50553}
	Pathogen[HTLV2_tax2 P03410] interacts with 3 human partners:{Q13516;O95096;P50553}
	Pathogen[HTLV1_env P14075] interacts with 3 human partners:{Q13516;O95096;P50553}
	Pathogen[HTLV1_rex P0C206] interacts with 3 human partners:{Q13516;O95096;P50553}
	Pathogen[HTLV2_pol P03363] interacts with 3 human partners:{Q13516;O95096;P50553}
[Cluster 86]GO:0032819+P	biological_process	[name] positive regulation of natural killer cell proliferation	[def] "Any process that activates or increases the frequency, rate or extent of natural killer cell proliferation." [GOC
	Pathogen[HTLV1_hbz Q2Q067] interacts with 1 human partners:{P51692}
	Pathogen[HTLV2_rex Q85601] interacts with 1 human partners:{P51692}
	Pathogen[HTLV1_tax P14079] interacts with 1 human partners:{P51692}
	Pathogen[HTLV2_gag P03346] interacts with 1 human partners:{P51692}
	Pathogen[HTLV2_env P03383] interacts with 1 human partners:{P51692}
	Pathogen[HTLV2_tax2 P03410] interacts with 1 human partners:{P51692}
	Pathogen[HTLV1_env P14075] interacts with 1 human partners:{P51692}
	Pathogen[HTLV1_rex P0C206] interacts with 1 human partners:{P51692}
	Pathogen[HTLV2_pol P03363] interacts with 1 human partners:{P51692}
[Cluster 87]GO:0009790+P	biological_process	[name] embryo development	[def] "The process whose specific outcome is the progression of an embryo from its formation until the end of its embryonic life stage. The end of the embryonic stage is organism-specific. For example, for mammals, the process would begin with zygote formation and end with birth. For insects, the process would begin at zygote formation and end with larval hatching. For plant zygotic embryos, this…
	Pathogen[HTLV1_hbz Q2Q067] interacts with 69 human partners:{Q96EY1;Q9UHL9;Q9H0H5;Q12947;Q6VB85;Q8N2R0;Q12950;A8MYZ6;O00255;Q3SYB3;Q13829;O60921;Q9H9S0;Q9NU39;O00409;Q7RTS3;P85037;Q12951;Q99853;Q9C009;Q66K89;Q9BZS1;Q12778;Q9P0K8;P20936;Q12946;Q99750;Q5VV16;Q9BZC1;Q96NZ1;O15409;P42858;O60548;Q6PIV2;Q9UPT9;P98177;Q5VYV0;Q9UPW0;Q86SE8;P32314;Q12952;Q6PJQ5;P46821;P46379;O43524;O60264;Q01167;Q08050;Q1…
	Pathogen[HTLV2_rex Q85601] interacts with 69 human partners:{Q96EY1;Q9UHL9;Q9H0H5;Q12947;Q6VB85;Q8N2R0;Q12950;A8MYZ6;O00255;Q3SYB3;Q13829;O60921;Q9H9S0;Q9NU39;O00409;Q7RTS3;P85037;Q12951;Q99853;Q9C009;Q66K89;Q9BZS1;Q12778;Q9P0K8;P20936;Q12946;Q99750;Q5VV16;Q9BZC1;Q96NZ1;O15409;P42858;O60548;Q6PIV2;Q9UPT9;P98177;Q5VYV0;Q9UPW0;Q86SE8;P32314;Q12952;Q6PJQ5;P46821;P46379;O43524;O60264;Q01167;Q08050;Q1…
	Pathogen[HTLV1_tax P14079] interacts with 59 human partners:{Q96EY1;Q9H0H5;Q12947;Q6VB85;Q12950;O00255;Q3SYB3;Q13829;O60921;Q9H9S0;Q9NU39;O00409;Q7RTS3;P85037;Q12951;Q99853;Q9C009;Q66K89;Q12778;Q9P0K8;P20936;Q12946;Q99750;Q5VV16;Q9BZC1;Q96NZ1;O15409;P42858;O60548;Q6PIV2;Q9UPT9;P98177;Q5VYV0;Q9UPW0;Q86SE8;P32314;Q12952;P46379;O43524;O60264;Q01167;Q08050;Q16676;P78545;Q9H9B1;Q92574;P61106;Q9H9Y6;O0…
	Pathogen[HTLV2_gag P03346] interacts with 74 human partners:{Q96EY1;Q9UHL9;P35914;Q9H0H5;Q12947;Q6VB85;Q8N2R0;Q12950;A8MYZ6;O00255;Q3SYB3;Q13829;O60921;Q9H9S0;Q9NU39;O00409;Q7RTS3;P85037;Q12951;Q99853;Q9C009;Q66K89;Q9BZS1;Q9P2F5;Q12778;Q9P0K8;P20936;Q12946;Q99750;Q5VV16;Q9BZC1;Q96NZ1;O15409;P42858;O60548;Q6PIV2;Q9UPT9;P98177;Q5VYV0;Q9UPW0;P01137;Q86SE8;P32314;Q12952;Q6PJQ5;P46821;P46379;O43524;O6…
	Pathogen[HTLV2_env P03383] interacts with 58 human partners:{Q96EY1;Q12947;Q6VB85;Q12950;A8MYZ6;O00255;Q3SYB3;Q13829;O60921;Q9H9S0;Q9NU39;O00409;Q7RTS3;P85037;Q12951;Q99853;Q9C009;Q66K89;Q12778;Q9P0K8;P20936;Q12946;Q99750;Q5VV16;Q9BZC1;Q96NZ1;O15409;P42858;O60548;Q6PIV2;Q9UPT9;P98177;Q5VYV0;Q9UPW0;Q86SE8;P32314;Q12952;P46379;O43524;O60264;Q01167;Q08050;Q16676;P78545;Q9H9B1;P55318;Q9H9Y6;O00482;Q0…
	Pathogen[HTLV2_tax2 P03410] interacts with 69 human partners:{Q96EY1;Q9UHL9;Q9H0H5;Q12947;Q6VB85;Q8N2R0;Q12950;A8MYZ6;O00255;Q3SYB3;Q13829;O60921;Q9H9S0;Q9NU39;O00409;Q7RTS3;P85037;Q12951;Q99853;Q9C009;Q66K89;Q9BZS1;Q12778;Q9P0K8;P20936;Q12946;Q99750;Q5VV16;Q9BZC1;Q96NZ1;O15409;P42858;O60548;Q6PIV2;Q9UPT9;P98177;Q5VYV0;Q9UPW0;Q86SE8;P32314;Q12952;Q6PJQ5;P46821;P46379;O43524;O60264;Q01167;Q08050;Q…
	Pathogen[HTLV1_env P14075] interacts with 60 human partners:{Q96EY1;Q12947;Q6VB85;Q12950;A8MYZ6;O00255;Q3SYB3;Q13829;O60921;Q9H9S0;Q9NU39;O00409;Q7RTS3;P85037;Q12951;Q99853;Q9C009;Q66K89;Q12778;Q9P0K8;P20936;Q12946;Q99750;Q5VV16;Q9BZC1;Q96NZ1;O15409;O60548;Q6PIV2;Q9UPT9;P98177;Q5VYV0;Q9UPW0;Q86SE8;P32314;Q12952;Q6PJQ5;P46379;O43524;O60264;Q01167;Q08050;Q16676;P55317;P78545;Q9H9B1;P55318;P61106;Q9…
	Pathogen[HTLV1_rex P0C206] interacts with 67 human partners:{Q96EY1;Q9UHL9;Q9H0H5;Q12947;Q6VB85;Q12950;A8MYZ6;O00255;Q3SYB3;Q13829;O60921;Q9H9S0;Q9NU39;O00409;Q7RTS3;P85037;Q12951;Q99853;Q9C009;Q66K89;Q12778;Q9P0K8;P20936;Q12946;Q99750;Q5VV16;Q9BZC1;Q96NZ1;O15409;P42858;O60548;Q6PIV2;Q9UPT9;P98177;Q5VYV0;Q9UPW0;Q86SE8;P32314;Q12952;Q6PJQ5;P46821;P46379;O43524;O60264;Q01167;Q08050;Q16676;P55317;P7…
	Pathogen[HTLV2_pol P03363] interacts with 73 human partners:{Q96EY1;Q9UHL9;P35914;Q9H0H5;Q12947;Q6VB85;Q8N2R0;Q12950;A8MYZ6;O00255;Q3SYB3;Q13829;O60921;Q9H9S0;Q9NU39;O00409;Q7RTS3;P85037;Q12951;Q99853;Q9C009;Q66K89;Q9BZS1;Q12778;Q9P0K8;P20936;Q12946;Q99750;Q5VV16;Q9BZC1;Q96NZ1;O15409;P42858;O60548;Q6PIV2;Q9UPT9;P98177;Q5VYV0;Q9UPW0;P01137;Q86SE8;P32314;Q12952;Q6PJQ5;P46821;P46379;O43524;O60264;Q0…
[Cluster 88]GO:0050890+P	biological_process	[name] cognition	[def] "The operation of the mind by which an organism becomes aware of objects of thought or perception_ it includes the mental activities associated with thinking, learning, and memory." [http
	Pathogen[HTLV1_hbz Q2Q067] interacts with 5 human partners:{P07101;Q9P2D1;P49639;Q9ULL8;Q6KC79}
	Pathogen[HTLV2_rex Q85601] interacts with 5 human partners:{P07101;Q9P2D1;P49639;Q9ULL8;Q6KC79}
	Pathogen[HTLV1_tax P14079] interacts with 4 human partners:{Q9P2D1;P49639;Q9ULL8;Q6KC79}
	Pathogen[HTLV2_gag P03346] interacts with 5 human partners:{P07101;Q9P2D1;P49639;Q9ULL8;Q6KC79}
	Pathogen[HTLV2_env P03383] interacts with 3 human partners:{Q9P2D1;P49639;Q9ULL8}
	Pathogen[HTLV2_tax2 P03410] interacts with 5 human partners:{P07101;Q9P2D1;P49639;Q9ULL8;Q6KC79}
	Pathogen[HTLV1_env P14075] interacts with 3 human partners:{Q9P2D1;P49639;Q9ULL8}
	Pathogen[HTLV1_rex P0C206] interacts with 5 human partners:{P07101;Q9P2D1;P49639;Q9ULL8;Q6KC79}
	Pathogen[HTLV2_pol P03363] interacts with 5 human partners:{P07101;Q9P2D1;P49639;Q9ULL8;Q6KC79}
[Cluster 89]GO:0043981+P	biological_process	[name] histone H4-K5 acetylation	[def] "The modification of histone H4 by the addition of an acetyl group to a lysine residue at position 5 of the histone." [GOC
	Pathogen[HTLV1_hbz Q2Q067] interacts with 11 human partners:{Q96EZ8;P61964;Q9BVI0;Q9UNL4;Q9HAF1;Q9H7Z6;Q92613;Q9NQC1;Q6IE81;O15294;P51610}
	Pathogen[HTLV2_rex Q85601] interacts with 12 human partners:{Q96EZ8;O95251;P61964;Q9BVI0;Q9UNL4;Q9HAF1;Q9H9L4;Q9H7Z6;Q92613;Q9NQC1;Q6IE81;O15294}
	Pathogen[HTLV1_tax P14079] interacts with 12 human partners:{Q96EZ8;O95251;P61964;Q9BVI0;Q9UNL4;Q9HAF1;Q9H7Z6;Q92613;Q9NQC1;Q6IE81;O15294;P51610}
	Pathogen[HTLV2_gag P03346] interacts with 15 human partners:{Q96EZ8;O95251;P61964;Q9BVI0;Q9UNL4;Q7Z3B3;Q9HAF1;Q9P2N6;Q9H9L4;Q9H7Z6;Q92613;Q9NQC1;Q6IE81;O15294;P51610}
	Pathogen[HTLV2_env P03383] interacts with 11 human partners:{Q96EZ8;O95251;P61964;Q9BVI0;Q9UNL4;Q9H7Z6;Q92613;Q9NQC1;Q6IE81;O15294;P51610}
	Pathogen[HTLV2_tax2 P03410] interacts with 13 human partners:{Q96EZ8;O95251;P61964;Q9BVI0;Q9UNL4;Q9HAF1;Q9H9L4;Q9H7Z6;Q92613;Q9NQC1;Q6IE81;O15294;P51610}
	Pathogen[HTLV1_env P14075] interacts with 9 human partners:{Q96EZ8;O95251;Q9UNL4;Q9H7Z6;Q92613;Q9NQC1;Q6IE81;O15294;P51610}
	Pathogen[HTLV1_rex P0C206] interacts with 12 human partners:{Q96EZ8;O95251;P61964;Q9BVI0;Q9UNL4;Q9HAF1;Q9H7Z6;Q92613;Q9NQC1;Q6IE81;O15294;P51610}
	Pathogen[HTLV2_pol P03363] interacts with 15 human partners:{Q96EZ8;O95251;P61964;Q9BVI0;Q9UNL4;Q7Z3B3;Q9HAF1;Q9P2N6;Q9H9L4;Q9H7Z6;Q92613;Q9NQC1;Q6IE81;O15294;P51610}
[Cluster 90]GO:0035019+P	biological_process	[name] somatic stem cell maintenance	[def] "The process in which an organism retains a population of somatic stem cells, undifferentiated cells in the embryo or adult which can undergo unlimited division and give rise to cell types of the body other than those of the germ-line." [GOC
	Pathogen[HTLV1_hbz Q2Q067] interacts with 28 human partners:{P52926;Q9Y6X8;O43679;Q06945;O00512;Q13118;P23769;Q86U70;P12755;Q9H9S0;Q9NQB0;Q99626;P25054;P48436;P17947;Q9HCS4;Q9HAZ2;P48431;Q86UU0;Q9Y466;Q01860;Q92754;P42771;Q92794;P46937;Q14469;Q99929;P49917}
	Pathogen[HTLV2_rex Q85601] interacts with 27 human partners:{P52926;Q9Y6X8;O43679;Q06945;O00512;Q13118;P23769;Q86U70;P12755;Q9H9S0;Q9NQB0;Q99626;P25054;P48436;P17947;Q9HCS4;Q9HAZ2;P48431;Q86UU0;Q01860;Q92754;P42771;Q92794;P46937;Q14469;Q99929;P49917}
	Pathogen[HTLV1_tax P14079] interacts with 26 human partners:{P52926;Q9Y6X8;O43679;Q06945;O00512;Q13118;P23769;Q86U70;P12755;Q9H9S0;Q9NQB0;Q99626;P25054;P48436;Q9HCS4;Q9HAZ2;P48431;Q86UU0;Q01860;Q92754;P42771;Q92794;P46937;Q14469;Q99929;P49917}
	Pathogen[HTLV2_gag P03346] interacts with 28 human partners:{P52926;Q9Y6X8;O43679;Q06945;O00512;Q13118;P23769;Q86U70;P12755;Q9H9S0;Q9NQB0;Q99626;P25054;P48436;P17947;Q9HCS4;Q9HAZ2;P48431;Q86UU0;Q9Y466;Q01860;Q92754;P42771;Q92794;P46937;Q14469;Q99929;P49917}
	Pathogen[HTLV2_env P03383] interacts with 26 human partners:{P52926;Q9Y6X8;O43679;Q06945;Q13118;P23769;Q86U70;P12755;Q9H9S0;Q9NQB0;Q99626;P25054;P48436;P17947;Q9HCS4;Q9HAZ2;P48431;Q86UU0;Q01860;Q92754;P42771;Q92794;P46937;Q14469;Q99929;P49917}
	Pathogen[HTLV2_tax2 P03410] interacts with 27 human partners:{P52926;Q9Y6X8;O43679;Q06945;O00512;Q13118;P23769;Q86U70;P12755;Q9H9S0;Q9NQB0;Q99626;P25054;P48436;P17947;Q9HCS4;Q9HAZ2;P48431;Q86UU0;Q01860;Q92754;P42771;Q92794;P46937;Q14469;Q99929;P49917}
	Pathogen[HTLV1_env P14075] interacts with 27 human partners:{Q9Y6X8;O43679;Q06945;O00512;Q13118;P23769;Q86U70;P12755;Q9H9S0;Q9NQB0;Q99626;P25054;P48436;P17947;Q9HCS4;Q9HAZ2;P48431;Q86UU0;Q9Y466;Q01860;Q92754;P42771;Q92794;P46937;Q14469;Q99929;P49917}
	Pathogen[HTLV1_rex P0C206] interacts with 27 human partners:{P52926;Q9Y6X8;O43679;Q06945;O00512;Q13118;P23769;Q86U70;P12755;Q9H9S0;Q9NQB0;Q99626;P25054;P48436;P17947;Q9HCS4;Q9HAZ2;P48431;Q86UU0;Q01860;Q92754;P42771;Q92794;P46937;Q14469;Q99929;P49917}
	Pathogen[HTLV2_pol P03363] interacts with 28 human partners:{P52926;Q9Y6X8;O43679;Q06945;O00512;Q13118;P23769;Q86U70;P12755;Q9H9S0;Q9NQB0;Q99626;P25054;P48436;P17947;Q9HCS4;Q9HAZ2;P48431;Q86UU0;Q9Y466;Q01860;Q92754;P42771;Q92794;P46937;Q14469;Q99929;P49917}
[Cluster 91]GO:0072033+P	biological_process	[name] renal vesicle formation	[def] "The developmental process pertaining to the initial formation of the renal vesicle from condensed mesenchymal cells. The renal vesicle is the primordial structure of the nephron epithelium, and is formed by the condensation of mesenchymal cells." [GOC
	Pathogen[HTLV1_hbz Q2Q067] interacts with 1 human partners:{P35222}
	Pathogen[HTLV2_rex Q85601] interacts with 1 human partners:{P35222}
	Pathogen[HTLV1_tax P14079] interacts with 1 human partners:{P35222}
	Pathogen[HTLV2_gag P03346] interacts with 1 human partners:{P35222}
	Pathogen[HTLV2_env P03383] interacts with 1 human partners:{P35222}
	Pathogen[HTLV2_tax2 P03410] interacts with 1 human partners:{P35222}
	Pathogen[HTLV1_env P14075] interacts with 1 human partners:{P35222}
	Pathogen[HTLV1_rex P0C206] interacts with 1 human partners:{P35222}
	Pathogen[HTLV2_pol P03363] interacts with 1 human partners:{P35222}
[Cluster 92]GO:2000381+P	biological_process	[name] negative regulation of mesoderm development	[def] "Any process that stops, prevents or reduces the frequency, rate or extent of mesoderm development." [GOC
	Pathogen[HTLV1_hbz Q2Q067] interacts with 1 human partners:{Q9UK32}
	Pathogen[HTLV2_rex Q85601] interacts with 1 human partners:{Q9UK32}
	Pathogen[HTLV1_tax P14079] interacts with 1 human partners:{Q9UK32}
	Pathogen[HTLV2_gag P03346] interacts with 1 human partners:{Q9UK32}
	Pathogen[HTLV2_env P03383] interacts with 1 human partners:{Q9UK32}
	Pathogen[HTLV2_tax2 P03410] interacts with 1 human partners:{Q9UK32}
	Pathogen[HTLV1_env P14075] interacts with 1 human partners:{Q9UK32}
	Pathogen[HTLV1_rex P0C206] interacts with 1 human partners:{Q9UK32}
	Pathogen[HTLV2_pol P03363] interacts with 1 human partners:{Q9UK32}
[Cluster 93]GO:0045654+P	biological_process	[name] positive regulation of megakaryocyte differentiation	[def] "Any process that activates or increases the frequency, rate or extent of megakaryocyte differentiation." [GOC
	Pathogen[HTLV1_hbz Q2Q067] interacts with 3 human partners:{P23769;O60341;P26583}
	Pathogen[HTLV2_rex Q85601] interacts with 3 human partners:{P23769;O60341;P26583}
	Pathogen[HTLV1_tax P14079] interacts with 3 human partners:{P23769;O60341;P26583}
	Pathogen[HTLV2_gag P03346] interacts with 5 human partners:{P23769;O60341;Q96AH8;Q9Y6U3;P26583}
	Pathogen[HTLV2_env P03383] interacts with 3 human partners:{P23769;O60341;P26583}
	Pathogen[HTLV2_tax2 P03410] interacts with 3 human partners:{P23769;O60341;P26583}
	Pathogen[HTLV1_env P14075] interacts with 3 human partners:{P23769;O60341;P26583}
	Pathogen[HTLV1_rex P0C206] interacts with 3 human partners:{P23769;O60341;P26583}
	Pathogen[HTLV2_pol P03363] interacts with 5 human partners:{P23769;O60341;Q96AH8;Q9Y6U3;P26583}
[Cluster 94]GO:0045930+P	biological_process	[name] negative regulation of mitotic cell cycle	[def] "Any process that stops, prevents or reduces the rate or extent of progression through the mitotic cell cycle." [GOC
	Pathogen[HTLV1_hbz Q2Q067] interacts with 11 human partners:{P26045;P29590;P10415;P84022;P46527;Q99801;Q13574;P41235;Q12948;Q12959;Q14160}
	Pathogen[HTLV2_rex Q85601] interacts with 11 human partners:{P26045;P29590;P10415;P84022;P46527;Q99801;Q13574;P41235;Q12948;Q12959;Q14160}
	Pathogen[HTLV1_tax P14079] interacts with 8 human partners:{P26045;P29590;P10415;P46527;Q99801;Q13574;P41235;Q12948}
	Pathogen[HTLV2_gag P03346] interacts with 14 human partners:{P26045;P29590;P10415;P84022;P46527;Q99801;Q13574;P01137;Q9UPQ4;P41235;Q14201;Q12948;Q12959;Q14160}
	Pathogen[HTLV2_env P03383] interacts with 10 human partners:{P26045;P29590;P10415;P84022;P46527;Q99801;Q13574;P41235;Q12948;Q14160}
	Pathogen[HTLV2_tax2 P03410] interacts with 12 human partners:{P26045;P29590;P10415;P84022;P46527;Q99801;Q13574;Q9UPQ4;P41235;Q12948;Q12959;Q14160}
	Pathogen[HTLV1_env P14075] interacts with 10 human partners:{P26045;P29590;P10415;P84022;P46527;Q99801;Q13574;P41235;Q12948;Q14160}
	Pathogen[HTLV1_rex P0C206] interacts with 11 human partners:{P26045;P29590;P10415;P84022;P46527;Q99801;Q13574;P41235;Q12948;Q12959;Q14160}
	Pathogen[HTLV2_pol P03363] interacts with 13 human partners:{P26045;P29590;P10415;P84022;P46527;Q99801;Q13574;P01137;P41235;Q14201;Q12948;Q12959;Q14160}
[Cluster 95]GO:0003351+P	biological_process	[name] epithelial cilium movement	[def] "The directed, self-propelled movement of a cilium of an epithelial cell. This movement is usually coordinated between many epithelial cells, and serves to move fluid." [GOC
	Pathogen[HTLV1_hbz Q2Q067] interacts with 1 human partners:{Q9UI46}
	Pathogen[HTLV2_rex Q85601] interacts with 1 human partners:{Q9UI46}
	Pathogen[HTLV1_tax P14079] interacts with 1 human partners:{Q9UI46}
	Pathogen[HTLV2_gag P03346] interacts with 2 human partners:{Q9UI46;Q9BVM2}
	Pathogen[HTLV2_env P03383] interacts with 1 human partners:{Q9UI46}
	Pathogen[HTLV2_tax2 P03410] interacts with 1 human partners:{Q9UI46}
	Pathogen[HTLV1_env P14075] interacts with 1 human partners:{Q9UI46}
	Pathogen[HTLV1_rex P0C206] interacts with 1 human partners:{Q9UI46}
	Pathogen[HTLV2_pol P03363] interacts with 2 human partners:{Q9UI46;Q9BVM2}
[Cluster 96]GO:0003285+P	biological_process	[name] septum secundum development	[def] "The progression of the septum secundum over time, from its initial formation to the mature structure." [GOC
	Pathogen[HTLV1_hbz Q2Q067] interacts with 1 human partners:{P52952}
	Pathogen[HTLV2_rex Q85601] interacts with 1 human partners:{P52952}
	Pathogen[HTLV1_tax P14079] interacts with 1 human partners:{P52952}
	Pathogen[HTLV2_gag P03346] interacts with 1 human partners:{P52952}
	Pathogen[HTLV2_env P03383] interacts with 1 human partners:{P52952}
	Pathogen[HTLV2_tax2 P03410] interacts with 1 human partners:{P52952}
	Pathogen[HTLV1_env P14075] interacts with 1 human partners:{P52952}
	Pathogen[HTLV1_rex P0C206] interacts with 1 human partners:{P52952}
	Pathogen[HTLV2_pol P03363] interacts with 1 human partners:{P52952}
[Cluster 97]GO:0060369+P	biological_process	[name] positive regulation of Fc receptor mediated stimulatory signaling pathway	[def] "Any process that increases the rate, frequency or extent of the Fc receptor mediated stimulatory signaling pathway. The Fc receptor mediated stimulatory signaling pathway is a series of molecular signals generated as a consequence of a the binding of the Fc portion of an immunoglobulin by an Fc receptor capable of activating or perpetuating an immune response. The Fc portion of an immunogl…
	Pathogen[HTLV1_hbz Q2Q067] interacts with 1 human partners:{P07948}
	Pathogen[HTLV2_rex Q85601] interacts with 1 human partners:{P07948}
	Pathogen[HTLV1_tax P14079] interacts with 1 human partners:{P07948}
	Pathogen[HTLV2_gag P03346] interacts with 1 human partners:{P07948}
	Pathogen[HTLV2_env P03383] interacts with 1 human partners:{P07948}
	Pathogen[HTLV2_tax2 P03410] interacts with 1 human partners:{P07948}
	Pathogen[HTLV1_env P14075] interacts with 1 human partners:{P07948}
	Pathogen[HTLV1_rex P0C206] interacts with 1 human partners:{P07948}
	Pathogen[HTLV2_pol P03363] interacts with 1 human partners:{P07948}
[Cluster 98]GO:0003309+P	biological_process	[name] type B pancreatic cell differentiation	[def] "The process in which relatively unspecialized cells acquire specialized structural and/or functional features of a type B pancreatic cell. A type B pancreatic cell is a cell located towards center of the islets of Langerhans that secretes insulin." [CL
	Pathogen[HTLV1_hbz Q2Q067] interacts with 3 human partners:{Q8HWS3;P52945;Q92908}
	Pathogen[HTLV2_rex Q85601] interacts with 3 human partners:{Q8HWS3;P52945;Q92908}
	Pathogen[HTLV1_tax P14079] interacts with 2 human partners:{Q8HWS3;P52945}
	Pathogen[HTLV2_gag P03346] interacts with 3 human partners:{Q8HWS3;P52945;Q92908}
	Pathogen[HTLV2_env P03383] interacts with 3 human partners:{Q8HWS3;P52945;Q92908}
	Pathogen[HTLV2_tax2 P03410] interacts with 3 human partners:{Q8HWS3;P52945;Q92908}
	Pathogen[HTLV1_env P14075] interacts with 3 human partners:{Q8HWS3;P52945;Q92908}
	Pathogen[HTLV1_rex P0C206] interacts with 3 human partners:{Q8HWS3;P52945;Q92908}
	Pathogen[HTLV2_pol P03363] interacts with 3 human partners:{Q8HWS3;P52945;Q92908}
[Cluster 99]GO:0071816+P	biological_process	[name] tail-anchored membrane protein insertion into ER membrane	[def] "A process of protein insertion into the endoplasmic reticulum (ER) membrane in which a tail-anchored (TA) transmembrane protein is incorporated into an endoplasmic reticulum (ER) membrane. TA transmembrane protein, also named type II transmembrane proteins, contain a single C- terminal transmembrane region." [GOC
	Pathogen[HTLV1_hbz Q2Q067] interacts with 2 human partners:{P11441;P46379}
	Pathogen[HTLV2_rex Q85601] interacts with 2 human partners:{P11441;P46379}
	Pathogen[HTLV1_tax P14079] interacts with 2 human partners:{P11441;P46379}
	Pathogen[HTLV2_gag P03346] interacts with 3 human partners:{P11441;Q7L5D6;P46379}
	Pathogen[HTLV2_env P03383] interacts with 2 human partners:{P11441;P46379}
	Pathogen[HTLV2_tax2 P03410] interacts with 2 human partners:{P11441;P46379}
	Pathogen[HTLV1_env P14075] interacts with 2 human partners:{P11441;P46379}
	Pathogen[HTLV1_rex P0C206] interacts with 2 human partners:{P11441;P46379}
	Pathogen[HTLV2_pol P03363] interacts with 3 human partners:{P11441;Q7L5D6;P46379}
[Cluster 100]GO:0031122+P	biological_process	[name] cytoplasmic microtubule organization	[def] "A process that is carried out at the cellular level which results in the assembly, arrangement of constituent parts, or disassembly of structures formed of microtubules and associated proteins in the cytoplasm of a cell." [GOC
	Pathogen[HTLV1_hbz Q2Q067] interacts with 6 human partners:{P25054;Q9P021;O75449;Q86VS8;O15169;O14640}
	Pathogen[HTLV2_rex Q85601] interacts with 6 human partners:{P25054;Q9P021;O75449;Q86VS8;O15169;O14640}
	Pathogen[HTLV1_tax P14079] interacts with 6 human partners:{P25054;Q9P021;O75449;Q86VS8;O15169;O14640}
	Pathogen[HTLV2_gag P03346] interacts with 7 human partners:{Q9P270;P25054;Q9P021;O75449;Q86VS8;O15169;O14640}
	Pathogen[HTLV2_env P03383] interacts with 5 human partners:{P25054;O75449;Q86VS8;O15169;O14640}
	Pathogen[HTLV2_tax2 P03410] interacts with 6 human partners:{P25054;Q9P021;O75449;Q86VS8;O15169;O14640}
	Pathogen[HTLV1_env P14075] interacts with 5 human partners:{P25054;O75449;Q86VS8;O15169;O14640}
	Pathogen[HTLV1_rex P0C206] interacts with 6 human partners:{P25054;Q9P021;O75449;Q86VS8;O15169;O14640}
	Pathogen[HTLV2_pol P03363] interacts with 7 human partners:{Q9P270;P25054;Q9P021;O75449;Q86VS8;O15169;O14640}
[Cluster 101]GO:0072077+P	biological_process	[name] renal vesicle morphogenesis	[def] "The process in which the anatomical structures of the renal vesicle are generated and organized. The renal vesicle is the primordial structure of the nephron epithelium, and is formed by the condensation of mesenchymal cells." [GOC
	Pathogen[HTLV1_hbz Q2Q067] interacts with 1 human partners:{P48742}
	Pathogen[HTLV2_rex Q85601] interacts with 1 human partners:{P48742}
	Pathogen[HTLV1_tax P14079] interacts with 1 human partners:{P48742}
	Pathogen[HTLV2_gag P03346] interacts with 1 human partners:{P48742}
	Pathogen[HTLV2_env P03383] interacts with 1 human partners:{P48742}
	Pathogen[HTLV2_tax2 P03410] interacts with 1 human partners:{P48742}
	Pathogen[HTLV1_env P14075] interacts with 1 human partners:{P48742}
	Pathogen[HTLV1_rex P0C206] interacts with 1 human partners:{P48742}
	Pathogen[HTLV2_pol P03363] interacts with 1 human partners:{P48742}
[Cluster 102]GO:0070358+P	biological_process	[name] actin polymerization-dependent cell motility	[def] "A process involved in the controlled movement of a bacterial cell powered by the continuous polymerization of actin at one pole of the cell." [GOC
	Pathogen[HTLV1_hbz Q2Q067] interacts with 1 human partners:{Q8N9B5}
	Pathogen[HTLV2_rex Q85601] interacts with 1 human partners:{Q8N9B5}
	Pathogen[HTLV1_tax P14079] interacts with 1 human partners:{Q8N9B5}
	Pathogen[HTLV2_gag P03346] interacts with 1 human partners:{Q8N9B5}
	Pathogen[HTLV2_env P03383] interacts with 1 human partners:{Q8N9B5}
	Pathogen[HTLV2_tax2 P03410] interacts with 1 human partners:{Q8N9B5}
	Pathogen[HTLV1_env P14075] interacts with 1 human partners:{Q8N9B5}
	Pathogen[HTLV1_rex P0C206] interacts with 1 human partners:{Q8N9B5}
	Pathogen[HTLV2_pol P03363] interacts with 1 human partners:{Q8N9B5}
[Cluster 103]GO:0050730+P	biological_process	[name] regulation of peptidyl-tyrosine phosphorylation	[def] "Any process that modulates the frequency, rate or extent of the phosphorylation of peptidyl-tyrosine." [GOC
	Pathogen[HTLV1_hbz Q2Q067] interacts with 3 human partners:{Q02156;P17252;Q15173}
	Pathogen[HTLV2_rex Q85601] interacts with 3 human partners:{Q02156;P17252;Q15173}
	Pathogen[HTLV1_tax P14079] interacts with 2 human partners:{Q02156;P17252}
	Pathogen[HTLV2_gag P03346] interacts with 3 human partners:{Q02156;P17252;Q15173}
	Pathogen[HTLV2_env P03383] interacts with 2 human partners:{Q02156;P17252}
	Pathogen[HTLV2_tax2 P03410] interacts with 3 human partners:{Q02156;P17252;Q15173}
	Pathogen[HTLV1_env P14075] interacts with 2 human partners:{Q02156;P17252}
	Pathogen[HTLV1_rex P0C206] interacts with 3 human partners:{Q02156;P17252;Q15173}
	Pathogen[HTLV2_pol P03363] interacts with 3 human partners:{Q02156;P17252;Q15173}
[Cluster 104]GO:0008217+P	biological_process	[name] regulation of blood pressure	[def] "Any process that modulates the force with which blood travels through the circulatory system. The process is controlled by a balance of processes that increase pressure and decrease pressure." [GOC
	Pathogen[HTLV1_hbz Q2Q067] interacts with 7 human partners:{O00141;P62736;P68871;P13533;P09601;P29474;P37231}
	Pathogen[HTLV2_rex Q85601] interacts with 6 human partners:{O00141;P62736;P68871;P13533;P09601;P29474}
	Pathogen[HTLV1_tax P14079] interacts with 5 human partners:{O00141;P68871;P13533;P09601;P37231}
	Pathogen[HTLV2_gag P03346] interacts with 11 human partners:{O00141;P62736;P13498;P68871;P13533;P04179;P30793;P09601;P29474;P51606;P37231}
	Pathogen[HTLV2_env P03383] interacts with 5 human partners:{O00141;P62736;P13533;P29474;P37231}
	Pathogen[HTLV2_tax2 P03410] interacts with 6 human partners:{O00141;P62736;P68871;P13533;P09601;P29474}
	Pathogen[HTLV1_env P14075] interacts with 5 human partners:{O00141;P62736;P13533;P29474;P37231}
	Pathogen[HTLV1_rex P0C206] interacts with 6 human partners:{O00141;P62736;P68871;P13533;P09601;P29474}
	Pathogen[HTLV2_pol P03363] interacts with 11 human partners:{O00141;P62736;P13498;P68871;P13533;P04179;P30793;P09601;P29474;P51606;P37231}
[Cluster 105]GO:0051026+P	biological_process	[name] chiasma assembly	[def] "The cell cycle process in which a connection between chromatids assembles, indicating where an exchange of homologous segments has taken place by the crossing-over of non-sister chromatids." [http
	Pathogen[HTLV1_hbz Q2Q067] interacts with 4 human partners:{Q9NPC3;O15457;P63146;Q8IYF3}
	Pathogen[HTLV2_rex Q85601] interacts with 4 human partners:{Q9NPC3;O15457;P63146;Q8IYF3}
	Pathogen[HTLV1_tax P14079] interacts with 2 human partners:{Q9NPC3;P63146}
	Pathogen[HTLV2_gag P03346] interacts with 5 human partners:{Q9NPC3;O15457;P63146;O43196;Q8IYF3}
	Pathogen[HTLV2_env P03383] interacts with 2 human partners:{Q9NPC3;P63146}
	Pathogen[HTLV2_tax2 P03410] interacts with 4 human partners:{Q9NPC3;O15457;P63146;Q8IYF3}
	Pathogen[HTLV1_env P14075] interacts with 1 human partners:{P63146}
	Pathogen[HTLV1_rex P0C206] interacts with 4 human partners:{Q9NPC3;O15457;P63146;Q8IYF3}
	Pathogen[HTLV2_pol P03363] interacts with 4 human partners:{Q9NPC3;O15457;P63146;O43196}
[Cluster 106]GO:0071732+P	biological_process	[name] cellular response to nitric oxide	[def] "Any process that results in a change in state or activity of a cell (in terms of movement, secretion, enzyme production, gene expression, etc.) as a result of a nitric oxide stimulus." [GOC
	Pathogen[HTLV1_hbz Q2Q067] interacts with 2 human partners:{Q12778;P24941}
	Pathogen[HTLV2_rex Q85601] interacts with 2 human partners:{Q12778;P24941}
	Pathogen[HTLV1_tax P14079] interacts with 1 human partners:{Q12778}
	Pathogen[HTLV2_gag P03346] interacts with 4 human partners:{Q12778;P25713;P24941;P16444}
	Pathogen[HTLV2_env P03383] interacts with 2 human partners:{Q12778;P24941}
	Pathogen[HTLV2_tax2 P03410] interacts with 2 human partners:{Q12778;P24941}
	Pathogen[HTLV1_env P14075] interacts with 2 human partners:{Q12778;P24941}
	Pathogen[HTLV1_rex P0C206] interacts with 2 human partners:{Q12778;P24941}
	Pathogen[HTLV2_pol P03363] interacts with 2 human partners:{Q12778;P24941}
[Cluster 107]GO:0060318+P	biological_process	[name] definitive erythrocyte differentiation	[def] "Erythrocyte differentiation which occurs as part of the process of definitive hemopoiesis." [GOC
	Pathogen[HTLV1_hbz Q2Q067] interacts with 2 human partners:{Q8IX07;O75376}
	Pathogen[HTLV2_rex Q85601] interacts with 2 human partners:{Q8IX07;O75376}
	Pathogen[HTLV1_tax P14079] interacts with 2 human partners:{Q8IX07;O75376}
	Pathogen[HTLV2_gag P03346] interacts with 2 human partners:{Q8IX07;O75376}
	Pathogen[HTLV2_env P03383] interacts with 2 human partners:{Q8IX07;O75376}
	Pathogen[HTLV2_tax2 P03410] interacts with 2 human partners:{Q8IX07;O75376}
	Pathogen[HTLV1_env P14075] interacts with 2 human partners:{Q8IX07;O75376}
	Pathogen[HTLV1_rex P0C206] interacts with 2 human partners:{Q8IX07;O75376}
	Pathogen[HTLV2_pol P03363] interacts with 2 human partners:{Q8IX07;O75376}
[Cluster 108]GO:0033235+P	biological_process	[name] positive regulation of protein sumoylation	[def] "Any process that activates or increases the frequency, rate or extent of the addition of SUMO groups to a protein." [GOC
	Pathogen[HTLV1_hbz Q2Q067] interacts with 8 human partners:{P56524;Q96D21;O75925;Q8N726;P27540;A9YTQ3;Q8N2W9;Q9Y6X2}
	Pathogen[HTLV2_rex Q85601] interacts with 8 human partners:{P56524;Q96D21;O75925;Q8N726;P27540;A9YTQ3;Q8N2W9;Q9Y6X2}
	Pathogen[HTLV1_tax P14079] interacts with 8 human partners:{P56524;Q96D21;O75925;Q8N726;P27540;A9YTQ3;Q8N2W9;Q9Y6X2}
	Pathogen[HTLV2_gag P03346] interacts with 8 human partners:{P56524;Q96D21;O75925;Q8N726;P27540;A9YTQ3;Q8N2W9;Q9Y6X2}
	Pathogen[HTLV2_env P03383] interacts with 7 human partners:{Q969V5;P56524;O75925;Q8N726;P27540;Q8N2W9;Q9Y6X2}
	Pathogen[HTLV2_tax2 P03410] interacts with 8 human partners:{P56524;Q96D21;O75925;Q8N726;P27540;A9YTQ3;Q8N2W9;Q9Y6X2}
	Pathogen[HTLV1_env P14075] interacts with 7 human partners:{Q969V5;P56524;O75925;Q8N726;P27540;Q8N2W9;Q9Y6X2}
	Pathogen[HTLV1_rex P0C206] interacts with 8 human partners:{P56524;Q96D21;O75925;Q8N726;P27540;A9YTQ3;Q8N2W9;Q9Y6X2}
	Pathogen[HTLV2_pol P03363] interacts with 8 human partners:{P56524;Q96D21;O75925;Q8N726;P27540;A9YTQ3;Q8N2W9;Q9Y6X2}
[Cluster 109]GO:0031017+P	biological_process	[name] exocrine pancreas development	[def] "The process whose specific outcome is the progression of the exocrine pancreas over time, from its formation to the mature structure. The exocrine pancreas produces and store zymogens of digestive enzymes, such as chymotrypsinogen and trypsinogen in the acinar cells." [GOC
	Pathogen[HTLV1_hbz Q2Q067] interacts with 3 human partners:{Q7RTS3;P17861;P52945}
	Pathogen[HTLV2_rex Q85601] interacts with 3 human partners:{Q7RTS3;P17861;P52945}
	Pathogen[HTLV1_tax P14079] interacts with 2 human partners:{Q7RTS3;P52945}
	Pathogen[HTLV2_gag P03346] interacts with 3 human partners:{Q7RTS3;P17861;P52945}
	Pathogen[HTLV2_env P03383] interacts with 3 human partners:{Q7RTS3;P17861;P52945}
	Pathogen[HTLV2_tax2 P03410] interacts with 3 human partners:{Q7RTS3;P17861;P52945}
	Pathogen[HTLV1_env P14075] interacts with 3 human partners:{Q7RTS3;P17861;P52945}
	Pathogen[HTLV1_rex P0C206] interacts with 3 human partners:{Q7RTS3;P17861;P52945}
	Pathogen[HTLV2_pol P03363] interacts with 3 human partners:{Q7RTS3;P17861;P52945}
[Cluster 110]GO:0001816+P	biological_process	[name] cytokine production	[def] "The appearance of a cytokine due to biosynthesis or secretion following a cellular stimulus, resulting in an increase in its intracellular or extracellular levels." [GOC
	Pathogen[HTLV1_hbz Q2Q067] interacts with 10 human partners:{O00329;Q9NWZ3;Q9BZS1;Q5TAX3;Q08881;P42681;Q13469;Q04864;Q8NCF5;O75444}
	Pathogen[HTLV2_rex Q85601] interacts with 10 human partners:{O00329;Q9NWZ3;Q9BZS1;Q5TAX3;Q08881;P42681;Q13469;Q04864;Q8NCF5;O75444}
	Pathogen[HTLV1_tax P14079] interacts with 8 human partners:{O00329;Q9NWZ3;Q5TAX3;Q08881;P42681;Q13469;Q8NCF5;O75444}
	Pathogen[HTLV2_gag P03346] interacts with 12 human partners:{O00329;P11413;Q9NWZ3;Q9BZS1;Q5TAX3;Q08881;P42681;P01730;Q13469;Q04864;Q8NCF5;O75444}
	Pathogen[HTLV2_env P03383] interacts with 7 human partners:{Q9NWZ3;Q5TAX3;P01730;Q13469;Q04864;Q8NCF5;O75444}
	Pathogen[HTLV2_tax2 P03410] interacts with 10 human partners:{O00329;Q9NWZ3;Q9BZS1;Q5TAX3;Q08881;P42681;Q13469;Q04864;Q8NCF5;O75444}
	Pathogen[HTLV1_env P14075] interacts with 7 human partners:{Q9NWZ3;Q5TAX3;P01730;Q13469;Q04864;Q8NCF5;O75444}
	Pathogen[HTLV1_rex P0C206] interacts with 9 human partners:{O00329;Q9NWZ3;Q5TAX3;Q08881;P42681;Q13469;Q04864;Q8NCF5;O75444}
	Pathogen[HTLV2_pol P03363] interacts with 11 human partners:{O00329;P11413;Q9NWZ3;Q9BZS1;Q5TAX3;Q08881;P42681;Q13469;Q04864;Q8NCF5;O75444}
[Cluster 111]GO:0042438+P	biological_process	[name] melanin biosynthetic process	[def] "The chemical reactions and pathways resulting in the formation of melanins, pigments largely of animal origin. High molecular weight polymers of indole quinone, they are irregular polymeric structures and are divided into three groups
	Pathogen[HTLV1_hbz Q2Q067] interacts with 2 human partners:{Q99966;Q9Y4I1}
	Pathogen[HTLV2_rex Q85601] interacts with 2 human partners:{Q99966;Q9Y4I1}
	Pathogen[HTLV1_tax P14079] interacts with 2 human partners:{Q99966;Q9Y4I1}
	Pathogen[HTLV2_gag P03346] interacts with 2 human partners:{Q99966;Q9Y4I1}
	Pathogen[HTLV2_env P03383] interacts with 2 human partners:{Q99966;Q9Y4I1}
	Pathogen[HTLV2_tax2 P03410] interacts with 2 human partners:{Q99966;Q9Y4I1}
	Pathogen[HTLV1_env P14075] interacts with 2 human partners:{Q99966;Q9Y4I1}
	Pathogen[HTLV1_rex P0C206] interacts with 2 human partners:{Q99966;Q9Y4I1}
	Pathogen[HTLV2_pol P03363] interacts with 2 human partners:{Q99966;Q9Y4I1}
[Cluster 112]GO:0031283+P	biological_process	[name] negative regulation of guanylate cyclase activity	[def] "Any process that stops, prevents, or reduces the frequency, rate or extent of guanylate cyclase activity." [GOC
	Pathogen[HTLV1_hbz Q2Q067] interacts with 1 human partners:{Q86UT5}
	Pathogen[HTLV2_rex Q85601] interacts with 1 human partners:{Q86UT5}
	Pathogen[HTLV1_tax P14079] interacts with 1 human partners:{Q86UT5}
	Pathogen[HTLV2_gag P03346] interacts with 1 human partners:{Q86UT5}
	Pathogen[HTLV2_env P03383] interacts with 1 human partners:{Q86UT5}
	Pathogen[HTLV2_tax2 P03410] interacts with 1 human partners:{Q86UT5}
	Pathogen[HTLV1_env P14075] interacts with 1 human partners:{Q86UT5}
	Pathogen[HTLV1_rex P0C206] interacts with 1 human partners:{Q86UT5}
	Pathogen[HTLV2_pol P03363] interacts with 1 human partners:{Q86UT5}
[Cluster 113]GO:1901350+P
	Pathogen[HTLV1_hbz Q2Q067] interacts with 1 human partners:{Q07157}
	Pathogen[HTLV2_rex Q85601] interacts with 1 human partners:{Q07157}
	Pathogen[HTLV1_tax P14079] interacts with 1 human partners:{Q07157}
	Pathogen[HTLV2_gag P03346] interacts with 1 human partners:{Q07157}
	Pathogen[HTLV2_env P03383] interacts with 1 human partners:{Q07157}
	Pathogen[HTLV2_tax2 P03410] interacts with 1 human partners:{Q07157}
	Pathogen[HTLV1_env P14075] interacts with 1 human partners:{Q07157}
	Pathogen[HTLV1_rex P0C206] interacts with 1 human partners:{Q07157}
	Pathogen[HTLV2_pol P03363] interacts with 1 human partners:{Q07157}
[Cluster 114]GO:0061308+P	biological_process	[name] cardiac neural crest cell development involved in heart development	[def] "The process aimed at the progression of a cardiac neural crest cell over time, from initial commitment of the cell to its specific fate, to the fully functional differentiated cell that contributes to the development of the heart." [GOC
	Pathogen[HTLV1_hbz Q2Q067] interacts with 1 human partners:{Q99967}
	Pathogen[HTLV2_rex Q85601] interacts with 1 human partners:{Q99967}
	Pathogen[HTLV1_tax P14079] interacts with 1 human partners:{Q99967}
	Pathogen[HTLV2_gag P03346] interacts with 1 human partners:{Q99967}
	Pathogen[HTLV2_env P03383] interacts with 1 human partners:{Q99967}
	Pathogen[HTLV2_tax2 P03410] interacts with 1 human partners:{Q99967}
	Pathogen[HTLV1_env P14075] interacts with 1 human partners:{Q99967}
	Pathogen[HTLV1_rex P0C206] interacts with 1 human partners:{Q99967}
	Pathogen[HTLV2_pol P03363] interacts with 1 human partners:{Q99967}
[Cluster 115]GO:0051654+P	biological_process	[name] establishment of mitochondrion localization	[def] "The directed movement of the mitochondrion to a specific location." [GOC
	Pathogen[HTLV1_hbz Q2Q067] interacts with 1 human partners:{Q99689}
	Pathogen[HTLV2_rex Q85601] interacts with 1 human partners:{Q99689}
	Pathogen[HTLV1_tax P14079] interacts with 1 human partners:{Q99689}
	Pathogen[HTLV2_gag P03346] interacts with 1 human partners:{Q99689}
	Pathogen[HTLV2_env P03383] interacts with 1 human partners:{Q99689}
	Pathogen[HTLV2_tax2 P03410] interacts with 1 human partners:{Q99689}
	Pathogen[HTLV1_env P14075] interacts with 1 human partners:{Q99689}
	Pathogen[HTLV1_rex P0C206] interacts with 1 human partners:{Q99689}
	Pathogen[HTLV2_pol P03363] interacts with 1 human partners:{Q99689}
[Cluster 116]GO:0039003+P	biological_process	[name] pronephric field specification	[def] "The process in which regions of the embryo are delineated into the area in which the pronephric kidney will develop." [GOC
	Pathogen[HTLV1_hbz Q2Q067] interacts with 2 human partners:{Q06710;Q02962}
	Pathogen[HTLV2_rex Q85601] interacts with 2 human partners:{Q06710;Q02962}
	Pathogen[HTLV1_tax P14079] interacts with 2 human partners:{Q06710;Q02962}
	Pathogen[HTLV2_gag P03346] interacts with 2 human partners:{Q06710;Q02962}
	Pathogen[HTLV2_env P03383] interacts with 2 human partners:{Q06710;Q02962}
	Pathogen[HTLV2_tax2 P03410] interacts with 2 human partners:{Q06710;Q02962}
	Pathogen[HTLV1_env P14075] interacts with 2 human partners:{Q06710;Q02962}
	Pathogen[HTLV1_rex P0C206] interacts with 2 human partners:{Q06710;Q02962}
	Pathogen[HTLV2_pol P03363] interacts with 2 human partners:{Q06710;Q02962}
[Cluster 117]GO:0043967+P	biological_process	[name] histone H4 acetylation	[def] "The modification of histone H4 by the addition of an acetyl group." [GOC
	Pathogen[HTLV1_hbz Q2Q067] interacts with 18 human partners:{O00213;Q09472;Q9NPF5;Q9H0E9;Q9UPT9;Q9Y230;P51587;Q9H2F5;Q9Y4A5;Q9NXR8;Q96L91;Q15306;P15923;Q9Y265;Q9UJU2;O95619;O96019;Q15788}
	Pathogen[HTLV2_rex Q85601] interacts with 18 human partners:{O00213;Q09472;Q9NPF5;Q9H0E9;Q9UPT9;Q9Y230;P51587;Q9H2F5;Q9Y4A5;Q9NXR8;Q96L91;Q15306;P15923;Q9Y265;Q9UJU2;O95619;O96019;Q15788}
	Pathogen[HTLV1_tax P14079] interacts with 14 human partners:{O00213;Q09472;Q9UPT9;Q9Y230;P51587;Q9Y4A5;Q9NXR8;Q96L91;Q15306;P15923;Q9Y265;Q9UJU2;O95619;Q15788}
	Pathogen[HTLV2_gag P03346] interacts with 18 human partners:{O00213;Q09472;Q9NPF5;Q9H0E9;Q9UPT9;Q9Y230;P51587;Q9H2F5;Q9Y4A5;Q9NXR8;Q96L91;Q15306;P15923;Q9Y265;Q9UJU2;O95619;O96019;Q15788}
	Pathogen[HTLV2_env P03383] interacts with 13 human partners:{Q09472;Q9UPT9;Q9Y230;P51587;Q9Y4A5;Q96L91;Q15306;P15923;Q9Y265;Q9UJU2;O95619;O96019;Q15788}
	Pathogen[HTLV2_tax2 P03410] interacts with 18 human partners:{O00213;Q09472;Q9NPF5;Q9H0E9;Q9UPT9;Q9Y230;P51587;Q9H2F5;Q9Y4A5;Q9NXR8;Q96L91;Q15306;P15923;Q9Y265;Q9UJU2;O95619;O96019;Q15788}
	Pathogen[HTLV1_env P14075] interacts with 13 human partners:{Q09472;Q9UPT9;Q9Y230;P51587;Q9Y4A5;Q96L91;Q15306;P15923;Q9Y265;Q9UJU2;O95619;O96019;Q15788}
	Pathogen[HTLV1_rex P0C206] interacts with 18 human partners:{O00213;Q09472;Q9NPF5;Q9H0E9;Q9UPT9;Q9Y230;P51587;Q9H2F5;Q9Y4A5;Q9NXR8;Q96L91;Q15306;P15923;Q9Y265;Q9UJU2;O95619;O96019;Q15788}
	Pathogen[HTLV2_pol P03363] interacts with 18 human partners:{O00213;Q09472;Q9NPF5;Q9H0E9;Q9UPT9;Q9Y230;P51587;Q9H2F5;Q9Y4A5;Q9NXR8;Q96L91;Q15306;P15923;Q9Y265;Q9UJU2;O95619;O96019;Q15788}
[Cluster 118]GO:1900063+P
	Pathogen[HTLV1_hbz Q2Q067] interacts with 1 human partners:{O00429}
	Pathogen[HTLV2_rex Q85601] interacts with 1 human partners:{O00429}
	Pathogen[HTLV1_tax P14079] interacts with 1 human partners:{O00429}
	Pathogen[HTLV2_gag P03346] interacts with 3 human partners:{Q9GZY8;Q7Z434;O00429}
	Pathogen[HTLV2_env P03383] interacts with 3 human partners:{Q9GZY8;Q7Z434;O00429}
	Pathogen[HTLV2_tax2 P03410] interacts with 1 human partners:{O00429}
	Pathogen[HTLV1_env P14075] interacts with 3 human partners:{Q9GZY8;Q7Z434;O00429}
	Pathogen[HTLV1_rex P0C206] interacts with 1 human partners:{O00429}
	Pathogen[HTLV2_pol P03363] interacts with 2 human partners:{Q9GZY8;O00429}
[Cluster 119]GO:0050873+P	biological_process	[name] brown fat cell differentiation	[def] "The process in which a relatively unspecialized cell acquires specialized features of a brown adipocyte, an animal connective tissue cell involved in adaptive thermogenesis. Brown adipocytes contain multiple small droplets of triglycerides and a high number of mitochondria." [PMID
	Pathogen[HTLV1_hbz Q2Q067] interacts with 10 human partners:{P14672;P40617;Q12983;Q9HAZ2;Q9UBK2;P41220;P02144;P17676;P49715;P37231}
	Pathogen[HTLV2_rex Q85601] interacts with 9 human partners:{P14672;P40617;Q12983;Q9HAZ2;Q9UBK2;P41220;P02144;P17676;P49715}
	Pathogen[HTLV1_tax P14079] interacts with 8 human partners:{P14672;P40617;Q12983;Q9HAZ2;Q9UBK2;P41220;P49715;P37231}
	Pathogen[HTLV2_gag P03346] interacts with 12 human partners:{P14672;Q02252;P40617;Q12983;Q96HE7;Q9HAZ2;Q9UBK2;P41220;P02144;P17676;P49715;P37231}
	Pathogen[HTLV2_env P03383] interacts with 9 human partners:{P14672;P40617;Q12983;Q9HAZ2;Q9UBK2;P41220;P17676;P49715;P37231}
	Pathogen[HTLV2_tax2 P03410] interacts with 9 human partners:{P40617;Q12983;Q96HE7;Q9HAZ2;Q9UBK2;P41220;P02144;P17676;P49715}
	Pathogen[HTLV1_env P14075] interacts with 9 human partners:{P14672;P40617;Q12983;Q9HAZ2;Q9UBK2;P41220;P17676;P49715;P37231}
	Pathogen[HTLV1_rex P0C206] interacts with 9 human partners:{P14672;P40617;Q12983;Q96HE7;Q9HAZ2;Q9UBK2;P41220;P17676;P49715}
	Pathogen[HTLV2_pol P03363] interacts with 12 human partners:{P14672;Q02252;P40617;Q12983;Q96HE7;Q9HAZ2;Q9UBK2;P41220;P02144;P17676;P49715;P37231}
[Cluster 120]GO:0045652+P	biological_process	[name] regulation of megakaryocyte differentiation	[def] "Any process that modulates the frequency, rate or extent of megakaryocyte differentiation." [GOC
	Pathogen[HTLV1_hbz Q2Q067] interacts with 2 human partners:{Q06413;Q9Y468}
	Pathogen[HTLV2_rex Q85601] interacts with 2 human partners:{Q06413;Q9Y468}
	Pathogen[HTLV1_tax P14079] interacts with 2 human partners:{Q06413;Q9Y468}
	Pathogen[HTLV2_gag P03346] interacts with 2 human partners:{Q06413;Q9Y468}
	Pathogen[HTLV2_env P03383] interacts with 2 human partners:{Q06413;Q9Y468}
	Pathogen[HTLV2_tax2 P03410] interacts with 2 human partners:{Q06413;Q9Y468}
	Pathogen[HTLV1_env P14075] interacts with 2 human partners:{Q06413;Q9Y468}
	Pathogen[HTLV1_rex P0C206] interacts with 2 human partners:{Q06413;Q9Y468}
	Pathogen[HTLV2_pol P03363] interacts with 2 human partners:{Q06413;Q9Y468}
[Cluster 121]GO:0016226+P	biological_process	[name] iron-sulfur cluster assembly	[def] "The incorporation of iron and exogenous sulfur into a metallo-sulfur cluster." [GOC
	Pathogen[HTLV1_hbz Q2Q067] interacts with 8 human partners:{Q96T76;Q9H1K1;P53384;Q9UMS0;O76071;Q16595;Q8IWL3;Q9H6Q4}
	Pathogen[HTLV2_rex Q85601] interacts with 8 human partners:{Q96T76;Q9H1K1;P53384;Q9UMS0;O76071;Q16595;Q8IWL3;Q9H6Q4}
	Pathogen[HTLV1_tax P14079] interacts with 8 human partners:{Q96T76;Q9H1K1;P53384;Q9UMS0;O76071;Q16595;Q8IWL3;Q9H6Q4}
	Pathogen[HTLV2_gag P03346] interacts with 10 human partners:{Q96T76;Q9H1K1;P53384;A6NFY7;Q9UMS0;O76071;Q16595;Q86U28;Q8IWL3;Q9H6Q4}
	Pathogen[HTLV2_env P03383] interacts with 5 human partners:{Q96T76;P53384;Q9UMS0;O76071;Q8IWL3}
	Pathogen[HTLV2_tax2 P03410] interacts with 8 human partners:{Q96T76;Q9H1K1;P53384;Q9UMS0;O76071;Q16595;Q8IWL3;Q9H6Q4}
	Pathogen[HTLV1_env P14075] interacts with 4 human partners:{Q96T76;P53384;Q9UMS0;O76071}
	Pathogen[HTLV1_rex P0C206] interacts with 8 human partners:{Q96T76;Q9H1K1;P53384;Q9UMS0;O76071;Q16595;Q8IWL3;Q9H6Q4}
	Pathogen[HTLV2_pol P03363] interacts with 9 human partners:{Q96T76;Q9H1K1;P53384;Q9UMS0;O76071;Q16595;Q86U28;Q8IWL3;Q9H6Q4}
[Cluster 122]GO:0039529+P
	Pathogen[HTLV1_hbz Q2Q067] interacts with 1 human partners:{O95786}
	Pathogen[HTLV2_rex Q85601] interacts with 1 human partners:{O95786}
	Pathogen[HTLV1_tax P14079] interacts with 1 human partners:{O95786}
	Pathogen[HTLV2_gag P03346] interacts with 1 human partners:{O95786}
	Pathogen[HTLV2_env P03383] interacts with 1 human partners:{O95786}
	Pathogen[HTLV2_tax2 P03410] interacts with 1 human partners:{O95786}
	Pathogen[HTLV1_env P14075] interacts with 1 human partners:{O95786}
	Pathogen[HTLV1_rex P0C206] interacts with 1 human partners:{O95786}
	Pathogen[HTLV2_pol P03363] interacts with 1 human partners:{O95786}
[Cluster 123]GO:0006486+P	biological_process	[name] protein glycosylation	[def] "A protein modification process that results in the addition of a sugar unit to a protein amino acid, e.g. the addition of glycan chains to proteins." [GOC
	Pathogen[HTLV1_hbz Q2Q067] interacts with 5 human partners:{O15305;P83436;Q9NYU2;O15294;Q96JB2}
	Pathogen[HTLV2_rex Q85601] interacts with 5 human partners:{O15305;P83436;Q9NYU2;O15294;Q96JB2}
	Pathogen[HTLV1_tax P14079] interacts with 4 human partners:{Q14746;P83436;O15294;Q96JB2}
	Pathogen[HTLV2_gag P03346] interacts with 10 human partners:{Q14746;O15305;P83436;Q9NYU2;Q9NYU1;Q9Y2G5;Q86SQ9;O15294;Q96JB2;O60762}
	Pathogen[HTLV2_env P03383] interacts with 3 human partners:{P83436;O15294;Q96JB2}
	Pathogen[HTLV2_tax2 P03410] interacts with 6 human partners:{Q14746;O15305;P83436;Q9NYU2;O15294;Q96JB2}
	Pathogen[HTLV1_env P14075] interacts with 1 human partners:{O15294}
	Pathogen[HTLV1_rex P0C206] interacts with 6 human partners:{Q14746;O15305;P83436;Q9NYU2;O15294;Q96JB2}
	Pathogen[HTLV2_pol P03363] interacts with 8 human partners:{Q14746;O15305;P83436;Q9NYU2;Q9NYU1;Q86SQ9;O15294;Q96JB2}
[Cluster 124]GO:0032720+P	biological_process	[name] negative regulation of tumor necrosis factor production	[def] "Any process that stops, prevents, or reduces the frequency, rate, or extent of tumor necrosis factor production." [GOC
	Pathogen[HTLV1_hbz Q2Q067] interacts with 8 human partners:{P10276;Q9BZS1;Q8WVJ9;Q9HC29;Q15672;P14373;Q9UBC1;Q00613}
	Pathogen[HTLV2_rex Q85601] interacts with 8 human partners:{P10276;Q9BZS1;Q8WVJ9;Q9HC29;Q15672;P14373;Q9UBC1;Q00613}
	Pathogen[HTLV1_tax P14079] interacts with 7 human partners:{P10276;Q8WVJ9;Q9HC29;Q15672;P14373;Q9UBC1;Q00613}
	Pathogen[HTLV2_gag P03346] interacts with 11 human partners:{P21580;Q9Y616;P10276;Q9BZS1;Q8WVJ9;Q9HC29;Q15672;P14373;Q9UBC1;Q00613;P09211}
	Pathogen[HTLV2_env P03383] interacts with 6 human partners:{P10276;Q8WVJ9;Q9HC29;Q15672;Q9UBC1;Q00613}
	Pathogen[HTLV2_tax2 P03410] interacts with 8 human partners:{P10276;Q9BZS1;Q8WVJ9;Q9HC29;Q15672;P14373;Q9UBC1;Q00613}
	Pathogen[HTLV1_env P14075] interacts with 6 human partners:{P10276;Q8WVJ9;Q9HC29;Q15672;Q9UBC1;Q00613}
	Pathogen[HTLV1_rex P0C206] interacts with 7 human partners:{P10276;Q8WVJ9;Q9HC29;Q15672;P14373;Q9UBC1;Q00613}
	Pathogen[HTLV2_pol P03363] interacts with 10 human partners:{P21580;Q9Y616;P10276;Q9BZS1;Q8WVJ9;Q9HC29;Q15672;Q9UBC1;Q00613;P09211}
[Cluster 125]GO:0042088+P	biological_process	[name] T-helper 1 type immune response	[def] "An immune response which is associated with resistance to intracellular bacteria, fungi, and protozoa, and pathological conditions such as arthritis, and which is typically orchestrated by the production of particular cytokines by T-helper 1 cells, most notably interferon-gamma, IL-2, and lymphotoxin." [GOC
	Pathogen[HTLV1_hbz Q2Q067] interacts with 3 human partners:{Q9Y4K3;Q01201;P20749}
	Pathogen[HTLV2_rex Q85601] interacts with 3 human partners:{Q9Y4K3;Q01201;P20749}
	Pathogen[HTLV1_tax P14079] interacts with 3 human partners:{Q9Y4K3;Q01201;P20749}
	Pathogen[HTLV2_gag P03346] interacts with 3 human partners:{Q9Y4K3;Q01201;P20749}
	Pathogen[HTLV2_env P03383] interacts with 3 human partners:{Q9Y4K3;Q01201;P20749}
	Pathogen[HTLV2_tax2 P03410] interacts with 3 human partners:{Q9Y4K3;Q01201;P20749}
	Pathogen[HTLV1_env P14075] interacts with 3 human partners:{Q9Y4K3;Q01201;P20749}
	Pathogen[HTLV1_rex P0C206] interacts with 3 human partners:{Q9Y4K3;Q01201;P20749}
	Pathogen[HTLV2_pol P03363] interacts with 3 human partners:{Q9Y4K3;Q01201;P20749}
[Cluster 126]GO:0051457+P	biological_process	[name] maintenance of protein location in nucleus	[def] "Any process in which a protein is maintained in the nucleus and prevented from moving elsewhere. These include sequestration within the nucleus, protein stabilization to prevent transport elsewhere and the active retrieval of proteins that escape the nucleus." [GOC
	Pathogen[HTLV1_hbz Q2Q067] interacts with 11 human partners:{Q5VWG9;P29590;Q14149;Q9NS56;Q9Y2Y0;Q13285;Q7Z7C8;P36404;O94864;Q96RK4;P20749}
	Pathogen[HTLV2_rex Q85601] interacts with 11 human partners:{Q5VWG9;P29590;Q14149;Q9NS56;Q9Y2Y0;Q13285;Q7Z7C8;P36404;O94864;Q96RK4;P20749}
	Pathogen[HTLV1_tax P14079] interacts with 11 human partners:{Q5VWG9;P29590;Q14149;Q9NS56;Q9Y2Y0;Q13285;Q7Z7C8;P36404;O94864;Q96RK4;P20749}
	Pathogen[HTLV2_gag P03346] interacts with 11 human partners:{Q5VWG9;P29590;Q14149;Q9NS56;Q9Y2Y0;Q13285;Q7Z7C8;P36404;O94864;Q96RK4;P20749}
	Pathogen[HTLV2_env P03383] interacts with 10 human partners:{Q5VWG9;P29590;Q14149;Q9Y2Y0;Q13285;Q7Z7C8;P36404;O94864;Q96RK4;P20749}
	Pathogen[HTLV2_tax2 P03410] interacts with 11 human partners:{Q5VWG9;P29590;Q14149;Q9NS56;Q9Y2Y0;Q13285;Q7Z7C8;P36404;O94864;Q96RK4;P20749}
	Pathogen[HTLV1_env P14075] interacts with 10 human partners:{Q5VWG9;P29590;Q14149;Q9Y2Y0;Q13285;Q7Z7C8;P36404;O94864;Q96RK4;P20749}
	Pathogen[HTLV1_rex P0C206] interacts with 11 human partners:{Q5VWG9;P29590;Q14149;Q9NS56;Q9Y2Y0;Q13285;Q7Z7C8;P36404;O94864;Q96RK4;P20749}
	Pathogen[HTLV2_pol P03363] interacts with 11 human partners:{Q5VWG9;P29590;Q14149;Q9NS56;Q9Y2Y0;Q13285;Q7Z7C8;P36404;O94864;Q96RK4;P20749}
[Cluster 127]GO:0007600+P	biological_process	[name] sensory perception	[def] "The series of events required for an organism to receive a sensory stimulus, convert it to a molecular signal, and recognize and characterize the signal. This is a neurological process." [GOC
	Pathogen[HTLV1_hbz Q2Q067] interacts with 1 human partners:{Q13402}
	Pathogen[HTLV2_rex Q85601] interacts with 1 human partners:{Q13402}
	Pathogen[HTLV1_tax P14079] interacts with 1 human partners:{Q13402}
	Pathogen[HTLV2_gag P03346] interacts with 1 human partners:{Q13402}
	Pathogen[HTLV2_env P03383] interacts with 1 human partners:{Q13402}
	Pathogen[HTLV2_tax2 P03410] interacts with 1 human partners:{Q13402}
	Pathogen[HTLV1_env P14075] interacts with 1 human partners:{Q13402}
	Pathogen[HTLV1_rex P0C206] interacts with 1 human partners:{Q13402}
	Pathogen[HTLV2_pol P03363] interacts with 1 human partners:{Q13402}
[Cluster 128]GO:0010659+P	biological_process	[name] cardiac muscle cell apoptosis	[def] "A form of programmed cell death induced by external or internal signals that trigger the activity of proteolytic caspases, whose actions dismantle a cardiac muscle cell and result in its death. Cardiac muscle cells are striated muscle cells that are responsible for heart contraction." [GOC
	Pathogen[HTLV1_hbz Q2Q067] interacts with 1 human partners:{Q15349}
	Pathogen[HTLV2_rex Q85601] interacts with 1 human partners:{Q15349}
	Pathogen[HTLV1_tax P14079] interacts with 1 human partners:{Q15349}
	Pathogen[HTLV2_gag P03346] interacts with 1 human partners:{Q15349}
	Pathogen[HTLV2_env P03383] interacts with 1 human partners:{Q15349}
	Pathogen[HTLV2_tax2 P03410] interacts with 1 human partners:{Q15349}
	Pathogen[HTLV1_env P14075] interacts with 1 human partners:{Q15349}
	Pathogen[HTLV1_rex P0C206] interacts with 1 human partners:{Q15349}
	Pathogen[HTLV2_pol P03363] interacts with 1 human partners:{Q15349}
[Cluster 129]GO:0045666+P	biological_process	[name] positive regulation of neuron differentiation	[def] "Any process that activates or increases the frequency, rate or extent of neuron differentiation." [GOC
	Pathogen[HTLV1_hbz Q2Q067] interacts with 38 human partners:{Q9H8V3;Q9H2A3;Q15784;Q9H9Z2;P15884;P61586;Q8TBJ5;O75553;Q92886;Q06413;P10070;P35716;Q99689;Q9UBC3;P61158;Q9Y261;Q13049;P52952;Q9NQ87;P48431;Q15583;P37275;Q9NSC2;P46821;Q13562;O95096;Q99453;P78415;P15923;P55317;P78426;P49758;P50553;A0PJY2;Q9Y4Z2;Q15788;Q92858;Q99081}
	Pathogen[HTLV2_rex Q85601] interacts with 39 human partners:{Q9H8V3;Q9H2A3;Q15784;Q9H9Z2;P15884;P61586;Q8TBJ5;O75553;Q92886;Q06413;P10070;P35716;Q99689;Q9UBC3;P61158;Q9Y261;Q13049;P52952;Q9NQ87;P48431;P31249;Q15583;P37275;Q9NSC2;P46821;Q13562;O95096;Q99453;P78415;P15923;P55317;P78426;P49758;P50553;A0PJY2;Q9Y4Z2;Q15788;Q92858;Q99081}
	Pathogen[HTLV1_tax P14079] interacts with 34 human partners:{Q9H8V3;Q9H2A3;Q15784;Q9H9Z2;P15884;P61586;O75553;Q92886;Q06413;P10070;P35716;Q99689;Q9UBC3;P61158;Q13049;P52952;Q9NQ87;P48431;P31249;Q15583;P37275;Q9NSC2;Q13562;O95096;Q99453;P78415;P15923;P78426;P49758;P50553;Q9Y4Z2;Q15788;Q92858;Q99081}
	Pathogen[HTLV2_gag P03346] interacts with 41 human partners:{Q9H8V3;Q9H2A3;Q15784;Q9H9Z2;P15884;P61586;Q8TBJ5;O75553;Q92886;Q06413;P10070;P35716;Q99689;Q9UBC3;P61158;Q9Y261;Q13049;P52952;Q9NQ87;P48431;P31249;Q15583;P37275;Q9NSC2;P46821;P12644;Q13562;O95096;Q99453;P78415;P15923;P55317;P78426;P49758;P50553;Q693B1;A0PJY2;Q9Y4Z2;Q15788;Q92858;Q99081}
	Pathogen[HTLV2_env P03383] interacts with 33 human partners:{Q9H8V3;Q9H2A3;Q15784;Q9H9Z2;P15884;P61586;Q92886;Q06413;P10070;P35716;Q99689;Q9UBC3;P61158;Q13049;P52952;Q9NQ87;P48431;P31249;Q15583;P05556;P37275;Q9NSC2;Q13562;O95096;Q99453;P78415;P15923;P78426;P50553;Q9Y4Z2;Q15788;Q92858;Q99081}
	Pathogen[HTLV2_tax2 P03410] interacts with 39 human partners:{Q9H8V3;Q9H2A3;Q15784;Q9H9Z2;P15884;P61586;Q8TBJ5;O75553;Q92886;Q06413;P10070;P35716;Q99689;Q9UBC3;P61158;Q9Y261;Q13049;P52952;Q9NQ87;P48431;P31249;Q15583;P37275;Q9NSC2;P46821;Q13562;O95096;Q99453;P78415;P15923;P55317;P78426;P49758;P50553;A0PJY2;Q9Y4Z2;Q15788;Q92858;Q99081}
	Pathogen[HTLV1_env P14075] interacts with 35 human partners:{Q9H8V3;Q9H2A3;Q15784;Q9H9Z2;P15884;P61586;Q92886;Q06413;P10070;P35716;Q99689;Q9UBC3;P61158;Q9Y261;Q13049;P52952;Q9NQ87;P48431;P31249;Q15583;P05556;P37275;Q9NSC2;Q13562;O95096;Q99453;P78415;P15923;P55317;P78426;P50553;Q9Y4Z2;Q15788;Q92858;Q99081}
	Pathogen[HTLV1_rex P0C206] interacts with 36 human partners:{Q9H8V3;Q9H2A3;Q15784;Q9H9Z2;P15884;P61586;O75553;Q92886;Q06413;P10070;P35716;Q99689;Q9UBC3;P61158;Q13049;P52952;Q9NQ87;P48431;P31249;Q15583;P37275;Q9NSC2;P46821;Q13562;O95096;Q99453;P78415;P15923;P55317;P78426;P49758;P50553;Q9Y4Z2;Q15788;Q92858;Q99081}
	Pathogen[HTLV2_pol P03363] interacts with 39 human partners:{Q9H8V3;Q9H2A3;Q15784;Q9H9Z2;P15884;P61586;Q8TBJ5;O75553;Q92886;Q06413;P10070;P35716;Q99689;Q9UBC3;P61158;Q9Y261;Q13049;P52952;Q9NQ87;P48431;P31249;Q15583;P37275;Q9NSC2;P46821;Q13562;O95096;Q99453;P78415;P15923;P55317;P78426;P49758;P50553;A0PJY2;Q9Y4Z2;Q15788;Q92858;Q99081}
[Cluster 130]GO:0071398+P	biological_process	[name] cellular response to fatty acid	[def] "Any process that results in a change in state or activity of a cell (in terms of movement, secretion, enzyme production, gene expression, etc.) as a result of a fatty acid stimulus." [GOC
	Pathogen[HTLV1_hbz Q2Q067] interacts with 3 human partners:{P14635;P27986;Q01094}
	Pathogen[HTLV2_rex Q85601] interacts with 3 human partners:{P14635;P27986;Q01094}
	Pathogen[HTLV1_tax P14079] interacts with 2 human partners:{P14635;Q01094}
	Pathogen[HTLV2_gag P03346] interacts with 4 human partners:{P14635;P27986;Q01094;Q7Z2X4}
	Pathogen[HTLV2_env P03383] interacts with 3 human partners:{P14635;P27986;Q01094}
	Pathogen[HTLV2_tax2 P03410] interacts with 4 human partners:{P14635;P27986;Q01094;Q7Z2X4}
	Pathogen[HTLV1_env P14075] interacts with 3 human partners:{P14635;P27986;Q01094}
	Pathogen[HTLV1_rex P0C206] interacts with 3 human partners:{P14635;P27986;Q01094}
	Pathogen[HTLV2_pol P03363] interacts with 4 human partners:{P14635;P27986;Q01094;Q7Z2X4}
[Cluster 131]GO:0010942+P	biological_process	[name] positive regulation of cell death	[def] "Any process that increases the rate or frequency of cell death. Cell death is the specific activation or halting of processes within a cell so that its vital functions markedly cease, rather than simply deteriorating gradually over time, which culminates in cell death." [GOC
	Pathogen[HTLV1_hbz Q2Q067] interacts with 9 human partners:{P68871;P10914;Q9Y2T1;P46527;P69905;Q99801;Q9BVA0;P04198;Q9BRK4}
	Pathogen[HTLV2_rex Q85601] interacts with 9 human partners:{P68871;P10914;Q9Y2T1;P46527;P69905;Q99801;Q9BVA0;P04198;Q9BRK4}
	Pathogen[HTLV1_tax P14079] interacts with 9 human partners:{P68871;P10914;Q9Y2T1;P46527;P69905;Q99801;Q9BVA0;P04198;Q9BRK4}
	Pathogen[HTLV2_gag P03346] interacts with 11 human partners:{P68871;P10914;Q9Y2T1;P46527;P69905;Q99801;P12644;Q9BVA0;P04198;Q9BRK4;P25713}
	Pathogen[HTLV2_env P03383] interacts with 7 human partners:{O60858;P10914;P46527;Q99801;Q9BVA0;P04198;Q9BRK4}
	Pathogen[HTLV2_tax2 P03410] interacts with 8 human partners:{P68871;P10914;Q9Y2T1;P46527;P69905;Q99801;Q9BVA0;P04198}
	Pathogen[HTLV1_env P14075] interacts with 6 human partners:{P10914;P46527;Q99801;Q9BVA0;P04198;Q9BRK4}
	Pathogen[HTLV1_rex P0C206] interacts with 8 human partners:{P68871;P10914;Q9Y2T1;P46527;P69905;Q99801;Q9BVA0;P04198}
	Pathogen[HTLV2_pol P03363] interacts with 9 human partners:{P68871;P10914;Q9Y2T1;P46527;P69905;Q99801;Q9BVA0;P04198;Q9BRK4}
[Cluster 132]GO:0090085+P	biological_process	[name] regulation of protein deubiquitination	[def] "Any process that modulates the frequency, rate or extent of protein deubiquitination. Protein deubiquitination is the removal of one or more ubiquitin groups from a protein." [GOC
	Pathogen[HTLV1_hbz Q2Q067] interacts with 1 human partners:{Q96J02}
	Pathogen[HTLV2_rex Q85601] interacts with 1 human partners:{Q96J02}
	Pathogen[HTLV1_tax P14079] interacts with 1 human partners:{Q96J02}
	Pathogen[HTLV2_gag P03346] interacts with 1 human partners:{Q96J02}
	Pathogen[HTLV2_env P03383] interacts with 1 human partners:{Q96J02}
	Pathogen[HTLV2_tax2 P03410] interacts with 1 human partners:{Q96J02}
	Pathogen[HTLV1_env P14075] interacts with 1 human partners:{Q96J02}
	Pathogen[HTLV1_rex P0C206] interacts with 1 human partners:{Q96J02}
	Pathogen[HTLV2_pol P03363] interacts with 1 human partners:{Q96J02}
[Cluster 133]GO:0046833+P	biological_process	[name] positive regulation of RNA export from nucleus	[def] "Any process that activates or increases the frequency, rate or extent of directed movement of RNA from the nucleus into the cytoplasm." [GOC
	Pathogen[HTLV1_hbz Q2Q067] interacts with 1 human partners:{P52298}
	Pathogen[HTLV2_rex Q85601] interacts with 1 human partners:{P52298}
	Pathogen[HTLV1_tax P14079] interacts with 1 human partners:{P52298}
	Pathogen[HTLV2_gag P03346] interacts with 1 human partners:{P52298}
	Pathogen[HTLV2_env P03383] interacts with 1 human partners:{P52298}
	Pathogen[HTLV2_tax2 P03410] interacts with 1 human partners:{P52298}
	Pathogen[HTLV1_env P14075] interacts with 1 human partners:{P52298}
	Pathogen[HTLV1_rex P0C206] interacts with 1 human partners:{P52298}
	Pathogen[HTLV2_pol P03363] interacts with 1 human partners:{P52298}
[Cluster 134]GO:0032092+P	biological_process	[name] positive regulation of protein binding	[def] "Any process that activates or increases the frequency, rate or extent of protein binding." [GOC
	Pathogen[HTLV1_hbz Q2Q067] interacts with 20 human partners:{Q96RU7;P02549;Q9H8T0;P11171;Q09472;O00255;P49407;Q9NQB0;Q9H2X6;P62826;O00522;P62942;Q9GZQ8;P34932;P49841;P0C6A0;P35611;P35612;Q00535;Q6VY07}
	Pathogen[HTLV2_rex Q85601] interacts with 19 human partners:{Q96RU7;P02549;Q9H8T0;P11171;Q09472;O00255;P49407;Q9NQB0;Q9H2X6;P62826;O00522;P62942;Q9GZQ8;P34932;P49841;P35611;P35612;Q00535;Q6VY07}
	Pathogen[HTLV1_tax P14079] interacts with 20 human partners:{Q96RU7;P02549;Q9H8T0;P11171;Q09472;O00255;P49407;Q9HCM4;Q9NQB0;Q9H2X6;P62826;O00522;P62942;Q9GZQ8;P34932;P49841;P35611;P35612;Q00535;Q6VY07}
	Pathogen[HTLV2_gag P03346] interacts with 24 human partners:{Q96RU7;P02549;Q9H8T0;P11171;Q09472;O00255;Q86WV6;P49407;Q9HCM4;Q9NQB0;Q9H2X6;P62826;O00522;P62942;Q9GZQ8;P34932;Q8IUC6;P49841;P0C6A0;P35611;P35612;Q00535;Q6VY07;Q05682}
	Pathogen[HTLV2_env P03383] interacts with 19 human partners:{P02549;Q9H8T0;P11171;Q09472;O00255;Q9NQB0;Q9H2X6;P62826;O00522;P62942;Q9GZQ8;P34932;P49841;P56704;P0C6A0;P35611;P35612;Q00535;Q6VY07}
	Pathogen[HTLV2_tax2 P03410] interacts with 21 human partners:{Q96RU7;P02549;Q9H8T0;P11171;Q09472;O00255;P49407;Q9HCM4;Q9NQB0;Q9H2X6;P62826;O00522;P62942;Q9GZQ8;P34932;P49841;P35611;P35612;Q00535;Q6VY07;Q05682}
	Pathogen[HTLV1_env P14075] interacts with 19 human partners:{P02549;Q9H8T0;P11171;Q09472;O00255;Q86WV6;Q9NQB0;Q9H2X6;P62826;O00522;P62942;Q9GZQ8;P34932;P49841;P56704;P0C6A0;P35611;Q00535;Q6VY07}
	Pathogen[HTLV1_rex P0C206] interacts with 19 human partners:{Q96RU7;P02549;Q9H8T0;P11171;Q09472;O00255;P49407;Q9NQB0;Q9H2X6;P62826;O00522;P62942;Q9GZQ8;P34932;P49841;P35611;P35612;Q00535;Q6VY07}
	Pathogen[HTLV2_pol P03363] interacts with 24 human partners:{Q96RU7;P02549;Q9H8T0;P11171;Q09472;O00255;Q86WV6;P49407;Q9HCM4;Q9NQB0;Q9H2X6;P62826;O00522;P62942;Q9GZQ8;P34932;Q8IUC6;P49841;P0C6A0;P35611;P35612;Q00535;Q6VY07;Q05682}
[Cluster 135]GO:0050775+P	biological_process	[name] positive regulation of dendrite morphogenesis	[def] "Any process that activates or increases the frequency, rate or extent of dendrite morphogenesis." [GOC
	Pathogen[HTLV1_hbz Q2Q067] interacts with 6 human partners:{Q15797;O76039;P61158;Q9Y6R0;Q9UJX6;Q13418}
	Pathogen[HTLV2_rex Q85601] interacts with 6 human partners:{Q15797;O76039;P61158;Q9Y6R0;Q9UJX6;Q13418}
	Pathogen[HTLV1_tax P14079] interacts with 6 human partners:{Q15797;O76039;P61158;Q9Y6R0;Q9UJX6;Q13418}
	Pathogen[HTLV2_gag P03346] interacts with 7 human partners:{P24588;Q15797;O76039;P61158;Q9Y6R0;Q9UJX6;Q13418}
	Pathogen[HTLV2_env P03383] interacts with 4 human partners:{Q15797;O76039;P61158;Q9UJX6}
	Pathogen[HTLV2_tax2 P03410] interacts with 6 human partners:{Q15797;O76039;P61158;Q9Y6R0;Q9UJX6;Q13418}
	Pathogen[HTLV1_env P14075] interacts with 4 human partners:{Q15797;O76039;P61158;Q9UJX6}
	Pathogen[HTLV1_rex P0C206] interacts with 6 human partners:{Q15797;O76039;P61158;Q9Y6R0;Q9UJX6;Q13418}
	Pathogen[HTLV2_pol P03363] interacts with 7 human partners:{P24588;Q15797;O76039;P61158;Q9Y6R0;Q9UJX6;Q13418}
[Cluster 136]GO:2000114+P	biological_process	[name] regulation of establishment of cell polarity	[def] "Any process that modulates the frequency, rate or extent of establishment of cell polarity." [GOC
	Pathogen[HTLV1_hbz Q2Q067] interacts with 9 human partners:{O75116;Q13464;O00522;Q14678;P63244;Q9Y6D6;Q14289;P23771;P61224}
	Pathogen[HTLV2_rex Q85601] interacts with 9 human partners:{O75116;Q13464;O00522;Q14678;P63244;Q9Y6D6;Q14289;P23771;P61224}
	Pathogen[HTLV1_tax P14079] interacts with 9 human partners:{O75116;Q13464;O00522;Q14678;P63244;Q9Y6D6;Q14289;P23771;P61224}
	Pathogen[HTLV2_gag P03346] interacts with 9 human partners:{O75116;Q13464;O00522;Q14678;P63244;Q9Y6D6;Q14289;P23771;P61224}
	Pathogen[HTLV2_env P03383] interacts with 9 human partners:{O75116;Q13464;O00522;Q14678;P63244;Q9Y6D6;Q14289;P23771;P61224}
	Pathogen[HTLV2_tax2 P03410] interacts with 9 human partners:{O75116;Q13464;O00522;Q14678;P63244;Q9Y6D6;Q14289;P23771;P61224}
	Pathogen[HTLV1_env P14075] interacts with 8 human partners:{O75116;Q13464;O00522;Q14678;P63244;Q9Y6D6;P23771;P61224}
	Pathogen[HTLV1_rex P0C206] interacts with 9 human partners:{O75116;Q13464;O00522;Q14678;P63244;Q9Y6D6;Q14289;P23771;P61224}
	Pathogen[HTLV2_pol P03363] interacts with 9 human partners:{O75116;Q13464;O00522;Q14678;P63244;Q9Y6D6;Q14289;P23771;P61224}
[Cluster 137]GO:0008104+P	biological_process	[name] protein localization	[def] "Any process in which a protein is transported to, or maintained in, a specific location." [GOC
	Pathogen[HTLV1_hbz Q2Q067] interacts with 28 human partners:{P51843;P04637;Q8IZW8;Q15286;Q86XP3;Q5JQC9;Q5TZA2;Q92845;Q9Y3R0;Q01484;P41182;O43572;Q13501;P54257;Q9BV73;Q9UHC1;O75449;Q9NQY0;P49815;O75969;Q15843;Q7Z6J2;P20823;Q96RL7;Q12959;P06748;P51608;P19447}
	Pathogen[HTLV2_rex Q85601] interacts with 29 human partners:{P51843;P04637;Q8IZW8;Q15286;Q86XP3;Q5JQC9;Q5TZA2;Q709C8;Q92845;Q9Y3R0;Q01484;P41182;O43572;Q13501;P54257;Q9BV73;Q9UHC1;O75449;Q9NQY0;P49815;O75969;Q15843;Q7Z6J2;P20823;Q96RL7;Q12959;P06748;P51608;P19447}
	Pathogen[HTLV1_tax P14079] interacts with 26 human partners:{P51843;P04637;Q8IZW8;Q86XP3;Q5JQC9;Q5TZA2;O75385;Q92845;Q9Y3R0;Q01484;P41182;O43572;Q13501;P54257;Q9BV73;Q9UHC1;O75449;Q9NQY0;P49815;Q15843;Q7Z6J2;P20823;Q96RL7;P06748;P51608;P19447}
	Pathogen[HTLV2_gag P03346] interacts with 39 human partners:{P51843;P04637;Q8IZW8;Q15286;Q86XP3;Q5JQC9;Q5TZA2;Q7Z7G8;O75781;Q709C8;O75385;Q92845;Q9Y3R0;Q9UPT6;Q01484;P41182;Q9Y3M2;O43572;Q13501;P54257;Q86UU5;Q9BV73;Q9UHC1;Q14184;P56539;O75449;Q9NQY0;P49815;O75969;Q15843;O60568;Q7Z6J2;P20823;Q96RL7;O60888;Q12959;P06748;P51608;P19447}
	Pathogen[HTLV2_env P03383] interacts with 18 human partners:{P51843;P04637;Q8IZW8;Q86XP3;Q5TZA2;Q9Y3R0;P41182;Q13501;Q9BV73;O75449;Q9NQY0;Q15843;Q7Z6J2;P20823;Q96RL7;P06748;P51608;P19447}
	Pathogen[HTLV2_tax2 P03410] interacts with 31 human partners:{P51843;P04637;Q8IZW8;Q15286;Q86XP3;Q5JQC9;Q5TZA2;Q92845;Q9Y3R0;Q01484;P41182;Q9Y3M2;O43572;Q13501;P54257;Q9BV73;Q9UHC1;O75449;Q9NQY0;P49815;O75969;Q15843;O60568;Q7Z6J2;P20823;Q96RL7;O60888;Q12959;P06748;P51608;P19447}
	Pathogen[HTLV1_env P14075] interacts with 16 human partners:{P51843;P04637;Q8IZW8;Q86XP3;Q5TZA2;Q9Y3R0;P41182;Q13501;Q9BV73;O75449;Q9NQY0;Q7Z6J2;P20823;P06748;P51608;P19447}
	Pathogen[HTLV1_rex P0C206] interacts with 28 human partners:{P51843;P04637;Q8IZW8;Q15286;Q86XP3;Q5JQC9;Q5TZA2;Q92845;Q9Y3R0;Q01484;P41182;O43572;Q13501;P54257;Q9BV73;Q9UHC1;O75449;Q9NQY0;P49815;O75969;Q15843;Q7Z6J2;P20823;Q96RL7;Q12959;P06748;P51608;P19447}
	Pathogen[HTLV2_pol P03363] interacts with 38 human partners:{P51843;P04637;Q8IZW8;Q15286;Q86XP3;Q5JQC9;Q5TZA2;Q7Z7G8;O75781;Q709C8;Q92845;Q9Y3R0;Q9UPT6;Q01484;P41182;Q9Y3M2;O43572;Q13501;P54257;Q86UU5;Q9BV73;Q9UHC1;Q14184;P56539;O75449;Q9NQY0;P49815;O75969;Q15843;O60568;Q7Z6J2;P20823;Q96RL7;O60888;Q12959;P06748;P51608;P19447}
[Cluster 138]GO:0035166+P	biological_process	[name] post-embryonic hemopoiesis	[def] "The stages of blood cell formation that take place after completion of embryonic development." [GOC
	Pathogen[HTLV1_hbz Q2Q067] interacts with 3 human partners:{Q12965;P07992;O43474}
	Pathogen[HTLV2_rex Q85601] interacts with 3 human partners:{Q12965;P07992;O43474}
	Pathogen[HTLV1_tax P14079] interacts with 3 human partners:{Q12965;P07992;O43474}
	Pathogen[HTLV2_gag P03346] interacts with 3 human partners:{Q12965;P07992;O43474}
	Pathogen[HTLV2_env P03383] interacts with 3 human partners:{Q12965;P07992;O43474}
	Pathogen[HTLV2_tax2 P03410] interacts with 3 human partners:{Q12965;P07992;O43474}
	Pathogen[HTLV1_env P14075] interacts with 3 human partners:{Q12965;P07992;O43474}
	Pathogen[HTLV1_rex P0C206] interacts with 3 human partners:{Q12965;P07992;O43474}
	Pathogen[HTLV2_pol P03363] interacts with 3 human partners:{Q12965;P07992;O43474}
[Cluster 139]GO:2000117+P	biological_process	[name] negative regulation of cysteine-type endopeptidase activity	[def] "Any process that stops, prevents, or reduces the frequency, rate or extent of cysteine-type endopeptidase activity." [GOC
	Pathogen[HTLV1_hbz Q2Q067] interacts with 2 human partners:{Q16666;Q5JVF3}
	Pathogen[HTLV2_rex Q85601] interacts with 2 human partners:{Q16666;Q5JVF3}
	Pathogen[HTLV1_tax P14079] interacts with 1 human partners:{Q16666}
	Pathogen[HTLV2_gag P03346] interacts with 3 human partners:{Q16666;Q5JVF3;P25713}
	Pathogen[HTLV2_env P03383] interacts with 1 human partners:{Q16666}
	Pathogen[HTLV2_tax2 P03410] interacts with 2 human partners:{Q16666;Q5JVF3}
	Pathogen[HTLV1_env P14075] interacts with 1 human partners:{Q16666}
	Pathogen[HTLV1_rex P0C206] interacts with 2 human partners:{Q16666;Q5JVF3}
	Pathogen[HTLV2_pol P03363] interacts with 2 human partners:{Q16666;Q5JVF3}
[Cluster 140]GO:0009142+P	biological_process	[name] nucleoside triphosphate biosynthetic process	[def] "The chemical reactions and pathways resulting in the formation of a nucleoside triphosphate, a compound consisting of a nucleobase linked to a deoxyribose or ribose sugar esterified with triphosphate on the sugar." [GOC
	Pathogen[HTLV1_hbz Q2Q067] interacts with 1 human partners:{P22392}
	Pathogen[HTLV2_rex Q85601] interacts with 1 human partners:{P22392}
	Pathogen[HTLV1_tax P14079] interacts with 1 human partners:{P22392}
	Pathogen[HTLV2_gag P03346] interacts with 1 human partners:{P22392}
	Pathogen[HTLV2_env P03383] interacts with 1 human partners:{P22392}
	Pathogen[HTLV2_tax2 P03410] interacts with 1 human partners:{P22392}
	Pathogen[HTLV1_env P14075] interacts with 1 human partners:{P22392}
	Pathogen[HTLV1_rex P0C206] interacts with 1 human partners:{P22392}
	Pathogen[HTLV2_pol P03363] interacts with 1 human partners:{P22392}
[Cluster 141]GO:0008016+P	biological_process	[name] regulation of heart contraction	[def] "Any process that modulates the frequency, rate or extent of heart contraction. Heart contraction is the process in which the heart decreases in volume in a characteristic way to propel blood through the body." [GOC
	Pathogen[HTLV1_hbz Q2Q067] interacts with 12 human partners:{P10828;P07101;P09471;P10827;P17661;P13533;O95319;Q96NZ1;Q9UBY9;Q09013;Q02446;Q13557}
	Pathogen[HTLV2_rex Q85601] interacts with 12 human partners:{P10828;P07101;P09471;P10827;P17661;P13533;O95319;Q96NZ1;Q9UBY9;Q09013;Q02446;Q13557}
	Pathogen[HTLV1_tax P14079] interacts with 11 human partners:{P10828;P09471;P10827;P17661;P13533;O95319;Q96NZ1;Q9UBY9;Q09013;Q02446;Q13557}
	Pathogen[HTLV2_gag P03346] interacts with 16 human partners:{P10828;P07101;P09471;P10827;P17661;P13533;O95319;Q96NZ1;Q9UBY9;Q09013;P56539;Q02446;Q13557;P09493;P45379;P23327}
	Pathogen[HTLV2_env P03383] interacts with 10 human partners:{P10828;P10827;P17661;P13533;O95319;Q96NZ1;Q9UBY9;Q09013;Q02446;Q13557}
	Pathogen[HTLV2_tax2 P03410] interacts with 13 human partners:{P10828;P07101;P09471;P10827;P17661;P13533;O95319;Q96NZ1;Q9UBY9;Q09013;Q02446;Q13557;P45379}
	Pathogen[HTLV1_env P14075] interacts with 10 human partners:{P10828;P10827;P17661;P13533;O95319;Q96NZ1;Q9UBY9;Q09013;Q02446;Q13557}
	Pathogen[HTLV1_rex P0C206] interacts with 12 human partners:{P10828;P07101;P09471;P10827;P17661;P13533;O95319;Q96NZ1;Q9UBY9;Q09013;Q02446;Q13557}
	Pathogen[HTLV2_pol P03363] interacts with 15 human partners:{P10828;P07101;P09471;P10827;P17661;P13533;O95319;Q96NZ1;Q9UBY9;Q09013;P56539;Q02446;Q13557;P09493;P45379}
[Cluster 142]GO:0021993+P	biological_process	[name] initiation of neural tube closure	[def] "The process in which closure points are established at multiple points and along the neural rostrocaudal axis." [GO_REF
	Pathogen[HTLV1_hbz Q2Q067] interacts with 1 human partners:{Q8NHM5}
	Pathogen[HTLV2_rex Q85601] interacts with 1 human partners:{Q8NHM5}
	Pathogen[HTLV1_tax P14079] interacts with 1 human partners:{Q8NHM5}
	Pathogen[HTLV2_gag P03346] interacts with 1 human partners:{Q8NHM5}
	Pathogen[HTLV2_env P03383] interacts with 1 human partners:{Q8NHM5}
	Pathogen[HTLV2_tax2 P03410] interacts with 1 human partners:{Q8NHM5}
	Pathogen[HTLV1_env P14075] interacts with 1 human partners:{Q8NHM5}
	Pathogen[HTLV1_rex P0C206] interacts with 1 human partners:{Q8NHM5}
	Pathogen[HTLV2_pol P03363] interacts with 1 human partners:{Q8NHM5}
[Cluster 143]GO:0072095+P	biological_process	[name] regulation of branch elongation involved in ureteric bud branching	[def] "Any process that modulates the frequency, rate or extent of branch elongation involved in ureteric bud branching, the growth of a branch of the ureteric bud along its axis." [GOC
	Pathogen[HTLV1_hbz Q2Q067] interacts with 3 human partners:{Q9UIU6;Q15475;P35680}
	Pathogen[HTLV2_rex Q85601] interacts with 3 human partners:{Q9UIU6;Q15475;P35680}
	Pathogen[HTLV1_tax P14079] interacts with 3 human partners:{Q9UIU6;Q15475;P35680}
	Pathogen[HTLV2_gag P03346] interacts with 3 human partners:{Q9UIU6;Q15475;P35680}
	Pathogen[HTLV2_env P03383] interacts with 3 human partners:{Q9UIU6;Q15475;P35680}
	Pathogen[HTLV2_tax2 P03410] interacts with 3 human partners:{Q9UIU6;Q15475;P35680}
	Pathogen[HTLV1_env P14075] interacts with 3 human partners:{Q9UIU6;Q15475;P35680}
	Pathogen[HTLV1_rex P0C206] interacts with 3 human partners:{Q9UIU6;Q15475;P35680}
	Pathogen[HTLV2_pol P03363] interacts with 3 human partners:{Q9UIU6;Q15475;P35680}
[Cluster 144]GO:0033088+P	biological_process	[name] negative regulation of immature T cell proliferation in thymus	[def] "Any process that stops, prevents, or reduces the frequency, rate or extent of immature T cell proliferation in the thymus." [GOC
	Pathogen[HTLV1_hbz Q2Q067] interacts with 1 human partners:{Q8N726}
	Pathogen[HTLV2_rex Q85601] interacts with 1 human partners:{Q8N726}
	Pathogen[HTLV1_tax P14079] interacts with 1 human partners:{Q8N726}
	Pathogen[HTLV2_gag P03346] interacts with 2 human partners:{Q8N726;P12644}
	Pathogen[HTLV2_env P03383] interacts with 1 human partners:{Q8N726}
	Pathogen[HTLV2_tax2 P03410] interacts with 1 human partners:{Q8N726}
	Pathogen[HTLV1_env P14075] interacts with 1 human partners:{Q8N726}
	Pathogen[HTLV1_rex P0C206] interacts with 1 human partners:{Q8N726}
	Pathogen[HTLV2_pol P03363] interacts with 1 human partners:{Q8N726}
[Cluster 145]GO:0007249+P	biological_process	[name] I-kappaB kinase/NF-kappaB cascade	[def] "A series of reactions initiated by the activation of the transcription factor NF-kappaB. NF-kappaB is sequestered by the inhibitor I-kappaB, and is released when I-kappaB is phosphorylated by activated I-kappaB kinase." [GOC
	Pathogen[HTLV1_hbz Q2Q067] interacts with 21 human partners:{Q8N5C8;Q9Y4K3;Q8TD23;O15111;P62979;Q15750;P10914;Q9H6S1;Q8NFZ5;Q96CG3;Q99558;O43318;O43187;Q06187;O14920;Q9NYJ8;Q9NYR9;P62987;Q9Y6K9;P20749;Q8TAD8}
	Pathogen[HTLV2_rex Q85601] interacts with 20 human partners:{Q8N5C8;Q9Y4K3;Q8TD23;O15111;P62979;Q15750;P10914;Q9H6S1;Q8NFZ5;Q99558;O43318;O43187;Q06187;O14920;Q9NYJ8;Q9NYR9;P62987;Q9Y6K9;P20749;Q8TAD8}
	Pathogen[HTLV1_tax P14079] interacts with 16 human partners:{Q8N5C8;Q9Y4K3;P62979;Q15750;P10914;Q9H6S1;Q8NFZ5;Q96CG3;Q9Y572;Q99558;O43187;Q06187;P62987;Q9Y6K9;P20749;Q8TAD8}
	Pathogen[HTLV2_gag P03346] interacts with 27 human partners:{Q8N5C8;Q9Y4K3;Q8TD23;O15111;P62979;Q15750;P10914;Q9H6S1;Q9NYS0;Q8NFZ5;Q8IUC6;Q96CG3;Q9Y572;O95411;Q92844;Q99558;O43318;O43187;Q06187;O14920;Q9NYJ8;Q9NYR9;P62987;Q9Y6K9;P20749;Q9UHD2;Q8TAD8}
	Pathogen[HTLV2_env P03383] interacts with 16 human partners:{Q8N5C8;Q9Y4K3;O15111;P62979;P10914;Q9H6S1;Q8NFZ5;Q9Y572;Q99558;O43318;O14920;Q9NYJ8;P62987;Q9Y6K9;P20749;Q8TAD8}
	Pathogen[HTLV2_tax2 P03410] interacts with 21 human partners:{Q8N5C8;Q9Y4K3;Q8TD23;O15111;P62979;Q15750;P10914;Q9H6S1;Q8NFZ5;Q9Y572;Q99558;O43318;O43187;Q06187;O14920;Q9NYJ8;Q9NYR9;P62987;Q9Y6K9;P20749;Q8TAD8}
	Pathogen[HTLV1_env P14075] interacts with 15 human partners:{Q8N5C8;Q9Y4K3;O15111;P62979;Q15750;P10914;Q8NFZ5;Q9Y572;Q99558;O43318;O14920;Q9NYJ8;P62987;Q9Y6K9;P20749}
	Pathogen[HTLV1_rex P0C206] interacts with 20 human partners:{Q8N5C8;Q9Y4K3;Q8TD23;O15111;P62979;Q15750;P10914;Q9H6S1;Q8NFZ5;Q99558;O43318;O43187;Q06187;O14920;Q9NYJ8;Q9NYR9;P62987;Q9Y6K9;P20749;Q8TAD8}
	Pathogen[HTLV2_pol P03363] interacts with 26 human partners:{Q8N5C8;Q9Y4K3;Q8TD23;O15111;P62979;Q15750;P10914;Q9H6S1;Q9NYS0;Q8NFZ5;Q8IUC6;Q96CG3;O95411;Q92844;Q99558;O43318;O43187;Q06187;O14920;Q9NYJ8;Q9NYR9;P62987;Q9Y6K9;P20749;Q9UHD2;Q8TAD8}
[Cluster 146]GO:0046321+P	biological_process	[name] positive regulation of fatty acid oxidation	[def] "Any process that activates or increases the frequency, rate or extent of fatty acid oxidation." [GOC
	Pathogen[HTLV1_hbz Q2Q067] interacts with 2 human partners:{Q9UBK2;P37231}
	Pathogen[HTLV2_rex Q85601] interacts with 1 human partners:{Q9UBK2}
	Pathogen[HTLV1_tax P14079] interacts with 2 human partners:{Q9UBK2;P37231}
	Pathogen[HTLV2_gag P03346] interacts with 3 human partners:{Q07869;Q9UBK2;P37231}
	Pathogen[HTLV2_env P03383] interacts with 2 human partners:{Q9UBK2;P37231}
	Pathogen[HTLV2_tax2 P03410] interacts with 1 human partners:{Q9UBK2}
	Pathogen[HTLV1_env P14075] interacts with 2 human partners:{Q9UBK2;P37231}
	Pathogen[HTLV1_rex P0C206] interacts with 1 human partners:{Q9UBK2}
	Pathogen[HTLV2_pol P03363] interacts with 3 human partners:{Q07869;Q9UBK2;P37231}
[Cluster 147]GO:0006302+P	biological_process	[name] double-strand break repair	[def] "The repair of double-strand breaks in DNA via homologous and nonhomologous mechanisms to reform a continuous DNA helix." [GOC
	Pathogen[HTLV1_hbz Q2Q067] interacts with 48 human partners:{O00213;P04637;P43351;O60216;Q9UI95;P12956;Q99502;Q8IW19;O96017;Q9UIG0;P43246;Q92878;Q7Z333;Q9ULG1;Q96FF9;Q15645;Q9BX63;Q9H9F9;Q13426;Q8IYW5;Q7Z2E3;P51587;P55072;P15927;O60264;P35244;Q92698;P39748;Q99828;Q92993;P49959;P46736;Q99504;Q06609;Q92499;Q12888;P16104;O95551;P18858;P78527;O60934;P27694;O76064;Q13315;P38398;P07992;P49917;P13010}
	Pathogen[HTLV2_rex Q85601] interacts with 48 human partners:{O00213;P04637;P43351;O60216;Q9UI95;P12956;Q99502;Q8IW19;O96017;Q9UIG0;P43246;Q92878;Q7Z333;Q9ULG1;Q96FF9;Q15645;Q9BX63;Q9H9F9;Q13426;Q8IYW5;Q7Z2E3;P51587;P55072;P15927;O60264;P35244;Q92698;P39748;Q99828;Q92993;P49959;P46736;Q99504;Q06609;Q92499;Q12888;P16104;O95551;P18858;P78527;O60934;P27694;O76064;Q13315;P38398;P07992;P49917;P13010}
	Pathogen[HTLV1_tax P14079] interacts with 46 human partners:{O00213;P04637;P43351;O60216;P12956;Q99502;Q8IW19;Q9UIG0;Q92878;Q7Z333;Q9ULG1;Q96FF9;Q15645;Q9BX63;Q6UWZ7;Q9H9F9;Q13426;Q8IYW5;Q7Z2E3;P51587;P55072;P15927;O60264;P35244;Q92698;P39748;Q99828;Q92993;P49959;P46736;Q99504;Q06609;Q92499;Q12888;P16104;O95551;P18858;P78527;O60934;P27694;O76064;Q13315;P38398;P07992;P49917;P13010}
	Pathogen[HTLV2_gag P03346] interacts with 52 human partners:{O00213;P04637;P43351;O60216;Q9UI95;P12956;Q9NXR7;Q99502;Q8IW19;O96017;Q9UIG0;P43246;Q92878;Q7Z333;Q9ULG1;Q9NWV8;Q96FF9;Q15645;Q96RL1;Q9BX63;Q6UWZ7;Q9H9F9;Q13426;Q8IYW5;Q7Z2E3;P51587;P55072;P15927;O60264;P35244;Q92698;P39748;Q99828;Q92993;P49959;P46736;Q99504;Q06609;Q92499;Q12888;P16104;O95551;P18858;P78527;O60934;P27694;O76064;Q13315;P3…
	Pathogen[HTLV2_env P03383] interacts with 39 human partners:{P04637;P43351;O60216;Q9UI95;P12956;Q99502;O96017;Q9UIG0;Q92878;Q7Z333;Q9ULG1;Q15645;Q9BX63;Q9H9F9;Q8IYW5;Q7Z2E3;P51587;P55072;P15927;O60264;P35244;Q92698;Q92993;P46736;Q99504;Q06609;Q12888;P16104;O95551;P18858;P78527;O60934;P27694;O76064;Q13315;P38398;P07992;P49917;P13010}
	Pathogen[HTLV2_tax2 P03410] interacts with 50 human partners:{O00213;P04637;P43351;O60216;Q9UI95;P12956;Q9NXR7;Q99502;Q8IW19;O96017;Q9UIG0;P43246;Q92878;Q7Z333;Q9ULG1;Q96FF9;Q15645;Q9BX63;Q6UWZ7;Q9H9F9;Q13426;Q8IYW5;Q7Z2E3;P51587;P55072;P15927;O60264;P35244;Q92698;P39748;Q99828;Q92993;P49959;P46736;Q99504;Q06609;Q92499;Q12888;P16104;O95551;P18858;P78527;O60934;P27694;O76064;Q13315;P38398;P07992;P…
	Pathogen[HTLV1_env P14075] interacts with 38 human partners:{P04637;P43351;O60216;Q9UI95;P12956;Q99502;O96017;Q9UIG0;Q7Z333;Q9ULG1;Q15645;Q9BX63;Q9H9F9;Q13426;Q8IYW5;P51587;P55072;P15927;O60264;P35244;Q92698;Q92993;P46736;Q99504;Q06609;Q92499;Q12888;P16104;P18858;P78527;O60934;P27694;O76064;Q13315;P38398;P07992;P49917;P13010}
	Pathogen[HTLV1_rex P0C206] interacts with 48 human partners:{O00213;P04637;P43351;O60216;Q9UI95;P12956;Q99502;Q8IW19;O96017;Q9UIG0;P43246;Q92878;Q7Z333;Q9ULG1;Q96FF9;Q15645;Q9BX63;Q9H9F9;Q13426;Q8IYW5;Q7Z2E3;P51587;P55072;P15927;O60264;P35244;Q92698;P39748;Q99828;Q92993;P49959;P46736;Q99504;Q06609;Q92499;Q12888;P16104;O95551;P18858;P78527;O60934;P27694;O76064;Q13315;P38398;P07992;P49917;P13010}
	Pathogen[HTLV2_pol P03363] interacts with 50 human partners:{O00213;P04637;P43351;O60216;Q9UI95;P12956;Q9NXR7;Q99502;Q8IW19;O96017;Q9UIG0;P43246;Q92878;Q7Z333;Q9ULG1;Q96FF9;Q15645;Q9BX63;Q6UWZ7;Q9H9F9;Q13426;Q8IYW5;Q7Z2E3;P51587;P55072;P15927;O60264;P35244;Q92698;P39748;Q99828;Q92993;P49959;P46736;Q99504;Q06609;Q92499;Q12888;P16104;O95551;P18858;P78527;O60934;P27694;O76064;Q13315;P38398;P07992;P4…
[Cluster 148]GO:0045629+P	biological_process	[name] negative regulation of T-helper 2 cell differentiation	[def] "Any process that stops, prevents, or reduces the frequency, rate or extent of T-helper 2 cell differentiation." [GOC
	Pathogen[HTLV1_hbz Q2Q067] interacts with 3 human partners:{Q14774;P41182;O75159}
	Pathogen[HTLV2_rex Q85601] interacts with 3 human partners:{Q14774;P41182;O75159}
	Pathogen[HTLV1_tax P14079] interacts with 3 human partners:{Q14774;P41182;O75159}
	Pathogen[HTLV2_gag P03346] interacts with 3 human partners:{Q14774;P41182;O75159}
	Pathogen[HTLV2_env P03383] interacts with 3 human partners:{Q14774;P41182;O75159}
	Pathogen[HTLV2_tax2 P03410] interacts with 3 human partners:{Q14774;P41182;O75159}
	Pathogen[HTLV1_env P14075] interacts with 3 human partners:{Q14774;P41182;O75159}
	Pathogen[HTLV1_rex P0C206] interacts with 3 human partners:{Q14774;P41182;O75159}
	Pathogen[HTLV2_pol P03363] interacts with 3 human partners:{Q14774;P41182;O75159}
[Cluster 149]GO:0045822+P	biological_process	[name] negative regulation of heart contraction	[def] "Any process that stops, prevents, or reduces the frequency, rate or extent of heart contraction." [GOC
	Pathogen[HTLV1_hbz Q2Q067] interacts with 2 human partners:{O60674;P17252}
	Pathogen[HTLV2_rex Q85601] interacts with 2 human partners:{O60674;P17252}
	Pathogen[HTLV1_tax P14079] interacts with 2 human partners:{O60674;P17252}
	Pathogen[HTLV2_gag P03346] interacts with 2 human partners:{O60674;P17252}
	Pathogen[HTLV2_env P03383] interacts with 2 human partners:{O60674;P17252}
	Pathogen[HTLV2_tax2 P03410] interacts with 2 human partners:{O60674;P17252}
	Pathogen[HTLV1_env P14075] interacts with 2 human partners:{O60674;P17252}
	Pathogen[HTLV1_rex P0C206] interacts with 2 human partners:{O60674;P17252}
	Pathogen[HTLV2_pol P03363] interacts with 2 human partners:{O60674;P17252}
[Cluster 150]GO:0090324+P	biological_process	[name] negative regulation of oxidative phosphorylation	[def] "Any process that decreases the frequency, rate or extent of the chemical reactions and pathways resulting in the phosphorylation of ADP to ATP that accompanies the oxidation of a metabolite through the operation of the respiratory chain. Oxidation of compounds establishes a proton gradient across the membrane, providing the energy for ATP synthesis." [GOC
	Pathogen[HTLV1_hbz Q2Q067] interacts with 1 human partners:{Q9NP71}
	Pathogen[HTLV2_rex Q85601] interacts with 1 human partners:{Q9NP71}
	Pathogen[HTLV1_tax P14079] interacts with 1 human partners:{Q9NP71}
	Pathogen[HTLV2_gag P03346] interacts with 1 human partners:{Q9NP71}
	Pathogen[HTLV2_env P03383] interacts with 1 human partners:{Q9NP71}
	Pathogen[HTLV2_tax2 P03410] interacts with 1 human partners:{Q9NP71}
	Pathogen[HTLV1_env P14075] interacts with 1 human partners:{Q9NP71}
	Pathogen[HTLV1_rex P0C206] interacts with 1 human partners:{Q9NP71}
	Pathogen[HTLV2_pol P03363] interacts with 1 human partners:{Q9NP71}
[Cluster 151]GO:0055075+P	biological_process	[name] potassium ion homeostasis	[def] "Any process involved in the maintenance of an internal steady state of potassium ions within an organism or cell." [GOC
	Pathogen[HTLV1_hbz Q2Q067] interacts with 1 human partners:{Q92481}
	Pathogen[HTLV2_rex Q85601] interacts with 1 human partners:{Q92481}
	Pathogen[HTLV1_tax P14079] interacts with 1 human partners:{Q92481}
	Pathogen[HTLV2_gag P03346] interacts with 1 human partners:{Q92481}
	Pathogen[HTLV2_env P03383] interacts with 1 human partners:{Q92481}
	Pathogen[HTLV2_tax2 P03410] interacts with 1 human partners:{Q92481}
	Pathogen[HTLV1_env P14075] interacts with 1 human partners:{Q92481}
	Pathogen[HTLV1_rex P0C206] interacts with 1 human partners:{Q92481}
	Pathogen[HTLV2_pol P03363] interacts with 1 human partners:{Q92481}
[Cluster 152]GO:0042159+P	biological_process	[name] lipoprotein catabolic process	[def] "The chemical reactions and pathways resulting in the breakdown of any conjugated, water-soluble protein in which the nonprotein group consists of a lipid or lipids." [ISBN
	Pathogen[HTLV1_hbz Q2Q067] interacts with 1 human partners:{Q13315}
	Pathogen[HTLV2_rex Q85601] interacts with 1 human partners:{Q13315}
	Pathogen[HTLV1_tax P14079] interacts with 1 human partners:{Q13315}
	Pathogen[HTLV2_gag P03346] interacts with 1 human partners:{Q13315}
	Pathogen[HTLV2_env P03383] interacts with 1 human partners:{Q13315}
	Pathogen[HTLV2_tax2 P03410] interacts with 1 human partners:{Q13315}
	Pathogen[HTLV1_env P14075] interacts with 1 human partners:{Q13315}
	Pathogen[HTLV1_rex P0C206] interacts with 1 human partners:{Q13315}
	Pathogen[HTLV2_pol P03363] interacts with 1 human partners:{Q13315}
[Cluster 153]GO:0045055+P	biological_process	[name] regulated secretory pathway	[def] "A process of exocytosis in which soluble proteins and other substances are initially stored in secretory vesicles for later release. It is found mainly in cells that are specialized for secreting products such as hormones, neurotransmitters, or digestive enzymes rapidly on demand." [GOC
	Pathogen[HTLV1_hbz Q2Q067] interacts with 4 human partners:{P49755;Q86UR5;Q8IYB4;Q00535}
	Pathogen[HTLV2_rex Q85601] interacts with 4 human partners:{P49755;Q86UR5;Q8IYB4;Q00535}
	Pathogen[HTLV1_tax P14079] interacts with 4 human partners:{P49755;Q86UR5;Q8IYB4;Q00535}
	Pathogen[HTLV2_gag P03346] interacts with 4 human partners:{P49755;Q86UR5;Q8IYB4;Q00535}
	Pathogen[HTLV2_env P03383] interacts with 4 human partners:{P49755;Q86UR5;Q8IYB4;Q00535}
	Pathogen[HTLV2_tax2 P03410] interacts with 4 human partners:{P49755;Q86UR5;Q8IYB4;Q00535}
	Pathogen[HTLV1_env P14075] interacts with 4 human partners:{P49755;Q86UR5;Q8IYB4;Q00535}
	Pathogen[HTLV1_rex P0C206] interacts with 4 human partners:{P49755;Q86UR5;Q8IYB4;Q00535}
	Pathogen[HTLV2_pol P03363] interacts with 4 human partners:{P49755;Q86UR5;Q8IYB4;Q00535}
[Cluster 154]GO:0070262+P	biological_process	[name] peptidyl-serine dephosphorylation	[def] "The removal of phosphoric residues from peptidyl-O-phospho-L-serine to form peptidyl-serine." [GOC
	Pathogen[HTLV1_hbz Q2Q067] interacts with 1 human partners:{P30153}
	Pathogen[HTLV2_rex Q85601] interacts with 1 human partners:{P30153}
	Pathogen[HTLV1_tax P14079] interacts with 1 human partners:{P30153}
	Pathogen[HTLV2_gag P03346] interacts with 1 human partners:{P30153}
	Pathogen[HTLV2_env P03383] interacts with 1 human partners:{P30153}
	Pathogen[HTLV2_tax2 P03410] interacts with 1 human partners:{P30153}
	Pathogen[HTLV1_env P14075] interacts with 1 human partners:{P30153}
	Pathogen[HTLV1_rex P0C206] interacts with 1 human partners:{P30153}
	Pathogen[HTLV2_pol P03363] interacts with 1 human partners:{P30153}
[Cluster 155]GO:0042667+P	biological_process	[name] auditory receptor cell fate specification	[def] "The process in which a cell becomes capable of differentiating autonomously into an auditory hair cell in an environment that is neutral with respect to the developmental pathway_ upon specification, the cell fate can be reversed." [GOC
	Pathogen[HTLV1_hbz Q2Q067] interacts with 1 human partners:{Q92858}
	Pathogen[HTLV2_rex Q85601] interacts with 1 human partners:{Q92858}
	Pathogen[HTLV1_tax P14079] interacts with 1 human partners:{Q92858}
	Pathogen[HTLV2_gag P03346] interacts with 1 human partners:{Q92858}
	Pathogen[HTLV2_env P03383] interacts with 1 human partners:{Q92858}
	Pathogen[HTLV2_tax2 P03410] interacts with 1 human partners:{Q92858}
	Pathogen[HTLV1_env P14075] interacts with 1 human partners:{Q92858}
	Pathogen[HTLV1_rex P0C206] interacts with 1 human partners:{Q92858}
	Pathogen[HTLV2_pol P03363] interacts with 1 human partners:{Q92858}
[Cluster 156]GO:0033146+P	biological_process	[name] regulation of intracellular estrogen receptor signaling pathway	[def] "Any process that modulates the frequency, rate or extent of the activity of an intracellular estrogen receptor signaling pathway." [GOC
	Pathogen[HTLV1_hbz Q2Q067] interacts with 3 human partners:{P12931;Q86X55;Q8WXU2}
	Pathogen[HTLV2_rex Q85601] interacts with 3 human partners:{P12931;Q86X55;Q8WXU2}
	Pathogen[HTLV1_tax P14079] interacts with 2 human partners:{P12931;Q8WXU2}
	Pathogen[HTLV2_gag P03346] interacts with 3 human partners:{P12931;Q86X55;Q8WXU2}
	Pathogen[HTLV2_env P03383] interacts with 3 human partners:{P12931;Q86X55;Q8WXU2}
	Pathogen[HTLV2_tax2 P03410] interacts with 3 human partners:{P12931;Q86X55;Q8WXU2}
	Pathogen[HTLV1_env P14075] interacts with 3 human partners:{P12931;Q86X55;Q8WXU2}
	Pathogen[HTLV1_rex P0C206] interacts with 3 human partners:{P12931;Q86X55;Q8WXU2}
	Pathogen[HTLV2_pol P03363] interacts with 3 human partners:{P12931;Q86X55;Q8WXU2}
[Cluster 157]GO:0005979+P	biological_process	[name] regulation of glycogen biosynthetic process	[def] "Any process that modulates the frequency, rate or extent of the chemical reactions and pathways resulting in the formation of glycogen." [GOC
	Pathogen[HTLV1_hbz Q2Q067] interacts with 5 human partners:{P31749;P62136;P42345;P62140;Q9BT40}
	Pathogen[HTLV2_rex Q85601] interacts with 5 human partners:{P31749;P62136;P42345;P62140;Q9BT40}
	Pathogen[HTLV1_tax P14079] interacts with 4 human partners:{P62136;P42345;P62140;Q9BT40}
	Pathogen[HTLV2_gag P03346] interacts with 5 human partners:{P31749;P62136;P42345;P62140;Q9BT40}
	Pathogen[HTLV2_env P03383] interacts with 5 human partners:{P31749;P62136;P42345;P62140;Q9BT40}
	Pathogen[HTLV2_tax2 P03410] interacts with 5 human partners:{P31749;P62136;P42345;P62140;Q9BT40}
	Pathogen[HTLV1_env P14075] interacts with 5 human partners:{P31749;P62136;P42345;P62140;Q9BT40}
	Pathogen[HTLV1_rex P0C206] interacts with 5 human partners:{P31749;P62136;P42345;P62140;Q9BT40}
	Pathogen[HTLV2_pol P03363] interacts with 6 human partners:{P31749;O95685;P62136;P42345;P62140;Q9BT40}
[Cluster 158]GO:0045870+P	biological_process	[name] positive regulation of retroviral genome replication	[def] "Any process that activates or increases the frequency, rate or extent of retroviral genome replication." [GOC
	Pathogen[HTLV1_hbz Q2Q067] interacts with 1 human partners:{P11388}
	Pathogen[HTLV2_rex Q85601] interacts with 1 human partners:{P11388}
	Pathogen[HTLV1_tax P14079] interacts with 1 human partners:{P11388}
	Pathogen[HTLV2_gag P03346] interacts with 1 human partners:{P11388}
	Pathogen[HTLV2_env P03383] interacts with 1 human partners:{P11388}
	Pathogen[HTLV2_tax2 P03410] interacts with 1 human partners:{P11388}
	Pathogen[HTLV1_env P14075] interacts with 1 human partners:{P11388}
	Pathogen[HTLV1_rex P0C206] interacts with 1 human partners:{P11388}
	Pathogen[HTLV2_pol P03363] interacts with 1 human partners:{P11388}
[Cluster 159]GO:0006811+P	biological_process	[name] ion transport	[def] "The directed movement of charged atoms or small charged molecules into, out of or within a cell, or between cells, by means of some agent such as a transporter or pore." [GOC
	Pathogen[HTLV1_hbz Q2Q067] interacts with 9 human partners:{Q9H0H5;Q14847;Q9BSW2;O00305;Q9H4A3;P35612;Q86UT5;Q16595;P54284}
	Pathogen[HTLV2_rex Q85601] interacts with 9 human partners:{Q9H0H5;Q14847;Q9BSW2;O00305;Q9H4A3;P35612;Q86UT5;Q16595;P54284}
	Pathogen[HTLV1_tax P14079] interacts with 11 human partners:{Q9H0H5;P21796;Q14847;Q9BSW2;O00305;Q9H4A3;Q9UI12;P35612;Q86UT5;Q16595;P54284}
	Pathogen[HTLV2_gag P03346] interacts with 23 human partners:{Q9H0H5;Q02641;P15313;O75964;Q08289;P21796;P36543;Q14847;P56385;Q99766;Q9BSW2;P24539;O00305;P18859;Q9H4A3;Q9UI12;P38606;P35612;Q86UT5;Q16595;Q96LB4;O75348;P54284}
	Pathogen[HTLV2_env P03383] interacts with 9 human partners:{P21796;Q14847;P19634;Q9BSW2;O00305;Q9H4A3;Q9UI12;P35612;Q86UT5}
	Pathogen[HTLV2_tax2 P03410] interacts with 9 human partners:{Q9H0H5;Q14847;O00305;Q9H4A3;Q9UI12;P35612;Q86UT5;Q16595;P54284}
	Pathogen[HTLV1_env P14075] interacts with 5 human partners:{P21796;Q14847;Q9BSW2;O00305;Q86UT5}
	Pathogen[HTLV1_rex P0C206] interacts with 10 human partners:{Q9H0H5;Q14847;Q9BSW2;O00305;Q9H4A3;Q9UI12;P35612;Q86UT5;Q16595;P54284}
	Pathogen[HTLV2_pol P03363] interacts with 21 human partners:{Q9H0H5;Q02641;P15313;Q08289;P21796;P36543;Q14847;Q99766;Q9BSW2;P24539;O00305;P18859;Q9H4A3;Q9UI12;P38606;P35612;Q86UT5;Q16595;Q96LB4;O75348;P54284}
[Cluster 160]GO:2000982+P	biological_process	[name] positive regulation of inner ear receptor cell differentiation	[def] "Any process that activates or increases the frequency, rate or extent of inner ear receptor cell differentiation." [GOC
	Pathogen[HTLV1_hbz Q2Q067] interacts with 1 human partners:{Q92858}
	Pathogen[HTLV2_rex Q85601] interacts with 1 human partners:{Q92858}
	Pathogen[HTLV1_tax P14079] interacts with 1 human partners:{Q92858}
	Pathogen[HTLV2_gag P03346] interacts with 1 human partners:{Q92858}
	Pathogen[HTLV2_env P03383] interacts with 1 human partners:{Q92858}
	Pathogen[HTLV2_tax2 P03410] interacts with 1 human partners:{Q92858}
	Pathogen[HTLV1_env P14075] interacts with 1 human partners:{Q92858}
	Pathogen[HTLV1_rex P0C206] interacts with 1 human partners:{Q92858}
	Pathogen[HTLV2_pol P03363] interacts with 1 human partners:{Q92858}
[Cluster 161]GO:0010626+P	biological_process	[name] negative regulation of Schwann cell proliferation	[def] "Any process that decreases the frequency or extent of the multiplication or reproduction of Schwann cells, resulting in the expansion of their population. Schwann cells are a type of glial cell in the peripheral nervous system." [GOC
	Pathogen[HTLV1_hbz Q2Q067] interacts with 4 human partners:{P12755;Q8N5U6;Q9UPY3;Q99929}
	Pathogen[HTLV2_rex Q85601] interacts with 3 human partners:{P12755;Q8N5U6;Q99929}
	Pathogen[HTLV1_tax P14079] interacts with 3 human partners:{P12755;Q8N5U6;Q99929}
	Pathogen[HTLV2_gag P03346] interacts with 4 human partners:{P12755;Q8N5U6;Q9UPY3;Q99929}
	Pathogen[HTLV2_env P03383] interacts with 3 human partners:{P12755;Q8N5U6;Q99929}
	Pathogen[HTLV2_tax2 P03410] interacts with 4 human partners:{P12755;Q8N5U6;Q9UPY3;Q99929}
	Pathogen[HTLV1_env P14075] interacts with 3 human partners:{P12755;Q8N5U6;Q99929}
	Pathogen[HTLV1_rex P0C206] interacts with 3 human partners:{P12755;Q8N5U6;Q99929}
	Pathogen[HTLV2_pol P03363] interacts with 4 human partners:{P12755;Q8N5U6;Q9UPY3;Q99929}
[Cluster 162]GO:0010044+P	biological_process	[name] response to aluminum ion	[def] "Any process that results in a change in state or activity of a cell or an organism (in terms of movement, secretion, enzyme production, gene expression, etc.) as a result of an aluminum ion stimulus." [GOC
	Pathogen[HTLV1_hbz Q2Q067] interacts with 1 human partners:{P10415}
	Pathogen[HTLV2_rex Q85601] interacts with 1 human partners:{P10415}
	Pathogen[HTLV1_tax P14079] interacts with 1 human partners:{P10415}
	Pathogen[HTLV2_gag P03346] interacts with 2 human partners:{P10415;P09417}
	Pathogen[HTLV2_env P03383] interacts with 1 human partners:{P10415}
	Pathogen[HTLV2_tax2 P03410] interacts with 1 human partners:{P10415}
	Pathogen[HTLV1_env P14075] interacts with 1 human partners:{P10415}
	Pathogen[HTLV1_rex P0C206] interacts with 1 human partners:{P10415}
	Pathogen[HTLV2_pol P03363] interacts with 1 human partners:{P10415}
[Cluster 163]GO:0045943+P	biological_process	[name] positive regulation of transcription from RNA polymerase I promoter	[def] "Any process that activates or increases the frequency, rate or extent of transcription from an RNA polymerase I promoter." [GOC
	Pathogen[HTLV1_hbz Q2Q067] interacts with 4 human partners:{P17480;Q6T310;Q9UPP1;Q9H6R0}
	Pathogen[HTLV2_rex Q85601] interacts with 4 human partners:{P17480;Q6T310;Q9UPP1;Q9H6R0}
	Pathogen[HTLV1_tax P14079] interacts with 4 human partners:{P17480;Q6T310;Q9UPP1;Q9H6R0}
	Pathogen[HTLV2_gag P03346] interacts with 4 human partners:{P17480;Q6T310;Q9UPP1;Q9H6R0}
	Pathogen[HTLV2_env P03383] interacts with 3 human partners:{P17480;Q9UPP1;Q9H6R0}
	Pathogen[HTLV2_tax2 P03410] interacts with 4 human partners:{P17480;Q6T310;Q9UPP1;Q9H6R0}
	Pathogen[HTLV1_env P14075] interacts with 3 human partners:{P17480;Q9UPP1;Q9H6R0}
	Pathogen[HTLV1_rex P0C206] interacts with 4 human partners:{P17480;Q6T310;Q9UPP1;Q9H6R0}
	Pathogen[HTLV2_pol P03363] interacts with 4 human partners:{P17480;Q6T310;Q9UPP1;Q9H6R0}
[Cluster 164]GO:0045218+P	biological_process	[name] zonula adherens maintenance	[def] "Maintaining the zonula adherens junction, the cell-cell adherens junction formed near the apex of epithelial cells." [GOC
	Pathogen[HTLV1_hbz Q2Q067] interacts with 2 human partners:{Q9P1Y5;Q6IQ23}
	Pathogen[HTLV2_rex Q85601] interacts with 2 human partners:{Q9P1Y5;Q6IQ23}
	Pathogen[HTLV1_tax P14079] interacts with 1 human partners:{Q6IQ23}
	Pathogen[HTLV2_gag P03346] interacts with 2 human partners:{Q9P1Y5;Q6IQ23}
	Pathogen[HTLV2_env P03383] interacts with 1 human partners:{Q6IQ23}
	Pathogen[HTLV2_tax2 P03410] interacts with 2 human partners:{Q9P1Y5;Q6IQ23}
	Pathogen[HTLV1_env P14075] interacts with 1 human partners:{Q6IQ23}
	Pathogen[HTLV1_rex P0C206] interacts with 2 human partners:{Q9P1Y5;Q6IQ23}
	Pathogen[HTLV2_pol P03363] interacts with 2 human partners:{Q9P1Y5;Q6IQ23}
[Cluster 165]GO:0050808+P	biological_process	[name] synapse organization	[def] "A process that is carried out at the cellular level which results in the assembly, arrangement of constituent parts, or disassembly of a synapse, the junction between a neuron and a target (neuron, muscle, or secretory cell)." [GOC
	Pathogen[HTLV1_hbz Q2Q067] interacts with 9 human partners:{O75914;Q12955;Q9Y4I1;O76070;Q9NYF0;Q92574;O14640;Q96DA2;P35222}
	Pathogen[HTLV2_rex Q85601] interacts with 9 human partners:{O75914;Q12955;Q9Y4I1;O76070;Q9NYF0;Q92574;O14640;Q96DA2;P35222}
	Pathogen[HTLV1_tax P14079] interacts with 7 human partners:{O75914;Q12955;Q9Y4I1;O76070;Q92574;O14640;P35222}
	Pathogen[HTLV2_gag P03346] interacts with 9 human partners:{O75914;Q12955;Q9Y4I1;O76070;Q9NYF0;Q92574;O14640;Q96DA2;P35222}
	Pathogen[HTLV2_env P03383] interacts with 5 human partners:{O75914;Q12955;Q9Y4I1;O14640;P35222}
	Pathogen[HTLV2_tax2 P03410] interacts with 9 human partners:{O75914;Q12955;Q9Y4I1;O76070;Q9NYF0;Q92574;O14640;Q96DA2;P35222}
	Pathogen[HTLV1_env P14075] interacts with 4 human partners:{O75914;Q9Y4I1;O14640;P35222}
	Pathogen[HTLV1_rex P0C206] interacts with 9 human partners:{O75914;Q12955;Q9Y4I1;O76070;Q9NYF0;Q92574;O14640;Q96DA2;P35222}
	Pathogen[HTLV2_pol P03363] interacts with 9 human partners:{O75914;Q12955;Q9Y4I1;O76070;Q9NYF0;Q92574;O14640;Q96DA2;P35222}
[Cluster 166]GO:0060292+P	biological_process	[name] long term synaptic depression	[def] "A process that modulates synaptic plasticity such that synapses are changed resulting in the decrease in the rate, or frequency of synaptic transmission at the synapse." [GOC
	Pathogen[HTLV1_hbz Q2Q067] interacts with 4 human partners:{P11831;A4D2P6;P61764;Q9NYY3}
	Pathogen[HTLV2_rex Q85601] interacts with 4 human partners:{P11831;A4D2P6;P61764;Q9NYY3}
	Pathogen[HTLV1_tax P14079] interacts with 3 human partners:{A4D2P6;P61764;Q9NYY3}
	Pathogen[HTLV2_gag P03346] interacts with 4 human partners:{P11831;A4D2P6;P61764;Q9NYY3}
	Pathogen[HTLV2_env P03383] interacts with 3 human partners:{P11831;A4D2P6;Q9NYY3}
	Pathogen[HTLV2_tax2 P03410] interacts with 4 human partners:{P11831;A4D2P6;P61764;Q9NYY3}
	Pathogen[HTLV1_env P14075] interacts with 3 human partners:{P11831;A4D2P6;Q9NYY3}
	Pathogen[HTLV1_rex P0C206] interacts with 4 human partners:{P11831;A4D2P6;P61764;Q9NYY3}
	Pathogen[HTLV2_pol P03363] interacts with 4 human partners:{P11831;A4D2P6;P61764;Q9NYY3}
[Cluster 167]GO:0021797+P	biological_process	[name] forebrain anterior/posterior pattern specification	[def] "The creation of specific areas of progenitor domains along the anterior-posterior axis of the developing forebrain." [GO_REF
	Pathogen[HTLV1_hbz Q2Q067] interacts with 5 human partners:{Q8TBJ5;O95343;O15169;P26367;A0PJY2}
	Pathogen[HTLV2_rex Q85601] interacts with 5 human partners:{Q8TBJ5;O95343;O15169;P26367;A0PJY2}
	Pathogen[HTLV1_tax P14079] interacts with 3 human partners:{O95343;O15169;P26367}
	Pathogen[HTLV2_gag P03346] interacts with 6 human partners:{Q8TBJ5;O95343;P04628;O15169;P26367;A0PJY2}
	Pathogen[HTLV2_env P03383] interacts with 3 human partners:{O95343;O15169;P26367}
	Pathogen[HTLV2_tax2 P03410] interacts with 5 human partners:{Q8TBJ5;O95343;O15169;P26367;A0PJY2}
	Pathogen[HTLV1_env P14075] interacts with 4 human partners:{O95343;P04628;O15169;P26367}
	Pathogen[HTLV1_rex P0C206] interacts with 3 human partners:{O95343;O15169;P26367}
	Pathogen[HTLV2_pol P03363] interacts with 6 human partners:{Q8TBJ5;O95343;P04628;O15169;P26367;A0PJY2}
[Cluster 168]GO:0072678+P	biological_process	[name] T cell migration	[def] "The movement of a T cell within or between different tissues and organs of the body." [CL
	Pathogen[HTLV1_hbz Q2Q067] interacts with 1 human partners:{P43403}
	Pathogen[HTLV2_rex Q85601] interacts with 1 human partners:{P43403}
	Pathogen[HTLV1_tax P14079] interacts with 1 human partners:{P43403}
	Pathogen[HTLV2_gag P03346] interacts with 1 human partners:{P43403}
	Pathogen[HTLV2_env P03383] interacts with 1 human partners:{P43403}
	Pathogen[HTLV2_tax2 P03410] interacts with 1 human partners:{P43403}
	Pathogen[HTLV1_env P14075] interacts with 1 human partners:{P43403}
	Pathogen[HTLV1_rex P0C206] interacts with 1 human partners:{P43403}
	Pathogen[HTLV2_pol P03363] interacts with 1 human partners:{P43403}
[Cluster 169]GO:0051983+P	biological_process	[name] regulation of chromosome segregation	[def] "Any process that modulates the frequency, rate or extent of chromosome segregation, the process in which genetic material, in the form of chromosomes, is organized and then physically separated and apportioned to two or more sets." [GOC
	Pathogen[HTLV1_hbz Q2Q067] interacts with 4 human partners:{Q96GD4;O43684;O43683;Q99661}
	Pathogen[HTLV2_rex Q85601] interacts with 4 human partners:{Q96GD4;O43684;O43683;Q99661}
	Pathogen[HTLV1_tax P14079] interacts with 4 human partners:{Q96GD4;O43684;Q8N4N8;Q99661}
	Pathogen[HTLV2_gag P03346] interacts with 4 human partners:{Q96GD4;O43684;O43683;Q99661}
	Pathogen[HTLV2_env P03383] interacts with 3 human partners:{Q96GD4;O43684;O43683}
	Pathogen[HTLV2_tax2 P03410] interacts with 5 human partners:{Q96GD4;O43684;Q8N4N8;O43683;Q99661}
	Pathogen[HTLV1_env P14075] interacts with 3 human partners:{Q96GD4;O43684;O43683}
	Pathogen[HTLV1_rex P0C206] interacts with 5 human partners:{Q96GD4;O43684;Q8N4N8;O43683;Q99661}
	Pathogen[HTLV2_pol P03363] interacts with 4 human partners:{Q96GD4;O43684;O43683;Q99661}
[Cluster 170]GO:0060717+P	biological_process	[name] chorion development	[def] "The biological process whose specific outcome is the progression of a chorion from an initial condition to its mature state. This process begins with the formation of the structure and ends with the mature structure. The chorion is an extraembryonic membrane." [GOC
	Pathogen[HTLV1_hbz Q2Q067] interacts with 1 human partners:{Q6ZW49}
	Pathogen[HTLV2_rex Q85601] interacts with 1 human partners:{Q6ZW49}
	Pathogen[HTLV1_tax P14079] interacts with 1 human partners:{Q6ZW49}
	Pathogen[HTLV2_gag P03346] interacts with 1 human partners:{Q6ZW49}
	Pathogen[HTLV2_env P03383] interacts with 1 human partners:{Q6ZW49}
	Pathogen[HTLV2_tax2 P03410] interacts with 1 human partners:{Q6ZW49}
	Pathogen[HTLV1_env P14075] interacts with 1 human partners:{Q6ZW49}
	Pathogen[HTLV1_rex P0C206] interacts with 1 human partners:{Q6ZW49}
	Pathogen[HTLV2_pol P03363] interacts with 1 human partners:{Q6ZW49}
[Cluster 171]GO:0043508+P	biological_process	[name] negative regulation of JUN kinase activity	[def] "Any process that stops, prevents, or reduces the frequency, rate or extent of JUN kinase activity." [GOC
	Pathogen[HTLV1_hbz Q2Q067] interacts with 7 human partners:{Q8TD23;Q9UQF2;Q9H422;O15350;Q96BJ3;Q53EL6;Q9Y6W6}
	Pathogen[HTLV2_rex Q85601] interacts with 7 human partners:{Q8TD23;Q9UQF2;Q9H422;O15350;Q96BJ3;Q53EL6;Q9Y6W6}
	Pathogen[HTLV1_tax P14079] interacts with 4 human partners:{Q9H422;O15350;Q53EL6;Q9Y6W6}
	Pathogen[HTLV2_gag P03346] interacts with 8 human partners:{Q8TD23;Q9UQF2;Q9H422;O15350;Q96BJ3;Q53EL6;Q9Y6W6;P09211}
	Pathogen[HTLV2_env P03383] interacts with 3 human partners:{Q9H422;O15350;Q53EL6}
	Pathogen[HTLV2_tax2 P03410] interacts with 7 human partners:{Q8TD23;Q9UQF2;Q9H422;O15350;Q96BJ3;Q53EL6;Q9Y6W6}
	Pathogen[HTLV1_env P14075] interacts with 4 human partners:{Q9H422;O15350;Q53EL6;Q9Y6W6}
	Pathogen[HTLV1_rex P0C206] interacts with 7 human partners:{Q8TD23;Q9UQF2;Q9H422;O15350;Q96BJ3;Q53EL6;Q9Y6W6}
	Pathogen[HTLV2_pol P03363] interacts with 8 human partners:{Q8TD23;Q9UQF2;Q9H422;O15350;Q96BJ3;Q53EL6;Q9Y6W6;P09211}
[Cluster 172]GO:0060065+P	biological_process	[name] uterus development	[def] "The reproductive developmental process whose specific outcome is the progression of the uterus over time, from its formation to the mature structure." [GOC
	Pathogen[HTLV1_hbz Q2Q067] interacts with 4 human partners:{Q8IZQ8;P23771;P12931;P48742}
	Pathogen[HTLV2_rex Q85601] interacts with 4 human partners:{Q8IZQ8;P23771;P12931;P48742}
	Pathogen[HTLV1_tax P14079] interacts with 4 human partners:{Q8IZQ8;P23771;P12931;P48742}
	Pathogen[HTLV2_gag P03346] interacts with 5 human partners:{Q8IZQ8;Q92731;P23771;P12931;P48742}
	Pathogen[HTLV2_env P03383] interacts with 6 human partners:{Q8IZQ8;Q92731;P23771;P12931;P03372;P48742}
	Pathogen[HTLV2_tax2 P03410] interacts with 4 human partners:{Q8IZQ8;P23771;P12931;P48742}
	Pathogen[HTLV1_env P14075] interacts with 6 human partners:{Q8IZQ8;Q92731;P23771;P12931;P03372;P48742}
	Pathogen[HTLV1_rex P0C206] interacts with 4 human partners:{Q8IZQ8;P23771;P12931;P48742}
	Pathogen[HTLV2_pol P03363] interacts with 5 human partners:{Q8IZQ8;Q92731;P23771;P12931;P48742}
[Cluster 173]GO:0014898+P	biological_process	[name] cardiac muscle hypertrophy in response to stress	[def] "The enlargement or overgrowth of all or part of the heart muscle due to an increase in size (not length) of individual cardiac muscle fibers, without cell division." [GOC
	Pathogen[HTLV1_hbz Q2Q067] interacts with 3 human partners:{P56524;O94983;Q9UBP5}
	Pathogen[HTLV2_rex Q85601] interacts with 3 human partners:{P56524;O94983;Q9UBP5}
	Pathogen[HTLV1_tax P14079] interacts with 3 human partners:{P56524;O94983;Q9UBP5}
	Pathogen[HTLV2_gag P03346] interacts with 3 human partners:{P56524;O94983;Q9UBP5}
	Pathogen[HTLV2_env P03383] interacts with 3 human partners:{P56524;O94983;Q9UBP5}
	Pathogen[HTLV2_tax2 P03410] interacts with 3 human partners:{P56524;O94983;Q9UBP5}
	Pathogen[HTLV1_env P14075] interacts with 3 human partners:{P56524;O94983;Q9UBP5}
	Pathogen[HTLV1_rex P0C206] interacts with 3 human partners:{P56524;O94983;Q9UBP5}
	Pathogen[HTLV2_pol P03363] interacts with 3 human partners:{P56524;O94983;Q9UBP5}
[Cluster 174]GO:0021526+P	biological_process	[name] medial motor column neuron differentiation	[def] "The process in which differentiating motor neurons in the neural tube acquire the specialized structural and/or functional features of medial motor column neurons. Medial motor column neurons are generated at all rostrocaudal levels and send axons to the axial muscles (medial group) and to the body wall muscles (lateral group). Differentiation includes the processes involved in commitment …
	Pathogen[HTLV1_hbz Q2Q067] interacts with 2 human partners:{Q969G2;Q9UBR4}
	Pathogen[HTLV2_rex Q85601] interacts with 2 human partners:{Q969G2;Q9UBR4}
	Pathogen[HTLV1_tax P14079] interacts with 2 human partners:{Q969G2;Q9UBR4}
	Pathogen[HTLV2_gag P03346] interacts with 2 human partners:{Q969G2;Q9UBR4}
	Pathogen[HTLV2_env P03383] interacts with 2 human partners:{Q969G2;Q9UBR4}
	Pathogen[HTLV2_tax2 P03410] interacts with 2 human partners:{Q969G2;Q9UBR4}
	Pathogen[HTLV1_env P14075] interacts with 2 human partners:{Q969G2;Q9UBR4}
	Pathogen[HTLV1_rex P0C206] interacts with 2 human partners:{Q969G2;Q9UBR4}
	Pathogen[HTLV2_pol P03363] interacts with 2 human partners:{Q969G2;Q9UBR4}
[Cluster 175]GO:0060394+P	biological_process	[name] negative regulation of pathway-restricted SMAD protein phosphorylation	[def] "Any process that decreases the rate, frequency or extent of pathway-restricted SMAD protein phosphorylation. Pathway-restricted SMAD proteins and common-partner SMAD proteins are involved in the transforming growth factor beta receptor signaling pathways." [GOC
	Pathogen[HTLV1_hbz Q2Q067] interacts with 2 human partners:{O15105;O43541}
	Pathogen[HTLV2_rex Q85601] interacts with 2 human partners:{O15105;O43541}
	Pathogen[HTLV1_tax P14079] interacts with 2 human partners:{O15105;O43541}
	Pathogen[HTLV2_gag P03346] interacts with 2 human partners:{O15105;O43541}
	Pathogen[HTLV2_env P03383] interacts with 2 human partners:{O15105;O43541}
	Pathogen[HTLV2_tax2 P03410] interacts with 2 human partners:{O15105;O43541}
	Pathogen[HTLV1_env P14075] interacts with 2 human partners:{O15105;O43541}
	Pathogen[HTLV1_rex P0C206] interacts with 2 human partners:{O15105;O43541}
	Pathogen[HTLV2_pol P03363] interacts with 2 human partners:{O15105;O43541}
[Cluster 176]GO:0060900+P	biological_process	[name] embryonic camera-type eye formation	[def] "The developmental process pertaining to the initial formation of a camera-type eye from unspecified neurectoderm. This process begins with the differentiation of cells that form the optic field and ends when the optic cup has attained its shape." [GOC
	Pathogen[HTLV1_hbz Q2Q067] interacts with 1 human partners:{Q15672}
	Pathogen[HTLV2_rex Q85601] interacts with 1 human partners:{Q15672}
	Pathogen[HTLV1_tax P14079] interacts with 1 human partners:{Q15672}
	Pathogen[HTLV2_gag P03346] interacts with 1 human partners:{Q15672}
	Pathogen[HTLV2_env P03383] interacts with 1 human partners:{Q15672}
	Pathogen[HTLV2_tax2 P03410] interacts with 1 human partners:{Q15672}
	Pathogen[HTLV1_env P14075] interacts with 1 human partners:{Q15672}
	Pathogen[HTLV1_rex P0C206] interacts with 1 human partners:{Q15672}
	Pathogen[HTLV2_pol P03363] interacts with 1 human partners:{Q15672}
[Cluster 177]GO:0021599+P	biological_process	[name] abducens nerve formation	[def] "The process that gives rise to the abducens nerve. This process pertains to the initial formation of a structure from unspecified parts. The motor function of the abducens nerve is to contract the lateral rectus which results in abduction of the eye." [GO_REF
	Pathogen[HTLV1_hbz Q2Q067] interacts with 1 human partners:{P49639}
	Pathogen[HTLV2_rex Q85601] interacts with 1 human partners:{P49639}
	Pathogen[HTLV1_tax P14079] interacts with 1 human partners:{P49639}
	Pathogen[HTLV2_gag P03346] interacts with 1 human partners:{P49639}
	Pathogen[HTLV2_env P03383] interacts with 1 human partners:{P49639}
	Pathogen[HTLV2_tax2 P03410] interacts with 1 human partners:{P49639}
	Pathogen[HTLV1_env P14075] interacts with 1 human partners:{P49639}
	Pathogen[HTLV1_rex P0C206] interacts with 1 human partners:{P49639}
	Pathogen[HTLV2_pol P03363] interacts with 1 human partners:{P49639}
[Cluster 178]GO:0090116+P	biological_process	[name] C-5 methylation of cytosine	[def] "The covalent transfer of a methyl group to C-5 of cytosine in a DNA molecule." [GOC
	Pathogen[HTLV1_hbz Q2Q067] interacts with 3 human partners:{Q9UBC3;Q9Y6K1;P26358}
	Pathogen[HTLV2_rex Q85601] interacts with 2 human partners:{Q9UBC3;Q9Y6K1}
	Pathogen[HTLV1_tax P14079] interacts with 2 human partners:{Q9UBC3;Q9Y6K1}
	Pathogen[HTLV2_gag P03346] interacts with 4 human partners:{O14717;Q9UBC3;Q9Y6K1;P26358}
	Pathogen[HTLV2_env P03383] interacts with 2 human partners:{Q9UBC3;Q9Y6K1}
	Pathogen[HTLV2_tax2 P03410] interacts with 2 human partners:{Q9UBC3;Q9Y6K1}
	Pathogen[HTLV1_env P14075] interacts with 2 human partners:{Q9UBC3;Q9Y6K1}
	Pathogen[HTLV1_rex P0C206] interacts with 2 human partners:{Q9UBC3;Q9Y6K1}
	Pathogen[HTLV2_pol P03363] interacts with 4 human partners:{O14717;Q9UBC3;Q9Y6K1;P26358}
[Cluster 179]GO:0072176+P	biological_process	[name] nephric duct development	[def] "The process whose specific outcome is the progression of a nephric duct over time, from its initial formation to a mature structure. A nephric duct is a tube that drains a primitive kidney." [GOC
	Pathogen[HTLV1_hbz Q2Q067] interacts with 1 human partners:{P35680}
	Pathogen[HTLV2_rex Q85601] interacts with 1 human partners:{P35680}
	Pathogen[HTLV1_tax P14079] interacts with 1 human partners:{P35680}
	Pathogen[HTLV2_gag P03346] interacts with 1 human partners:{P35680}
	Pathogen[HTLV2_env P03383] interacts with 1 human partners:{P35680}
	Pathogen[HTLV2_tax2 P03410] interacts with 1 human partners:{P35680}
	Pathogen[HTLV1_env P14075] interacts with 1 human partners:{P35680}
	Pathogen[HTLV1_rex P0C206] interacts with 1 human partners:{P35680}
	Pathogen[HTLV2_pol P03363] interacts with 1 human partners:{P35680}
[Cluster 180]GO:0051492+P	biological_process	[name] regulation of stress fiber assembly	[def] "Any process that modulates the frequency, rate or extent of the assembly of a stress fiber, a bundle of microfilaments and other proteins found in fibroblasts." [GOC
	Pathogen[HTLV1_hbz Q2Q067] interacts with 4 human partners:{O75116;Q13464;Q8N3V7;Q92574}
	Pathogen[HTLV2_rex Q85601] interacts with 4 human partners:{O75116;Q13464;Q8N3V7;Q92574}
	Pathogen[HTLV1_tax P14079] interacts with 4 human partners:{O75116;Q13464;Q8N3V7;Q92574}
	Pathogen[HTLV2_gag P03346] interacts with 4 human partners:{O75116;Q13464;Q8N3V7;Q92574}
	Pathogen[HTLV2_env P03383] interacts with 3 human partners:{O75116;Q13464;Q8N3V7}
	Pathogen[HTLV2_tax2 P03410] interacts with 4 human partners:{O75116;Q13464;Q8N3V7;Q92574}
	Pathogen[HTLV1_env P14075] interacts with 2 human partners:{O75116;Q13464}
	Pathogen[HTLV1_rex P0C206] interacts with 4 human partners:{O75116;Q13464;Q8N3V7;Q92574}
	Pathogen[HTLV2_pol P03363] interacts with 4 human partners:{O75116;Q13464;Q8N3V7;Q92574}
[Cluster 181]GO:0033617+P	biological_process	[name] mitochondrial respiratory chain complex IV assembly	[def] "The aggregation, arrangement and bonding together of a set of components to form respiratory chain complex IV (also known as cytochrome c oxidase) in the mitochondrial inner membrane." [GOC
	Pathogen[HTLV1_hbz Q2Q067] interacts with 1 human partners:{Q9Y276}
	Pathogen[HTLV2_rex Q85601] interacts with 1 human partners:{Q9Y276}
	Pathogen[HTLV1_tax P14079] interacts with 1 human partners:{Q9Y276}
	Pathogen[HTLV2_gag P03346] interacts with 1 human partners:{Q9Y276}
	Pathogen[HTLV2_env P03383] interacts with 1 human partners:{Q9Y276}
	Pathogen[HTLV2_tax2 P03410] interacts with 1 human partners:{Q9Y276}
	Pathogen[HTLV1_env P14075] interacts with 1 human partners:{Q9Y276}
	Pathogen[HTLV1_rex P0C206] interacts with 1 human partners:{Q9Y276}
	Pathogen[HTLV2_pol P03363] interacts with 1 human partners:{Q9Y276}
[Cluster 182]GO:0060027+P	biological_process	[name] convergent extension involved in gastrulation	[def] "The morphogenetic process in which an epithelium narrows along one axis and lengthens in a perpendicular axis usually resulting in the formation of the three primary germ layers, ectoderm, mesoderm and endoderm." [GOC
	Pathogen[HTLV1_hbz Q2Q067] interacts with 3 human partners:{Q9NPJ1;Q7Z494;Q96RK4}
	Pathogen[HTLV2_rex Q85601] interacts with 3 human partners:{Q9NPJ1;Q7Z494;Q96RK4}
	Pathogen[HTLV1_tax P14079] interacts with 3 human partners:{Q9NPJ1;Q7Z494;Q96RK4}
	Pathogen[HTLV2_gag P03346] interacts with 3 human partners:{Q9NPJ1;Q7Z494;Q96RK4}
	Pathogen[HTLV2_env P03383] interacts with 3 human partners:{Q9NPJ1;Q7Z494;Q96RK4}
	Pathogen[HTLV2_tax2 P03410] interacts with 3 human partners:{Q9NPJ1;Q7Z494;Q96RK4}
	Pathogen[HTLV1_env P14075] interacts with 3 human partners:{Q9NPJ1;Q7Z494;Q96RK4}
	Pathogen[HTLV1_rex P0C206] interacts with 3 human partners:{Q9NPJ1;Q7Z494;Q96RK4}
	Pathogen[HTLV2_pol P03363] interacts with 3 human partners:{Q9NPJ1;Q7Z494;Q96RK4}
[Cluster 183]GO:0000380+P	biological_process	[name] alternative nuclear mRNA splicing, via spliceosome	[def] "The process of generating multiple mRNA molecules from a given set of exons by differential use of exons from the primary transcript(s) to form multiple mature mRNAs that vary in their exon composition." [GOC
	Pathogen[HTLV1_hbz Q2Q067] interacts with 6 human partners:{P09651;P23246;Q9BZC1;P52272;Q14004;Q96IZ7}
	Pathogen[HTLV2_rex Q85601] interacts with 6 human partners:{P09651;P23246;Q9BZC1;P52272;Q14004;Q96IZ7}
	Pathogen[HTLV1_tax P14079] interacts with 6 human partners:{P09651;P23246;Q9BZC1;P52272;Q14004;Q96IZ7}
	Pathogen[HTLV2_gag P03346] interacts with 7 human partners:{P09651;P23246;Q9BZC1;P52272;O95391;Q14004;Q96IZ7}
	Pathogen[HTLV2_env P03383] interacts with 6 human partners:{P09651;P23246;Q9BZC1;P52272;Q14004;Q96IZ7}
	Pathogen[HTLV2_tax2 P03410] interacts with 7 human partners:{P09651;P23246;Q9BZC1;P52272;O95391;Q14004;Q96IZ7}
	Pathogen[HTLV1_env P14075] interacts with 5 human partners:{P09651;P23246;Q9BZC1;P52272;Q14004}
	Pathogen[HTLV1_rex P0C206] interacts with 6 human partners:{P09651;P23246;Q9BZC1;P52272;Q14004;Q96IZ7}
	Pathogen[HTLV2_pol P03363] interacts with 7 human partners:{P09651;P23246;Q9BZC1;P52272;O95391;Q14004;Q96IZ7}
[Cluster 184]GO:0006997+P	biological_process	[name] nucleus organization	[def] "A process that is carried out at the cellular level which results in the assembly, arrangement of constituent parts, or disassembly of the nucleus." [GOC
	Pathogen[HTLV1_hbz Q2Q067] interacts with 4 human partners:{Q14980;P02545;Q8NF91;O15265}
	Pathogen[HTLV2_rex Q85601] interacts with 6 human partners:{Q14980;P04553;P02545;P04554;Q8NF91;O15265}
	Pathogen[HTLV1_tax P14079] interacts with 4 human partners:{Q14980;P02545;Q8NF91;O15265}
	Pathogen[HTLV2_gag P03346] interacts with 6 human partners:{Q14980;P04553;P02545;P04554;Q8NF91;O15265}
	Pathogen[HTLV2_env P03383] interacts with 4 human partners:{Q14980;P02545;Q8NF91;O15265}
	Pathogen[HTLV2_tax2 P03410] interacts with 6 human partners:{Q14980;P04553;P02545;P04554;Q8NF91;O15265}
	Pathogen[HTLV1_env P14075] interacts with 4 human partners:{Q14980;P02545;Q8NF91;O15265}
	Pathogen[HTLV1_rex P0C206] interacts with 4 human partners:{Q14980;P02545;Q8NF91;O15265}
	Pathogen[HTLV2_pol P03363] interacts with 6 human partners:{Q14980;P04553;P02545;P04554;Q8NF91;O15265}
[Cluster 185]GO:0043951+P	biological_process	[name] negative regulation of cAMP-mediated signaling	[def] "Any process which stops, prevents, or reduces the frequency, rate or extent of cAMP-mediated signaling, a series of molecular signals in which a cell uses cyclic AMP to convert an extracellular signal into a response." [GOC
	Pathogen[HTLV1_hbz Q2Q067] interacts with 3 human partners:{P49427;O60291;P63146}
	Pathogen[HTLV2_rex Q85601] interacts with 3 human partners:{P49427;O60291;P63146}
	Pathogen[HTLV1_tax P14079] interacts with 3 human partners:{P49427;O60291;P63146}
	Pathogen[HTLV2_gag P03346] interacts with 3 human partners:{P49427;O60291;P63146}
	Pathogen[HTLV2_env P03383] interacts with 3 human partners:{P49427;O60291;P63146}
	Pathogen[HTLV2_tax2 P03410] interacts with 3 human partners:{P49427;O60291;P63146}
	Pathogen[HTLV1_env P14075] interacts with 3 human partners:{P49427;O60291;P63146}
	Pathogen[HTLV1_rex P0C206] interacts with 3 human partners:{P49427;O60291;P63146}
	Pathogen[HTLV2_pol P03363] interacts with 3 human partners:{P49427;O60291;P63146}
[Cluster 186]GO:0045668+P	biological_process	[name] negative regulation of osteoblast differentiation	[def] "Any process that stops, prevents, or reduces the frequency, rate or extent of osteoblast differentiation." [GOC
	Pathogen[HTLV1_hbz Q2Q067] interacts with 20 human partners:{Q9UMX1;Q8WUI4;P56524;O00255;P12755;Q99966;Q00534;P84022;Q9Y2T1;Q8WVJ9;P48431;P61296;Q9H6W3;Q15672;P41134;Q9UGP4;Q9UQL6;Q14596;Q02363;Q02535}
	Pathogen[HTLV2_rex Q85601] interacts with 20 human partners:{Q9UMX1;Q8WUI4;P56524;O00255;P12755;Q99966;Q00534;P84022;Q9Y2T1;Q8WVJ9;P48431;P61296;Q9H6W3;Q15672;P41134;Q9UGP4;Q9UQL6;Q14596;Q02363;Q02535}
	Pathogen[HTLV1_tax P14079] interacts with 18 human partners:{Q9UMX1;Q8WUI4;P56524;O00255;P12755;Q99966;Q9Y2T1;Q8WVJ9;P48431;P61296;Q9H6W3;Q15672;P41134;Q9UGP4;Q9UQL6;Q14596;Q02363;Q02535}
	Pathogen[HTLV2_gag P03346] interacts with 21 human partners:{Q9UMX1;Q8WUI4;P50616;P56524;O00255;P12755;Q99966;Q00534;P84022;Q9Y2T1;Q8WVJ9;P48431;P61296;Q9H6W3;Q15672;P41134;Q9UGP4;Q9UQL6;Q14596;Q02363;Q02535}
	Pathogen[HTLV2_env P03383] interacts with 19 human partners:{Q9UMX1;Q8WUI4;P56524;O00255;P12755;Q99966;Q00534;P84022;Q8WVJ9;P48431;P61296;Q9H6W3;Q15672;P41134;Q9UGP4;Q9UQL6;Q14596;Q02363;Q02535}
	Pathogen[HTLV2_tax2 P03410] interacts with 20 human partners:{Q9UMX1;Q8WUI4;P56524;O00255;P12755;Q99966;Q00534;P84022;Q9Y2T1;Q8WVJ9;P48431;P61296;Q9H6W3;Q15672;P41134;Q9UGP4;Q9UQL6;Q14596;Q02363;Q02535}
	Pathogen[HTLV1_env P14075] interacts with 17 human partners:{Q8WUI4;P56524;O00255;P12755;Q99966;Q00534;P84022;Q8WVJ9;P48431;P61296;Q9H6W3;Q15672;P41134;Q9UGP4;Q9UQL6;Q02363;Q02535}
	Pathogen[HTLV1_rex P0C206] interacts with 20 human partners:{Q9UMX1;Q8WUI4;P56524;O00255;P12755;Q99966;Q00534;P84022;Q9Y2T1;Q8WVJ9;P48431;P61296;Q9H6W3;Q15672;P41134;Q9UGP4;Q9UQL6;Q14596;Q02363;Q02535}
	Pathogen[HTLV2_pol P03363] interacts with 21 human partners:{Q9UMX1;Q8WUI4;P50616;P56524;O00255;P12755;Q99966;Q00534;P84022;Q9Y2T1;Q8WVJ9;P48431;P61296;Q9H6W3;Q15672;P41134;Q9UGP4;Q9UQL6;Q14596;Q02363;Q02535}
[Cluster 187]GO:0000338+P	biological_process	[name] protein deneddylation	[def] "The removal of a ubiquitin-like protein of the NEDD8 type from a protein." [GOC
	Pathogen[HTLV1_hbz Q2Q067] interacts with 1 human partners:{Q92905}
	Pathogen[HTLV2_rex Q85601] interacts with 1 human partners:{Q92905}
	Pathogen[HTLV1_tax P14079] interacts with 1 human partners:{Q92905}
	Pathogen[HTLV2_gag P03346] interacts with 1 human partners:{Q92905}
	Pathogen[HTLV2_env P03383] interacts with 1 human partners:{Q92905}
	Pathogen[HTLV2_tax2 P03410] interacts with 1 human partners:{Q92905}
	Pathogen[HTLV1_env P14075] interacts with 1 human partners:{Q92905}
	Pathogen[HTLV1_rex P0C206] interacts with 1 human partners:{Q92905}
	Pathogen[HTLV2_pol P03363] interacts with 1 human partners:{Q92905}
[Cluster 188]GO:0010994+P	biological_process	[name] free ubiquitin chain polymerization	[def] "The process of creating free ubiquitin chains, compounds composed of a large number of ubiquitin monomers. These chains are not conjugated to a protein." [GOC
	Pathogen[HTLV1_hbz Q2Q067] interacts with 2 human partners:{Q16763;O00762}
	Pathogen[HTLV2_rex Q85601] interacts with 2 human partners:{Q16763;O00762}
	Pathogen[HTLV1_tax P14079] interacts with 2 human partners:{Q16763;O00762}
	Pathogen[HTLV2_gag P03346] interacts with 2 human partners:{Q16763;O00762}
	Pathogen[HTLV2_env P03383] interacts with 2 human partners:{Q16763;O00762}
	Pathogen[HTLV2_tax2 P03410] interacts with 2 human partners:{Q16763;O00762}
	Pathogen[HTLV1_env P14075] interacts with 2 human partners:{Q16763;O00762}
	Pathogen[HTLV1_rex P0C206] interacts with 2 human partners:{Q16763;O00762}
	Pathogen[HTLV2_pol P03363] interacts with 2 human partners:{Q16763;O00762}
[Cluster 189]GO:0009967+P	biological_process	[name] positive regulation of signal transduction	[def] "Any process that activates or increases the frequency, rate or extent of signal transduction." [GOC
	Pathogen[HTLV1_hbz Q2Q067] interacts with 7 human partners:{Q9UBN7;Q9NXV6;Q5T2T1;Q5SW96;P23771;Q06124;P31751}
	Pathogen[HTLV2_rex Q85601] interacts with 7 human partners:{Q9UBN7;Q9NXV6;Q5T2T1;Q5SW96;P23771;Q06124;P31751}
	Pathogen[HTLV1_tax P14079] interacts with 7 human partners:{Q9UBN7;Q9NXV6;Q5T2T1;Q5SW96;P23771;Q06124;P31751}
	Pathogen[HTLV2_gag P03346] interacts with 8 human partners:{Q9UBN7;Q9NXV6;Q5T2T1;Q5SW96;Q9BY44;P23771;Q06124;P31751}
	Pathogen[HTLV2_env P03383] interacts with 7 human partners:{Q9UBN7;Q9NXV6;Q5T2T1;Q5SW96;P23771;Q06124;P31751}
	Pathogen[HTLV2_tax2 P03410] interacts with 7 human partners:{Q9UBN7;Q9NXV6;Q5T2T1;Q5SW96;P23771;Q06124;P31751}
	Pathogen[HTLV1_env P14075] interacts with 6 human partners:{Q9UBN7;Q5T2T1;Q5SW96;P23771;Q06124;P31751}
	Pathogen[HTLV1_rex P0C206] interacts with 7 human partners:{Q9UBN7;Q9NXV6;Q5T2T1;Q5SW96;P23771;Q06124;P31751}
	Pathogen[HTLV2_pol P03363] interacts with 8 human partners:{Q9UBN7;Q9NXV6;Q5T2T1;Q5SW96;Q9BY44;P23771;Q06124;P31751}
[Cluster 190]GO:0072308+P	biological_process	[name] negative regulation of metanephric nephron tubule epithelial cell differentiation	[def] "Any process that decreases the frequency, rate or extent of metanephric nephron tubule epithelial cell differentiation." [GOC
	Pathogen[HTLV1_hbz Q2Q067] interacts with 1 human partners:{P42224}
	Pathogen[HTLV2_rex Q85601] interacts with 1 human partners:{P42224}
	Pathogen[HTLV1_tax P14079] interacts with 1 human partners:{P42224}
	Pathogen[HTLV2_gag P03346] interacts with 1 human partners:{P42224}
	Pathogen[HTLV2_env P03383] interacts with 1 human partners:{P42224}
	Pathogen[HTLV2_tax2 P03410] interacts with 1 human partners:{P42224}
	Pathogen[HTLV1_env P14075] interacts with 1 human partners:{P42224}
	Pathogen[HTLV1_rex P0C206] interacts with 1 human partners:{P42224}
	Pathogen[HTLV2_pol P03363] interacts with 1 human partners:{P42224}
[Cluster 191]GO:0006911+P	biological_process	[name] phagocytosis, engulfment	[def] "The internalization of bacteria, immune complexes and other particulate matter or of an apoptotic cell by phagocytosis, including the membrane and cytoskeletal processes required, which involves one of three mechanisms
	Pathogen[HTLV1_hbz Q2Q067] interacts with 4 human partners:{P55008;P63000;Q14185;Q92556}
	Pathogen[HTLV2_rex Q85601] interacts with 4 human partners:{P55008;P63000;Q14185;Q92556}
	Pathogen[HTLV1_tax P14079] interacts with 3 human partners:{P55008;Q14185;Q92556}
	Pathogen[HTLV2_gag P03346] interacts with 5 human partners:{P55008;P63000;Q14185;P51809;Q92556}
	Pathogen[HTLV2_env P03383] interacts with 5 human partners:{P55008;P63000;Q14185;P51809;Q92556}
	Pathogen[HTLV2_tax2 P03410] interacts with 4 human partners:{P55008;P63000;Q14185;Q92556}
	Pathogen[HTLV1_env P14075] interacts with 5 human partners:{P55008;P63000;Q14185;P51809;Q92556}
	Pathogen[HTLV1_rex P0C206] interacts with 4 human partners:{P55008;P63000;Q14185;Q92556}
	Pathogen[HTLV2_pol P03363] interacts with 5 human partners:{P55008;P63000;Q14185;P51809;Q92556}
[Cluster 192]GO:0048675+P	biological_process	[name] axon extension	[def] "Long distance growth of a single process." [GOC
	Pathogen[HTLV1_hbz Q2Q067] interacts with 5 human partners:{Q7L576;Q96NZ1;P16298;O14640;Q00535}
	Pathogen[HTLV2_rex Q85601] interacts with 5 human partners:{Q7L576;Q96NZ1;P16298;O14640;Q00535}
	Pathogen[HTLV1_tax P14079] interacts with 6 human partners:{Q7L576;O75385;Q96NZ1;P16298;O14640;Q00535}
	Pathogen[HTLV2_gag P03346] interacts with 7 human partners:{O43602;Q7L576;O75385;Q96NZ1;P16298;O14640;Q00535}
	Pathogen[HTLV2_env P03383] interacts with 4 human partners:{Q7L576;Q96NZ1;O14640;Q00535}
	Pathogen[HTLV2_tax2 P03410] interacts with 5 human partners:{Q7L576;Q96NZ1;P16298;O14640;Q00535}
	Pathogen[HTLV1_env P14075] interacts with 4 human partners:{Q7L576;Q96NZ1;O14640;Q00535}
	Pathogen[HTLV1_rex P0C206] interacts with 5 human partners:{Q7L576;Q96NZ1;P16298;O14640;Q00535}
	Pathogen[HTLV2_pol P03363] interacts with 6 human partners:{O43602;Q7L576;Q96NZ1;P16298;O14640;Q00535}
[Cluster 193]GO:0048169+P	biological_process	[name] regulation of long-term neuronal synaptic plasticity	[def] "A process that modulates long-term neuronal synaptic plasticity, the ability of neuronal synapses to change long-term as circumstances require. Long-term neuronal synaptic plasticity generally involves increase or decrease in actual synapse numbers." [GOC
	Pathogen[HTLV1_hbz Q2Q067] interacts with 8 human partners:{Q86UR5;P01111;Q13554;P01116;P78352;P01112;P62491;P18146}
	Pathogen[HTLV2_rex Q85601] interacts with 8 human partners:{Q86UR5;P01111;Q13554;P01116;P78352;P01112;P62491;P18146}
	Pathogen[HTLV1_tax P14079] interacts with 6 human partners:{Q86UR5;P01111;Q13554;P01116;P01112;P62491}
	Pathogen[HTLV2_gag P03346] interacts with 8 human partners:{Q86UR5;P01111;Q13554;P01116;P78352;P01112;P62491;P18146}
	Pathogen[HTLV2_env P03383] interacts with 6 human partners:{Q86UR5;Q13554;P01116;P78352;P01112;P18146}
	Pathogen[HTLV2_tax2 P03410] interacts with 8 human partners:{Q86UR5;P01111;Q13554;P01116;P78352;P01112;P62491;P18146}
	Pathogen[HTLV1_env P14075] interacts with 7 human partners:{Q86UR5;P01111;Q13554;P01116;P78352;P01112;P18146}
	Pathogen[HTLV1_rex P0C206] interacts with 8 human partners:{Q86UR5;P01111;Q13554;P01116;P78352;P01112;P62491;P18146}
	Pathogen[HTLV2_pol P03363] interacts with 8 human partners:{Q86UR5;P01111;Q13554;P01116;P78352;P01112;P62491;P18146}
[Cluster 194]GO:0051222+P	biological_process	[name] positive regulation of protein transport	[def] "Any process that activates or increases the frequency, rate or extent of the directed movement of a protein into, out of or within a cell, or between cells, by means of some agent such as a transporter or pore." [GOC
	Pathogen[HTLV1_hbz Q2Q067] interacts with 1 human partners:{Q8IUR6}
	Pathogen[HTLV2_rex Q85601] interacts with 1 human partners:{Q8IUR6}
	Pathogen[HTLV1_tax P14079] interacts with 1 human partners:{Q8IUR6}
	Pathogen[HTLV2_gag P03346] interacts with 1 human partners:{Q8IUR6}
	Pathogen[HTLV2_env P03383] interacts with 1 human partners:{Q8IUR6}
	Pathogen[HTLV2_tax2 P03410] interacts with 1 human partners:{Q8IUR6}
	Pathogen[HTLV1_env P14075] interacts with 1 human partners:{Q8IUR6}
	Pathogen[HTLV1_rex P0C206] interacts with 1 human partners:{Q8IUR6}
	Pathogen[HTLV2_pol P03363] interacts with 1 human partners:{Q8IUR6}
[Cluster 195]GO:0030522+P	biological_process	[name] intracellular receptor mediated signaling pathway	[def] "Any series of molecular signals initiated by a ligand binding to an receptor located within a cell." [GOC
	Pathogen[HTLV1_hbz Q2Q067] interacts with 32 human partners:{P10275;P51449;P51843;P06401;P10827;Q9H6Q3;P40763;P10589;Q9Y5X4;P20393;P55055;P10276;Q14994;Q13285;Q92753;P11474;Q13133;Q15406;O95718;P43354;Q14995;P22736;P27540;P41235;Q92570;O00482;Q96RI1;P35398;Q14541;P35869;P10588;O75469}
	Pathogen[HTLV2_rex Q85601] interacts with 31 human partners:{P10275;P51449;P51843;P06401;P10827;Q9H6Q3;P40763;P10589;Q9Y5X4;P20393;P55055;P10276;Q14994;Q13285;Q92753;P11474;Q13133;Q15406;O95718;P43354;Q14995;P22736;P27540;P41235;Q92570;O00482;Q96RI1;P35398;P35869;P10588;O75469}
	Pathogen[HTLV1_tax P14079] interacts with 32 human partners:{P10275;P51449;P51843;P06401;P10827;Q9H6Q3;P40763;P10589;Q9Y5X4;P20393;P55055;P10276;Q14994;Q13285;Q92753;P11474;Q13133;Q15406;O95718;P43354;Q14995;P22736;P27540;P41235;Q92570;O00482;Q96RI1;P35398;Q14541;P35869;P10588;O75469}
	Pathogen[HTLV2_gag P03346] interacts with 33 human partners:{P10275;P51449;P51843;P06401;P10827;Q9H6Q3;Q07869;P40763;P10589;Q9Y5X4;P20393;P55055;P10276;Q14994;Q13285;Q92753;P11474;Q13133;Q15406;O95718;P43354;Q14995;P22736;P27540;P41235;Q92570;O00482;Q96RI1;P35398;Q14541;P35869;P10588;O75469}
	Pathogen[HTLV2_env P03383] interacts with 32 human partners:{P10275;P51449;P51843;P06401;P10827;Q9H6Q3;P40763;P10589;Q9Y5X4;P20393;P55055;P10276;Q14994;Q13285;Q92753;P11474;Q13133;Q15406;O95718;P43354;Q14995;P22736;P27540;P41235;Q92570;O00482;Q96RI1;P35398;P03372;P35869;P10588;O75469}
	Pathogen[HTLV2_tax2 P03410] interacts with 31 human partners:{P10275;P51449;P51843;P06401;P10827;Q9H6Q3;P40763;P10589;Q9Y5X4;P20393;P55055;P10276;Q14994;Q13285;Q92753;P11474;Q13133;Q15406;O95718;P43354;Q14995;P22736;P27540;P41235;Q92570;O00482;Q96RI1;P35398;P35869;P10588;O75469}
	Pathogen[HTLV1_env P14075] interacts with 34 human partners:{P10275;P51449;P51843;P06401;P10827;Q9H6Q3;P40763;P10589;Q9Y5X4;P20393;P55055;P10276;Q14994;Q13285;Q92753;P11474;Q13133;Q15406;O95718;P43354;Q14995;P22736;P27540;P41235;P24468;Q92570;O00482;Q96RI1;P35398;Q14541;P03372;P35869;P10588;O75469}
	Pathogen[HTLV1_rex P0C206] interacts with 31 human partners:{P10275;P51449;P51843;P06401;P10827;Q9H6Q3;P40763;P10589;Q9Y5X4;P20393;P55055;P10276;Q14994;Q13285;Q92753;P11474;Q13133;Q15406;O95718;P43354;Q14995;P22736;P27540;P41235;Q92570;O00482;Q96RI1;P35398;P35869;P10588;O75469}
	Pathogen[HTLV2_pol P03363] interacts with 33 human partners:{P10275;P51449;P51843;P06401;P10827;Q9H6Q3;Q07869;P40763;P10589;Q9Y5X4;P20393;P55055;P10276;Q14994;Q13285;Q92753;P11474;Q13133;Q15406;O95718;P43354;Q14995;P22736;P27540;P41235;Q92570;O00482;Q96RI1;P35398;Q14541;P35869;P10588;O75469}
[Cluster 196]GO:2000138+P	biological_process	[name] positive regulation of cell proliferation involved in heart morphogenesis	[def] "Any process that activates or increases the frequency, rate or extent of cell proliferation involved in heart morphogenesis." [GOC
	Pathogen[HTLV1_hbz Q2Q067] interacts with 2 human partners:{Q06330;P48436}
	Pathogen[HTLV2_rex Q85601] interacts with 2 human partners:{Q06330;P48436}
	Pathogen[HTLV1_tax P14079] interacts with 2 human partners:{Q06330;P48436}
	Pathogen[HTLV2_gag P03346] interacts with 2 human partners:{Q06330;P48436}
	Pathogen[HTLV2_env P03383] interacts with 2 human partners:{Q06330;P48436}
	Pathogen[HTLV2_tax2 P03410] interacts with 2 human partners:{Q06330;P48436}
	Pathogen[HTLV1_env P14075] interacts with 2 human partners:{Q06330;P48436}
	Pathogen[HTLV1_rex P0C206] interacts with 2 human partners:{Q06330;P48436}
	Pathogen[HTLV2_pol P03363] interacts with 2 human partners:{Q06330;P48436}
[Cluster 197]GO:0046898+P	biological_process	[name] response to cycloheximide	[def] "Any process that results in a change in state or activity of a cell or an organism (in terms of movement, secretion, enzyme production, gene expression, etc.) as a result of a cycloheximide stimulus. Cycloheximide (actidione) is an antibiotic produced by some Streptomyces species which interferes with protein synthesis in eukaryotes." [CHEBI
	Pathogen[HTLV1_hbz Q2Q067] interacts with 1 human partners:{Q07817}
	Pathogen[HTLV2_rex Q85601] interacts with 1 human partners:{Q07817}
	Pathogen[HTLV1_tax P14079] interacts with 1 human partners:{Q07817}
	Pathogen[HTLV2_gag P03346] interacts with 1 human partners:{Q07817}
	Pathogen[HTLV2_env P03383] interacts with 1 human partners:{Q07817}
	Pathogen[HTLV2_tax2 P03410] interacts with 1 human partners:{Q07817}
	Pathogen[HTLV1_env P14075] interacts with 1 human partners:{Q07817}
	Pathogen[HTLV1_rex P0C206] interacts with 1 human partners:{Q07817}
	Pathogen[HTLV2_pol P03363] interacts with 1 human partners:{Q07817}
[Cluster 198]GO:0008588+P	biological_process	[name] release of cytoplasmic sequestered NF-kappaB	[def] "The release of NF-kappaB from specific molecules in the cytoplasm to which it was bound, thereby allowing its translocation into the nucleus." [GOC
	Pathogen[HTLV1_hbz Q2Q067] interacts with 2 human partners:{P59046;Q15654}
	Pathogen[HTLV2_rex Q85601] interacts with 2 human partners:{P59046;Q15654}
	Pathogen[HTLV1_tax P14079] interacts with 1 human partners:{P59046}
	Pathogen[HTLV2_gag P03346] interacts with 2 human partners:{P59046;Q15654}
	Pathogen[HTLV2_env P03383] interacts with 2 human partners:{P59046;Q15654}
	Pathogen[HTLV2_tax2 P03410] interacts with 2 human partners:{P59046;Q15654}
	Pathogen[HTLV1_env P14075] interacts with 2 human partners:{P59046;Q15654}
	Pathogen[HTLV1_rex P0C206] interacts with 2 human partners:{P59046;Q15654}
	Pathogen[HTLV2_pol P03363] interacts with 2 human partners:{P59046;Q15654}
[Cluster 199]GO:0060271+P	biological_process	[name] cilium morphogenesis	[def] "A process that is carried out at the cellular level and in which the structure of a cilium is organized." [GOC
	Pathogen[HTLV1_hbz Q2Q067] interacts with 23 human partners:{Q9HBG6;O95876;Q9NXB0;A6NIH7;Q9H3S7;Q9NPJ1;Q9NVD7;Q9P2K1;Q8N157;Q9ULH1;P61158;O75665;Q16181;Q7Z494;Q9Y496;Q96RK4;P06396;Q13099;O15078;Q9GZV5;P36405;O75366;Q8NEP3}
	Pathogen[HTLV2_rex Q85601] interacts with 23 human partners:{Q9HBG6;O95876;Q9NXB0;A6NIH7;Q9H3S7;Q9NPJ1;Q9NVD7;Q9P2K1;Q8N157;Q9ULH1;P61158;O75665;Q16181;Q7Z494;Q9Y496;Q96RK4;P06396;Q13099;O15078;Q9GZV5;P36405;O75366;Q8NEP3}
	Pathogen[HTLV1_tax P14079] interacts with 23 human partners:{Q9HBG6;O95876;Q9NXB0;A6NIH7;Q9H3S7;Q9NPJ1;Q9NVD7;Q9P2K1;Q8N157;Q9ULH1;P61158;O75665;Q16181;Q7Z494;Q8IWZ6;Q9Y496;Q96RK4;Q13099;O15078;Q9GZV5;P36405;O75366;Q8NEP3}
	Pathogen[HTLV2_gag P03346] interacts with 26 human partners:{Q9HBG6;O95876;Q9NXB0;A6NIH7;Q9H3S7;Q9NPJ1;Q9NVD7;Q9P2K1;Q8N157;Q9ULH1;P61158;O75665;Q16181;Q7Z494;Q8IWZ6;Q9Y496;Q96RK4;P06396;Q9BVV6;Q13099;O15078;Q9GZV5;P36405;O75366;Q8NEP3;Q96FT9}
	Pathogen[HTLV2_env P03383] interacts with 18 human partners:{Q9HBG6;Q9NXB0;A6NIH7;Q9H3S7;Q9NPJ1;Q9NVD7;Q9P2K1;Q8N157;P61158;Q7Z494;Q96RK4;P06396;Q13099;O15078;Q9GZV5;P36405;O75366;Q8NEP3}
	Pathogen[HTLV2_tax2 P03410] interacts with 23 human partners:{Q9HBG6;O95876;Q9NXB0;A6NIH7;Q9H3S7;Q9NPJ1;Q9NVD7;Q9P2K1;Q8N157;Q9ULH1;P61158;O75665;Q16181;Q7Z494;Q9Y496;Q96RK4;P06396;Q13099;O15078;Q9GZV5;P36405;O75366;Q8NEP3}
	Pathogen[HTLV1_env P14075] interacts with 16 human partners:{Q9HBG6;Q9NXB0;A6NIH7;Q9H3S7;Q9NPJ1;Q9NVD7;Q8N157;P61158;Q7Z494;Q96RK4;P06396;Q13099;O15078;Q9GZV5;P36405;O75366}
	Pathogen[HTLV1_rex P0C206] interacts with 23 human partners:{Q9HBG6;O95876;Q9NXB0;A6NIH7;Q9H3S7;Q9NPJ1;Q9NVD7;Q9P2K1;Q8N157;Q9ULH1;P61158;O75665;Q16181;Q7Z494;Q9Y496;Q96RK4;P06396;Q13099;O15078;Q9GZV5;P36405;O75366;Q8NEP3}
	Pathogen[HTLV2_pol P03363] interacts with 26 human partners:{Q9HBG6;O95876;Q9NXB0;A6NIH7;Q9H3S7;Q9NPJ1;Q9NVD7;Q9P2K1;Q8N157;Q9ULH1;P61158;O75665;Q16181;Q7Z494;Q8IWZ6;Q9Y496;Q96RK4;P06396;Q9BVV6;Q13099;O15078;Q9GZV5;P36405;O75366;Q8NEP3;Q96FT9}
[Cluster 200]GO:0060347+P	biological_process	[name] heart trabecula formation	[def] "The process of creating a trabecula in the heart. A trabecula is a tissue element in the form of a small beam, strut or rod." [GOC
	Pathogen[HTLV1_hbz Q2Q067] interacts with 6 human partners:{Q9GZT9;P11831;Q14192;Q9Y5J3;P62942;P52952}
	Pathogen[HTLV2_rex Q85601] interacts with 6 human partners:{Q9GZT9;P11831;Q14192;Q9Y5J3;P62942;P52952}
	Pathogen[HTLV1_tax P14079] interacts with 5 human partners:{Q9GZT9;Q14192;Q9Y5J3;P62942;P52952}
	Pathogen[HTLV2_gag P03346] interacts with 6 human partners:{Q9GZT9;P11831;Q14192;Q9Y5J3;P62942;P52952}
	Pathogen[HTLV2_env P03383] interacts with 5 human partners:{P11831;Q14192;Q9Y5J3;P62942;P52952}
	Pathogen[HTLV2_tax2 P03410] interacts with 6 human partners:{Q9GZT9;P11831;Q14192;Q9Y5J3;P62942;P52952}
	Pathogen[HTLV1_env P14075] interacts with 6 human partners:{Q9GZT9;P11831;Q14192;Q9Y5J3;P62942;P52952}
	Pathogen[HTLV1_rex P0C206] interacts with 6 human partners:{Q9GZT9;P11831;Q14192;Q9Y5J3;P62942;P52952}
	Pathogen[HTLV2_pol P03363] interacts with 6 human partners:{Q9GZT9;P11831;Q14192;Q9Y5J3;P62942;P52952}
[truncated: 46,850 more rows]
