# Supplementary material for: Computational reconstruction of proteome-wide protein interaction networks between HTLV retroviruses and Homo sapiens
Source: BMC Bioinformatics. 2014 Jul 18;15(1):245. doi: 10.1186/1471-2105-15-245 (PMC4133621; doi:10.1186/1471-2105-15-245)
Supplement: Supplementary file 4 — Additional file 4: Text file contains the biological processes modules that all the 9 HTLV viruses are involved in. (TXT 2 MB) [file 12859_2014_6529_MOESM4_ESM.txt]

[Cluster 1]GO:0017048+F	molecular_function	[name] Rho GTPase binding	[def] "Interacting selectively and non-covalently with Rho protein, any member of the Rho subfamily of the Ras superfamily of monomeric GTPases. Proteins in the Rho subfamily are involved in relaying signals from cell-surface receptors to the actin cytoskeleton." [ISBN
	Pathogen[HTLV1_hbz Q2Q067] interacts with 15 human partners:{Q9H8V3;O75914;Q5VV41;P07737;Q5JSL3;Q92974;O60610;Q96PY5;O95466;Q9Y5S2;Q9BZ29;O60879;O15066;Q9NPB6;Q15669}
	Pathogen[HTLV2_rex Q85601] interacts with 17 human partners:{Q9H8V3;O75914;Q5VV41;P07737;Q5JSL3;Q92974;P18206;O60610;Q96PY5;O95466;P21333;Q9Y5S2;Q9BZ29;O60879;O15066;Q9NPB6;Q15669}
	Pathogen[HTLV1_tax P14079] interacts with 16 human partners:{Q9H8V3;O75914;P07737;Q5JSL3;Q92974;P18206;O60610;Q96PY5;Q96BY6;O95466;P21333;Q9Y5S2;Q9BZ29;O60879;Q9NPB6;Q15669}
	Pathogen[HTLV2_gag P03346] interacts with 22 human partners:{Q9H8V3;Q86T65;O75914;Q9NSV4;Q5VV41;P07737;Q5JSL3;Q92974;O60610;Q86VI3;Q96PY5;Q96BY6;Q9Y4D1;O95466;Q9Y5S2;Q9BZ29;Q9BST9;Q27J81;O60879;O15066;Q9NPB6;Q15669}
	Pathogen[HTLV2_env P03383] interacts with 11 human partners:{Q9H8V3;O75914;P07737;Q5JSL3;O60610;Q96PY5;O95466;Q9Y5S2;O60879;Q9NPB6;Q15669}
	Pathogen[HTLV2_tax2 P03410] interacts with 18 human partners:{Q9H8V3;O75914;Q5VV41;P07737;Q5JSL3;Q92974;P18206;O60610;Q96PY5;Q96BY6;O95466;P21333;Q9Y5S2;Q9BZ29;O60879;O15066;Q9NPB6;Q15669}
	Pathogen[HTLV1_env P14075] interacts with 10 human partners:{Q9H8V3;O75914;P07737;Q5JSL3;O60610;Q96PY5;O95466;Q9Y5S2;Q9NPB6;Q15669}
	Pathogen[HTLV1_rex P0C206] interacts with 17 human partners:{Q9H8V3;O75914;Q5VV41;P07737;Q5JSL3;Q92974;P18206;O60610;Q96PY5;O95466;P21333;Q9Y5S2;Q9BZ29;O60879;O15066;Q9NPB6;Q15669}
	Pathogen[HTLV2_pol P03363] interacts with 22 human partners:{Q9H8V3;Q86T65;O75914;Q9NSV4;Q5VV41;P07737;Q5JSL3;Q92974;O60610;Q86VI3;Q96PY5;Q96BY6;Q9Y4D1;O95466;Q9Y5S2;Q9BZ29;Q9BST9;Q27J81;O60879;O15066;Q9NPB6;Q15669}
[Cluster 2]GO:0008124+F	molecular_function	[name] 4-alpha-hydroxytetrahydrobiopterin dehydratase activity	[def] "Catalysis of the reaction
	Pathogen[HTLV1_hbz Q2Q067] interacts with 2 human partners:{Q9H0N5;P61457}
	Pathogen[HTLV2_rex Q85601] interacts with 2 human partners:{Q9H0N5;P61457}
	Pathogen[HTLV1_tax P14079] interacts with 2 human partners:{Q9H0N5;P61457}
	Pathogen[HTLV2_gag P03346] interacts with 2 human partners:{Q9H0N5;P61457}
	Pathogen[HTLV2_env P03383] interacts with 2 human partners:{Q9H0N5;P61457}
	Pathogen[HTLV2_tax2 P03410] interacts with 2 human partners:{Q9H0N5;P61457}
	Pathogen[HTLV1_env P14075] interacts with 1 human partners:{P61457}
	Pathogen[HTLV1_rex P0C206] interacts with 2 human partners:{Q9H0N5;P61457}
	Pathogen[HTLV2_pol P03363] interacts with 2 human partners:{Q9H0N5;P61457}
[Cluster 3]GO:0004652+F	molecular_function	[name] polynucleotide adenylyltransferase activity	[def] "Catalysis of the template-independent extension of the 3'- end of an RNA or DNA strand by addition of one adenosine molecule at a time. Cannot initiate a chain 'de novo'. The primer, depending on the source of the enzyme, may be an RNA or DNA fragment, or oligo(A) bearing a 3'-OH terminal group." [EC
	Pathogen[HTLV1_hbz Q2Q067] interacts with 5 human partners:{Q9H6E5;Q9BWT3;Q9NVV4;Q6PIY7;P51003}
	Pathogen[HTLV2_rex Q85601] interacts with 5 human partners:{Q9H6E5;Q9BWT3;Q9NVV4;Q6PIY7;P51003}
	Pathogen[HTLV1_tax P14079] interacts with 3 human partners:{Q9H6E5;Q9NVV4;P51003}
	Pathogen[HTLV2_gag P03346] interacts with 5 human partners:{Q9H6E5;Q9BWT3;Q9NVV4;Q6PIY7;P51003}
	Pathogen[HTLV2_env P03383] interacts with 3 human partners:{Q9H6E5;Q9NVV4;P51003}
	Pathogen[HTLV2_tax2 P03410] interacts with 5 human partners:{Q9H6E5;Q9BWT3;Q9NVV4;Q6PIY7;P51003}
	Pathogen[HTLV1_env P14075] interacts with 2 human partners:{Q9H6E5;P51003}
	Pathogen[HTLV1_rex P0C206] interacts with 5 human partners:{Q9H6E5;Q9BWT3;Q9NVV4;Q6PIY7;P51003}
	Pathogen[HTLV2_pol P03363] interacts with 5 human partners:{Q9H6E5;Q9BWT3;Q9NVV4;Q6PIY7;P51003}
[Cluster 4]GO:0031492+F	molecular_function	[name] nucleosomal DNA binding	[def] "Interacting selectively and non-covalently with the DNA portion of a nucleosome." [GOC
	Pathogen[HTLV1_hbz Q2Q067] interacts with 5 human partners:{P52926;P82970;Q15651;P05114;P18754}
	Pathogen[HTLV2_rex Q85601] interacts with 5 human partners:{P52926;P82970;Q15651;P05114;P18754}
	Pathogen[HTLV1_tax P14079] interacts with 4 human partners:{P52926;P82970;Q15651;P18754}
	Pathogen[HTLV2_gag P03346] interacts with 7 human partners:{P52926;P82970;O00479;Q15651;P05114;P05204;P18754}
	Pathogen[HTLV2_env P03383] interacts with 2 human partners:{P52926;P18754}
	Pathogen[HTLV2_tax2 P03410] interacts with 7 human partners:{P52926;P82970;O00479;Q15651;P05114;P05204;P18754}
	Pathogen[HTLV1_env P14075] interacts with 2 human partners:{P82970;P18754}
	Pathogen[HTLV1_rex P0C206] interacts with 5 human partners:{P52926;P82970;Q15651;P05114;P18754}
	Pathogen[HTLV2_pol P03363] interacts with 7 human partners:{P52926;P82970;O00479;Q15651;P05114;P05204;P18754}
[Cluster 5]GO:0003910+F	molecular_function	[name] DNA ligase (ATP) activity	[def] "Catalysis of the reaction
	Pathogen[HTLV1_hbz Q2Q067] interacts with 3 human partners:{P49916;P18858;P49917}
	Pathogen[HTLV2_rex Q85601] interacts with 3 human partners:{P49916;P18858;P49917}
	Pathogen[HTLV1_tax P14079] interacts with 3 human partners:{P49916;P18858;P49917}
	Pathogen[HTLV2_gag P03346] interacts with 3 human partners:{P49916;P18858;P49917}
	Pathogen[HTLV2_env P03383] interacts with 3 human partners:{P49916;P18858;P49917}
	Pathogen[HTLV2_tax2 P03410] interacts with 3 human partners:{P49916;P18858;P49917}
	Pathogen[HTLV1_env P14075] interacts with 3 human partners:{P49916;P18858;P49917}
	Pathogen[HTLV1_rex P0C206] interacts with 3 human partners:{P49916;P18858;P49917}
	Pathogen[HTLV2_pol P03363] interacts with 3 human partners:{P49916;P18858;P49917}
[Cluster 6]GO:0043539+F	molecular_function	[name] protein serine/threonine kinase activator activity	[def] "Increases the activity of a protein serine/threonine kinase." [GOC
	Pathogen[HTLV1_hbz Q2Q067] interacts with 5 human partners:{O43597;P36507;Q13043;Q02750;Q13188}
	Pathogen[HTLV2_rex Q85601] interacts with 5 human partners:{O43597;P36507;Q13043;Q02750;Q13188}
	Pathogen[HTLV1_tax P14079] interacts with 4 human partners:{P36507;Q13043;Q02750;Q13188}
	Pathogen[HTLV2_gag P03346] interacts with 5 human partners:{O43597;P36507;Q13043;Q02750;Q13188}
	Pathogen[HTLV2_env P03383] interacts with 4 human partners:{P36507;Q13043;Q02750;Q13188}
	Pathogen[HTLV2_tax2 P03410] interacts with 5 human partners:{O43597;P36507;Q13043;Q02750;Q13188}
	Pathogen[HTLV1_env P14075] interacts with 4 human partners:{P36507;Q13043;Q02750;Q13188}
	Pathogen[HTLV1_rex P0C206] interacts with 5 human partners:{O43597;P36507;Q13043;Q02750;Q13188}
	Pathogen[HTLV2_pol P03363] interacts with 5 human partners:{O43597;P36507;Q13043;Q02750;Q13188}
[Cluster 7]GO:0042834+F	molecular_function	[name] peptidoglycan binding	[def] "Interacting selectively and non-covalently, in a non-covalent manner, with peptidoglycan, any of a class of glycoconjugates found in bacterial cell walls." [GOC
	Pathogen[HTLV1_hbz Q2Q067] interacts with 3 human partners:{Q96P20;Q9HC29;Q9Y239}
	Pathogen[HTLV2_rex Q85601] interacts with 3 human partners:{Q96P20;Q9HC29;Q9Y239}
	Pathogen[HTLV1_tax P14079] interacts with 3 human partners:{Q96P20;Q9HC29;Q9Y239}
	Pathogen[HTLV2_gag P03346] interacts with 3 human partners:{Q96P20;Q9HC29;Q9Y239}
	Pathogen[HTLV2_env P03383] interacts with 3 human partners:{Q96P20;Q9HC29;Q9Y239}
	Pathogen[HTLV2_tax2 P03410] interacts with 3 human partners:{Q96P20;Q9HC29;Q9Y239}
	Pathogen[HTLV1_env P14075] interacts with 2 human partners:{Q96P20;Q9HC29}
	Pathogen[HTLV1_rex P0C206] interacts with 3 human partners:{Q96P20;Q9HC29;Q9Y239}
	Pathogen[HTLV2_pol P03363] interacts with 3 human partners:{Q96P20;Q9HC29;Q9Y239}
[Cluster 8]GO:0031005+F	molecular_function	[name] filamin binding	[def] "Interacting selectively and non-covalently with a filamin, any member of a family of high molecular mass cytoskeletal proteins that crosslink actin filaments to form networks and stress fibers. Filamins contain an amino-terminal alpha-actinin-like actin binding domain, which is followed by a rod-domain composed of 4 to 24 100-residue repetitive segments including a carboxy-terminal dimeriz…
	Pathogen[HTLV1_hbz Q2Q067] interacts with 2 human partners:{O76041;Q8WUP2}
	Pathogen[HTLV2_rex Q85601] interacts with 2 human partners:{O76041;Q8WUP2}
	Pathogen[HTLV1_tax P14079] interacts with 2 human partners:{O76041;Q8WUP2}
	Pathogen[HTLV2_gag P03346] interacts with 2 human partners:{O76041;Q8WUP2}
	Pathogen[HTLV2_env P03383] interacts with 2 human partners:{O76041;Q8WUP2}
	Pathogen[HTLV2_tax2 P03410] interacts with 2 human partners:{O76041;Q8WUP2}
	Pathogen[HTLV1_env P14075] interacts with 2 human partners:{O76041;Q8WUP2}
	Pathogen[HTLV1_rex P0C206] interacts with 2 human partners:{O76041;Q8WUP2}
	Pathogen[HTLV2_pol P03363] interacts with 2 human partners:{O76041;Q8WUP2}
[Cluster 9]GO:0071207+F	molecular_function	[name] histone pre-mRNA stem-loop binding	[def] "Interacting selectively and non-covalently with a conserved stem-loop structure found in histone pre-mRNAs." [PMID
	Pathogen[HTLV1_hbz Q2Q067] interacts with 1 human partners:{Q14493}
	Pathogen[HTLV2_rex Q85601] interacts with 1 human partners:{Q14493}
	Pathogen[HTLV1_tax P14079] interacts with 1 human partners:{Q14493}
	Pathogen[HTLV2_gag P03346] interacts with 1 human partners:{Q14493}
	Pathogen[HTLV2_env P03383] interacts with 1 human partners:{Q14493}
	Pathogen[HTLV2_tax2 P03410] interacts with 1 human partners:{Q14493}
	Pathogen[HTLV1_env P14075] interacts with 1 human partners:{Q14493}
	Pathogen[HTLV1_rex P0C206] interacts with 1 human partners:{Q14493}
	Pathogen[HTLV2_pol P03363] interacts with 1 human partners:{Q14493}
[Cluster 10]GO:0031267+F	molecular_function	[name] small GTPase binding	[def] "Interacting selectively and non-covalently with a small monomeric GTPase." [GOC
	Pathogen[HTLV1_hbz Q2Q067] interacts with 4 human partners:{Q6ZNL6;P50542;Q8IYB4;Q6ZV73}
	Pathogen[HTLV2_rex Q85601] interacts with 5 human partners:{Q6ZNL6;P50542;Q8IYB4;P21333;Q6ZV73}
	Pathogen[HTLV1_tax P14079] interacts with 5 human partners:{Q6ZNL6;P50542;Q8IYB4;P21333;Q6ZV73}
	Pathogen[HTLV2_gag P03346] interacts with 6 human partners:{Q6ZNL6;Q96M96;P50542;P98174;Q8IYB4;Q6ZV73}
	Pathogen[HTLV2_env P03383] interacts with 2 human partners:{P50542;Q8IYB4}
	Pathogen[HTLV2_tax2 P03410] interacts with 5 human partners:{Q6ZNL6;P50542;Q8IYB4;P21333;Q6ZV73}
	Pathogen[HTLV1_env P14075] interacts with 2 human partners:{P50542;Q8IYB4}
	Pathogen[HTLV1_rex P0C206] interacts with 5 human partners:{Q6ZNL6;P50542;Q8IYB4;P21333;Q6ZV73}
	Pathogen[HTLV2_pol P03363] interacts with 6 human partners:{Q6ZNL6;Q96M96;P50542;P98174;Q8IYB4;Q6ZV73}
[Cluster 11]GO:0009378+F	molecular_function	[name] four-way junction helicase activity	[def] "Catalysis of the unwinding of the DNA helix of DNA containing four-way junctions, including Holliday junctions." [GOC
	Pathogen[HTLV1_hbz Q2Q067] interacts with 2 human partners:{Q14191;P54132}
	Pathogen[HTLV2_rex Q85601] interacts with 2 human partners:{Q14191;P54132}
	Pathogen[HTLV1_tax P14079] interacts with 2 human partners:{Q14191;P54132}
	Pathogen[HTLV2_gag P03346] interacts with 2 human partners:{Q14191;P54132}
	Pathogen[HTLV2_env P03383] interacts with 2 human partners:{Q14191;P54132}
	Pathogen[HTLV2_tax2 P03410] interacts with 2 human partners:{Q14191;P54132}
	Pathogen[HTLV1_env P14075] interacts with 2 human partners:{Q14191;P54132}
	Pathogen[HTLV1_rex P0C206] interacts with 2 human partners:{Q14191;P54132}
	Pathogen[HTLV2_pol P03363] interacts with 2 human partners:{Q14191;P54132}
[Cluster 12]GO:0004536+F	molecular_function	[name] deoxyribonuclease activity	[def] "Catalysis of the hydrolysis of ester linkages within deoxyribonucleic acid." [GOC
	Pathogen[HTLV1_hbz Q2Q067] interacts with 2 human partners:{P15531;Q66K74}
	Pathogen[HTLV2_rex Q85601] interacts with 2 human partners:{P15531;Q66K74}
	Pathogen[HTLV1_tax P14079] interacts with 2 human partners:{P15531;Q66K74}
	Pathogen[HTLV2_gag P03346] interacts with 2 human partners:{P15531;Q66K74}
	Pathogen[HTLV2_env P03383] interacts with 1 human partners:{Q66K74}
	Pathogen[HTLV2_tax2 P03410] interacts with 2 human partners:{P15531;Q66K74}
	Pathogen[HTLV1_env P14075] interacts with 1 human partners:{Q66K74}
	Pathogen[HTLV1_rex P0C206] interacts with 2 human partners:{P15531;Q66K74}
	Pathogen[HTLV2_pol P03363] interacts with 2 human partners:{P15531;Q66K74}
[Cluster 13]GO:0032453+F	molecular_function	[name] histone demethylase activity (H3-K4 specific)	[def] "Catalysis of the removal of a methyl group from lysine at position 4 of the histone H3 protein." [GOC
	Pathogen[HTLV1_hbz Q2Q067] interacts with 5 human partners:{P41229;O60341;Q9H6W3;Q9BY66;Q9UGL1}
	Pathogen[HTLV2_rex Q85601] interacts with 5 human partners:{P41229;O60341;Q9H6W3;Q9BY66;Q9UGL1}
	Pathogen[HTLV1_tax P14079] interacts with 5 human partners:{P41229;O60341;Q9H6W3;Q9BY66;Q9UGL1}
	Pathogen[HTLV2_gag P03346] interacts with 5 human partners:{P41229;O60341;Q9H6W3;Q9BY66;Q9UGL1}
	Pathogen[HTLV2_env P03383] interacts with 5 human partners:{P41229;O60341;Q9H6W3;Q9BY66;Q9UGL1}
	Pathogen[HTLV2_tax2 P03410] interacts with 5 human partners:{P41229;O60341;Q9H6W3;Q9BY66;Q9UGL1}
	Pathogen[HTLV1_env P14075] interacts with 5 human partners:{P41229;O60341;Q9H6W3;Q9BY66;Q9UGL1}
	Pathogen[HTLV1_rex P0C206] interacts with 5 human partners:{P41229;O60341;Q9H6W3;Q9BY66;Q9UGL1}
	Pathogen[HTLV2_pol P03363] interacts with 5 human partners:{P41229;O60341;Q9H6W3;Q9BY66;Q9UGL1}
[Cluster 14]GO:0016247+F	molecular_function	[name] channel regulator activity	[def] "Modulates the activity of a channel. A channel catalyzes energy-independent facilitated diffusion, mediated by passage of a solute through a transmembrane aqueous pore or channel." [GOC
	Pathogen[HTLV1_hbz Q2Q067] interacts with 1 human partners:{Q15599}
	Pathogen[HTLV2_rex Q85601] interacts with 1 human partners:{Q15599}
	Pathogen[HTLV1_tax P14079] interacts with 1 human partners:{Q15599}
	Pathogen[HTLV2_gag P03346] interacts with 1 human partners:{Q15599}
	Pathogen[HTLV2_env P03383] interacts with 1 human partners:{Q15599}
	Pathogen[HTLV2_tax2 P03410] interacts with 1 human partners:{Q15599}
	Pathogen[HTLV1_env P14075] interacts with 1 human partners:{Q15599}
	Pathogen[HTLV1_rex P0C206] interacts with 1 human partners:{Q15599}
	Pathogen[HTLV2_pol P03363] interacts with 1 human partners:{Q15599}
[Cluster 15]GO:0003779+F	molecular_function	[name] actin binding	[def] "Interacting selectively and non-covalently with monomeric or multimeric forms of actin, including actin filaments." [GOC
	Pathogen[HTLV1_hbz Q2Q067] interacts with 213 human partners:{P20929;Q9UBN7;Q9HD67;Q9UBC5;P02549;Q9P1U1;Q9HBI1;P12883;P50552;Q9Y6W5;Q9UHB6;Q9ULJ8;Q9NYL9;O43516;Q13813;P55008;O43312;Q8IZW8;P11171;Q9UPQ0;P47756;A7E2Y1;Q9Y4G6;O76041;Q13796;Q9Y2M5;O15144;Q9UPY6;P11277;P26038;Q8WYL5;Q7Z406;Q9HBI0;Q96HC4;Q9ULV0;Q8TF30;P12882;P35579;Q9P253;P13533;Q7L576;Q86VF7;P07737;Q9Y2J2;Q14847;Q8TE77;Q9UPN3;Q9UI08;Q…
	Pathogen[HTLV2_rex Q85601] interacts with 218 human partners:{P20929;Q9UBN7;Q9HD67;Q9UBC5;P02549;Q9P1U1;Q9HBI1;P12883;P50552;Q9Y6W5;Q9UHB6;Q9ULJ8;Q9NYL9;O43516;Q13813;P55008;O43312;Q8IZW8;P11171;Q9UPQ0;P47756;A7E2Y1;Q9Y4G6;O76041;Q13796;P28290;Q9Y2M5;O15144;Q9UPY6;P11277;P26038;Q8WYL5;Q7Z406;Q9HBI0;Q96HC4;Q9ULV0;Q8TF30;P12882;P35579;Q9P253;P13533;Q7L576;Q86VF7;P07737;Q9Y2J2;Q14847;Q8TE77;Q9UPN3;Q…
	Pathogen[HTLV1_tax P14079] interacts with 194 human partners:{P20929;Q9UBN7;Q9HD67;Q9UBC5;P02549;Q9P1U1;Q9NQW6;Q9HBI1;P12883;P50552;Q9Y6W5;Q9UHB6;Q9ULJ8;Q13813;P55008;O43312;Q8IZW8;P11171;Q9UPQ0;P47756;A7E2Y1;Q9Y4G6;O76041;Q13796;Q9Y2M5;O15144;Q9UPY6;P11277;P26038;Q8WYL5;Q7Z406;Q9HBI0;Q96HC4;Q9ULV0;Q8TF30;P12882;P35579;P13533;Q7L576;Q86VF7;P07737;Q9Y2J2;Q14847;Q8TE77;Q9UPN3;Q14315;Q9Y623;Q8N0Z2;Q…
	Pathogen[HTLV2_gag P03346] interacts with 273 human partners:{P20929;Q9UBN7;Q9HD67;Q9UBC5;P02549;P60981;Q9P1U1;Q9NQW6;Q9HBI1;P12883;P50552;Q9Y6W5;Q9UHB6;Q9ULJ8;Q86T65;Q9NYL9;O43516;Q13813;P55008;O43312;Q8IZW8;P11171;Q9UPQ0;P47756;Q99439;A7E2Y1;Q9Y4G6;P17600;O76041;Q13796;P28290;Q9Y2M5;O15144;Q9UPY6;P11277;P26038;Q8WYL5;P60673;Q7Z406;Q9NSV4;Q9HBI0;Q96HC4;Q53SF7;Q9ULV0;Q8TF30;Q9BQE9;P12882;P35579;Q…
	Pathogen[HTLV2_env P03383] interacts with 170 human partners:{P20929;Q9UBN7;Q9HD67;Q9UBC5;P02549;Q9P1U1;Q9HBI1;P12883;Q9Y6W5;Q9UHB6;Q9ULJ8;Q13813;P55008;O43312;Q8IZW8;P11171;A7E2Y1;Q9Y4G6;O76041;Q13796;Q9Y2M5;O15144;Q9UPY6;P11277;Q8WYL5;Q7Z406;Q96HC4;Q9ULV0;Q8TF30;P12882;P35579;P13533;Q7L576;Q86VF7;P07737;Q9Y2J2;Q14847;Q8TE77;Q13425;Q14315;Q9Y623;Q8N0Z2;Q9BX66;Q96SB3;Q9H254;Q8IUG5;Q8NI77;B0I1T2;Q…
	Pathogen[HTLV2_tax2 P03410] interacts with 231 human partners:{P20929;Q9UBN7;Q9HD67;Q9UBC5;P02549;Q9P1U1;Q9NQW6;Q9HBI1;P12883;P50552;Q9Y6W5;Q9UHB6;Q9ULJ8;Q9NYL9;O43516;Q13813;P55008;O43312;Q8IZW8;P11171;Q9UPQ0;P47756;A7E2Y1;Q9Y4G6;O76041;Q13796;P28290;Q9Y2M5;O15144;Q9UPY6;P11277;P26038;Q8WYL5;Q7Z406;Q9HBI0;Q96HC4;Q9ULV0;Q8TF30;P12882;P35579;Q9P253;P13533;Q7L576;Q86VF7;P07737;Q9Y2J2;Q702N8;Q14847;…
	Pathogen[HTLV1_env P14075] interacts with 169 human partners:{P20929;Q9UBN7;Q9HD67;Q9UBC5;P02549;Q9P1U1;Q9HBI1;P12883;Q9Y6W5;Q9UHB6;Q9ULJ8;Q13813;P55008;O43312;Q8IZW8;P11171;Q9UPQ0;A7E2Y1;Q9Y4G6;O76041;Q13796;Q9Y2M5;O15144;Q9UPY6;P11277;P26038;Q8WYL5;Q7Z406;Q96HC4;Q9ULV0;P12882;P35579;P13533;Q7L576;Q86VF7;P07737;Q9Y2J2;Q14847;Q8TE77;Q13425;Q14315;Q8WWL2;Q9Y623;Q8N0Z2;Q9BX66;Q96SB3;Q9H254;Q8IUG5;B…
	Pathogen[HTLV1_rex P0C206] interacts with 216 human partners:{P20929;Q9UBN7;Q9HD67;Q9UBC5;P02549;Q9P1U1;Q9HBI1;P12883;P50552;Q9Y6W5;Q9UHB6;Q9ULJ8;Q9NYL9;O43516;Q13813;P55008;O43312;Q8IZW8;P11171;Q9UPQ0;P47756;A7E2Y1;Q9Y4G6;O76041;Q13796;Q9Y2M5;O15144;Q9UPY6;P11277;P26038;Q8WYL5;Q7Z406;Q9HBI0;Q96HC4;Q9ULV0;Q8TF30;P12882;P35579;Q9P253;P13533;Q7L576;Q86VF7;P07737;Q9Y2J2;Q14847;Q8TE77;Q9UPN3;Q9UI08;Q…
	Pathogen[HTLV2_pol P03363] interacts with 265 human partners:{P20929;Q9UBN7;Q9HD67;Q9UBC5;P02549;P60981;Q9P1U1;Q9NQW6;Q9HBI1;P12883;P50552;Q9Y6W5;Q9UHB6;Q9ULJ8;Q86T65;Q9NYL9;O43516;Q13813;P55008;O43312;Q8IZW8;P11171;Q9UPQ0;P47756;Q99439;A7E2Y1;Q9Y4G6;P17600;O76041;Q13796;P28290;Q9Y2M5;O15144;Q9UPY6;P11277;P26038;Q8WYL5;Q7Z406;Q9NSV4;Q9HBI0;Q96HC4;Q53SF7;Q9ULV0;Q8TF30;P12882;P35579;Q9P253;P13533;Q…
[Cluster 16]GO:0003700+F	molecular_function	[name] sequence-specific DNA binding transcription factor activity	[def] "Interacting selectively and non-covalently with a specific DNA sequence in order to modulate transcription. The transcription factor may or may not also interact selectively with a protein or macromolecular complex." [GOC
	Pathogen[HTLV1_hbz Q2Q067] interacts with 885 human partners:{A6NHT5;P49848;Q03938;Q03924;O14981;Q53GI3;P10275;Q9BZE3;Q9UHL9;P51449;Q96S65;O94916;Q00978;O60869;Q9UN79;Q9BQ70;P51843;A8K0S8;Q16514;O14709;Q92481;Q9H2W2;O14593;P09429;Q92769;P31267;Q12947;Q9H2S9;Q13029;Q8WYP5;P14317;Q14186;O14948;P06401;Q16520;P54821;Q9Y6X8;P19419;Q6VB85;Q06945;Q99958;P04637;Q9NZI6;P36402;P42229;P10828;Q15784;O75528;Q…
	Pathogen[HTLV2_rex Q85601] interacts with 878 human partners:{A6NHT5;P49848;Q03938;Q03924;O14981;Q53GI3;P10275;Q9BZE3;Q9UHL9;P51449;Q96S65;O94916;Q00978;O60869;Q9UN79;Q9BQ70;P51843;A8K0S8;Q16514;O14709;Q92481;Q9H2W2;O14593;P09429;Q92769;P31267;Q12947;Q9H2S9;Q13029;Q8WYP5;P14317;Q14186;O14948;P06401;Q16520;P54821;Q9Y6X8;P19419;Q6VB85;Q06945;Q9UL68;P04637;Q9NZI6;P36402;P42229;P10828;Q15784;O75528;Q…
	Pathogen[HTLV1_tax P14079] interacts with 752 human partners:{A6NHT5;P49848;O60925;O14981;P10275;Q9BZE3;P51449;O94916;Q00978;O60869;Q9UN79;Q9BQ70;P51843;A8K0S8;Q16514;Q92481;Q9H2W2;O14593;P09429;Q92769;P31267;Q12947;Q8WYP5;P14317;Q14186;O14948;P06401;Q16520;P54821;Q9Y6X8;P19419;Q6VB85;Q06945;Q9UL68;P04637;Q9NZI6;P36402;P42229;P10828;Q15784;O75528;Q01543;O15198;Q01851;P78413;P31274;P43694;Q9NRJ4;P…
	Pathogen[HTLV2_gag P03346] interacts with 941 human partners:{A6NHT5;P49848;Q03938;Q03924;O60925;O14981;Q53GI3;P10275;Q9BZE3;Q9UHL9;P51449;Q96S65;O94916;Q00978;O60869;Q9UN79;Q9BQ70;P51843;A8K0S8;Q16514;O14709;Q92481;Q9H2W2;O14593;P09429;Q92769;P31267;Q12947;Q9H2S9;Q13029;Q8WYP5;P14317;Q14186;O14948;P06401;Q16520;P54821;Q9Y6X8;P19419;Q6VB85;Q06945;Q99958;Q9UL68;P04637;P52741;Q9NZI6;P36402;P42229;P…
	Pathogen[HTLV2_env P03383] interacts with 781 human partners:{A6NHT5;P49848;O14981;P10275;Q9BZE3;P51449;O94916;Q00978;O60869;Q9UN79;Q9BQ70;P51843;A8K0S8;Q16514;Q92481;Q9H2W2;P09429;Q92769;P31267;Q12947;Q8WYP5;Q14186;O14948;P06401;Q16520;P54821;Q9Y6X8;P19419;Q6VB85;Q06945;Q99958;P04637;Q9NZI6;P36402;P42229;P10828;Q15784;O75528;Q01543;O15198;Q01851;P78413;P31274;P43694;P35713;O95251;Q9H4S2;Q01196;Q…
	Pathogen[HTLV2_tax2 P03410] interacts with 885 human partners:{A6NHT5;P49848;Q03938;Q03924;O60925;O14981;Q53GI3;P10275;Q9BZE3;Q9UHL9;P51449;Q96S65;O94916;Q00978;O60869;Q9UN79;Q9BQ70;P51843;A8K0S8;Q16514;O14709;Q92481;Q9H2W2;O14593;P09429;Q92769;P31267;Q12947;Q9H2S9;Q13029;Q8WYP5;P14317;Q14186;O14948;P06401;Q16520;P54821;Q9Y6X8;P19419;Q6VB85;Q06945;Q9UL68;P04637;Q9NZI6;P36402;P42229;P10828;Q15784;…
	Pathogen[HTLV1_env P14075] interacts with 778 human partners:{A6NHT5;P49848;O14981;P10275;Q9BZE3;P51449;O94916;Q00978;O60869;Q9UN79;Q9BQ70;P51843;A8K0S8;Q16514;Q92481;Q9H2W2;P09429;Q92769;P31267;Q12947;Q8WYP5;P14317;Q14186;O14948;P06401;Q16520;P54821;Q9Y6X8;P19419;Q6VB85;Q06945;Q99958;P04637;Q9NZI6;P36402;P42229;P10828;Q15784;O75528;Q01543;O15198;Q01851;Q9C056;P78413;P31274;P43694;P35713;O95251;Q…
	Pathogen[HTLV1_rex P0C206] interacts with 833 human partners:{A6NHT5;P49848;O14981;P10275;Q9BZE3;Q9UHL9;P51449;Q96S65;O94916;Q00978;O60869;Q9UN79;Q9BQ70;P51843;A8K0S8;Q16514;Q92481;Q9H2W2;O14593;P09429;Q92769;P31267;Q12947;Q9H2S9;Q8WYP5;P14317;Q14186;O14948;P06401;Q16520;P54821;Q9Y6X8;P19419;Q6VB85;Q06945;Q9UL68;P04637;Q9NZI6;P36402;P42229;P10828;Q15784;O75528;Q01543;O15198;Q01851;Q9C056;P78413;P…
	Pathogen[HTLV2_pol P03363] interacts with 939 human partners:{A6NHT5;P49848;Q03938;Q03924;O60925;O14981;Q53GI3;P10275;Q9BZE3;Q9UHL9;P51449;Q96S65;O94916;Q00978;O60869;Q9UN79;Q9BQ70;P51843;A8K0S8;Q16514;O14709;Q92481;Q9H2W2;O14593;P09429;Q92769;P31267;Q12947;Q9H2S9;Q13029;Q8WYP5;P14317;Q14186;O14948;P06401;Q16520;P54821;Q9Y6X8;P19419;Q6VB85;Q06945;Q99958;Q9UL68;P04637;P52741;Q9NZI6;P36402;P42229;P…
[Cluster 17]GO:0031418+F	molecular_function	[name] L-ascorbic acid binding	[def] "Interacting selectively and non-covalently with L-ascorbic acid, (2R)-2-[(1S)-1,2-dihydroxyethyl]-4-hydroxy-5-oxo-2,5-dihydrofuran-3-olate_ L-ascorbic acid is vitamin C and has co-factor and anti-oxidant activities in many species." [CHEBI
	Pathogen[HTLV1_hbz Q2Q067] interacts with 6 human partners:{Q9GZT9;Q96Q83;Q96KS0;Q8N543;O14832;Q9H6Z9}
	Pathogen[HTLV2_rex Q85601] interacts with 6 human partners:{Q9GZT9;Q96Q83;Q96KS0;Q8N543;O14832;Q9H6Z9}
	Pathogen[HTLV1_tax P14079] interacts with 5 human partners:{Q9GZT9;Q96Q83;Q96KS0;Q8N543;Q9H6Z9}
	Pathogen[HTLV2_gag P03346] interacts with 12 human partners:{Q9GZT9;O00469;Q6N063;Q02809;Q96Q83;Q9NVH6;Q96KS0;Q8N543;O60568;O14832;Q9H6Z9;Q8IVL5}
	Pathogen[HTLV2_env P03383] interacts with 4 human partners:{Q96Q83;Q96KS0;Q8N543;Q9H6Z9}
	Pathogen[HTLV2_tax2 P03410] interacts with 9 human partners:{Q9GZT9;Q6N063;Q96Q83;Q9NVH6;Q96KS0;Q8N543;O60568;O14832;Q9H6Z9}
	Pathogen[HTLV1_env P14075] interacts with 3 human partners:{Q9GZT9;Q96KS0;Q9H6Z9}
	Pathogen[HTLV1_rex P0C206] interacts with 6 human partners:{Q9GZT9;Q96Q83;Q96KS0;Q8N543;O14832;Q9H6Z9}
	Pathogen[HTLV2_pol P03363] interacts with 12 human partners:{Q9GZT9;O00469;Q6N063;Q02809;Q96Q83;Q9NVH6;Q96KS0;Q8N543;O60568;O14832;Q9H6Z9;Q8IVL5}
[Cluster 18]GO:0004386+F	molecular_function	[name] helicase activity	[def] "Catalysis of the reaction
	Pathogen[HTLV1_hbz Q2Q067] interacts with 125 human partners:{O14981;A8MPP1;Q13206;Q14566;Q7L2E3;Q7L7V1;Q9H5Z1;Q5T1V6;Q9BQ39;Q7Z478;P33991;Q86TM3;Q8NDG6;Q9NUU7;Q9HCK8;O94762;P12956;Q8IYD8;Q14562;Q9UNY4;Q9H0S4;Q86XP3;P13984;Q14839;Q92620;Q9H2U1;Q9NR30;O75643;Q92841;P46063;Q9UJV9;Q92771;O43143;Q7Z333;Q9HCE1;Q14191;P51530;Q9ULG1;Q03468;P33993;Q9Y4B4;P38919;Q9Y2R4;Q9NRZ9;Q92900;Q9H8H2;Q12873;O94761;Q…
	Pathogen[HTLV2_rex Q85601] interacts with 126 human partners:{O14981;A8MPP1;Q13206;Q14566;Q7L2E3;Q7L7V1;Q9H5Z1;Q5T1V6;Q9BQ39;Q7Z478;P33991;Q86TM3;Q8NDG6;Q9NUU7;Q9HCK8;O94762;P12956;Q8IYD8;Q14562;Q9UNY4;Q9H0S4;Q86XP3;P13984;Q8TE96;Q14839;Q92620;Q9H2U1;Q9NR30;O75643;Q92841;P46063;Q9UJV9;Q92771;O43143;Q7Z333;Q9HCE1;Q14191;P51530;Q9ULG1;Q03468;P33993;Q9Y4B4;P38919;Q9Y2R4;Q9NRZ9;Q92900;Q9H8H2;Q12873;O…
	Pathogen[HTLV1_tax P14079] interacts with 123 human partners:{O14981;A8MPP1;Q13206;Q14566;Q7L2E3;Q7L7V1;Q9H5Z1;Q5T1V6;Q9BQ39;Q7Z478;P33991;Q86TM3;Q8NDG6;Q9NUU7;Q9HCK8;O94762;P12956;Q8IYD8;Q14562;Q9UNY4;Q9H0S4;Q86XP3;Q8TE96;Q14839;Q92620;Q9H2U1;Q9NR30;O75643;Q92841;P46063;Q9UJV9;Q92771;O43143;Q7Z333;Q9HCE1;Q14191;P51530;Q9ULG1;Q03468;P33993;Q9Y4B4;P38919;Q9Y2R4;Q9NRZ9;Q92900;Q9H8H2;Q12873;O94761;Q…
	Pathogen[HTLV2_gag P03346] interacts with 137 human partners:{O14981;A8MPP1;Q13206;Q14566;Q7L2E3;Q7L7V1;Q9H5Z1;Q5T1V6;Q8NHQ9;Q9GZR7;Q9BQ39;P42694;Q7Z478;P33991;Q86TM3;Q8NDG6;Q9NUU7;Q9HCK8;O94762;P12956;Q8IYD8;Q14562;Q9UNY4;Q9H0S4;Q86XP3;P13984;Q8TE96;Q14839;Q92620;Q9H2U1;Q9NR30;O75643;Q92841;P46063;Q9UJV9;Q92771;O43143;Q7Z333;Q9HCE1;Q14191;P51530;Q9ULG1;Q03468;P33993;Q9Y4B4;P38919;Q9Y2R4;Q9NRZ9;Q…
	Pathogen[HTLV2_env P03383] interacts with 110 human partners:{O14981;A8MPP1;Q13206;Q14566;Q7L2E3;Q9H5Z1;Q5T1V6;Q9BQ39;Q7Z478;P33991;Q86TM3;Q8NDG6;Q9NUU7;Q9HCK8;O94762;P12956;Q8IYD8;Q14562;Q9UNY4;Q86XP3;Q14839;Q92620;Q9H2U1;Q9NR30;O75643;Q92841;P46063;Q9UJV9;Q92771;O43143;Q7Z333;Q9HCE1;Q14191;P51530;Q9ULG1;Q03468;P33993;Q9Y4B4;P38919;Q9Y2R4;Q9NRZ9;Q92900;Q9H8H2;Q12873;Q9NXZ2;Q8TD26;Q14240;P26196;Q…
	Pathogen[HTLV2_tax2 P03410] interacts with 131 human partners:{O14981;A8MPP1;Q13206;Q14566;Q7L2E3;Q7L7V1;Q9H5Z1;Q5T1V6;Q9GZR7;Q9BQ39;Q7Z478;P33991;Q86TM3;Q8NDG6;Q9NUU7;Q9HCK8;O94762;P12956;Q8IYD8;Q14562;Q9UNY4;Q9H0S4;Q86XP3;P13984;Q8TE96;Q14839;Q92620;Q9H2U1;Q9NR30;O75643;Q92841;P46063;Q9UJV9;Q92771;O43143;Q7Z333;Q9HCE1;Q14191;P51530;Q9ULG1;Q03468;P33993;Q9Y4B4;P38919;Q9Y2R4;Q9NRZ9;Q92900;Q9H8H2;…
	Pathogen[HTLV1_env P14075] interacts with 111 human partners:{O14981;Q13206;Q14566;Q7L2E3;Q9H5Z1;Q5T1V6;Q9GZR7;Q9BQ39;Q7Z478;P33991;Q86TM3;Q8NDG6;Q9NUU7;Q9HCK8;O94762;P12956;Q8IYD8;Q14562;Q9UNY4;Q86XP3;Q14839;Q92620;Q9H2U1;Q9NR30;O75643;Q92841;P46063;Q9UJV9;Q92771;O43143;Q7Z333;Q9HCE1;Q14191;P51530;Q9ULG1;Q03468;P33993;Q9Y4B4;P38919;Q9Y2R4;Q9NRZ9;Q92900;Q9H8H2;Q12873;Q9NXZ2;Q8TD26;Q14240;P26196;Q…
	Pathogen[HTLV1_rex P0C206] interacts with 129 human partners:{O14981;A8MPP1;Q13206;Q14566;Q7L2E3;Q7L7V1;Q9H5Z1;Q5T1V6;Q9BQ39;Q7Z478;P33991;Q86TM3;Q8NDG6;Q9NUU7;Q9HCK8;O94762;P12956;Q8IYD8;Q14562;Q9UNY4;Q9H0S4;Q86XP3;P13984;Q8TE96;Q14839;Q92620;Q9H2U1;Q9NR30;O75643;Q92841;P46063;Q9UJV9;Q92771;O43143;Q7Z333;Q9HCE1;Q14191;P51530;Q9ULG1;Q03468;P33993;Q9Y4B4;P38919;Q9Y2R4;Q9NRZ9;Q92900;Q9H8H2;Q12873;O…
	Pathogen[HTLV2_pol P03363] interacts with 135 human partners:{O14981;A8MPP1;Q13206;Q14566;Q7L2E3;Q7L7V1;Q9H5Z1;Q5T1V6;Q8NHQ9;Q9GZR7;Q9BQ39;P42694;Q7Z478;P33991;Q86TM3;Q8NDG6;Q9NUU7;Q9HCK8;O94762;P12956;Q8IYD8;Q14562;Q9UNY4;Q9H0S4;Q86XP3;P13984;Q8TE96;Q14839;Q92620;Q9H2U1;Q9NR30;O75643;Q92841;P46063;Q9UJV9;Q92771;O43143;Q7Z333;Q9HCE1;Q14191;P51530;Q9ULG1;Q03468;P33993;Q9Y4B4;P38919;Q9Y2R4;Q9NRZ9;Q…
[Cluster 19]GO:0016929+F	molecular_function	[name] SUMO-specific protease activity	[def] "Catalysis of the hydrolysis of SUMO, a small ubiquitin-related modifier, from previously sumoylated substrates." [GOC
	Pathogen[HTLV1_hbz Q2Q067] interacts with 3 human partners:{Q9P0U3;Q9HC62;Q9GZR1}
	Pathogen[HTLV2_rex Q85601] interacts with 3 human partners:{Q9P0U3;Q9HC62;Q9GZR1}
	Pathogen[HTLV1_tax P14079] interacts with 3 human partners:{Q9P0U3;Q9HC62;Q9GZR1}
	Pathogen[HTLV2_gag P03346] interacts with 3 human partners:{Q9P0U3;Q9HC62;Q9GZR1}
	Pathogen[HTLV2_env P03383] interacts with 3 human partners:{Q9P0U3;Q9HC62;Q9GZR1}
	Pathogen[HTLV2_tax2 P03410] interacts with 3 human partners:{Q9P0U3;Q9HC62;Q9GZR1}
	Pathogen[HTLV1_env P14075] interacts with 3 human partners:{Q9P0U3;Q9HC62;Q9GZR1}
	Pathogen[HTLV1_rex P0C206] interacts with 3 human partners:{Q9P0U3;Q9HC62;Q9GZR1}
	Pathogen[HTLV2_pol P03363] interacts with 3 human partners:{Q9P0U3;Q9HC62;Q9GZR1}
[Cluster 20]GO:0005134+F	molecular_function	[name] interleukin-2 receptor binding	[def] "Interacting selectively and non-covalently with the interleukin-2 receptor." [GOC
	Pathogen[HTLV1_hbz Q2Q067] interacts with 2 human partners:{Q3ZCQ8;P23771}
	Pathogen[HTLV2_rex Q85601] interacts with 2 human partners:{Q3ZCQ8;P23771}
	Pathogen[HTLV1_tax P14079] interacts with 2 human partners:{Q3ZCQ8;P23771}
	Pathogen[HTLV2_gag P03346] interacts with 2 human partners:{Q3ZCQ8;P23771}
	Pathogen[HTLV2_env P03383] interacts with 2 human partners:{Q3ZCQ8;P23771}
	Pathogen[HTLV2_tax2 P03410] interacts with 2 human partners:{Q3ZCQ8;P23771}
	Pathogen[HTLV1_env P14075] interacts with 2 human partners:{Q3ZCQ8;P23771}
	Pathogen[HTLV1_rex P0C206] interacts with 2 human partners:{Q3ZCQ8;P23771}
	Pathogen[HTLV2_pol P03363] interacts with 2 human partners:{Q3ZCQ8;P23771}
[Cluster 21]GO:0004407+F	molecular_function	[name] histone deacetylase activity	[def] "Catalysis of the reaction
	Pathogen[HTLV1_hbz Q2Q067] interacts with 14 human partners:{Q9UBN7;Q92769;Q8WUI4;P56524;Q96DB2;O94776;Q9BY41;O15379;Q9UKV0;Q96EB6;Q9NSC2;Q969S8;Q9UQL6;Q13547}
	Pathogen[HTLV2_rex Q85601] interacts with 14 human partners:{Q9UBN7;Q92769;Q8WUI4;P56524;Q96DB2;O94776;Q9BY41;O15379;Q9UKV0;Q96EB6;Q9NSC2;Q969S8;Q9UQL6;Q13547}
	Pathogen[HTLV1_tax P14079] interacts with 13 human partners:{Q9UBN7;Q92769;Q8WUI4;P56524;Q96DB2;O94776;Q9BY41;O15379;Q9UKV0;Q96EB6;Q9NSC2;Q969S8;Q9UQL6}
	Pathogen[HTLV2_gag P03346] interacts with 14 human partners:{Q9UBN7;Q92769;Q8WUI4;P56524;Q96DB2;O94776;Q9BY41;O15379;Q9UKV0;Q96EB6;Q9NSC2;Q969S8;Q9UQL6;Q13547}
	Pathogen[HTLV2_env P03383] interacts with 14 human partners:{Q9UBN7;Q92769;Q8WUI4;P56524;Q96DB2;O94776;Q9BY41;O15379;Q9UKV0;Q96EB6;Q9NSC2;Q969S8;Q9UQL6;Q13547}
	Pathogen[HTLV2_tax2 P03410] interacts with 14 human partners:{Q9UBN7;Q92769;Q8WUI4;P56524;Q96DB2;O94776;Q9BY41;O15379;Q9UKV0;Q96EB6;Q9NSC2;Q969S8;Q9UQL6;Q13547}
	Pathogen[HTLV1_env P14075] interacts with 14 human partners:{Q9UBN7;Q92769;Q8WUI4;P56524;Q96DB2;O94776;Q9BY41;O15379;Q9UKV0;Q96EB6;Q9NSC2;Q969S8;Q9UQL6;Q13547}
	Pathogen[HTLV1_rex P0C206] interacts with 14 human partners:{Q9UBN7;Q92769;Q8WUI4;P56524;Q96DB2;O94776;Q9BY41;O15379;Q9UKV0;Q96EB6;Q9NSC2;Q969S8;Q9UQL6;Q13547}
	Pathogen[HTLV2_pol P03363] interacts with 14 human partners:{Q9UBN7;Q92769;Q8WUI4;P56524;Q96DB2;O94776;Q9BY41;O15379;Q9UKV0;Q96EB6;Q9NSC2;Q969S8;Q9UQL6;Q13547}
[Cluster 22]GO:0019900+F	molecular_function	[name] kinase binding	[def] "Interacting selectively and non-covalently with a kinase, any enzyme that catalyzes the transfer of a phosphate group." [GOC
	Pathogen[HTLV1_hbz Q2Q067] interacts with 30 human partners:{Q99755;Q99728;Q15628;P52824;Q9UNE7;Q86VP1;Q8TBN0;O60825;Q7RTN6;P06400;O60260;Q96AA8;O95863;O95999;Q7L9L4;Q9Y376;Q99741;Q9H0E2;Q9UMX0;Q9NYB9;Q5VZ66;Q15654;Q15172;P17858;Q9Y2R2;P23497;Q9UJM3;Q96N16;P11166;P35222}
	Pathogen[HTLV2_rex Q85601] interacts with 29 human partners:{Q99755;Q99728;Q15628;P52824;Q9UNE7;Q86VP1;Q8TBN0;O60825;Q7RTN6;P06400;O60260;Q96AA8;O95863;O95999;Q7L9L4;Q9Y376;Q99741;Q9H0E2;Q9UMX0;Q9NYB9;Q5VZ66;Q15654;Q15172;P17858;Q9Y2R2;Q9UJM3;Q96N16;P11166;P35222}
	Pathogen[HTLV1_tax P14079] interacts with 24 human partners:{Q99755;Q99728;Q15628;P52824;Q9UNE7;Q8TBN0;Q7RTN6;O60260;Q96AA8;O95863;O95999;Q7L9L4;Q99741;Q9H0E2;Q9UMX0;Q9NYB9;Q5VZ66;P17858;Q9Y2R2;P23497;Q9UJM3;Q96N16;P11166;P35222}
	Pathogen[HTLV2_gag P03346] interacts with 37 human partners:{Q99755;P21580;Q99728;Q15628;P52824;Q9UNE7;P24588;Q86VP1;Q8TBN0;O60825;Q7RTN6;P06400;O60260;P62324;Q96AA8;Q9UNI6;O95863;O95999;Q7L9L4;Q9Y376;Q99741;P30048;Q9H0E2;A0MZ66;Q9UMX0;Q9NYB9;Q5VZ66;Q15654;Q15172;P16118;P17858;Q9Y2R2;P23497;Q9UJM3;Q96N16;P11166;P35222}
	Pathogen[HTLV2_env P03383] interacts with 19 human partners:{Q99728;Q15628;P52824;Q9UNE7;Q86VP1;Q8TBN0;P06400;O60260;P05556;O95863;O95999;Q7L9L4;Q99741;Q9UMX0;Q9NYB9;Q15654;P23497;Q96N16;P35222}
	Pathogen[HTLV2_tax2 P03410] interacts with 30 human partners:{Q99755;Q99728;Q15628;P52824;Q9UNE7;Q86VP1;Q8TBN0;O60825;Q7RTN6;P06400;O60260;Q96AA8;O95863;O95999;Q7L9L4;Q9Y376;Q99741;Q9H0E2;Q9UMX0;Q9NYB9;Q5VZ66;Q15654;Q15172;P16118;P17858;Q9Y2R2;Q9UJM3;Q96N16;P11166;P35222}
	Pathogen[HTLV1_env P14075] interacts with 19 human partners:{Q99728;Q15628;P52824;Q9UNE7;Q86VP1;P06400;O60260;P05556;O95863;O95999;Q7L9L4;Q99741;Q9UMX0;Q9NYB9;Q15654;Q9Y2R2;P23497;Q96N16;P35222}
	Pathogen[HTLV1_rex P0C206] interacts with 29 human partners:{Q99755;Q99728;Q15628;P52824;Q9UNE7;Q86VP1;Q8TBN0;O60825;Q7RTN6;P06400;O60260;Q96AA8;O95863;O95999;Q7L9L4;Q9Y376;Q99741;Q9H0E2;Q9UMX0;Q9NYB9;Q5VZ66;Q15654;Q15172;P17858;Q9Y2R2;Q9UJM3;Q96N16;P11166;P35222}
	Pathogen[HTLV2_pol P03363] interacts with 35 human partners:{Q99755;P21580;Q99728;Q15628;P52824;Q9UNE7;P24588;Q86VP1;Q8TBN0;O60825;P06400;O60260;P62324;Q96AA8;O95863;O95999;Q7L9L4;Q9Y376;Q99741;P30048;Q9H0E2;A0MZ66;Q9UMX0;Q9NYB9;Q5VZ66;Q15654;Q15172;P16118;P17858;Q9Y2R2;P23497;Q9UJM3;Q96N16;P11166;P35222}
[Cluster 23]GO:0004694+F	molecular_function	[name] eukaryotic translation initiation factor 2alpha kinase activity	[def] "Catalysis of the reaction
	Pathogen[HTLV1_hbz Q2Q067] interacts with 1 human partners:{P19525}
	Pathogen[HTLV2_rex Q85601] interacts with 1 human partners:{P19525}
	Pathogen[HTLV1_tax P14079] interacts with 1 human partners:{P19525}
	Pathogen[HTLV2_gag P03346] interacts with 2 human partners:{Q9P2K8;P19525}
	Pathogen[HTLV2_env P03383] interacts with 1 human partners:{P19525}
	Pathogen[HTLV2_tax2 P03410] interacts with 1 human partners:{P19525}
	Pathogen[HTLV1_env P14075] interacts with 1 human partners:{P19525}
	Pathogen[HTLV1_rex P0C206] interacts with 1 human partners:{P19525}
	Pathogen[HTLV2_pol P03363] interacts with 2 human partners:{Q9P2K8;P19525}
[Cluster 24]GO:0070324+F	molecular_function	[name] thyroid hormone binding	[def] "Interacting selectively and non-covalently with thyroxine (T4) or triiodothyronine (T3), tyrosine-based hormones produced by the thyroid gland." [GOC
	Pathogen[HTLV1_hbz Q2Q067] interacts with 1 human partners:{P10827}
	Pathogen[HTLV2_rex Q85601] interacts with 1 human partners:{P10827}
	Pathogen[HTLV1_tax P14079] interacts with 1 human partners:{P10827}
	Pathogen[HTLV2_gag P03346] interacts with 2 human partners:{P10827;P47895}
	Pathogen[HTLV2_env P03383] interacts with 1 human partners:{P10827}
	Pathogen[HTLV2_tax2 P03410] interacts with 1 human partners:{P10827}
	Pathogen[HTLV1_env P14075] interacts with 1 human partners:{P10827}
	Pathogen[HTLV1_rex P0C206] interacts with 1 human partners:{P10827}
	Pathogen[HTLV2_pol P03363] interacts with 1 human partners:{P10827}
[Cluster 25]GO:0051434+F	molecular_function	[name] BH3 domain binding	[def] "Interacting selectively and non-covalently with the BH3 domain of a protein of the Bcl-2 family. The BH3 domain is a potent death domain and has an important role in protein-protein interactions and in cell death." [PMID
	Pathogen[HTLV1_hbz Q2Q067] interacts with 3 human partners:{P10415;Q07820;Q07817}
	Pathogen[HTLV2_rex Q85601] interacts with 2 human partners:{P10415;Q07817}
	Pathogen[HTLV1_tax P14079] interacts with 4 human partners:{P10415;Q07820;Q07817;Q07812}
	Pathogen[HTLV2_gag P03346] interacts with 4 human partners:{P10415;Q07820;Q07817;Q07812}
	Pathogen[HTLV2_env P03383] interacts with 4 human partners:{P10415;Q07820;Q07817;Q07812}
	Pathogen[HTLV2_tax2 P03410] interacts with 4 human partners:{P10415;Q07820;Q07817;Q07812}
	Pathogen[HTLV1_env P14075] interacts with 4 human partners:{P10415;Q07820;Q07817;Q07812}
	Pathogen[HTLV1_rex P0C206] interacts with 3 human partners:{P10415;Q07817;Q07812}
	Pathogen[HTLV2_pol P03363] interacts with 3 human partners:{P10415;Q07817;Q07812}
[Cluster 26]GO:0032549+F	molecular_function	[name] ribonucleoside binding	[def] "Interacting selectively and non-covalently with a ribonucleoside, a compound consisting of a purine or pyrimidine nitrogenous base linked to ribose." [GOC
	Pathogen[HTLV1_hbz Q2Q067] interacts with 4 human partners:{O14802;Q9NW08;P30876;Q9H9Y6}
	Pathogen[HTLV2_rex Q85601] interacts with 4 human partners:{O14802;Q9NW08;P30876;Q9H9Y6}
	Pathogen[HTLV1_tax P14079] interacts with 4 human partners:{O14802;Q9NW08;P30876;Q9H9Y6}
	Pathogen[HTLV2_gag P03346] interacts with 4 human partners:{O14802;Q9NW08;P30876;Q9H9Y6}
	Pathogen[HTLV2_env P03383] interacts with 3 human partners:{O14802;P30876;Q9H9Y6}
	Pathogen[HTLV2_tax2 P03410] interacts with 4 human partners:{O14802;Q9NW08;P30876;Q9H9Y6}
	Pathogen[HTLV1_env P14075] interacts with 2 human partners:{P30876;Q9H9Y6}
	Pathogen[HTLV1_rex P0C206] interacts with 4 human partners:{O14802;Q9NW08;P30876;Q9H9Y6}
	Pathogen[HTLV2_pol P03363] interacts with 4 human partners:{O14802;Q9NW08;P30876;Q9H9Y6}
[Cluster 27]GO:0015616+F	molecular_function	[name] DNA translocase activity	[def] "Catalysis of the reaction
	Pathogen[HTLV1_hbz Q2Q067] interacts with 1 human partners:{Q9Y620}
	Pathogen[HTLV2_rex Q85601] interacts with 1 human partners:{Q9Y620}
	Pathogen[HTLV1_tax P14079] interacts with 1 human partners:{Q9Y620}
	Pathogen[HTLV2_gag P03346] interacts with 1 human partners:{Q9Y620}
	Pathogen[HTLV2_env P03383] interacts with 1 human partners:{Q9Y620}
	Pathogen[HTLV2_tax2 P03410] interacts with 1 human partners:{Q9Y620}
	Pathogen[HTLV1_env P14075] interacts with 1 human partners:{Q9Y620}
	Pathogen[HTLV1_rex P0C206] interacts with 1 human partners:{Q9Y620}
	Pathogen[HTLV2_pol P03363] interacts with 1 human partners:{Q9Y620}
[Cluster 28]GO:0035241+F	molecular_function	[name] protein-arginine omega-N monomethyltransferase activity	[def] "Catalysis of the addition of a methyl group to either of the unmethylated terminal nitrogen atoms (also called omega nitrogen) in peptidyl-arginine to form an omega-N-G-monomethylated arginine residue." [PMID
	Pathogen[HTLV1_hbz Q2Q067] interacts with 3 human partners:{Q9NR22;Q96LA8;Q9NVM4}
	Pathogen[HTLV2_rex Q85601] interacts with 3 human partners:{Q9NR22;Q96LA8;Q9NVM4}
	Pathogen[HTLV1_tax P14079] interacts with 3 human partners:{Q9NR22;Q96LA8;Q9NVM4}
	Pathogen[HTLV2_gag P03346] interacts with 3 human partners:{Q9NR22;Q96LA8;Q9NVM4}
	Pathogen[HTLV2_env P03383] interacts with 3 human partners:{Q9NR22;Q96LA8;Q9NVM4}
	Pathogen[HTLV2_tax2 P03410] interacts with 3 human partners:{Q9NR22;Q96LA8;Q9NVM4}
	Pathogen[HTLV1_env P14075] interacts with 3 human partners:{Q9NR22;Q96LA8;Q9NVM4}
	Pathogen[HTLV1_rex P0C206] interacts with 3 human partners:{Q9NR22;Q96LA8;Q9NVM4}
	Pathogen[HTLV2_pol P03363] interacts with 3 human partners:{Q9NR22;Q96LA8;Q9NVM4}
[Cluster 29]GO:0016702+F	molecular_function	[name] oxidoreductase activity, acting on single donors with incorporation of molecular oxygen, incorporation of two atoms of oxygen	[def] "Catalysis of an oxidation-reduction (redox) reaction in which hydrogen or electrons are transferred from one donor, and two oxygen atoms is incorporated into a donor." [GOC
	Pathogen[HTLV1_hbz Q2Q067] interacts with 33 human partners:{Q9Y2K7;O15054;Q9GZT9;Q9BV57;Q7LBC6;O14607;P41229;Q15652;O43151;O94953;O00625;O15550;Q9H3R0;Q96Q83;Q8NFU7;Q9H6W3;Q96KS0;Q9BY66;Q9UPP1;Q6B0I6;Q8N543;O75164;Q9NWT6;Q6ZMT4;O75151;Q9NXW9;Q8N371;O14832;Q6NYC1;Q8NHM5;Q9UGL1;Q9H6Z9;P29375}
	Pathogen[HTLV2_rex Q85601] interacts with 33 human partners:{Q9Y2K7;O15054;Q9GZT9;Q9BV57;Q7LBC6;O14607;P41229;Q15652;O43151;O94953;O00625;O15550;Q9H3R0;Q96Q83;Q8NFU7;Q9H6W3;Q96KS0;Q9BY66;Q9UPP1;Q6B0I6;Q8N543;O75164;Q9NWT6;Q6ZMT4;O75151;Q9NXW9;Q8N371;O14832;Q6NYC1;Q8NHM5;Q9UGL1;Q9H6Z9;P29375}
	Pathogen[HTLV1_tax P14079] interacts with 27 human partners:{Q9Y2K7;O15054;Q9GZT9;Q9BV57;O14607;P41229;Q15652;Q16878;O94953;O15550;Q9H3R0;Q96Q83;Q9H6W3;Q96KS0;Q9BY66;Q9UPP1;Q6B0I6;Q8N543;Q9NWT6;Q6ZMT4;O75151;Q8N371;Q6NYC1;Q8NHM5;Q9UGL1;Q9H6Z9;P29375}
	Pathogen[HTLV2_gag P03346] interacts with 49 human partners:{Q9Y2K7;Q3KRA9;O15054;Q9GZT9;Q9BV57;Q7LBC6;O14607;P41229;O00469;Q15652;Q16878;Q6P6C2;Q6N063;O43151;Q02809;Q96IR7;O94953;Q9BYV7;O00625;P48775;O15550;Q9H3R0;Q96Q83;Q9NVH6;Q8NFU7;Q9H6W3;Q96KS0;Q9C0B1;Q9BY66;Q6NS38;Q9UPP1;Q6B0I6;Q8N543;O75164;Q9NWT6;O60568;Q6ZMT4;O75151;P09917;Q9NXW9;Q8N371;O14832;Q6NYC1;Q8NHM5;Q9UGL1;Q9H6Z9;P29375;Q6N021;Q8…
	Pathogen[HTLV2_env P03383] interacts with 24 human partners:{Q9Y2K7;Q9BV57;O14607;P41229;Q15652;O94953;Q9H3R0;Q96Q83;Q9H6W3;Q96KS0;Q9BY66;Q9UPP1;Q6B0I6;Q8N543;O75164;Q9NWT6;Q6ZMT4;O75151;Q8N371;Q6NYC1;Q8NHM5;Q9UGL1;Q9H6Z9;P29375}
	Pathogen[HTLV2_tax2 P03410] interacts with 40 human partners:{Q9Y2K7;O15054;Q9GZT9;Q9BV57;Q7LBC6;O14607;P41229;Q15652;Q16878;Q6P6C2;Q6N063;O43151;O94953;O00625;P48775;O15550;Q9H3R0;Q96Q83;Q9NVH6;Q8NFU7;Q9H6W3;Q96KS0;Q9BY66;Q9UPP1;Q6B0I6;Q8N543;O75164;Q9NWT6;O60568;Q6ZMT4;O75151;Q9NXW9;Q8N371;O14832;Q6NYC1;Q8NHM5;Q9UGL1;Q9H6Z9;P29375;Q6N021}
	Pathogen[HTLV1_env P14075] interacts with 20 human partners:{Q9Y2K7;Q9GZT9;O14607;P41229;Q15652;O94953;Q9H3R0;Q9H6W3;Q96KS0;Q9BY66;Q9UPP1;O75164;Q9NWT6;Q6ZMT4;O75151;Q6NYC1;Q8NHM5;Q9UGL1;Q9H6Z9;P29375}
	Pathogen[HTLV1_rex P0C206] interacts with 33 human partners:{Q9Y2K7;O15054;Q9GZT9;Q9BV57;Q7LBC6;O14607;P41229;Q15652;O43151;O94953;O00625;O15550;Q9H3R0;Q96Q83;Q8NFU7;Q9H6W3;Q96KS0;Q9BY66;Q9UPP1;Q6B0I6;Q8N543;O75164;Q9NWT6;Q6ZMT4;O75151;Q9NXW9;Q8N371;O14832;Q6NYC1;Q8NHM5;Q9UGL1;Q9H6Z9;P29375}
	Pathogen[HTLV2_pol P03363] interacts with 47 human partners:{Q9Y2K7;Q3KRA9;O15054;Q9GZT9;Q9BV57;Q7LBC6;O14607;P41229;O00469;Q15652;Q6P6C2;Q6N063;O43151;Q02809;O94953;Q9BYV7;O00625;P48775;O15550;Q9H3R0;Q96Q83;Q9NVH6;Q8NFU7;Q9H6W3;Q96KS0;Q9C0B1;Q9BY66;Q6NS38;Q9UPP1;Q6B0I6;Q8N543;O75164;Q9NWT6;O60568;Q6ZMT4;O75151;P09917;Q9NXW9;Q8N371;O14832;Q6NYC1;Q8NHM5;Q9UGL1;Q9H6Z9;P29375;Q6N021;Q8IVL5}
[Cluster 30]GO:0004709+F	molecular_function	[name] MAP kinase kinase kinase activity	[def] "Catalysis of the phosphorylation and activation of MAP kinase kinases_ each MAP kinase kinase can be phosphorylated by any of several MAP kinase kinase kinases." [PMID
	Pathogen[HTLV1_hbz Q2Q067] interacts with 14 human partners:{Q12852;Q99759;O43283;Q16584;Q99683;Q9NYL2;Q9Y6R4;Q6ZN16;P04049;Q99558;O43318;Q13233;P41279;O95382}
	Pathogen[HTLV2_rex Q85601] interacts with 14 human partners:{Q12852;Q99759;O43283;Q16584;Q99683;Q9NYL2;Q9Y6R4;Q6ZN16;P04049;Q99558;O43318;Q13233;P41279;O95382}
	Pathogen[HTLV1_tax P14079] interacts with 13 human partners:{Q12852;Q99759;O43283;Q16584;Q99683;Q9Y2U5;Q9NYL2;Q9Y6R4;Q6ZN16;P04049;Q99558;P41279;O95382}
	Pathogen[HTLV2_gag P03346] interacts with 17 human partners:{P15056;Q12852;Q99759;O43283;Q16584;Q99683;Q9Y2U5;Q9NYL2;Q9Y6R4;Q6ZN16;P04049;Q99558;O43318;Q13233;P41279;O95382;Q02779}
	Pathogen[HTLV2_env P03383] interacts with 11 human partners:{Q12852;Q99759;Q16584;Q99683;Q9NYL2;Q9Y6R4;P04049;Q99558;O43318;Q13233;P41279}
	Pathogen[HTLV2_tax2 P03410] interacts with 15 human partners:{Q12852;Q99759;O43283;Q16584;Q99683;Q9Y2U5;Q9NYL2;Q9Y6R4;Q6ZN16;P04049;Q99558;O43318;Q13233;P41279;O95382}
	Pathogen[HTLV1_env P14075] interacts with 12 human partners:{Q12852;Q99759;O43283;Q16584;Q99683;Q9NYL2;Q9Y6R4;P04049;Q99558;O43318;Q13233;P41279}
	Pathogen[HTLV1_rex P0C206] interacts with 14 human partners:{Q12852;Q99759;O43283;Q16584;Q99683;Q9NYL2;Q9Y6R4;Q6ZN16;P04049;Q99558;O43318;Q13233;P41279;O95382}
	Pathogen[HTLV2_pol P03363] interacts with 16 human partners:{Q12852;Q99759;O43283;Q16584;Q99683;Q9Y2U5;Q9NYL2;Q9Y6R4;Q6ZN16;P04049;Q99558;O43318;Q13233;P41279;O95382;Q02779}
[Cluster 31]GO:0042974+F	molecular_function	[name] retinoic acid receptor binding	[def] "Interacting selectively and non-covalently with the retinoic acid receptor, a ligand-regulated transcription factor belonging to the nuclear receptor superfamily." [GOC
	Pathogen[HTLV1_hbz Q2Q067] interacts with 22 human partners:{Q15648;Q5SWL8;Q5T3J3;Q5VWM5;O60810;P48552;Q96L73;P17096;P55345;P28702;A6NGN4;O60813;A6NMV5;A3QJZ6;Q5VXH4;Q5TYW8;P78395;O75376;Q5TYX0;Q5VWM3;Q15466;Q71SY5}
	Pathogen[HTLV2_rex Q85601] interacts with 21 human partners:{Q15648;Q5SWL8;Q5T3J3;Q5VWM5;O60810;Q5VT98;Q96L73;P17096;P55345;P28702;A6NGN4;O60813;A6NMV5;A3QJZ6;Q5VXH4;Q5TYW8;O75376;Q5TYX0;Q5VWM3;Q15466;Q71SY5}
	Pathogen[HTLV1_tax P14079] interacts with 11 human partners:{Q15648;Q5T3J3;P48552;Q96L73;P17096;P55345;P28702;O75376;O95522;Q15466;Q71SY5}
	Pathogen[HTLV2_gag P03346] interacts with 31 human partners:{Q15648;Q5SWL8;Q5T3J3;Q5VWM5;Q5VWM4;O60810;P48552;Q5VT98;Q5VWM6;Q96L73;P17096;Q5VXH5;A6NMC2;P55345;P28702;A6NGN4;O60813;A6NMV5;Q5VWM1;A3QJZ6;Q5VXH4;Q5TYW8;P78395;O75376;Q5TYX0;Q8IXJ9;Q5VTA0;O95522;Q5VWM3;Q15466;Q71SY5}
	Pathogen[HTLV2_env P03383] interacts with 11 human partners:{Q15648;Q5T3J3;P48552;Q96L73;P17096;P55345;P28702;O75376;Q8IXJ9;Q15466;Q71SY5}
	Pathogen[HTLV2_tax2 P03410] interacts with 24 human partners:{Q15648;Q5SWL8;Q5T3J3;Q5VWM5;O60810;P48552;Q5VT98;Q96L73;P17096;P55345;P28702;A6NGN4;O60813;A6NMV5;A3QJZ6;Q5VXH4;Q5TYW8;P78395;O75376;Q5TYX0;O95522;Q5VWM3;Q15466;Q71SY5}
	Pathogen[HTLV1_env P14075] interacts with 10 human partners:{Q15648;P48552;Q96L73;P17096;P55345;P28702;O75376;Q8IXJ9;Q15466;Q71SY5}
	Pathogen[HTLV1_rex P0C206] interacts with 22 human partners:{Q15648;Q5SWL8;Q5T3J3;Q5VWM5;O60810;Q5VT98;Q96L73;P17096;P55345;P28702;A6NGN4;O60813;A6NMV5;A3QJZ6;Q5VXH4;Q5TYW8;P78395;O75376;Q5TYX0;Q5VWM3;Q15466;Q71SY5}
	Pathogen[HTLV2_pol P03363] interacts with 31 human partners:{Q15648;Q5SWL8;Q5T3J3;Q5VWM5;Q5VWM4;O60810;P48552;Q5VT98;Q5VWM6;Q96L73;P17096;Q5VXH5;A6NMC2;P55345;P28702;A6NGN4;O60813;A6NMV5;Q5VWM1;A3QJZ6;Q5VXH4;Q5TYW8;P78395;O75376;Q5TYX0;Q8IXJ9;Q5VTA0;O95522;Q5VWM3;Q15466;Q71SY5}
[Cluster 32]GO:0042577+F	molecular_function	[name] lipid phosphatase activity	[def] "Catalysis of the reaction
	Pathogen[HTLV1_hbz Q2Q067] interacts with 1 human partners:{Q9BT40}
	Pathogen[HTLV2_rex Q85601] interacts with 1 human partners:{Q9BT40}
	Pathogen[HTLV1_tax P14079] interacts with 1 human partners:{Q9BT40}
	Pathogen[HTLV2_gag P03346] interacts with 1 human partners:{Q9BT40}
	Pathogen[HTLV2_env P03383] interacts with 1 human partners:{Q9BT40}
	Pathogen[HTLV2_tax2 P03410] interacts with 1 human partners:{Q9BT40}
	Pathogen[HTLV1_env P14075] interacts with 1 human partners:{Q9BT40}
	Pathogen[HTLV1_rex P0C206] interacts with 1 human partners:{Q9BT40}
	Pathogen[HTLV2_pol P03363] interacts with 1 human partners:{Q9BT40}
[Cluster 33]GO:0070644+F	molecular_function	[name] vitamin D response element binding	[def] "Interacting selectively and non-covalently with the vitamin D response element (VDRE), a short sequence with dyad symmetry found in the promoters of some of the cellular immediate-early genes, regulated by serum." [GOC
	Pathogen[HTLV1_hbz Q2Q067] interacts with 3 human partners:{P19793;P11473;P15923}
	Pathogen[HTLV2_rex Q85601] interacts with 3 human partners:{P19793;P11473;P15923}
	Pathogen[HTLV1_tax P14079] interacts with 3 human partners:{P19793;P11473;P15923}
	Pathogen[HTLV2_gag P03346] interacts with 3 human partners:{P19793;P11473;P15923}
	Pathogen[HTLV2_env P03383] interacts with 3 human partners:{P19793;P11473;P15923}
	Pathogen[HTLV2_tax2 P03410] interacts with 3 human partners:{P19793;P11473;P15923}
	Pathogen[HTLV1_env P14075] interacts with 3 human partners:{P19793;P11473;P15923}
	Pathogen[HTLV1_rex P0C206] interacts with 3 human partners:{P19793;P11473;P15923}
	Pathogen[HTLV2_pol P03363] interacts with 3 human partners:{P19793;P11473;P15923}
[Cluster 34]GO:0070403+F	molecular_function	[name] NAD+ binding	[def] "Interacting selectively and non-covalently with the oxidized form, NAD, of nicotinamide adenine dinucleotide, a coenzyme involved in many redox and biosynthetic reactions." [GOC
	Pathogen[HTLV1_hbz Q2Q067] interacts with 7 human partners:{Q96EB6;Q9NTG7;P00367;Q9Y6E7;Q8N6T7;Q8IXJ6;Q9NRC8}
	Pathogen[HTLV2_rex Q85601] interacts with 7 human partners:{Q96EB6;Q9NTG7;P00367;Q9Y6E7;Q8N6T7;Q8IXJ6;Q9NRC8}
	Pathogen[HTLV1_tax P14079] interacts with 6 human partners:{Q96EB6;Q9NTG7;Q9Y6E7;Q8N6T7;Q8IXJ6;Q9NRC8}
	Pathogen[HTLV2_gag P03346] interacts with 9 human partners:{Q96EB6;Q9NTG7;Q9NXA8;P00367;Q9Y6E7;Q8N6T7;P47895;Q8IXJ6;Q9NRC8}
	Pathogen[HTLV2_env P03383] interacts with 5 human partners:{Q96EB6;Q9Y6E7;Q8N6T7;Q8IXJ6;Q9NRC8}
	Pathogen[HTLV2_tax2 P03410] interacts with 7 human partners:{Q96EB6;Q9NTG7;P00367;Q9Y6E7;Q8N6T7;Q8IXJ6;Q9NRC8}
	Pathogen[HTLV1_env P14075] interacts with 4 human partners:{Q96EB6;Q8N6T7;Q8IXJ6;Q9NRC8}
	Pathogen[HTLV1_rex P0C206] interacts with 7 human partners:{Q96EB6;Q9NTG7;P00367;Q9Y6E7;Q8N6T7;Q8IXJ6;Q9NRC8}
	Pathogen[HTLV2_pol P03363] interacts with 8 human partners:{Q96EB6;Q9NTG7;Q9NXA8;P00367;Q9Y6E7;Q8N6T7;Q8IXJ6;Q9NRC8}
[Cluster 35]GO:0008080+F	molecular_function	[name] N-acetyltransferase activity	[def] "Catalysis of the transfer of an acetyl group to a nitrogen atom on the acceptor molecule." [GOC
	Pathogen[HTLV1_hbz Q2Q067] interacts with 9 human partners:{Q9GZZ1;Q969G3;Q92831;Q92830;Q9BXJ9;P21673;Q86UY6;Q9H8E8;Q9H9T3}
	Pathogen[HTLV2_rex Q85601] interacts with 9 human partners:{Q9GZZ1;Q969G3;Q92831;Q92830;Q9BXJ9;P21673;Q86UY6;Q9H8E8;Q9H9T3}
	Pathogen[HTLV1_tax P14079] interacts with 5 human partners:{Q9GZZ1;Q92830;Q9BXJ9;Q9H8E8;Q9H9T3}
	Pathogen[HTLV2_gag P03346] interacts with 15 human partners:{Q93015;Q16613;Q9GZZ1;Q969G3;Q8N159;Q92831;Q92830;Q9BXJ9;P21673;Q9BSU3;Q86UY6;Q9H8E8;Q9H0A0;Q96EK6;Q9H9T3}
	Pathogen[HTLV2_env P03383] interacts with 8 human partners:{Q9GZZ1;Q969G3;Q92831;Q92830;Q9BXJ9;Q9UHF3;Q9H8E8;Q9H9T3}
	Pathogen[HTLV2_tax2 P03410] interacts with 11 human partners:{Q9GZZ1;Q969G3;Q92831;Q92830;Q9BXJ9;P21673;Q86UY6;Q9H8E8;Q9H0A0;Q96EK6;Q9H9T3}
	Pathogen[HTLV1_env P14075] interacts with 4 human partners:{Q9GZZ1;Q92831;Q92830;Q9BXJ9}
	Pathogen[HTLV1_rex P0C206] interacts with 9 human partners:{Q9GZZ1;Q969G3;Q92831;Q92830;Q9BXJ9;P21673;Q86UY6;Q9H8E8;Q9H9T3}
	Pathogen[HTLV2_pol P03363] interacts with 15 human partners:{Q93015;Q16613;Q9GZZ1;Q969G3;Q8N159;Q92831;Q92830;Q9BXJ9;P21673;Q9BSU3;Q86UY6;Q9H8E8;Q9H0A0;Q96EK6;Q9H9T3}
[Cluster 36]GO:0004198+F	molecular_function	[name] calcium-dependent cysteine-type endopeptidase activity	[def] "Catalysis of the hydrolysis of nonterminal peptide bonds in a polypeptide chain by a mechanism using a cysteine residue at the enzyme active center, and requiring the presence of calcium." [GOC
	Pathogen[HTLV1_hbz Q2Q067] interacts with 2 human partners:{O75808;P04632}
	Pathogen[HTLV2_rex Q85601] interacts with 2 human partners:{O75808;P04632}
	Pathogen[HTLV1_tax P14079] interacts with 2 human partners:{O75808;P04632}
	Pathogen[HTLV2_gag P03346] interacts with 3 human partners:{O75808;Q8N7X0;P04632}
	Pathogen[HTLV2_env P03383] interacts with 1 human partners:{O75808}
	Pathogen[HTLV2_tax2 P03410] interacts with 2 human partners:{O75808;P04632}
	Pathogen[HTLV1_env P14075] interacts with 1 human partners:{O75808}
	Pathogen[HTLV1_rex P0C206] interacts with 1 human partners:{O75808}
	Pathogen[HTLV2_pol P03363] interacts with 3 human partners:{O75808;Q8N7X0;P04632}
[Cluster 37]GO:0000309+F	molecular_function	[name] nicotinamide-nucleotide adenylyltransferase activity	[def] "Catalysis of the reaction
	Pathogen[HTLV1_hbz Q2Q067] interacts with 2 human partners:{Q96T66;Q9HAN9}
	Pathogen[HTLV2_rex Q85601] interacts with 2 human partners:{Q96T66;Q9HAN9}
	Pathogen[HTLV1_tax P14079] interacts with 1 human partners:{Q9HAN9}
	Pathogen[HTLV2_gag P03346] interacts with 2 human partners:{Q96T66;Q9HAN9}
	Pathogen[HTLV2_env P03383] interacts with 1 human partners:{Q9HAN9}
	Pathogen[HTLV2_tax2 P03410] interacts with 2 human partners:{Q96T66;Q9HAN9}
	Pathogen[HTLV1_env P14075] interacts with 1 human partners:{Q9HAN9}
	Pathogen[HTLV1_rex P0C206] interacts with 2 human partners:{Q96T66;Q9HAN9}
	Pathogen[HTLV2_pol P03363] interacts with 2 human partners:{Q96T66;Q9HAN9}
[Cluster 38]GO:0003896+F	molecular_function	[name] DNA primase activity	[def] "Catalysis of the synthesis of a short RNA primer on a DNA template, providing a free 3'-OH that can be extended by DNA-directed DNA polymerases. Catalyzed by a DNA-directed RNA polymerase that forms a complex with alpha DNA polymerase." [GOC
	Pathogen[HTLV1_hbz Q2Q067] interacts with 3 human partners:{P49643;Q96LW4;P09884}
	Pathogen[HTLV2_rex Q85601] interacts with 3 human partners:{P49643;Q96LW4;P09884}
	Pathogen[HTLV1_tax P14079] interacts with 4 human partners:{P49643;Q96LW4;P09884;P49642}
	Pathogen[HTLV2_gag P03346] interacts with 4 human partners:{P49643;Q96LW4;P09884;P49642}
	Pathogen[HTLV2_env P03383] interacts with 3 human partners:{P49643;Q96LW4;P09884}
	Pathogen[HTLV2_tax2 P03410] interacts with 4 human partners:{P49643;Q96LW4;P09884;P49642}
	Pathogen[HTLV1_env P14075] interacts with 2 human partners:{P49643;P09884}
	Pathogen[HTLV1_rex P0C206] interacts with 3 human partners:{P49643;Q96LW4;P09884}
	Pathogen[HTLV2_pol P03363] interacts with 4 human partners:{P49643;Q96LW4;P09884;P49642}
[Cluster 39]GO:0033558+F	molecular_function	[name] protein deacetylase activity	[def] "Catalysis of the hydrolysis of an acetyl group or groups from a protein substrate." [GOC
	Pathogen[HTLV1_hbz Q2Q067] interacts with 8 human partners:{Q92769;P56524;O15379;Q9UKV0;Q96EB6;Q969S8;Q8IXJ6;Q13547}
	Pathogen[HTLV2_rex Q85601] interacts with 8 human partners:{Q92769;P56524;O15379;Q9UKV0;Q96EB6;Q969S8;Q8IXJ6;Q13547}
	Pathogen[HTLV1_tax P14079] interacts with 7 human partners:{Q92769;P56524;O15379;Q9UKV0;Q96EB6;Q969S8;Q8IXJ6}
	Pathogen[HTLV2_gag P03346] interacts with 8 human partners:{Q92769;P56524;O15379;Q9UKV0;Q96EB6;Q969S8;Q8IXJ6;Q13547}
	Pathogen[HTLV2_env P03383] interacts with 8 human partners:{Q92769;P56524;O15379;Q9UKV0;Q96EB6;Q969S8;Q8IXJ6;Q13547}
	Pathogen[HTLV2_tax2 P03410] interacts with 8 human partners:{Q92769;P56524;O15379;Q9UKV0;Q96EB6;Q969S8;Q8IXJ6;Q13547}
	Pathogen[HTLV1_env P14075] interacts with 8 human partners:{Q92769;P56524;O15379;Q9UKV0;Q96EB6;Q969S8;Q8IXJ6;Q13547}
	Pathogen[HTLV1_rex P0C206] interacts with 8 human partners:{Q92769;P56524;O15379;Q9UKV0;Q96EB6;Q969S8;Q8IXJ6;Q13547}
	Pathogen[HTLV2_pol P03363] interacts with 8 human partners:{Q92769;P56524;O15379;Q9UKV0;Q96EB6;Q969S8;Q8IXJ6;Q13547}
[Cluster 40]GO:0045502+F	molecular_function	[name] dynein binding	[def] "Interacting selectively and non-covalently with dynein, the multisubunit protein complex that is associated with microtubules." [GOC
	Pathogen[HTLV1_hbz Q2Q067] interacts with 9 human partners:{Q9UQE7;Q96G01;P49454;O00399;O75449;Q9BVA0;P43034;Q8NEP3;O43313}
	Pathogen[HTLV2_rex Q85601] interacts with 9 human partners:{Q9UQE7;Q96G01;P49454;O00399;O75449;Q9BVA0;P43034;Q8NEP3;O43313}
	Pathogen[HTLV1_tax P14079] interacts with 9 human partners:{Q9UQE7;Q96G01;P49454;O00399;O75449;Q9BVA0;P43034;Q8NEP3;O43313}
	Pathogen[HTLV2_gag P03346] interacts with 9 human partners:{Q9UQE7;Q96G01;P49454;O00399;O75449;Q9BVA0;P43034;Q8NEP3;O43313}
	Pathogen[HTLV2_env P03383] interacts with 7 human partners:{Q9UQE7;Q96G01;P49454;O75449;Q9BVA0;P43034;Q8NEP3}
	Pathogen[HTLV2_tax2 P03410] interacts with 9 human partners:{Q9UQE7;Q96G01;P49454;O00399;O75449;Q9BVA0;P43034;Q8NEP3;O43313}
	Pathogen[HTLV1_env P14075] interacts with 6 human partners:{Q9UQE7;Q96G01;P49454;O75449;Q9BVA0;P43034}
	Pathogen[HTLV1_rex P0C206] interacts with 9 human partners:{Q9UQE7;Q96G01;P49454;O00399;O75449;Q9BVA0;P43034;Q8NEP3;O43313}
	Pathogen[HTLV2_pol P03363] interacts with 9 human partners:{Q9UQE7;Q96G01;P49454;O00399;O75449;Q9BVA0;P43034;Q8NEP3;O43313}
[Cluster 41]GO:0008134+F	molecular_function	[name] transcription factor binding	[def] "Interacting selectively and non-covalently with a transcription factor, any protein required to initiate or regulate transcription." [ISBN
	Pathogen[HTLV1_hbz Q2Q067] interacts with 249 human partners:{Q96EY1;P28749;Q15648;P10275;P51843;Q16514;P52926;O60504;P09429;Q9UMX1;P28482;Q8IX07;Q92769;Q12947;O00213;Q9NV58;Q14186;Q6VB85;Q99958;P04637;O60907;Q9Y6I3;P43694;Q01196;Q14978;Q12950;O75586;A8MYZ6;A8MTJ6;O94888;P15172;P10827;P23769;P56524;Q96DB2;Q93009;Q8IZQ8;Q9UJU5;P11831;Q9NP71;P40763;Q9H6I2;Q09472;O43638;Q3SYB3;P14921;Q9BY41;Q16666;Q…
	Pathogen[HTLV2_rex Q85601] interacts with 248 human partners:{Q96EY1;P28749;Q15648;P10275;P51843;Q16514;P52926;O60504;P09429;Q9UMX1;P28482;Q8IX07;Q92769;Q12947;O00213;Q9NV58;Q14186;Q6VB85;P04637;O60907;Q9Y6I3;P43694;Q01196;Q14978;Q12950;O75586;A8MYZ6;A8MTJ6;O94888;P15172;P10827;P23769;P56524;Q96DB2;Q93009;Q8IZQ8;Q9UJU5;P11831;Q9NP71;P40763;Q9H6I2;Q09472;Q3SYB3;P14921;Q9BY41;Q16666;Q96QR8;O00358;Q…
	Pathogen[HTLV1_tax P14079] interacts with 226 human partners:{Q96EY1;P28749;Q15648;P10275;P51843;Q16514;P52926;O60504;P09429;Q9UMX1;P28482;Q8IX07;Q92769;Q12947;O00213;Q9NV58;Q14186;Q6VB85;P04637;O60907;Q9Y6I3;P43694;Q01196;Q14978;Q12950;O75586;A8MTJ6;O94888;P15172;P10827;P23769;P56524;Q96DB2;Q93009;Q8IZQ8;Q9UJU5;Q9NP71;P40763;Q09472;Q3SYB3;Q9BY41;Q16666;O00358;Q14839;P49407;Q96HZ4;Q99697;P53567;Q…
	Pathogen[HTLV2_gag P03346] interacts with 256 human partners:{Q96EY1;P28749;Q15648;P10275;P51843;Q16514;P52926;O60504;P09429;Q9UMX1;P28482;Q8IX07;Q92769;Q12947;O00213;Q9NV58;Q14186;Q6VB85;Q99958;P04637;O60907;Q9Y6I3;P43694;Q01196;Q14978;Q12950;O75586;A8MYZ6;A8MTJ6;O94888;P15172;P10827;P23769;P56524;Q96DB2;Q93009;Q8IZQ8;Q9UJU5;P11831;Q9NP71;P40763;Q9H6I2;Q09472;O43638;Q3SYB3;P14921;Q86WV6;Q9BY41;Q…
	Pathogen[HTLV2_env P03383] interacts with 239 human partners:{Q96EY1;P28749;Q15648;P10275;P51843;Q16514;P52926;O60504;P09429;Q9UMX1;P28482;Q8IX07;Q92769;Q12947;Q9NV58;Q14186;Q6VB85;Q99958;P04637;O60907;Q9Y6I3;P43694;Q01196;Q14978;Q12950;O75586;A8MYZ6;A8MTJ6;O94888;P15172;P10827;P23769;P56524;Q96DB2;Q93009;Q8IZQ8;Q9UJU5;P11831;Q9NP71;P40763;Q9H6I2;Q09472;Q3SYB3;P14921;Q9BY41;Q9Y5U4;Q16666;O00358;Q…
	Pathogen[HTLV2_tax2 P03410] interacts with 249 human partners:{Q96EY1;P28749;Q15648;P10275;P51843;Q16514;P52926;O60504;P09429;Q9UMX1;P28482;Q8IX07;Q92769;Q12947;O00213;Q9NV58;Q14186;Q6VB85;P04637;O60907;Q9Y6I3;P43694;Q01196;Q14978;Q12950;O75586;A8MYZ6;A8MTJ6;O94888;P15172;P10827;P23769;P56524;Q96DB2;Q93009;Q8IZQ8;Q9UJU5;P11831;Q9NP71;P40763;Q9H6I2;Q09472;Q3SYB3;P14921;Q9BY41;Q16666;Q96QR8;O00358;…
	Pathogen[HTLV1_env P14075] interacts with 236 human partners:{Q96EY1;P28749;Q15648;P10275;P51843;Q16514;O60504;P09429;P28482;Q8IX07;Q92769;Q12947;Q9NV58;Q14186;Q6VB85;Q99958;P04637;O60907;Q9Y6I3;P43694;Q01196;Q14978;Q12950;O75586;A8MYZ6;A8MTJ6;O94888;P15172;P10827;P23769;P56524;Q96DB2;Q93009;Q8IZQ8;Q9UJU5;P11831;Q9NP71;P40763;Q9H6I2;Q09472;O43638;Q3SYB3;P14921;Q86WV6;Q9BY41;Q16666;O00358;Q14839;Q…
	Pathogen[HTLV1_rex P0C206] interacts with 245 human partners:{Q96EY1;P28749;Q15648;P10275;P51843;Q16514;P52926;O60504;P09429;Q9UMX1;P28482;Q8IX07;Q92769;Q12947;O00213;Q14186;Q6VB85;P04637;O60907;Q9Y6I3;P43694;Q01196;Q14978;Q12950;O75586;A8MYZ6;A8MTJ6;O94888;P15172;P10827;P23769;P56524;Q96DB2;Q93009;Q8IZQ8;Q9UJU5;P11831;Q9NP71;P40763;Q9H6I2;Q09472;Q3SYB3;P14921;Q9BY41;Q16666;Q96QR8;O00358;Q14839;Q…
	Pathogen[HTLV2_pol P03363] interacts with 256 human partners:{Q96EY1;P28749;Q15648;P10275;P51843;Q16514;P52926;P09429;Q9UMX1;P28482;Q8IX07;Q92769;Q12947;O00213;Q9NV58;Q14186;Q6VB85;Q99958;P04637;O60907;Q9Y6I3;P43694;Q01196;Q14978;Q12950;O75586;A8MYZ6;A8MTJ6;O94888;P15172;P10827;P23769;P56524;Q96DB2;Q93009;Q8IZQ8;Q9UJU5;P11831;Q9NP71;P40763;Q9H6I2;Q09472;O43638;Q3SYB3;P14921;Q86WV6;Q9BY41;Q16666;Q…
[Cluster 42]GO:0043422+F	molecular_function	[name] protein kinase B binding	[def] "Interacting selectively and non-covalently with protein kinase B, an intracellular kinase that is important in regulating glucose metabolism." [GOC
	Pathogen[HTLV1_hbz Q2Q067] interacts with 5 human partners:{Q9Y4K3;P10276;Q3V6T2;O95999;Q9UKG1}
	Pathogen[HTLV2_rex Q85601] interacts with 5 human partners:{Q9Y4K3;P10276;Q3V6T2;O95999;Q9UKG1}
	Pathogen[HTLV1_tax P14079] interacts with 5 human partners:{Q9Y4K3;P10276;Q3V6T2;O95999;Q9UKG1}
	Pathogen[HTLV2_gag P03346] interacts with 5 human partners:{Q9Y4K3;P10276;Q3V6T2;O95999;Q9UKG1}
	Pathogen[HTLV2_env P03383] interacts with 5 human partners:{Q9Y4K3;P10276;Q3V6T2;O95999;Q9UKG1}
	Pathogen[HTLV2_tax2 P03410] interacts with 5 human partners:{Q9Y4K3;P10276;Q3V6T2;O95999;Q9UKG1}
	Pathogen[HTLV1_env P14075] interacts with 3 human partners:{Q9Y4K3;P10276;O95999}
	Pathogen[HTLV1_rex P0C206] interacts with 5 human partners:{Q9Y4K3;P10276;Q3V6T2;O95999;Q9UKG1}
	Pathogen[HTLV2_pol P03363] interacts with 5 human partners:{Q9Y4K3;P10276;Q3V6T2;O95999;Q9UKG1}
[Cluster 43]GO:0019215+F	molecular_function	[name] intermediate filament binding	[def] "Interacting selectively and non-covalently with an intermediate filament, a distinct elongated structure, characteristically 10 nm in diameter, that occurs in the cytoplasm of higher eukaryotic cells. Intermediate filaments form a fibrous system, composed of chemically heterogeneous subunits and involved in mechanically integrating the various components of the cytoplasmic space." [ISBN
	Pathogen[HTLV1_hbz Q2Q067] interacts with 4 human partners:{Q13496;Q13835;O15061;P48681}
	Pathogen[HTLV2_rex Q85601] interacts with 4 human partners:{Q13496;Q13835;O15061;P48681}
	Pathogen[HTLV1_tax P14079] interacts with 4 human partners:{Q13496;Q13835;O15061;P48681}
	Pathogen[HTLV2_gag P03346] interacts with 4 human partners:{Q13496;Q13835;O15061;P48681}
	Pathogen[HTLV2_env P03383] interacts with 4 human partners:{Q13496;Q13835;O15061;P48681}
	Pathogen[HTLV2_tax2 P03410] interacts with 4 human partners:{Q13496;Q13835;O15061;P48681}
	Pathogen[HTLV1_env P14075] interacts with 4 human partners:{Q13496;Q13835;O15061;P48681}
	Pathogen[HTLV1_rex P0C206] interacts with 4 human partners:{Q13496;Q13835;O15061;P48681}
	Pathogen[HTLV2_pol P03363] interacts with 4 human partners:{Q13496;Q13835;O15061;P48681}
[Cluster 44]GO:0001972+F	molecular_function	[name] retinoic acid binding	[def] "Interacting selectively and non-covalently with retinoic acid, 3,7-dimethyl-9-(2,6,-trimethyl-1-cyclohexen-1-yl)-2,4,6,8-nonatetraenoic acid." [GOC
	Pathogen[HTLV1_hbz Q2Q067] interacts with 1 human partners:{P10276}
	Pathogen[HTLV2_rex Q85601] interacts with 1 human partners:{P10276}
	Pathogen[HTLV1_tax P14079] interacts with 1 human partners:{P10276}
	Pathogen[HTLV2_gag P03346] interacts with 1 human partners:{P10276}
	Pathogen[HTLV2_env P03383] interacts with 1 human partners:{P10276}
	Pathogen[HTLV2_tax2 P03410] interacts with 1 human partners:{P10276}
	Pathogen[HTLV1_env P14075] interacts with 2 human partners:{P10276;P24468}
	Pathogen[HTLV1_rex P0C206] interacts with 1 human partners:{P10276}
	Pathogen[HTLV2_pol P03363] interacts with 1 human partners:{P10276}
[Cluster 45]GO:0036004+F	molecular_function	[name] GAF domain binding	[def] "Interacting selectively and non-covalently with the GAF domain of a protein." [GOC
	Pathogen[HTLV1_hbz Q2Q067] interacts with 1 human partners:{O00170}
	Pathogen[HTLV2_rex Q85601] interacts with 1 human partners:{O00170}
	Pathogen[HTLV1_tax P14079] interacts with 1 human partners:{O00170}
	Pathogen[HTLV2_gag P03346] interacts with 1 human partners:{O00170}
	Pathogen[HTLV2_env P03383] interacts with 1 human partners:{O00170}
	Pathogen[HTLV2_tax2 P03410] interacts with 1 human partners:{O00170}
	Pathogen[HTLV1_env P14075] interacts with 1 human partners:{O00170}
	Pathogen[HTLV1_rex P0C206] interacts with 1 human partners:{O00170}
	Pathogen[HTLV2_pol P03363] interacts with 1 human partners:{O00170}
[Cluster 46]GO:0052629+F	molecular_function	[name] phosphatidylinositol-3,5-bisphosphate 3-phosphatase activity	[def] "Catalysis of the reaction
	Pathogen[HTLV1_hbz Q2Q067] interacts with 1 human partners:{Q13496}
	Pathogen[HTLV2_rex Q85601] interacts with 1 human partners:{Q13496}
	Pathogen[HTLV1_tax P14079] interacts with 1 human partners:{Q13496}
	Pathogen[HTLV2_gag P03346] interacts with 1 human partners:{Q13496}
	Pathogen[HTLV2_env P03383] interacts with 1 human partners:{Q13496}
	Pathogen[HTLV2_tax2 P03410] interacts with 1 human partners:{Q13496}
	Pathogen[HTLV1_env P14075] interacts with 1 human partners:{Q13496}
	Pathogen[HTLV1_rex P0C206] interacts with 1 human partners:{Q13496}
	Pathogen[HTLV2_pol P03363] interacts with 1 human partners:{Q13496}
[Cluster 47]GO:0019899+F	molecular_function	[name] enzyme binding	[def] "Interacting selectively and non-covalently with any enzyme." [GOC
	Pathogen[HTLV1_hbz Q2Q067] interacts with 130 human partners:{Q96RU7;Q9UBN7;P10275;Q96CA5;Q7RTS9;P07948;Q96S59;Q92769;O15234;Q05655;P06401;Q02156;Q12933;O43679;P04637;P10828;Q9UJW3;P16435;P17252;P15172;O60296;P10636;Q9C000;P0C0S8;Q86U70;Q9UKV3;P63000;P42224;P43246;Q15911;O60341;O75925;Q9NZC7;Q00987;P31749;O15379;Q15366;Q02880;P22415;Q9UNE7;P11388;P10276;O96004;P50542;P07947;Q9Y2T1;Q9UER7;P09601;Q…
	Pathogen[HTLV2_rex Q85601] interacts with 129 human partners:{Q96RU7;Q9UBN7;P10275;Q96CA5;Q7RTS9;P07948;Q96S59;Q92769;P18031;O15234;Q05655;P06401;Q02156;Q12933;O43679;P04637;P10828;Q9UJW3;P16435;P17252;P15172;O60296;P10636;Q9C000;P0C0S8;Q86U70;Q9UKV3;P63000;P42224;P43246;P52790;Q15911;O60341;O75925;Q9NZC7;Q00987;P31749;O15379;Q15366;Q02880;P22415;Q9UNE7;P11388;P10276;O96004;P50542;P07947;Q9Y2T1;Q…
	Pathogen[HTLV1_tax P14079] interacts with 116 human partners:{Q96RU7;Q9UBN7;P10275;Q96CA5;P07948;Q96S59;Q92769;P18031;O15234;Q05655;P06401;Q02156;Q12933;O43679;P04637;P10828;Q9UJW3;P16435;P17252;P15172;O60296;P10636;Q9C000;P0C0S8;Q86U70;Q9UKV3;P42224;P52790;Q15911;O60341;O75925;Q9NZC7;Q00987;O15379;Q15366;Q02880;Q9UNE7;P11388;P10276;O96004;P50542;P07947;Q9Y2T1;Q9UER7;P09601;Q9C0C2;Q13285;P17096;O…
	Pathogen[HTLV2_gag P03346] interacts with 148 human partners:{Q96RU7;Q9UBN7;P10275;Q96CA5;Q7RTS9;P07948;Q96S59;Q92769;P18031;O15234;Q05655;P06401;O75952;Q02156;O43679;P04637;P10828;O95155;Q9UJW3;P16435;P17252;P15172;O60296;P10636;Q9C000;P0C0S8;Q86U70;Q9UKV3;P63000;P42224;P43246;P52790;Q15911;O60341;O75925;Q9NZC7;Q00987;P31749;O15379;Q92731;Q15366;Q02880;P22415;Q9UNE7;P11388;P10276;O96004;Q9NT62;P…
	Pathogen[HTLV2_env P03383] interacts with 114 human partners:{Q9UBN7;P10275;Q96CA5;P07948;Q92769;O15234;Q05655;P06401;Q02156;Q12933;O43679;P04637;P10828;Q9UJW3;P16435;P17252;P15172;P10636;Q9C000;P0C0S8;Q86U70;Q9UKV3;P63000;P42224;P52790;Q15911;O60341;O75925;Q9NZC7;Q00987;P31749;O15379;Q92731;Q15366;Q02880;P22415;Q9UNE7;P11388;P10276;O96004;P50542;P07947;Q9UER7;Q9C0C2;Q13285;P17096;O00257;Q5VU43;Q…
	Pathogen[HTLV2_tax2 P03410] interacts with 133 human partners:{Q96RU7;Q9UBN7;P10275;Q96CA5;Q7RTS9;P07948;Q96S59;Q92769;P18031;O15234;Q05655;P06401;Q02156;Q12933;O43679;P04637;P10828;Q9UJW3;P16435;P17252;P15172;O60296;P10636;Q9C000;P0C0S8;Q86U70;Q9UKV3;P63000;P42224;P43246;P52790;Q15911;O60341;O75925;Q9NZC7;Q00987;P31749;O15379;Q15366;Q02880;P22415;Q9UNE7;P11388;P10276;O96004;P50542;P07947;Q9Y2T1;…
	Pathogen[HTLV1_env P14075] interacts with 112 human partners:{Q9UBN7;P10275;Q96CA5;P07948;Q92769;Q05655;P06401;Q02156;Q12933;O43679;P04637;P10828;Q9UJW3;P17252;P15172;P10636;Q9C000;P0C0S8;Q86U70;Q9UKV3;P63000;P42224;P52790;Q15911;O60341;O75925;Q9NZC7;Q00987;P31749;O15379;Q92731;Q15366;Q02880;P22415;Q9UNE7;P11388;P10276;O96004;P50542;P07947;Q9UER7;Q13285;P17096;O00257;Q5VU43;P60484;Q9H3R0;P25963;P…
	Pathogen[HTLV1_rex P0C206] interacts with 128 human partners:{Q96RU7;Q9UBN7;P10275;Q96CA5;Q7RTS9;P07948;Q96S59;Q92769;P18031;O15234;Q05655;P06401;Q02156;Q12933;O43679;P04637;P10828;Q9UJW3;P16435;P17252;P15172;O60296;P10636;Q9C000;P0C0S8;Q86U70;Q9UKV3;P63000;P42224;P43246;P52790;Q15911;O60341;O75925;Q9NZC7;Q00987;P31749;O15379;Q15366;Q02880;P22415;Q9UNE7;P11388;P10276;O96004;P50542;P07947;Q9Y2T1;Q…
	Pathogen[HTLV2_pol P03363] interacts with 147 human partners:{Q96RU7;Q9UBN7;P10275;Q96CA5;Q7RTS9;P07948;Q96S59;Q92769;O15234;Q05655;P06401;O75952;Q02156;Q12933;O43679;P04637;P10828;O95155;Q9UJW3;P16435;P17252;P15172;O60296;P10636;Q9C000;P0C0S8;Q86U70;Q9UKV3;P63000;P42224;P43246;P52790;Q15911;O60341;O75925;Q9NZC7;Q00987;P31749;O15379;Q92731;Q15366;Q02880;P22415;Q9UNE7;P11388;P10276;O96004;Q9NT62;P…
[Cluster 48]GO:0030617+F	molecular_function	[name] transforming growth factor beta receptor, inhibitory cytoplasmic mediator activity	[def] "A TGF-beta cytoplasmic mediator that inhibits the signaling function of common-partner and pathway-specific mediators." [PMID
	Pathogen[HTLV1_hbz Q2Q067] interacts with 2 human partners:{O15105;O43541}
	Pathogen[HTLV2_rex Q85601] interacts with 2 human partners:{O15105;O43541}
	Pathogen[HTLV1_tax P14079] interacts with 2 human partners:{O15105;O43541}
	Pathogen[HTLV2_gag P03346] interacts with 2 human partners:{O15105;O43541}
	Pathogen[HTLV2_env P03383] interacts with 2 human partners:{O15105;O43541}
	Pathogen[HTLV2_tax2 P03410] interacts with 2 human partners:{O15105;O43541}
	Pathogen[HTLV1_env P14075] interacts with 2 human partners:{O15105;O43541}
	Pathogen[HTLV1_rex P0C206] interacts with 2 human partners:{O15105;O43541}
	Pathogen[HTLV2_pol P03363] interacts with 2 human partners:{O15105;O43541}
[Cluster 49]GO:0008318+F	molecular_function	[name] protein prenyltransferase activity	[def] "Catalysis of the covalent addition of an isoprenoid group such as a farnesyl or geranylgeranyl group via thioether linkages to a cysteine residue in a protein." [GOC
	Pathogen[HTLV1_hbz Q2Q067] interacts with 1 human partners:{P49354}
	Pathogen[HTLV2_rex Q85601] interacts with 1 human partners:{P49354}
	Pathogen[HTLV1_tax P14079] interacts with 1 human partners:{P49354}
	Pathogen[HTLV2_gag P03346] interacts with 2 human partners:{Q7Z6K3;P49354}
	Pathogen[HTLV2_env P03383] interacts with 1 human partners:{P49354}
	Pathogen[HTLV2_tax2 P03410] interacts with 1 human partners:{P49354}
	Pathogen[HTLV1_env P14075] interacts with 1 human partners:{P49354}
	Pathogen[HTLV1_rex P0C206] interacts with 1 human partners:{P49354}
	Pathogen[HTLV2_pol P03363] interacts with 2 human partners:{Q7Z6K3;P49354}
[Cluster 50]GO:0004722+F	molecular_function	[name] protein serine/threonine phosphatase activity	[def] "Catalysis of the reaction
	Pathogen[HTLV1_hbz Q2Q067] interacts with 28 human partners:{O95476;P53041;Q5SWA1;Q8WY54;Q3ZCQ8;O14829;Q13615;P06239;O60729;O00743;Q9Y5P8;O75688;P63151;P60510;P36873;O95278;Q08209;P62136;P30153;O14830;P35813;P62140;Q9NYA4;P49593;P16298;Q9H0C8;P62714;O15355}
	Pathogen[HTLV2_rex Q85601] interacts with 28 human partners:{O95476;P53041;Q5SWA1;Q8WY54;Q3ZCQ8;O14829;Q13615;P06239;O60729;O00743;Q9Y5P8;O75688;P63151;P60510;P36873;O95278;Q08209;P62136;P30153;O14830;P35813;P62140;Q9NYA4;P49593;P16298;Q9H0C8;P62714;O15355}
	Pathogen[HTLV1_tax P14079] interacts with 27 human partners:{O95476;P53041;Q8WY54;Q3ZCQ8;O14829;Q13615;P06239;O60729;O00743;Q9Y5P8;O75688;P63151;P60510;Q9Y217;P36873;O95278;Q08209;P62136;P30153;O14830;P35813;P62140;Q9NYA4;P49593;P16298;Q9H0C8;O15355}
	Pathogen[HTLV2_gag P03346] interacts with 32 human partners:{O95476;P53041;Q5SWA1;Q8WY54;Q3ZCQ8;O14829;Q13615;P99999;P06239;O60729;Q9P2J9;O00743;Q9Y5P8;O75688;P63151;P60510;O15297;Q9Y217;P36873;O95278;Q08209;P62136;P30153;O14830;P35813;P62140;Q9NYA4;P49593;P16298;Q9H0C8;P62714;O15355}
	Pathogen[HTLV2_env P03383] interacts with 24 human partners:{O95476;P53041;Q8WY54;Q3ZCQ8;P06239;O60729;Q9P2J9;O00743;Q9Y5P8;O75688;P63151;P60510;P36873;O95278;Q08209;P62136;P30153;P35813;P62140;P49593;Q9H0C8;P62714;Q5SGD2;O15355}
	Pathogen[HTLV2_tax2 P03410] interacts with 29 human partners:{O95476;P53041;Q5SWA1;Q8WY54;Q3ZCQ8;O14829;Q13615;P06239;O60729;O00743;Q9Y5P8;O75688;P63151;P60510;Q9Y217;P36873;O95278;Q08209;P62136;P30153;O14830;P35813;P62140;Q9NYA4;P49593;P16298;Q9H0C8;P62714;O15355}
	Pathogen[HTLV1_env P14075] interacts with 26 human partners:{O95476;P53041;Q8WY54;Q3ZCQ8;P06239;O60729;Q9P2J9;O00743;O75688;P63151;P60510;O15297;P60484;P36873;O95278;Q08209;P62136;P30153;O14830;P35813;P62140;P49593;Q9H0C8;P62714;Q5SGD2;O15355}
	Pathogen[HTLV1_rex P0C206] interacts with 29 human partners:{O95476;P53041;Q5SWA1;Q8WY54;Q3ZCQ8;O14829;Q13615;P06239;O60729;O00743;Q9Y5P8;O75688;P63151;P60510;Q9Y217;P36873;O95278;Q08209;P62136;P30153;O14830;P35813;P62140;Q9NYA4;P49593;P16298;Q9H0C8;P62714;O15355}
	Pathogen[HTLV2_pol P03363] interacts with 33 human partners:{O95476;P53041;Q5SWA1;Q8WY54;Q3ZCQ8;O14829;Q13615;P99999;P06239;O60729;Q9P2J9;O00743;Q9Y5P8;O75688;P63151;P60510;O15297;Q9Y217;O95685;P36873;O95278;Q08209;P62136;P30153;O14830;P35813;P62140;Q9NYA4;P49593;P16298;Q9H0C8;P62714;O15355}
[Cluster 51]GO:0070410+F	molecular_function	[name] co-SMAD binding	[def] "Interacting selectively and non-covalently with a common mediator SMAD signaling protein." [GOC
	Pathogen[HTLV1_hbz Q2Q067] interacts with 10 human partners:{Q99966;Q9UPN9;O75593;P84022;Q15797;Q15583;Q15796;O43541;P26367;Q93008}
	Pathogen[HTLV2_rex Q85601] interacts with 10 human partners:{Q99966;Q9UPN9;O75593;P84022;Q15797;Q15583;Q15796;O43541;P26367;Q93008}
	Pathogen[HTLV1_tax P14079] interacts with 8 human partners:{Q99966;Q9UPN9;O75593;Q15797;Q15583;O43541;P26367;Q93008}
	Pathogen[HTLV2_gag P03346] interacts with 11 human partners:{Q99966;Q9UPN9;O75593;P84022;Q15797;Q15583;Q15796;O43541;P26367;Q93008;O00507}
	Pathogen[HTLV2_env P03383] interacts with 9 human partners:{Q99966;Q9UPN9;O75593;P84022;Q15797;Q15583;Q15796;O43541;P26367}
	Pathogen[HTLV2_tax2 P03410] interacts with 10 human partners:{Q99966;Q9UPN9;O75593;P84022;Q15797;Q15583;Q15796;O43541;P26367;Q93008}
	Pathogen[HTLV1_env P14075] interacts with 9 human partners:{Q99966;Q9UPN9;O75593;P84022;Q15797;Q15583;Q15796;O43541;P26367}
	Pathogen[HTLV1_rex P0C206] interacts with 10 human partners:{Q99966;Q9UPN9;O75593;P84022;Q15797;Q15583;Q15796;O43541;P26367;Q93008}
	Pathogen[HTLV2_pol P03363] interacts with 11 human partners:{Q99966;Q9UPN9;O75593;P84022;Q15797;Q15583;Q15796;O43541;P26367;Q93008;O00507}
[Cluster 52]GO:0030971+F	molecular_function	[name] receptor tyrosine kinase binding	[def] "Interacting selectively and non-covalently with a receptor that possesses protein tyrosine kinase activity." [GOC
	Pathogen[HTLV1_hbz Q2Q067] interacts with 17 human partners:{Q96EY1;Q5VV41;Q15678;P63244;Q13501;Q96JJ3;P27986;P04150;P61981;O00459;Q8N1I0;P12004;Q06124;P29353;O75159;P19174;Q6S5L8}
	Pathogen[HTLV2_rex Q85601] interacts with 17 human partners:{Q96EY1;Q5VV41;Q15678;P63244;Q13501;Q96JJ3;P27986;P04150;P61981;O00459;Q8N1I0;P12004;Q06124;P29353;O75159;P19174;Q6S5L8}
	Pathogen[HTLV1_tax P14079] interacts with 15 human partners:{Q96EY1;Q15678;P63244;Q13501;Q96JJ3;P04150;P61981;O00459;Q8N1I0;P12004;Q06124;P29353;O75159;P19174;Q6S5L8}
	Pathogen[HTLV2_gag P03346] interacts with 17 human partners:{Q96EY1;Q5VV41;Q15678;P63244;Q13501;Q96JJ3;P27986;P04150;P61981;O00459;Q8N1I0;P12004;Q06124;P29353;O75159;P19174;Q6S5L8}
	Pathogen[HTLV2_env P03383] interacts with 16 human partners:{Q96EY1;Q15678;P63244;Q13501;Q96JJ3;P27986;P04150;P61981;O00459;Q8N1I0;P12004;Q06124;P29353;O75159;P19174;Q6S5L8}
	Pathogen[HTLV2_tax2 P03410] interacts with 17 human partners:{Q96EY1;Q5VV41;Q15678;P63244;Q13501;Q96JJ3;P27986;P04150;P61981;O00459;Q8N1I0;P12004;Q06124;P29353;O75159;P19174;Q6S5L8}
	Pathogen[HTLV1_env P14075] interacts with 15 human partners:{Q96EY1;Q15678;P63244;Q13501;P27986;P04150;P61981;O00459;Q8N1I0;P12004;Q06124;P29353;O75159;P19174;Q6S5L8}
	Pathogen[HTLV1_rex P0C206] interacts with 17 human partners:{Q96EY1;Q5VV41;Q15678;P63244;Q13501;Q96JJ3;P27986;P04150;P61981;O00459;Q8N1I0;P12004;Q06124;P29353;O75159;P19174;Q6S5L8}
	Pathogen[HTLV2_pol P03363] interacts with 17 human partners:{Q96EY1;Q5VV41;Q15678;P63244;Q13501;Q96JJ3;P27986;P04150;P61981;O00459;Q8N1I0;P12004;Q06124;P29353;O75159;P19174;Q6S5L8}
[Cluster 53]GO:0030160+F	molecular_function	[name] GKAP/Homer scaffold activity	[def] "Functions as a physical support bridging the N-methyl-D-aspartate receptor-PSD-95-GKAP complex and the mGluR-Homer complex, which are involved in receptor signaling in synapses." [PMID
	Pathogen[HTLV1_hbz Q2Q067] interacts with 4 human partners:{Q9UPX8;Q9NSB8;Q9Y566;Q9BYB0}
	Pathogen[HTLV2_rex Q85601] interacts with 4 human partners:{Q9UPX8;Q9NSB8;Q9Y566;Q9BYB0}
	Pathogen[HTLV1_tax P14079] interacts with 4 human partners:{Q9UPX8;Q9NSB8;Q9Y566;Q9BYB0}
	Pathogen[HTLV2_gag P03346] interacts with 4 human partners:{Q9UPX8;Q9NSB8;Q9Y566;Q9BYB0}
	Pathogen[HTLV2_env P03383] interacts with 1 human partners:{Q9Y566}
	Pathogen[HTLV2_tax2 P03410] interacts with 4 human partners:{Q9UPX8;Q9NSB8;Q9Y566;Q9BYB0}
	Pathogen[HTLV1_env P14075] interacts with 1 human partners:{Q9Y566}
	Pathogen[HTLV1_rex P0C206] interacts with 4 human partners:{Q9UPX8;Q9NSB8;Q9Y566;Q9BYB0}
	Pathogen[HTLV2_pol P03363] interacts with 4 human partners:{Q9UPX8;Q9NSB8;Q9Y566;Q9BYB0}
[Cluster 54]GO:0042296+F	molecular_function	[name] ISG15 ligase activity	[def] "Catalysis of the covalent attachment of the ubiquitin-like protein ISG15 to other proteins." [GOC
	Pathogen[HTLV1_hbz Q2Q067] interacts with 4 human partners:{P51965;Q9UII4;Q96LR5;O14933}
	Pathogen[HTLV2_rex Q85601] interacts with 4 human partners:{P51965;Q9UII4;Q96LR5;O14933}
	Pathogen[HTLV1_tax P14079] interacts with 4 human partners:{P51965;Q9UII4;Q96LR5;O14933}
	Pathogen[HTLV2_gag P03346] interacts with 4 human partners:{P51965;Q9UII4;Q96LR5;O14933}
	Pathogen[HTLV2_env P03383] interacts with 4 human partners:{P51965;Q9UII4;Q96LR5;O14933}
	Pathogen[HTLV2_tax2 P03410] interacts with 4 human partners:{P51965;Q9UII4;Q96LR5;O14933}
	Pathogen[HTLV1_env P14075] interacts with 4 human partners:{P51965;Q9UII4;Q96LR5;O14933}
	Pathogen[HTLV1_rex P0C206] interacts with 4 human partners:{P51965;Q9UII4;Q96LR5;O14933}
	Pathogen[HTLV2_pol P03363] interacts with 4 human partners:{P51965;Q9UII4;Q96LR5;O14933}
[Cluster 55]GO:0035257+F	molecular_function	[name] nuclear hormone receptor binding	[def] "Interacting selectively and non-covalently with a nuclear hormone receptor, a ligand-dependent receptor found in the nucleus of the cell." [GOC
	Pathogen[HTLV1_hbz Q2Q067] interacts with 10 human partners:{Q15648;P48552;Q9NQB0;Q6STE5;Q13573;Q9Y6Q9;O95359;Q15788;Q15596;P35222}
	Pathogen[HTLV2_rex Q85601] interacts with 9 human partners:{Q15648;Q9NQB0;Q6STE5;Q13573;Q9Y6Q9;O95359;Q15788;Q15596;P35222}
	Pathogen[HTLV1_tax P14079] interacts with 10 human partners:{Q15648;P48552;Q9NQB0;Q6STE5;Q13573;Q9Y6Q9;O95359;Q15788;Q15596;P35222}
	Pathogen[HTLV2_gag P03346] interacts with 10 human partners:{Q15648;P48552;Q9NQB0;Q6STE5;Q13573;Q9Y6Q9;O95359;Q15788;Q15596;P35222}
	Pathogen[HTLV2_env P03383] interacts with 9 human partners:{Q15648;P48552;Q9NQB0;Q6STE5;Q9Y6Q9;O95359;Q15788;Q15596;P35222}
	Pathogen[HTLV2_tax2 P03410] interacts with 10 human partners:{Q15648;P48552;Q9NQB0;Q6STE5;Q13573;Q9Y6Q9;O95359;Q15788;Q15596;P35222}
	Pathogen[HTLV1_env P14075] interacts with 8 human partners:{Q15648;P48552;Q9NQB0;Q6STE5;Q9Y6Q9;Q15788;Q15596;P35222}
	Pathogen[HTLV1_rex P0C206] interacts with 9 human partners:{Q15648;Q9NQB0;Q6STE5;Q13573;Q9Y6Q9;O95359;Q15788;Q15596;P35222}
	Pathogen[HTLV2_pol P03363] interacts with 10 human partners:{Q15648;P48552;Q9NQB0;Q6STE5;Q13573;Q9Y6Q9;O95359;Q15788;Q15596;P35222}
[Cluster 56]GO:0019871+F	molecular_function	[name] sodium channel inhibitor activity	[def] "Stops, prevents, or reduces the activity of a sodium channel." [GOC
	Pathogen[HTLV1_hbz Q2Q067] interacts with 2 human partners:{P46934;Q96PU5}
	Pathogen[HTLV2_rex Q85601] interacts with 2 human partners:{P46934;Q96PU5}
	Pathogen[HTLV1_tax P14079] interacts with 2 human partners:{P46934;Q96PU5}
	Pathogen[HTLV2_gag P03346] interacts with 2 human partners:{P46934;Q96PU5}
	Pathogen[HTLV2_env P03383] interacts with 2 human partners:{P46934;Q96PU5}
	Pathogen[HTLV2_tax2 P03410] interacts with 2 human partners:{P46934;Q96PU5}
	Pathogen[HTLV1_env P14075] interacts with 2 human partners:{P46934;Q96PU5}
	Pathogen[HTLV1_rex P0C206] interacts with 2 human partners:{P46934;Q96PU5}
	Pathogen[HTLV2_pol P03363] interacts with 2 human partners:{P46934;Q96PU5}
[Cluster 57]GO:0019003+F	molecular_function	[name] GDP binding	[def] "Interacting selectively and non-covalently with GDP, guanosine 5'-diphosphate." [GOC
	Pathogen[HTLV1_hbz Q2Q067] interacts with 23 human partners:{P51149;P20339;Q9HB90;Q14232;P55040;Q15907;P11488;P20338;Q96S21;Q8IYM1;P36406;P01116;P61019;P36404;Q9UL25;P61011;P51151;P61106;Q9NVJ2;P62745;P10301;P36405;P61224}
	Pathogen[HTLV2_rex Q85601] interacts with 24 human partners:{P51149;P20339;Q9HB90;Q14232;P55040;Q15907;P11488;P20338;Q96S21;Q8IYM1;P36406;P01116;P61019;P36404;Q9UL25;P61011;P51151;Q96A58;P61106;Q9NVJ2;P62745;P10301;P36405;P61224}
	Pathogen[HTLV1_tax P14079] interacts with 21 human partners:{P20339;Q9HB90;Q14232;P55040;P11488;P20338;Q96S21;Q8IYM1;P36406;P01116;P61019;P36404;Q9UL25;P61011;P51151;P61106;Q9NVJ2;P62745;P10301;P36405;P61224}
	Pathogen[HTLV2_gag P03346] interacts with 27 human partners:{P51149;P20339;Q9HB90;Q14232;P55040;Q15907;P11488;P20338;Q96S21;P35558;Q8IYM1;P36406;P01116;P61019;P36404;Q9UL25;P61011;P51151;Q96A58;P61106;Q9NVJ2;P51157;P62745;P10301;P11908;P36405;P61224}
	Pathogen[HTLV2_env P03383] interacts with 13 human partners:{P20339;Q9HB90;P20338;Q8IYM1;P36406;P01116;P36404;Q9UL25;P61011;Q9NVJ2;P62745;P36405;P61224}
	Pathogen[HTLV2_tax2 P03410] interacts with 24 human partners:{P51149;P20339;Q9HB90;Q14232;P55040;Q15907;P11488;P20338;Q96S21;Q8IYM1;P36406;P01116;P61019;P36404;Q9UL25;P61011;P51151;Q96A58;P61106;Q9NVJ2;P62745;P10301;P36405;P61224}
	Pathogen[HTLV1_env P14075] interacts with 12 human partners:{P20339;Q9HB90;P20338;P36406;P01116;P36404;Q9UL25;P61106;Q9NVJ2;P62745;P36405;P61224}
	Pathogen[HTLV1_rex P0C206] interacts with 24 human partners:{P51149;P20339;Q9HB90;Q14232;P55040;Q15907;P11488;P20338;Q96S21;Q8IYM1;P36406;P01116;P61019;P36404;Q9UL25;P61011;P51151;Q96A58;P61106;Q9NVJ2;P62745;P10301;P36405;P61224}
	Pathogen[HTLV2_pol P03363] interacts with 27 human partners:{P51149;P20339;Q9HB90;Q14232;P55040;Q15907;P11488;P20338;Q96S21;P35558;Q8IYM1;P36406;P01116;P61019;P36404;Q9UL25;P61011;P51151;Q96A58;P61106;Q9NVJ2;P51157;P62745;P10301;P11908;P36405;P61224}
[Cluster 58]GO:0032129+F	molecular_function	[name] histone deacetylase activity (H3-K9 specific)	[def] "Catalysis of the reaction
	Pathogen[HTLV1_hbz Q2Q067] interacts with 11 human partners:{Q9UBN7;Q92769;Q8WUI4;P56524;Q96DB2;Q9BY41;O15379;Q9UKV0;Q969S8;Q9UQL6;Q13547}
	Pathogen[HTLV2_rex Q85601] interacts with 11 human partners:{Q9UBN7;Q92769;Q8WUI4;P56524;Q96DB2;Q9BY41;O15379;Q9UKV0;Q969S8;Q9UQL6;Q13547}
	Pathogen[HTLV1_tax P14079] interacts with 10 human partners:{Q9UBN7;Q92769;Q8WUI4;P56524;Q96DB2;Q9BY41;O15379;Q9UKV0;Q969S8;Q9UQL6}
	Pathogen[HTLV2_gag P03346] interacts with 11 human partners:{Q9UBN7;Q92769;Q8WUI4;P56524;Q96DB2;Q9BY41;O15379;Q9UKV0;Q969S8;Q9UQL6;Q13547}
	Pathogen[HTLV2_env P03383] interacts with 11 human partners:{Q9UBN7;Q92769;Q8WUI4;P56524;Q96DB2;Q9BY41;O15379;Q9UKV0;Q969S8;Q9UQL6;Q13547}
	Pathogen[HTLV2_tax2 P03410] interacts with 11 human partners:{Q9UBN7;Q92769;Q8WUI4;P56524;Q96DB2;Q9BY41;O15379;Q9UKV0;Q969S8;Q9UQL6;Q13547}
	Pathogen[HTLV1_env P14075] interacts with 11 human partners:{Q9UBN7;Q92769;Q8WUI4;P56524;Q96DB2;Q9BY41;O15379;Q9UKV0;Q969S8;Q9UQL6;Q13547}
	Pathogen[HTLV1_rex P0C206] interacts with 11 human partners:{Q9UBN7;Q92769;Q8WUI4;P56524;Q96DB2;Q9BY41;O15379;Q9UKV0;Q969S8;Q9UQL6;Q13547}
	Pathogen[HTLV2_pol P03363] interacts with 11 human partners:{Q9UBN7;Q92769;Q8WUI4;P56524;Q96DB2;Q9BY41;O15379;Q9UKV0;Q969S8;Q9UQL6;Q13547}
[Cluster 59]GO:0031870+F	molecular_function	[name] thromboxane A2 receptor binding	[def] "Interacting selectively and non-covalently with a thromboxane A2 receptor." [GOC
	Pathogen[HTLV1_hbz Q2Q067] interacts with 1 human partners:{Q68CZ1}
	Pathogen[HTLV2_rex Q85601] interacts with 1 human partners:{Q68CZ1}
	Pathogen[HTLV1_tax P14079] interacts with 1 human partners:{Q68CZ1}
	Pathogen[HTLV2_gag P03346] interacts with 1 human partners:{Q68CZ1}
	Pathogen[HTLV2_env P03383] interacts with 1 human partners:{Q68CZ1}
	Pathogen[HTLV2_tax2 P03410] interacts with 1 human partners:{Q68CZ1}
	Pathogen[HTLV1_env P14075] interacts with 1 human partners:{Q68CZ1}
	Pathogen[HTLV1_rex P0C206] interacts with 1 human partners:{Q68CZ1}
	Pathogen[HTLV2_pol P03363] interacts with 1 human partners:{Q68CZ1}
[Cluster 60]GO:0000149+F	molecular_function	[name] SNARE binding	[def] "Interacting selectively and non-covalently with a SNARE (soluble N-ethylmaleimide-sensitive factor attached protein receptor) protein." [PMID
	Pathogen[HTLV1_hbz Q2Q067] interacts with 5 human partners:{O95295;P54920;P61764;P60520;P60880}
	Pathogen[HTLV2_rex Q85601] interacts with 6 human partners:{O95295;Q12846;P54920;P61764;P60520;P60880}
	Pathogen[HTLV1_tax P14079] interacts with 6 human partners:{O95295;Q12846;P54920;P61764;P60520;P60880}
	Pathogen[HTLV2_gag P03346] interacts with 11 human partners:{O95295;Q12846;P54920;Q8WVH0;P61764;P60520;O14810;P32856;P60880;Q6PUV4;Q7Z7G2}
	Pathogen[HTLV2_env P03383] interacts with 7 human partners:{O95295;Q12846;Q16623;P54920;P60520;P32856;P60880}
	Pathogen[HTLV2_tax2 P03410] interacts with 10 human partners:{O95295;Q12846;P54920;Q8WVH0;P61764;P60520;O14810;P60880;Q6PUV4;Q7Z7G2}
	Pathogen[HTLV1_env P14075] interacts with 5 human partners:{O95295;Q12846;Q16623;P32856;P60880}
	Pathogen[HTLV1_rex P0C206] interacts with 6 human partners:{O95295;Q12846;P54920;P61764;P60520;P60880}
	Pathogen[HTLV2_pol P03363] interacts with 9 human partners:{O95295;Q12846;P54920;P61764;P60520;O14810;P60880;Q6PUV4;Q7Z7G2}
[Cluster 61]GO:0005527+F	molecular_function	[name] macrolide binding	[def] "Interacting selectively and non-covalently with a macrolide, any of a large group of structurally related antibiotics produced by Streptomyces species." [GOC
	Pathogen[HTLV1_hbz Q2Q067] interacts with 1 human partners:{P62942}
	Pathogen[HTLV2_rex Q85601] interacts with 1 human partners:{P62942}
	Pathogen[HTLV1_tax P14079] interacts with 1 human partners:{P62942}
	Pathogen[HTLV2_gag P03346] interacts with 1 human partners:{P62942}
	Pathogen[HTLV2_env P03383] interacts with 1 human partners:{P62942}
	Pathogen[HTLV2_tax2 P03410] interacts with 1 human partners:{P62942}
	Pathogen[HTLV1_env P14075] interacts with 1 human partners:{P62942}
	Pathogen[HTLV1_rex P0C206] interacts with 1 human partners:{P62942}
	Pathogen[HTLV2_pol P03363] interacts with 1 human partners:{P62942}
[Cluster 62]GO:0042288+F	molecular_function	[name] MHC class I protein binding	[def] "Interacting selectively and non-covalently with major histocompatibility complex class I molecules_ a set of molecules displayed on cell surfaces that are responsible for lymphocyte recognition and antigen presentation." [GOC
	Pathogen[HTLV1_hbz Q2Q067] interacts with 2 human partners:{P68371;P07437}
	Pathogen[HTLV2_rex Q85601] interacts with 2 human partners:{P68371;P07437}
	Pathogen[HTLV1_tax P14079] interacts with 4 human partners:{Q03519;P68371;P07437;Q9BUN8}
	Pathogen[HTLV2_gag P03346] interacts with 3 human partners:{P68371;P07437;Q9BUN8}
	Pathogen[HTLV2_env P03383] interacts with 5 human partners:{Q03519;P68371;Q03518;P07437;Q9BUN8}
	Pathogen[HTLV2_tax2 P03410] interacts with 4 human partners:{Q03519;P68371;P07437;Q9BUN8}
	Pathogen[HTLV1_env P14075] interacts with 5 human partners:{Q03519;P68371;Q03518;P07437;Q9BUN8}
	Pathogen[HTLV1_rex P0C206] interacts with 4 human partners:{Q03519;P68371;P07437;Q9BUN8}
	Pathogen[HTLV2_pol P03363] interacts with 3 human partners:{P68371;P07437;Q9BUN8}
[Cluster 63]GO:0004520+F	molecular_function	[name] endodeoxyribonuclease activity	[def] "Catalysis of the hydrolysis of ester linkages within deoxyribonucleic acid by creating internal breaks." [GOC
	Pathogen[HTLV1_hbz Q2Q067] interacts with 7 human partners:{Q92889;Q8IW19;P27695;O95243;Q5FWF4;P28715;P49959}
	Pathogen[HTLV2_rex Q85601] interacts with 7 human partners:{Q92889;Q8IW19;P27695;O95243;Q5FWF4;P28715;P49959}
	Pathogen[HTLV1_tax P14079] interacts with 7 human partners:{Q92889;Q8IW19;P27695;O95243;Q5FWF4;P28715;P49959}
	Pathogen[HTLV2_gag P03346] interacts with 7 human partners:{Q92889;Q8IW19;P27695;O95243;Q5FWF4;P28715;P49959}
	Pathogen[HTLV2_env P03383] interacts with 5 human partners:{Q92889;P27695;O95243;Q5FWF4;P28715}
	Pathogen[HTLV2_tax2 P03410] interacts with 7 human partners:{Q92889;Q8IW19;P27695;O95243;Q5FWF4;P28715;P49959}
	Pathogen[HTLV1_env P14075] interacts with 4 human partners:{Q92889;P27695;O95243;Q5FWF4}
	Pathogen[HTLV1_rex P0C206] interacts with 7 human partners:{Q92889;Q8IW19;P27695;O95243;Q5FWF4;P28715;P49959}
	Pathogen[HTLV2_pol P03363] interacts with 7 human partners:{Q92889;Q8IW19;P27695;O95243;Q5FWF4;P28715;P49959}
[Cluster 64]GO:0004629+F	molecular_function	[name] phospholipase C activity	[def] "Catalysis of the reaction
	Pathogen[HTLV1_hbz Q2Q067] interacts with 4 human partners:{P30101;P16885;Q15027;P19174}
	Pathogen[HTLV2_rex Q85601] interacts with 4 human partners:{P30101;P16885;Q15027;P19174}
	Pathogen[HTLV1_tax P14079] interacts with 4 human partners:{P30101;P16885;Q15027;P19174}
	Pathogen[HTLV2_gag P03346] interacts with 5 human partners:{P30101;P16885;Q15027;Q01970;P19174}
	Pathogen[HTLV2_env P03383] interacts with 4 human partners:{P30101;P16885;Q01970;P19174}
	Pathogen[HTLV2_tax2 P03410] interacts with 4 human partners:{P30101;P16885;Q15027;P19174}
	Pathogen[HTLV1_env P14075] interacts with 3 human partners:{P30101;P16885;P19174}
	Pathogen[HTLV1_rex P0C206] interacts with 4 human partners:{P30101;P16885;Q15027;P19174}
	Pathogen[HTLV2_pol P03363] interacts with 4 human partners:{P30101;P16885;Q15027;P19174}
[Cluster 65]GO:0000146+F	molecular_function	[name] microfilament motor activity	[def] "Catalysis of movement along a microfilament, coupled to the hydrolysis of a nucleoside triphosphate (usually ATP)." [GOC
	Pathogen[HTLV1_hbz Q2Q067] interacts with 17 human partners:{P12883;Q7Z406;Q9ULV0;P35579;P13533;Q9Y623;Q13459;P11055;Q9Y4I1;Q9UKX3;Q12965;Q8NEV4;Q9UKX2;P35580;O94832;O43795;Q13402}
	Pathogen[HTLV2_rex Q85601] interacts with 17 human partners:{P12883;Q7Z406;Q9ULV0;P35579;P13533;Q9Y623;Q13459;P11055;Q9Y4I1;Q9UKX3;Q12965;Q8NEV4;Q9UKX2;P35580;O94832;O43795;Q13402}
	Pathogen[HTLV1_tax P14079] interacts with 17 human partners:{P12883;Q7Z406;Q9ULV0;P35579;P13533;Q9Y623;Q13459;P11055;Q9Y4I1;Q9UKX3;Q12965;Q8NEV4;Q9UKX2;P35580;O94832;O43795;Q13402}
	Pathogen[HTLV2_gag P03346] interacts with 17 human partners:{P12883;Q7Z406;Q9ULV0;P35579;P13533;Q9Y623;Q13459;P11055;Q9Y4I1;Q9UKX3;Q12965;Q8NEV4;Q9UKX2;P35580;O94832;O43795;Q13402}
	Pathogen[HTLV2_env P03383] interacts with 16 human partners:{P12883;Q7Z406;Q9ULV0;P35579;P13533;Q9Y623;Q13459;P11055;Q9Y4I1;Q12965;Q8NEV4;Q9UKX2;P35580;O94832;O43795;Q13402}
	Pathogen[HTLV2_tax2 P03410] interacts with 17 human partners:{P12883;Q7Z406;Q9ULV0;P35579;P13533;Q9Y623;Q13459;P11055;Q9Y4I1;Q9UKX3;Q12965;Q8NEV4;Q9UKX2;P35580;O94832;O43795;Q13402}
	Pathogen[HTLV1_env P14075] interacts with 16 human partners:{P12883;Q7Z406;Q9ULV0;P35579;P13533;Q9Y623;Q13459;P11055;Q9Y4I1;Q12965;Q8NEV4;Q9UKX2;P35580;O94832;O43795;Q13402}
	Pathogen[HTLV1_rex P0C206] interacts with 17 human partners:{P12883;Q7Z406;Q9ULV0;P35579;P13533;Q9Y623;Q13459;P11055;Q9Y4I1;Q9UKX3;Q12965;Q8NEV4;Q9UKX2;P35580;O94832;O43795;Q13402}
	Pathogen[HTLV2_pol P03363] interacts with 17 human partners:{P12883;Q7Z406;Q9ULV0;P35579;P13533;Q9Y623;Q13459;P11055;Q9Y4I1;Q9UKX3;Q12965;Q8NEV4;Q9UKX2;P35580;O94832;O43795;Q13402}
[Cluster 66]GO:0022891+F	molecular_function	[name] substrate-specific transmembrane transporter activity	[def] "Enables the transfer of a specific substance or group of related substances from one side of a membrane to the other." [GOC
	Pathogen[HTLV1_hbz Q2Q067] interacts with 3 human partners:{P14672;P11169;P11166}
	Pathogen[HTLV2_rex Q85601] interacts with 3 human partners:{P14672;P11169;P11166}
	Pathogen[HTLV1_tax P14079] interacts with 3 human partners:{P14672;P11169;P11166}
	Pathogen[HTLV2_gag P03346] interacts with 5 human partners:{P14672;P11169;P22732;P11168;P11166}
	Pathogen[HTLV2_env P03383] interacts with 11 human partners:{P14672;Q96QE2;Q6PXP3;P11169;O95528;P22732;Q9UGQ3;Q9BYW1;P11168;Q8TD20;Q8TDB8}
	Pathogen[HTLV2_tax2 P03410] interacts with 2 human partners:{P11169;P11166}
	Pathogen[HTLV1_env P14075] interacts with 10 human partners:{P14672;Q6PXP3;P11169;O95528;P22732;Q9UGQ3;Q9BYW1;P11168;Q8TD20;Q8TDB8}
	Pathogen[HTLV1_rex P0C206] interacts with 3 human partners:{P14672;P11169;P11166}
	Pathogen[HTLV2_pol P03363] interacts with 5 human partners:{P14672;P11169;P22732;P11168;P11166}
[Cluster 67]GO:0005484+F	molecular_function	[name] SNAP receptor activity	[def] "Acting as a marker to identify a membrane and interacting selectively with one or more SNAREs on another membrane to mediate membrane fusion." [GOC
	Pathogen[HTLV1_hbz Q2Q067] interacts with 5 human partners:{O14662;O75558;Q86Y82;O95721;O95249}
	Pathogen[HTLV2_rex Q85601] interacts with 6 human partners:{Q12846;O14662;O75558;Q86Y82;O95721;O95249}
	Pathogen[HTLV1_tax P14079] interacts with 6 human partners:{Q12846;O14662;O75558;Q86Y82;O95721;O95249}
	Pathogen[HTLV2_gag P03346] interacts with 8 human partners:{Q12846;Q8N4C7;O14662;O75558;Q86Y82;O95721;O95249;P32856}
	Pathogen[HTLV2_env P03383] interacts with 9 human partners:{Q12846;Q16623;O14662;O75558;Q13190;Q86Y82;O95721;O95249;P32856}
	Pathogen[HTLV2_tax2 P03410] interacts with 6 human partners:{Q12846;O14662;O75558;Q86Y82;O95721;O95249}
	Pathogen[HTLV1_env P14075] interacts with 7 human partners:{Q12846;Q16623;O14662;O75558;Q86Y82;O95721;P32856}
	Pathogen[HTLV1_rex P0C206] interacts with 6 human partners:{Q12846;O14662;O75558;Q86Y82;O95721;O95249}
	Pathogen[HTLV2_pol P03363] interacts with 6 human partners:{Q12846;Q8N4C7;O14662;O75558;Q86Y82;O95721}
[Cluster 68]GO:0035259+F	molecular_function	[name] glucocorticoid receptor binding	[def] "Interacting selectively and non-covalently with a glucocorticoid receptor." [GOC
	Pathogen[HTLV1_hbz Q2Q067] interacts with 8 human partners:{P48552;P40763;Q09472;P15036;Q02790;Q04917;P17676;P51692}
	Pathogen[HTLV2_rex Q85601] interacts with 7 human partners:{P40763;Q09472;P15036;Q02790;Q04917;P17676;P51692}
	Pathogen[HTLV1_tax P14079] interacts with 7 human partners:{P48552;P40763;Q09472;P15036;Q02790;Q04917;P51692}
	Pathogen[HTLV2_gag P03346] interacts with 8 human partners:{P48552;P40763;Q09472;P15036;Q02790;Q04917;P17676;P51692}
	Pathogen[HTLV2_env P03383] interacts with 7 human partners:{P48552;P40763;Q09472;P15036;Q02790;P17676;P51692}
	Pathogen[HTLV2_tax2 P03410] interacts with 8 human partners:{P48552;P40763;Q09472;P15036;Q02790;Q04917;P17676;P51692}
	Pathogen[HTLV1_env P14075] interacts with 8 human partners:{P48552;P40763;Q09472;P15036;Q02790;Q04917;P17676;P51692}
	Pathogen[HTLV1_rex P0C206] interacts with 7 human partners:{P40763;Q09472;P15036;Q02790;Q04917;P17676;P51692}
	Pathogen[HTLV2_pol P03363] interacts with 8 human partners:{P48552;P40763;Q09472;P15036;Q02790;Q04917;P17676;P51692}
[Cluster 69]GO:0005087+F	molecular_function	[name] Ran guanyl-nucleotide exchange factor activity	[def] "Stimulates the exchange of guanyl nucleotides associated with a GTPase of the Ran family. Under normal cellular physiological conditions, the concentration of GTP is higher than that of GDP, favoring the replacement of GDP by GTP in association with the GTPase." [GOC
	Pathogen[HTLV1_hbz Q2Q067] interacts with 3 human partners:{Q9UGK8;O95199;P18754}
	Pathogen[HTLV2_rex Q85601] interacts with 3 human partners:{Q9UGK8;O95199;P18754}
	Pathogen[HTLV1_tax P14079] interacts with 3 human partners:{Q9UGK8;O95199;P18754}
	Pathogen[HTLV2_gag P03346] interacts with 3 human partners:{Q9UGK8;O95199;P18754}
	Pathogen[HTLV2_env P03383] interacts with 3 human partners:{Q9UGK8;O95199;P18754}
	Pathogen[HTLV2_tax2 P03410] interacts with 3 human partners:{Q9UGK8;O95199;P18754}
	Pathogen[HTLV1_env P14075] interacts with 3 human partners:{Q9UGK8;O95199;P18754}
	Pathogen[HTLV1_rex P0C206] interacts with 3 human partners:{Q9UGK8;O95199;P18754}
	Pathogen[HTLV2_pol P03363] interacts with 3 human partners:{Q9UGK8;O95199;P18754}
[Cluster 70]GO:0070064+F	molecular_function	[name] proline-rich region binding	[def] "Interacting selectively and non-covalently with a proline-rich region, i.e. a region that contains a high proportion of proline residues, in a protein." [GOC
	Pathogen[HTLV1_hbz Q2Q067] interacts with 12 human partners:{P46934;O75554;O00213;Q5HYK7;P07737;P00519;P41240;Q9UHR4;Q9UQB8;Q9NYB9;Q9NQC7;P46937}
	Pathogen[HTLV2_rex Q85601] interacts with 12 human partners:{P46934;O75554;O00213;Q5HYK7;P07737;P00519;P41240;Q9UHR4;Q9UQB8;Q9NYB9;Q9NQC7;P46937}
	Pathogen[HTLV1_tax P14079] interacts with 12 human partners:{P46934;O00213;Q5HYK7;P07737;Q9UI14;P00519;P41240;Q9UHR4;Q9UQB8;Q9NYB9;Q9NQC7;P46937}
	Pathogen[HTLV2_gag P03346] interacts with 13 human partners:{P46934;O75554;O00213;Q5HYK7;P07737;Q9UI14;P00519;P41240;Q9UHR4;Q9UQB8;Q9NYB9;Q9NQC7;P46937}
	Pathogen[HTLV2_env P03383] interacts with 11 human partners:{P46934;Q5HYK7;P07737;Q9UI14;P00519;P41240;Q9UHR4;Q9UQB8;Q9NYB9;Q9NQC7;P46937}
	Pathogen[HTLV2_tax2 P03410] interacts with 13 human partners:{P46934;O75554;O00213;Q5HYK7;P07737;Q9UI14;P00519;P41240;Q9UHR4;Q9UQB8;Q9NYB9;Q9NQC7;P46937}
	Pathogen[HTLV1_env P14075] interacts with 11 human partners:{P46934;Q5HYK7;P07737;Q9UI14;P00519;P41240;Q9UHR4;Q9UQB8;Q9NYB9;Q9NQC7;P46937}
	Pathogen[HTLV1_rex P0C206] interacts with 13 human partners:{P46934;O75554;O00213;Q5HYK7;P07737;Q9UI14;P00519;P41240;Q9UHR4;Q9UQB8;Q9NYB9;Q9NQC7;P46937}
	Pathogen[HTLV2_pol P03363] interacts with 13 human partners:{P46934;O75554;O00213;Q5HYK7;P07737;Q9UI14;P00519;P41240;Q9UHR4;Q9UQB8;Q9NYB9;Q9NQC7;P46937}
[Cluster 71]GO:0004523+F	molecular_function	[name] ribonuclease H activity	[def] "Catalysis of the endonucleolytic cleavage of RNA in RNA-DNA hybrids to 5'-phosphomonoesters." [EC
	Pathogen[HTLV1_hbz Q2Q067] interacts with 11 human partners:{P63135;Q9BXR3;P63132;Q9UQ84;P27695;P63136;Q9QC07;P63133;P39748;Q9WJR5;P63128}
	Pathogen[HTLV2_rex Q85601] interacts with 11 human partners:{P63135;Q9BXR3;P63132;Q9UQ84;P27695;P63136;Q9QC07;P63133;P39748;Q9WJR5;P63128}
	Pathogen[HTLV1_tax P14079] interacts with 12 human partners:{P63135;Q9BXR3;Q9UQG0;P63132;P27695;P63136;P10266;Q9QC07;P63133;P39748;Q9WJR5;P63128}
	Pathogen[HTLV2_gag P03346] interacts with 15 human partners:{P63135;Q9BXR3;Q9UQG0;P63132;Q9UQ84;P27695;O75792;P63136;P10266;Q9QC07;P63133;P39748;O60930;Q9WJR5;P63128}
	Pathogen[HTLV2_env P03383] interacts with 1 human partners:{P27695}
	Pathogen[HTLV2_tax2 P03410] interacts with 15 human partners:{P63135;Q9BXR3;Q9UQG0;P63132;Q9UQ84;P27695;O75792;P63136;P10266;Q9QC07;P63133;P39748;O60930;Q9WJR5;P63128}
	Pathogen[HTLV1_env P14075] interacts with 1 human partners:{P27695}
	Pathogen[HTLV1_rex P0C206] interacts with 11 human partners:{P63135;Q9BXR3;P63132;Q9UQ84;P27695;P63136;Q9QC07;P63133;P39748;Q9WJR5;P63128}
	Pathogen[HTLV2_pol P03363] interacts with 14 human partners:{P63135;Q9BXR3;Q9UQG0;P63132;Q9UQ84;P27695;O75792;P63136;Q9QC07;P63133;P39748;O60930;Q9WJR5;P63128}
[Cluster 72]GO:0031694+F	molecular_function	[name] alpha-2A adrenergic receptor binding	[def] "Interacting selectively and non-covalently with an alpha-2A adrenergic receptor." [GOC
	Pathogen[HTLV1_hbz Q2Q067] interacts with 2 human partners:{P09936;P25098}
	Pathogen[HTLV2_rex Q85601] interacts with 2 human partners:{P09936;P25098}
	Pathogen[HTLV1_tax P14079] interacts with 2 human partners:{P09936;P25098}
	Pathogen[HTLV2_gag P03346] interacts with 2 human partners:{P09936;P25098}
	Pathogen[HTLV2_env P03383] interacts with 1 human partners:{P25098}
	Pathogen[HTLV2_tax2 P03410] interacts with 2 human partners:{P09936;P25098}
	Pathogen[HTLV1_env P14075] interacts with 1 human partners:{P25098}
	Pathogen[HTLV1_rex P0C206] interacts with 2 human partners:{P09936;P25098}
	Pathogen[HTLV2_pol P03363] interacts with 2 human partners:{P09936;P25098}
[Cluster 73]GO:0030267+F	molecular_function	[name] glyoxylate reductase (NADP) activity	[def] "Catalysis of the reaction
	Pathogen[HTLV1_hbz Q2Q067] interacts with 1 human partners:{Q9UBQ7}
	Pathogen[HTLV2_rex Q85601] interacts with 1 human partners:{Q9UBQ7}
	Pathogen[HTLV1_tax P14079] interacts with 1 human partners:{Q9UBQ7}
	Pathogen[HTLV2_gag P03346] interacts with 1 human partners:{Q9UBQ7}
	Pathogen[HTLV2_env P03383] interacts with 1 human partners:{Q9UBQ7}
	Pathogen[HTLV2_tax2 P03410] interacts with 1 human partners:{Q9UBQ7}
	Pathogen[HTLV1_env P14075] interacts with 1 human partners:{Q9UBQ7}
	Pathogen[HTLV1_rex P0C206] interacts with 1 human partners:{Q9UBQ7}
	Pathogen[HTLV2_pol P03363] interacts with 1 human partners:{Q9UBQ7}
[Cluster 74]GO:0035615+F	molecular_function	[name] clathrin adaptor activity	[def] "The binding activity of a molecule that brings together clathrin and one or more other molecules, permitting them to function in a coordinated way." [GOC
	Pathogen[HTLV1_hbz Q2Q067] interacts with 2 human partners:{Q5SW96;P98082}
	Pathogen[HTLV2_rex Q85601] interacts with 2 human partners:{Q5SW96;P98082}
	Pathogen[HTLV1_tax P14079] interacts with 1 human partners:{Q5SW96}
	Pathogen[HTLV2_gag P03346] interacts with 2 human partners:{Q5SW96;P98082}
	Pathogen[HTLV2_env P03383] interacts with 1 human partners:{Q5SW96}
	Pathogen[HTLV2_tax2 P03410] interacts with 2 human partners:{Q5SW96;P98082}
	Pathogen[HTLV1_env P14075] interacts with 1 human partners:{Q5SW96}
	Pathogen[HTLV1_rex P0C206] interacts with 2 human partners:{Q5SW96;P98082}
	Pathogen[HTLV2_pol P03363] interacts with 1 human partners:{Q5SW96}
[Cluster 75]GO:0019788+F	molecular_function	[name] NEDD8 ligase activity	[def] "Catalysis of ATP-dependent isopeptide bond formation between the carboxy-terminal residues of the small ubiquitin-related modifier NEDD8 and a substrate lysine residue." [GOC
	Pathogen[HTLV1_hbz Q2Q067] interacts with 4 human partners:{Q9UBF6;P61081;Q969M7;P62877}
	Pathogen[HTLV2_rex Q85601] interacts with 4 human partners:{Q9UBF6;P61081;Q969M7;P62877}
	Pathogen[HTLV1_tax P14079] interacts with 4 human partners:{Q9UBF6;P61081;Q969M7;P62877}
	Pathogen[HTLV2_gag P03346] interacts with 4 human partners:{Q9UBF6;P61081;Q969M7;P62877}
	Pathogen[HTLV2_env P03383] interacts with 4 human partners:{Q9UBF6;P61081;Q969M7;P62877}
	Pathogen[HTLV2_tax2 P03410] interacts with 4 human partners:{Q9UBF6;P61081;Q969M7;P62877}
	Pathogen[HTLV1_env P14075] interacts with 4 human partners:{Q9UBF6;P61081;Q969M7;P62877}
	Pathogen[HTLV1_rex P0C206] interacts with 4 human partners:{Q9UBF6;P61081;Q969M7;P62877}
	Pathogen[HTLV2_pol P03363] interacts with 4 human partners:{Q9UBF6;P61081;Q969M7;P62877}
[Cluster 76]GO:0017075+F	molecular_function	[name] syntaxin-1 binding	[def] "Interacting selectively and non-covalently with the SNAP receptor syntaxin-1." [GOC
	Pathogen[HTLV1_hbz Q2Q067] interacts with 5 human partners:{Q15833;O75150;O00186;P61764;P60880}
	Pathogen[HTLV2_rex Q85601] interacts with 5 human partners:{Q15833;O75150;O00186;P61764;P60880}
	Pathogen[HTLV1_tax P14079] interacts with 5 human partners:{Q15833;O75150;O00186;P61764;P60880}
	Pathogen[HTLV2_gag P03346] interacts with 7 human partners:{Q15833;O75150;O00186;P61764;O14810;P60880;Q6PUV4}
	Pathogen[HTLV2_env P03383] interacts with 5 human partners:{Q15833;O75150;Q9NX95;O00186;P60880}
	Pathogen[HTLV2_tax2 P03410] interacts with 7 human partners:{Q15833;O75150;O00186;P61764;O14810;P60880;Q6PUV4}
	Pathogen[HTLV1_env P14075] interacts with 4 human partners:{Q15833;O75150;O00186;P60880}
	Pathogen[HTLV1_rex P0C206] interacts with 5 human partners:{Q15833;O75150;O00186;P61764;P60880}
	Pathogen[HTLV2_pol P03363] interacts with 7 human partners:{Q15833;O75150;O00186;P61764;O14810;P60880;Q6PUV4}
[Cluster 77]GO:0003743+F	molecular_function	[name] translation initiation factor activity	[def] "Functions in the initiation of ribosome-mediated translation of mRNA into a polypeptide." [ISBN
	Pathogen[HTLV1_hbz Q2Q067] interacts with 36 human partners:{Q9UKV8;O75822;Q8N5X7;Q7Z478;P78344;O00303;Q13347;Q14232;Q9NR50;Q13144;P55010;P49770;O15372;Q99613;Q7L2H7;P55884;Q14240;Q9UBQ5;P56537;P05198;P23588;Q9Y262;O15371;O43432;O60573;P60228;P06730;Q9UI10;O75821;Q14152;Q04637;Q92905;Q15056;P60842;P20042;A6NMX2}
	Pathogen[HTLV2_rex Q85601] interacts with 36 human partners:{Q9UKV8;O75822;Q8N5X7;Q7Z478;P78344;O00303;Q13347;Q14232;Q9NR50;Q13144;P55010;P49770;O15372;Q99613;Q7L2H7;P55884;Q14240;Q9UBQ5;P56537;P05198;P23588;Q9Y262;O15371;O43432;O60573;P60228;P06730;Q9UI10;O75821;Q14152;Q04637;Q92905;Q15056;P60842;P20042;A6NMX2}
	Pathogen[HTLV1_tax P14079] interacts with 34 human partners:{Q9UKV8;Q8N5X7;Q7Z478;P78344;O00303;Q13347;Q14232;Q9NR50;Q13144;P55010;P49770;O15372;Q99613;Q7L2H7;P55884;Q14240;Q9UBQ5;P56537;P05198;P23588;Q9Y262;O15371;O43432;O60573;P06730;Q9UI10;O75821;Q14152;Q04637;Q92905;Q15056;P60842;P20042;A6NMX2}
	Pathogen[HTLV2_gag P03346] interacts with 48 human partners:{Q9UKV8;O75822;Q9UJA5;Q8N5X7;Q7Z478;Q9H2K0;P78344;O00303;P47813;Q13347;Q14232;Q9NR50;Q13144;O43583;O14602;P55010;P49770;O15372;Q99613;Q7L2H7;P55884;Q14240;O60841;Q9UBQ5;P41214;P56537;P05198;P23588;Q9Y262;O15371;O43432;O60573;Q9BY44;P60228;P06730;Q9UI10;O75821;P41567;Q14152;Q04637;Q2VIR3;Q92905;Q15056;P60842;P46199;P20042;P41091;A6NMX2}
	Pathogen[HTLV2_env P03383] interacts with 30 human partners:{Q9UKV8;Q8N5X7;Q7Z478;P78344;O00303;Q13347;Q9NR50;Q13144;P55010;O15372;Q7L2H7;P55884;Q14240;P56537;P05198;P23588;Q9Y262;O15371;O43432;O60573;P60228;P06730;O75821;Q14152;Q04637;Q92905;Q15056;P60842;P20042;A6NMX2}
	Pathogen[HTLV2_tax2 P03410] interacts with 42 human partners:{Q9UKV8;O75822;Q8N5X7;Q7Z478;Q9H2K0;P78344;O00303;Q13347;Q14232;Q9NR50;Q13144;O43583;O14602;P55010;P49770;O15372;Q99613;Q7L2H7;P55884;Q14240;O60841;Q9UBQ5;P41214;P56537;P05198;P23588;Q9Y262;O15371;O43432;O60573;P60228;P06730;Q9UI10;O75821;Q14152;Q04637;Q92905;Q15056;P60842;P46199;P20042;A6NMX2}
	Pathogen[HTLV1_env P14075] interacts with 28 human partners:{Q9UKV8;Q8N5X7;Q7Z478;P78344;O00303;Q13347;Q9NR50;Q13144;P55010;O15372;P55884;Q14240;P56537;P05198;P23588;Q9Y262;O15371;O43432;O60573;P60228;P06730;O75821;Q14152;Q04637;Q92905;Q15056;P60842;P20042}
	Pathogen[HTLV1_rex P0C206] interacts with 36 human partners:{Q9UKV8;O75822;Q8N5X7;Q7Z478;P78344;O00303;Q13347;Q14232;Q9NR50;Q13144;P55010;P49770;O15372;Q99613;Q7L2H7;P55884;Q14240;Q9UBQ5;P56537;P05198;P23588;Q9Y262;O15371;O43432;O60573;P60228;P06730;Q9UI10;O75821;Q14152;Q04637;Q92905;Q15056;P60842;P20042;A6NMX2}
	Pathogen[HTLV2_pol P03363] interacts with 48 human partners:{Q9UKV8;O75822;Q9UJA5;Q8N5X7;Q7Z478;Q9H2K0;P78344;O00303;P47813;Q13347;Q14232;Q9NR50;Q13144;O43583;O14602;P55010;P49770;O15372;Q99613;Q7L2H7;P55884;Q14240;O60841;Q9UBQ5;P41214;P56537;P05198;P23588;Q9Y262;O15371;O43432;O60573;Q9BY44;P60228;P06730;Q9UI10;O75821;P41567;Q14152;Q04637;Q2VIR3;Q92905;Q15056;P60842;P46199;P20042;P41091;A6NMX2}
[Cluster 78]GO:0008017+F	molecular_function	[name] microtubule binding	[def] "Interacting selectively and non-covalently with microtubules, filaments composed of tubulin monomers." [GOC
	Pathogen[HTLV1_hbz Q2Q067] interacts with 77 human partners:{Q9UBN7;Q9H9H5;Q9H0H5;P78406;Q9NXR1;Q96SN8;Q9UBK9;P54274;Q02241;P30622;P10636;P49754;P33176;Q5T5Y3;Q9BYV2;Q9UPN3;Q8NI77;Q9GZM8;O95996;Q92974;P25054;P53350;Q96RT8;P41208;Q6PGN9;Q12798;O43566;Q9GZQ8;P06746;Q9P1Y5;Q9P219;Q8IYX8;Q5JR59;Q3V6T2;Q969S2;Q96AA8;Q9UDT6;Q7Z460;P46821;Q96ED9;O14576;Q96RT7;P02511;O75449;O75381;P04156;Q86VS8;P49354;Q9…
	Pathogen[HTLV2_rex Q85601] interacts with 77 human partners:{Q9UBN7;Q9H9H5;Q9H0H5;P78406;Q9NXR1;Q96SN8;Q9UBK9;P54274;Q02241;P30622;P10636;P49754;P33176;Q5T5Y3;Q9BYV2;Q9UPN3;Q8NI77;Q9GZM8;O95996;Q92974;P25054;P53350;Q96RT8;P41208;Q6PGN9;Q12798;O43566;Q9GZQ8;P06746;Q9P1Y5;Q9P219;Q8IYX8;Q5JR59;Q3V6T2;Q969S2;Q96AA8;Q9UDT6;Q7Z460;P46821;Q96ED9;O14576;Q96RT7;P02511;O75449;O75381;P04156;Q86VS8;P49354;Q9…
	Pathogen[HTLV1_tax P14079] interacts with 67 human partners:{Q9UBN7;Q9H0H5;P78406;Q9NXR1;Q96SN8;Q9UBK9;P54274;Q02241;P30622;P10636;P49754;P33176;Q9BYV2;Q9UPN3;Q8NI77;Q9GZM8;O95996;Q92974;P25054;P53350;Q96RT8;P41208;Q12798;O43566;Q9GZQ8;P06746;Q9P219;Q8IYX8;Q5JR59;Q3V6T2;Q96AA8;Q9UDT6;Q7Z460;Q96ED9;O14576;Q96RT7;P02511;O75449;O75381;P04156;Q86VS8;P49354;Q66K74;O15527;Q6P0Q8;Q9BVA0;Q6P597;Q5VZ66;P6…
	Pathogen[HTLV2_gag P03346] interacts with 87 human partners:{Q9UBN7;Q9H9H5;P56715;Q9H0H5;P78406;Q9NXR1;Q96SN8;Q9UBK9;P54274;Q02241;P30622;P10636;O43602;P49754;P33176;Q5T5Y3;O94811;Q9BYV2;Q9UPN3;Q8NI77;Q9GZM8;O95996;Q92974;P25054;P53350;Q96RT8;P41208;Q08AD1;Q6PGN9;Q12798;O43566;Q9GZQ8;P06746;Q9P1Y5;Q9P219;Q8IYX8;Q5JR59;Q3V6T2;Q969S2;Q96AA8;Q9UDT6;Q7Z460;P46821;Q96ED9;O14576;Q96RT7;P02511;O75449;O7…
	Pathogen[HTLV2_env P03383] interacts with 58 human partners:{Q9UBN7;P78406;Q9NXR1;Q96SN8;Q9UBK9;P54274;Q02241;P30622;P10636;P49754;Q9BYV2;Q8NI77;Q9UH99;Q9GZM8;O95996;P25054;P53350;Q96RT8;Q12798;O43566;Q9GZQ8;P06746;Q9P219;Q5JR59;Q3V6T2;Q9UDT6;Q7Z460;Q96ED9;O14576;Q96RT7;P02511;O75449;O75381;Q86VS8;P49354;Q66K74;O15527;Q6P0Q8;Q9BVA0;Q6P597;P60520;O95166;Q86XR8;Q92667;Q92597;Q15691;P04406;P50570;P4…
	Pathogen[HTLV2_tax2 P03410] interacts with 79 human partners:{Q9UBN7;Q9H9H5;Q9H0H5;P78406;Q9NXR1;Q96SN8;Q9UBK9;P54274;Q02241;P30622;P10636;P49754;P33176;Q5T5Y3;O94811;Q9BYV2;Q9UPN3;Q8NI77;Q9GZM8;O95996;Q92974;P25054;P53350;Q96RT8;P41208;Q08AD1;Q6PGN9;Q12798;O43566;Q9GZQ8;P06746;Q9P1Y5;Q9P219;Q8IYX8;Q5JR59;Q3V6T2;Q969S2;Q96AA8;Q9UDT6;Q7Z460;P46821;Q96ED9;O14576;Q96RT7;P02511;O75449;O75381;P04156;Q…
	Pathogen[HTLV1_env P14075] interacts with 52 human partners:{Q9UBN7;P78406;Q9NXR1;Q96SN8;Q9UBK9;P54274;Q02241;P30622;P10636;P49754;Q9BYV2;Q9GZM8;O95996;P25054;P53350;Q96RT8;Q12798;O43566;Q9GZQ8;P06746;Q9P219;Q5JR59;Q9UDT6;Q7Z460;Q96ED9;O14576;Q96RT7;P02511;O75449;Q86VS8;P49354;Q66K74;Q6P0Q8;Q9BVA0;Q6P597;O95166;Q86XR8;Q92667;Q92597;Q15691;P04406;P50570;P42704;Q9UBP0;O15392;P36405;Q96N16;P43034;Q8…
	Pathogen[HTLV1_rex P0C206] interacts with 75 human partners:{Q9UBN7;Q9H9H5;Q9H0H5;P78406;Q9NXR1;Q96SN8;Q9UBK9;P54274;Q02241;P30622;P10636;P49754;P33176;Q5T5Y3;Q9BYV2;Q9UPN3;Q8NI77;Q9GZM8;O95996;Q92974;P25054;P53350;Q96RT8;P41208;Q6PGN9;Q12798;O43566;Q9GZQ8;P06746;Q9P1Y5;Q9P219;Q8IYX8;Q5JR59;Q3V6T2;Q96AA8;Q9UDT6;Q7Z460;P46821;Q96ED9;O14576;Q96RT7;P02511;O75449;O75381;P04156;Q86VS8;P49354;Q9UPY8;Q6…
	Pathogen[HTLV2_pol P03363] interacts with 85 human partners:{Q9UBN7;Q9H9H5;P56715;Q9H0H5;P78406;Q9NXR1;Q96SN8;Q9UBK9;P54274;Q02241;P30622;P10636;O43602;P49754;P33176;Q5T5Y3;O94811;Q9BYV2;Q9UPN3;Q8NI77;Q9GZM8;O95996;Q92974;P25054;P53350;Q96RT8;P41208;Q08AD1;Q6PGN9;Q12798;O43566;Q9GZQ8;P06746;Q9P1Y5;Q9P219;Q8IYX8;Q5JR59;Q3V6T2;Q969S2;Q96AA8;Q9UDT6;Q7Z460;P46821;Q96ED9;O14576;Q96RT7;P02511;O75449;O7…
[Cluster 79]GO:0003956+F	molecular_function	[name] NAD(P)+-protein-arginine ADP-ribosyltransferase activity	[def] "Catalysis of the reaction
	Pathogen[HTLV1_hbz Q2Q067] interacts with 1 human partners:{Q8N6T7}
	Pathogen[HTLV2_rex Q85601] interacts with 1 human partners:{Q8N6T7}
	Pathogen[HTLV1_tax P14079] interacts with 1 human partners:{Q8N6T7}
	Pathogen[HTLV2_gag P03346] interacts with 1 human partners:{Q8N6T7}
	Pathogen[HTLV2_env P03383] interacts with 1 human partners:{Q8N6T7}
	Pathogen[HTLV2_tax2 P03410] interacts with 1 human partners:{Q8N6T7}
	Pathogen[HTLV1_env P14075] interacts with 1 human partners:{Q8N6T7}
	Pathogen[HTLV1_rex P0C206] interacts with 1 human partners:{Q8N6T7}
	Pathogen[HTLV2_pol P03363] interacts with 1 human partners:{Q8N6T7}
[Cluster 80]GO:0004699+F	molecular_function	[name] calcium-independent protein kinase C activity	[def] "Catalysis of the reaction
	Pathogen[HTLV1_hbz Q2Q067] interacts with 2 human partners:{Q05655;Q02156}
	Pathogen[HTLV2_rex Q85601] interacts with 2 human partners:{Q05655;Q02156}
	Pathogen[HTLV1_tax P14079] interacts with 2 human partners:{Q05655;Q02156}
	Pathogen[HTLV2_gag P03346] interacts with 2 human partners:{Q05655;Q02156}
	Pathogen[HTLV2_env P03383] interacts with 2 human partners:{Q05655;Q02156}
	Pathogen[HTLV2_tax2 P03410] interacts with 2 human partners:{Q05655;Q02156}
	Pathogen[HTLV1_env P14075] interacts with 2 human partners:{Q05655;Q02156}
	Pathogen[HTLV1_rex P0C206] interacts with 2 human partners:{Q05655;Q02156}
	Pathogen[HTLV2_pol P03363] interacts with 2 human partners:{Q05655;Q02156}
[Cluster 81]GO:0005246+F	molecular_function	[name] calcium channel regulator activity	[def] "Modulates the activity of a calcium channel." [GOC
	Pathogen[HTLV1_hbz Q2Q067] interacts with 5 human partners:{Q96BR1;O00141;Q13976;P62879;P05771}
	Pathogen[HTLV2_rex Q85601] interacts with 5 human partners:{Q96BR1;O00141;Q13976;P62879;P05771}
	Pathogen[HTLV1_tax P14079] interacts with 4 human partners:{Q96BR1;O00141;Q13976;P05771}
	Pathogen[HTLV2_gag P03346] interacts with 7 human partners:{Q96BR1;O00141;Q08289;Q13976;P62879;P56539;P05771}
	Pathogen[HTLV2_env P03383] interacts with 5 human partners:{Q96BR1;O00141;Q13976;P62879;P05771}
	Pathogen[HTLV2_tax2 P03410] interacts with 5 human partners:{Q96BR1;O00141;Q13976;P62879;P05771}
	Pathogen[HTLV1_env P14075] interacts with 4 human partners:{O00141;Q13976;P62879;P05771}
	Pathogen[HTLV1_rex P0C206] interacts with 5 human partners:{Q96BR1;O00141;Q13976;P62879;P05771}
	Pathogen[HTLV2_pol P03363] interacts with 7 human partners:{Q96BR1;O00141;Q08289;Q13976;P62879;P56539;P05771}
[Cluster 82]GO:0005133+F	molecular_function	[name] interferon-gamma receptor binding	[def] "Interacting selectively and non-covalently with the interferon-gamma receptor." [GOC
	Pathogen[HTLV1_hbz Q2Q067] interacts with 1 human partners:{Q96EY1}
	Pathogen[HTLV2_rex Q85601] interacts with 1 human partners:{Q96EY1}
	Pathogen[HTLV1_tax P14079] interacts with 1 human partners:{Q96EY1}
	Pathogen[HTLV2_gag P03346] interacts with 1 human partners:{Q96EY1}
	Pathogen[HTLV2_env P03383] interacts with 1 human partners:{Q96EY1}
	Pathogen[HTLV2_tax2 P03410] interacts with 1 human partners:{Q96EY1}
	Pathogen[HTLV1_env P14075] interacts with 1 human partners:{Q96EY1}
	Pathogen[HTLV1_rex P0C206] interacts with 1 human partners:{Q96EY1}
	Pathogen[HTLV2_pol P03363] interacts with 1 human partners:{Q96EY1}
[Cluster 83]GO:0032427+F	molecular_function	[name] GBD domain binding	[def] "Interacting selectively and non-covalently with the GTPase protein binding domain (GDB) domain of a protein. The GBD is a short motif, including a minimum region of 16 amino acids, identified in proteins that bind to small GTPases such as Cdc42 and Rac." [GOC
	Pathogen[HTLV1_hbz Q2Q067] interacts with 1 human partners:{P17081}
	Pathogen[HTLV2_rex Q85601] interacts with 1 human partners:{P17081}
	Pathogen[HTLV1_tax P14079] interacts with 1 human partners:{P17081}
	Pathogen[HTLV2_gag P03346] interacts with 1 human partners:{P17081}
	Pathogen[HTLV2_env P03383] interacts with 1 human partners:{P17081}
	Pathogen[HTLV2_tax2 P03410] interacts with 1 human partners:{P17081}
	Pathogen[HTLV1_env P14075] interacts with 1 human partners:{P17081}
	Pathogen[HTLV1_rex P0C206] interacts with 1 human partners:{P17081}
	Pathogen[HTLV2_pol P03363] interacts with 1 human partners:{P17081}
[Cluster 84]GO:0070491+F	molecular_function	[name] repressing transcription factor binding	[def] "Interacting selectively and non-covalently with a transcription repressor, any protein whose activity is required to prevent or downregulate transcription." [GOC
	Pathogen[HTLV1_hbz Q2Q067] interacts with 26 human partners:{P09429;Q8WUI4;Q01196;P43356;P56524;P12755;Q04727;O75496;Q03014;Q9UKV0;Q13950;P20226;Q9NQX1;Q04206;Q9Y3T9;Q9H7S9;P25208;Q92993;P15923;P41235;Q13363;Q9UQL6;Q9ULU4;P01106;P45973;P35222}
	Pathogen[HTLV2_rex Q85601] interacts with 26 human partners:{P09429;Q8WUI4;Q01196;P43356;P56524;P12755;Q04727;O75496;Q03014;Q9UKV0;Q13950;P20226;Q9NQX1;Q04206;Q9Y3T9;Q9H7S9;P25208;Q92993;P15923;P41235;Q13363;Q9UQL6;Q9ULU4;P01106;P45973;P35222}
	Pathogen[HTLV1_tax P14079] interacts with 22 human partners:{P09429;Q8WUI4;Q01196;P43356;P56524;P12755;Q04727;O75496;Q03014;Q9UKV0;Q13950;Q9Y3T9;Q9H7S9;Q92993;P15923;P41235;Q13363;Q9UQL6;Q9ULU4;P01106;P45973;P35222}
	Pathogen[HTLV2_gag P03346] interacts with 26 human partners:{P09429;Q8WUI4;Q01196;P43356;P56524;P12755;Q04727;O75496;Q03014;Q9UKV0;Q13950;P20226;Q9NQX1;Q04206;Q9Y3T9;Q9H7S9;P25208;Q92993;P15923;P41235;Q13363;Q9UQL6;Q9ULU4;P01106;P45973;P35222}
	Pathogen[HTLV2_env P03383] interacts with 25 human partners:{P09429;Q8WUI4;Q01196;P56524;P12755;Q04727;O75496;Q03014;Q9UKV0;Q13950;P20226;Q9NQX1;Q04206;Q9Y3T9;Q9H7S9;P25208;Q92993;P15923;P41235;Q13363;Q9UQL6;Q9ULU4;P01106;P45973;P35222}
	Pathogen[HTLV2_tax2 P03410] interacts with 26 human partners:{P09429;Q8WUI4;Q01196;P43356;P56524;P12755;Q04727;O75496;Q03014;Q9UKV0;Q13950;P20226;Q9NQX1;Q04206;Q9Y3T9;Q9H7S9;P25208;Q92993;P15923;P41235;Q13363;Q9UQL6;Q9ULU4;P01106;P45973;P35222}
	Pathogen[HTLV1_env P14075] interacts with 24 human partners:{P09429;Q8WUI4;Q01196;P56524;P12755;Q04727;O75496;Q03014;Q9UKV0;Q13950;P20226;Q04206;Q9Y3T9;Q9H7S9;P25208;Q92993;P15923;P41235;Q13363;Q9UQL6;Q9ULU4;P01106;P45973;P35222}
	Pathogen[HTLV1_rex P0C206] interacts with 26 human partners:{P09429;Q8WUI4;Q01196;P43356;P56524;P12755;Q04727;O75496;Q03014;Q9UKV0;Q13950;P20226;Q9NQX1;Q04206;Q9Y3T9;Q9H7S9;P25208;Q92993;P15923;P41235;Q13363;Q9UQL6;Q9ULU4;P01106;P45973;P35222}
	Pathogen[HTLV2_pol P03363] interacts with 26 human partners:{P09429;Q8WUI4;Q01196;P43356;P56524;P12755;Q04727;O75496;Q03014;Q9UKV0;Q13950;P20226;Q9NQX1;Q04206;Q9Y3T9;Q9H7S9;P25208;Q92993;P15923;P41235;Q13363;Q9UQL6;Q9ULU4;P01106;P45973;P35222}
[Cluster 85]GO:0016853+F	molecular_function	[name] isomerase activity	[def] "Catalysis of the geometric or structural changes within one molecule. Isomerase is the systematic name for any enzyme of EC class 5." [ISBN
	Pathogen[HTLV1_hbz Q2Q067] interacts with 52 human partners:{Q96AY3;O95985;P68106;O75344;Q8IXY8;Q13451;P30101;O60832;Q8WUA2;O15305;Q14318;Q13526;Q9UNP9;Q02880;P62937;P11388;P13667;P62942;Q8NBS9;Q9NYL4;O95302;Q02790;Q08752;P11387;Q9Y536;P49792;P45877;P36871;Q00688;P30405;Q9Y3C6;P26885;Q969P6;Q9Y237;P30414;Q14554;Q13356;Q13427;Q9H2H8;Q96BP3;Q15257;A2BFH1;Q6UX04;P23284;Q9BZE2;O43447;Q15084;Q9Y606;Q9…
	Pathogen[HTLV2_rex Q85601] interacts with 53 human partners:{Q96AY3;O95985;P68106;O75344;P07237;Q8IXY8;Q13451;P30101;O60832;Q8WUA2;O15305;Q14318;Q13526;Q9UNP9;Q02880;P62937;P11388;P13667;P62942;Q8NBS9;Q9NYL4;O95302;Q02790;Q08752;P11387;Q9Y536;P49792;P45877;P36871;Q00688;P30405;Q9Y3C6;P26885;Q969P6;Q9Y237;P30414;Q14554;Q13356;Q13427;Q9H2H8;Q96BP3;Q15257;A2BFH1;Q6UX04;P23284;Q9BZE2;O43447;Q15084;Q9…
	Pathogen[HTLV1_tax P14079] interacts with 46 human partners:{Q96AY3;P68106;O75344;P07237;Q8IXY8;Q13451;P30101;O60832;Q8WUA2;Q14318;Q13526;Q9UNP9;Q02880;P62937;P11388;P13667;P62942;Q8NBS9;Q9NYL4;O95302;Q02790;Q08752;Q9Y536;P45877;P36871;Q00688;P30405;Q9Y3C6;P26885;Q969P6;Q9Y237;P30414;Q14554;Q13356;Q13427;Q9H2H8;Q96BP3;A2BFH1;Q6UX04;P23284;O43447;Q15084;Q9Y606;Q9NWM8;Q13087;Q13907}
	Pathogen[HTLV2_gag P03346] interacts with 77 human partners:{O95985;Q8N807;P68106;O75344;P07237;Q8IXY8;O95394;Q13451;P30101;O60832;Q8WUA2;P18669;O15305;P22033;Q14318;Q13526;Q92871;Q9H0K6;Q9UNP9;Q15185;Q9BV20;Q02880;P62937;P11388;P13667;P62942;Q8NBS9;O95302;Q02790;Q16518;Q08752;P11387;Q9Y536;P49792;P45877;P36871;Q00688;P30405;Q6PCE3;Q13011;Q9Y3C6;P07738;P26885;Q969P6;Q9Y680;Q96PZ0;Q9Y237;P30414;Q1…
	Pathogen[HTLV2_env P03383] interacts with 40 human partners:{P68106;P07237;Q8IXY8;Q13451;P30101;O60832;Q8WUA2;Q14318;Q13526;Q9UNP9;Q02880;P62937;P11388;P13667;P62942;Q8NBS9;Q9NYL4;Q02790;Q08752;P11387;Q9Y536;P49792;P30405;Q9Y3C6;P26885;Q969P6;Q9Y237;P30414;Q14554;Q13356;Q13427;Q9H2H8;Q96BP3;A2BFH1;Q6UX04;P23284;O43447;Q15084;Q9NWM8;Q13087}
	Pathogen[HTLV2_tax2 P03410] interacts with 55 human partners:{Q96AY3;O95985;P68106;O75344;P07237;Q8IXY8;Q13451;P30101;O60832;Q8WUA2;O15305;Q14318;Q13526;Q9UNP9;Q9BV20;Q02880;P62937;P11388;P13667;P62942;Q8NBS9;Q9NYL4;O95302;Q02790;Q08752;P11387;Q9Y536;P49792;P45877;P36871;Q00688;P30405;Q9Y3C6;P26885;Q969P6;Q9Y237;P30414;Q14554;Q13356;Q13427;Q9H2H8;Q96BP3;Q15257;Q9Y223;A2BFH1;Q6UX04;P23284;Q9BZE2;O…
	Pathogen[HTLV1_env P14075] interacts with 41 human partners:{P68106;O75344;P07237;Q8IXY8;Q13451;P30101;O60832;Q8WUA2;Q14318;Q13526;Q9UNP9;Q02880;P62937;P11388;P13667;P62942;Q8NBS9;Q9NYL4;Q02790;Q08752;P11387;Q9Y536;P49792;P30405;Q9Y3C6;P26885;Q969P6;Q9Y237;P30414;Q14554;Q13356;Q13427;Q9H2H8;Q96BP3;A2BFH1;Q6UX04;P23284;O43447;Q15084;Q9NWM8;Q13087}
	Pathogen[HTLV1_rex P0C206] interacts with 53 human partners:{Q96AY3;O95985;P68106;O75344;P07237;Q8IXY8;Q13451;P30101;O60832;Q8WUA2;O15305;Q14318;Q13526;Q9UNP9;Q02880;P62937;P11388;P13667;P62942;Q8NBS9;Q9NYL4;O95302;Q02790;Q08752;P11387;Q9Y536;P49792;P45877;P36871;Q00688;P30405;Q9Y3C6;P26885;Q969P6;Q9Y237;P30414;Q14554;Q13356;Q13427;Q9H2H8;Q96BP3;Q15257;A2BFH1;Q6UX04;P23284;Q9BZE2;O43447;Q15084;Q9…
	Pathogen[HTLV2_pol P03363] interacts with 70 human partners:{O95985;Q8N807;P68106;O75344;Q8IXY8;O95394;Q13451;P30101;O60832;Q8WUA2;P18669;O15305;P22033;Q14318;Q13526;Q92871;Q9H0K6;Q9UNP9;Q15185;Q9BV20;Q02880;P62937;P11388;P13667;P62942;Q8NBS9;O95302;Q02790;Q08752;P11387;Q9Y536;P49792;P45877;P36871;Q00688;P30405;Q6PCE3;Q13011;Q9Y3C6;P07738;P26885;Q969P6;Q9Y680;Q9Y237;P30414;Q14554;Q13356;Q13427;Q9…
[Cluster 86]GO:0017124+F	molecular_function	[name] SH3 domain binding	[def] "Interacting selectively and non-covalently with a SH3 domain (Src homology 3) of a protein, small protein modules containing approximately 50 amino acid residues found in a great variety of intracellular or membrane-associated proteins." [GOC
	Pathogen[HTLV1_hbz Q2Q067] interacts with 66 human partners:{O14578;Q8N4X5;P07948;O14512;P50552;P14317;Q02156;Q92835;O43312;Q9UJC5;Q96PU8;O75914;O75674;P10636;Q9UPX8;Q9H2Y7;P42566;Q9UI08;Q9Y5K6;P24666;O75525;Q9NZH4;Q14185;Q9NP31;Q9ULH1;O15357;Q14195;Q9Y566;Q13625;Q96JJ3;Q86UR1;P00519;Q99638;Q8N8S7;Q9Y371;O95997;Q68EM7;A1A4S6;Q8TDZ2;Q05209;Q8N1I0;P56945;P14598;Q96EY5;P40818;Q9UHR4;Q9NR46;Q9UQB8;Q1…
	Pathogen[HTLV2_rex Q85601] interacts with 67 human partners:{O14578;Q8N4X5;P07948;O14512;P50552;P14317;Q02156;Q92835;O43312;Q9UJC5;Q96PU8;O75914;O75674;P10636;Q9UPX8;Q9H2Y7;P42566;Q9UI08;Q9Y5K6;P24666;O75525;Q9NZH4;Q14185;Q9NP31;Q9ULH1;O15357;Q14195;Q9Y566;Q13625;Q96JJ3;Q86UR1;P00519;Q99638;Q8N8S7;Q9Y371;O95997;Q68EM7;Q9P2Y5;A1A4S6;Q8TDZ2;Q05209;Q8N1I0;P56945;P14598;Q96EY5;P40818;Q9UHR4;Q9NR46;Q9…
	Pathogen[HTLV1_tax P14079] interacts with 55 human partners:{O14578;P07948;O14512;P50552;P14317;Q02156;Q92835;O43312;Q96PU8;O75914;O75674;P10636;Q9UPX8;Q9H2Y7;P42566;Q9Y5K6;P24666;Q9NZH4;Q14185;Q9NP31;Q9ULH1;O15357;Q9Y566;Q13625;Q96JJ3;Q86UR1;P00519;Q99638;Q9Y371;O95997;Q68EM7;A1A4S6;Q8TDZ2;Q05209;Q8N1I0;P14598;Q96EY5;P40818;Q9UHR4;Q9NR46;Q9UQB8;Q15735;Q9NZQ3;O60890;P78314;Q96B97;Q9UNA1;Q9NYB9;Q8…
	Pathogen[HTLV2_gag P03346] interacts with 82 human partners:{O14578;Q8N4X5;P07948;Q86Y01;O14512;O75061;P50552;O75368;P14317;O60239;O75952;Q02156;Q8WZ74;Q92835;O43312;Q9UJC5;Q96PU8;O75914;O75674;P10636;P13498;Q9UPX8;Q9H2Y7;P42566;Q9UI08;O43182;Q9Y5K6;Q68DA7;B1AK53;P24666;O75525;Q9NZH4;Q14185;Q9NP31;Q9ULH1;O15357;Q14195;Q9Y566;Q2M1Z3;Q13625;Q96JJ3;Q86UR1;P00519;Q99638;Q8N8S7;Q9Y371;O95997;Q8TD08;Q6…
	Pathogen[HTLV2_env P03383] interacts with 40 human partners:{O14578;P07948;Q86Y01;O14512;Q02156;O43312;Q96PU8;O75914;P10636;Q9H2Y7;Q9Y5K6;P24666;Q14185;Q9NP31;Q9Y566;Q13625;Q96JJ3;Q86UR1;P00519;Q9Y371;O95997;Q68EM7;A1A4S6;Q8TDZ2;Q05209;Q8N1I0;P56945;P14598;Q96EY5;Q9UHR4;Q9NR46;Q9UQB8;Q9NZQ3;P78314;Q96B97;Q9NYB9;Q8IZD9;Q16204;O43281;Q92556}
	Pathogen[HTLV2_tax2 P03410] interacts with 70 human partners:{O14578;Q8N4X5;P07948;O14512;P50552;O75368;P14317;Q02156;Q92835;O43312;Q9UJC5;Q96PU8;O75914;O75674;P10636;Q9UPX8;Q9H2Y7;P42566;Q9UI08;Q9Y5K6;P24666;O75525;Q9NZH4;Q14185;Q9NP31;Q9ULH1;O15357;Q14195;Q9Y566;Q13625;Q96JJ3;Q86UR1;P00519;Q99638;Q8N8S7;Q9Y371;O95997;Q68EM7;Q9P2Y5;A1A4S6;Q8TDZ2;Q05209;Q8N1I0;P56945;P14598;Q96EY5;P40818;Q9UHR4;Q…
	Pathogen[HTLV1_env P14075] interacts with 39 human partners:{P07948;Q86Y01;O14512;O75061;P14317;Q02156;O43312;O75914;P10636;Q9H2Y7;Q9Y5K6;P24666;Q14185;Q9NP31;Q9Y566;Q13625;Q86UR1;P00519;Q9Y371;O95997;Q68EM7;A1A4S6;Q8TDZ2;Q05209;Q8N1I0;P56945;P14598;Q96EY5;Q9UHR4;Q9NR46;Q9UQB8;Q9NZQ3;P78314;Q96B97;Q9NYB9;Q8IZD9;Q9Y2R2;O43281;Q92556}
	Pathogen[HTLV1_rex P0C206] interacts with 65 human partners:{O14578;Q8N4X5;P07948;O14512;P50552;P14317;Q02156;Q92835;O43312;Q9UJC5;Q96PU8;O75914;O75674;P10636;Q9UPX8;Q9H2Y7;P42566;Q9UI08;Q9Y5K6;P24666;O75525;Q9NZH4;Q14185;Q9NP31;Q9ULH1;O15357;Q14195;Q9Y566;Q13625;Q96JJ3;Q86UR1;P00519;Q99638;Q8N8S7;Q9Y371;O95997;Q68EM7;Q9P2Y5;A1A4S6;Q8TDZ2;Q05209;Q8N1I0;P56945;P14598;Q96EY5;P40818;Q9UHR4;Q9NR46;Q9…
	Pathogen[HTLV2_pol P03363] interacts with 78 human partners:{O14578;Q8N4X5;P07948;Q86Y01;O14512;O75061;P50552;O75368;P14317;O60239;O75952;Q02156;Q92835;O43312;Q9UJC5;Q96PU8;O75914;O75674;P10636;P13498;Q9UPX8;Q9H2Y7;P42566;Q9UI08;Q9Y5K6;Q68DA7;B1AK53;P24666;O75525;Q9NZH4;Q14185;Q9NP31;Q9ULH1;O15357;Q14195;Q9Y566;Q13625;Q96JJ3;Q86UR1;P00519;Q99638;Q8N8S7;Q9Y371;O95997;Q8TD08;Q68EM7;Q9P2Y5;A1A4S6;Q8…
[Cluster 87]GO:0051219+F	molecular_function	[name] phosphoprotein binding	[def] "Interacting selectively and non-covalently with a phosphorylated protein." [GOC
	Pathogen[HTLV1_hbz Q2Q067] interacts with 21 human partners:{P07948;Q14117;P36575;Q99697;Q14449;O00257;Q02790;Q14195;P06400;Q7Z2E3;P27986;Q99933;P42345;P62258;O15405;Q7L523;P29353;P62993;P43034;P19174;P31946}
	Pathogen[HTLV2_rex Q85601] interacts with 21 human partners:{P07948;Q14117;P36575;Q99697;Q14449;O00257;Q02790;Q14195;P06400;Q7Z2E3;P27986;Q99933;P42345;P62258;O15405;Q7L523;P29353;P62993;P43034;P19174;P31946}
	Pathogen[HTLV1_tax P14079] interacts with 17 human partners:{P07948;P36575;Q99697;Q14449;O00257;Q02790;Q7Z2E3;Q99933;P42345;P62258;O15405;Q7L523;P29353;P62993;P43034;P19174;P31946}
	Pathogen[HTLV2_gag P03346] interacts with 24 human partners:{P07948;Q14117;P36575;Q99697;P10523;Q14449;O00257;Q02790;Q14195;P06400;Q7Z2E3;P27986;Q99933;P42345;P62258;O15405;P31947;Q7L523;P29353;P62993;P43034;P19174;P31946;Q9UHD2}
	Pathogen[HTLV2_env P03383] interacts with 17 human partners:{P07948;Q99697;O00257;Q02790;P06400;Q7Z2E3;P27986;Q99933;P42345;P62258;O15405;Q7L523;P29353;P62993;P43034;P19174;P31946}
	Pathogen[HTLV2_tax2 P03410] interacts with 21 human partners:{P07948;Q14117;P36575;Q99697;Q14449;O00257;Q02790;Q14195;P06400;Q7Z2E3;P27986;Q99933;P42345;P62258;O15405;Q7L523;P29353;P62993;P43034;P19174;P31946}
	Pathogen[HTLV1_env P14075] interacts with 17 human partners:{P07948;Q99697;Q14449;O00257;Q02790;P06400;P27986;Q99933;P42345;P62258;O15405;Q7L523;P29353;P62993;P43034;P19174;P31946}
	Pathogen[HTLV1_rex P0C206] interacts with 21 human partners:{P07948;Q14117;P36575;Q99697;Q14449;O00257;Q02790;Q14195;P06400;Q7Z2E3;P27986;Q99933;P42345;P62258;O15405;Q7L523;P29353;P62993;P43034;P19174;P31946}
	Pathogen[HTLV2_pol P03363] interacts with 23 human partners:{P07948;Q14117;P36575;Q99697;P10523;Q14449;O00257;Q02790;Q14195;P06400;Q7Z2E3;P27986;Q99933;P42345;P62258;O15405;Q7L523;P29353;P62993;P43034;P19174;P31946;Q9UHD2}
[Cluster 88]GO:0004843+F	molecular_function	[name] ubiquitin-specific protease activity	[def] "Catalysis of the hydrolysis of various forms of polymeric ubiquitin sequences." [ISBN
	Pathogen[HTLV1_hbz Q2Q067] interacts with 28 human partners:{P51784;Q15025;P35125;Q93009;P54252;Q14694;O94782;O95630;Q92890;Q92560;P54578;Q9UHP3;Q9UGI0;Q9UPT9;Q96RU2;Q5VVQ6;Q8TEY7;Q9H4L4;Q8TAC2;P40818;P46736;Q9Y5T5;Q9NQC7;Q9Y5K5;Q5VVJ2;Q9H0E7;Q86T82;Q9H3M9}
	Pathogen[HTLV2_rex Q85601] interacts with 25 human partners:{P51784;Q15025;P35125;Q93009;P54252;Q14694;O94782;O95630;Q92890;Q92560;Q9UHP3;Q9UGI0;Q9UPT9;Q96RU2;Q8TEY7;Q9H4L4;Q8TAC2;P40818;P46736;Q9NQC7;Q9Y5K5;Q96G74;Q5VVJ2;Q9H0E7;Q9H3M9}
	Pathogen[HTLV1_tax P14079] interacts with 22 human partners:{P51784;Q15025;P35125;Q93009;P54252;Q14694;O94782;O95630;Q92560;Q9UHP3;Q9UGI0;Q9UPT9;Q96RU2;Q5VVQ6;Q8TEY7;Q9H4L4;Q8TAC2;P40818;P46736;Q9NQC7;Q9Y5K5;Q5VVJ2}
	Pathogen[HTLV2_gag P03346] interacts with 38 human partners:{P51784;Q15025;P21580;Q9UK80;P35125;Q93009;P54252;Q14694;O94782;Q13107;O95630;Q92890;Q92560;P54578;Q9UHP3;Q96JH7;Q9UGI0;Q9UPT9;Q96RU2;Q96FW1;Q5VVQ6;Q8TEY7;Q9H4L4;Q8TAC2;P62068;P40818;P46736;Q92995;Q9Y5T5;Q9NQC7;Q9Y6I4;Q9Y5K5;Q96G74;Q5VVJ2;Q9H0E7;Q86T82;O00507;Q9H3M9}
	Pathogen[HTLV2_env P03383] interacts with 14 human partners:{Q15025;Q93009;P54252;O94782;O95630;Q9UGI0;Q9UPT9;Q96RU2;Q9H4L4;Q8TAC2;P46736;Q9Y5T5;Q9NQC7;Q5VVJ2}
	Pathogen[HTLV2_tax2 P03410] interacts with 27 human partners:{P51784;Q15025;P35125;Q93009;P54252;Q14694;O94782;O95630;Q92890;Q92560;Q9UHP3;Q9UGI0;Q9UPT9;Q96RU2;Q5VVQ6;Q8TEY7;Q9H4L4;Q8TAC2;P40818;P46736;Q9NQC7;Q9Y5K5;Q96G74;Q5VVJ2;Q9H0E7;Q86T82;Q9H3M9}
	Pathogen[HTLV1_env P14075] interacts with 13 human partners:{Q15025;Q93009;P54252;O94782;O95630;Q9UGI0;Q9UPT9;Q96RU2;Q9H4L4;P46736;Q9Y5T5;Q9NQC7;Q5VVJ2}
	Pathogen[HTLV1_rex P0C206] interacts with 21 human partners:{Q15025;P35125;Q93009;P54252;Q14694;O94782;O95630;Q92890;Q92560;Q9UHP3;Q9UGI0;Q9UPT9;Q96RU2;Q9H4L4;Q8TAC2;P40818;P46736;Q9NQC7;Q9Y5K5;Q5VVJ2;Q9H3M9}
	Pathogen[HTLV2_pol P03363] interacts with 36 human partners:{P51784;Q15025;P21580;P35125;Q93009;P54252;Q14694;O94782;Q13107;O95630;Q92890;Q92560;P54578;Q9UHP3;Q96JH7;Q9UGI0;Q9UPT9;Q96RU2;Q5VVQ6;Q8TEY7;Q9H4L4;Q8TAC2;P62068;P40818;P46736;Q92995;Q9Y5T5;Q9NQC7;Q9Y6I4;Q9Y5K5;Q96G74;Q5VVJ2;Q9H0E7;Q86T82;O00507;Q9H3M9}
[Cluster 89]GO:0019904+F	molecular_function	[name] protein domain specific binding	[def] "Interacting selectively and non-covalently with a specific domain of a protein." [GOC
	Pathogen[HTLV1_hbz Q2Q067] interacts with 135 human partners:{Q8WXD9;P11021;P46934;Q9UNN5;P51843;Q9HC77;Q14186;O14641;O60907;O75528;P07101;Q14978;O14503;P10827;Q14990;Q9C000;Q13796;Q8IZQ8;Q9UN37;Q9NR80;P12755;Q71U36;Q9P1Y6;P16333;P36575;Q9HAP6;Q92796;P08134;O75593;P43405;Q8N3R9;P61225;Q92949;Q9H7N4;Q7LBR1;P50502;Q13950;P10276;Q9UBB5;Q9P202;Q9P0K8;Q14188;P11474;Q155Q3;Q14974;Q9NY61;Q9GZQ8;Q8WVJ9;Q…
	Pathogen[HTLV2_rex Q85601] interacts with 135 human partners:{Q8WXD9;P11021;P46934;Q9UNN5;P51843;Q9HC77;Q14186;O14641;O60907;O75528;P07101;Q14978;O14503;P10827;Q14990;Q9C000;Q13796;Q8IZQ8;Q8NDH6;Q9UN37;Q9NR80;P12755;Q71U36;Q9P1Y6;P16333;P36575;Q9HAP6;Q92796;P08134;O75593;P43405;Q8N3R9;P61225;Q92949;Q9H7N4;Q7LBR1;P50502;Q13950;P10276;Q9UBB5;Q9P202;Q9P0K8;Q14188;P11474;Q155Q3;Q14974;Q9NY61;Q9GZQ8;Q…
	Pathogen[HTLV1_tax P14079] interacts with 122 human partners:{Q8WXD9;P11021;P46934;Q9UNN5;P51843;Q9HC77;Q14186;O14641;O60907;O75528;Q14978;O14503;P10827;Q9C000;Q13796;Q8IZQ8;Q9UN37;Q9NR80;P12755;Q71U36;Q9P1Y6;P16333;P36575;Q9HAP6;Q92796;P08134;Q9HCM4;O75593;P43405;Q8N3R9;Q92949;Q7LBR1;P50502;Q13950;P10276;Q9UBB5;Q9P202;Q9P0K8;Q14188;P11474;Q155Q3;Q14974;Q9NY61;Q9Y6A5;Q9GZQ8;Q8WVJ9;Q07157;Q9NSB8;Q…
	Pathogen[HTLV2_gag P03346] interacts with 146 human partners:{Q8WXD9;P11021;P46934;Q9UNN5;P51843;Q9HC77;Q14186;O14641;O75952;O60907;O75528;P07101;Q14978;O14503;P10827;Q14990;Q9C000;Q13796;Q8IZQ8;Q07869;Q8NDH6;Q9UN37;Q9NR80;P12755;Q71U36;Q9P1Y6;P16333;P36575;Q9HAP6;Q92796;P08134;Q9HCM4;O75593;P43405;Q8N3R9;P61225;Q92949;Q9H7N4;Q7LBR1;Q05084;P50502;Q13950;P10276;P24588;Q9UBB5;Q9P202;Q9P0K8;Q14188;P…
	Pathogen[HTLV2_env P03383] interacts with 117 human partners:{P46934;Q9UNN5;P51843;Q9HC77;Q14186;O14641;O60907;O75528;Q14978;O14503;P10827;Q9C000;Q13796;Q8IZQ8;Q9UN37;P12755;Q71U36;Q9P1Y6;P16333;Q16623;Q9HAP6;Q92796;P08134;O75593;P43405;Q8N3R9;Q92949;Q7LBR1;P50502;Q13950;P10276;Q9UBB5;Q9P202;Q9P0K8;Q14188;P11474;Q155Q3;Q14974;Q9NY61;Q9GZQ8;Q8WVJ9;Q07157;Q5T2T1;P14653;O43815;P52272;P27986;Q16254;P…
	Pathogen[HTLV2_tax2 P03410] interacts with 133 human partners:{Q8WXD9;P11021;P46934;Q9UNN5;P51843;Q9HC77;Q14186;O14641;O60907;O75528;P07101;Q14978;P10827;Q9C000;Q13796;Q8IZQ8;Q8NDH6;Q9UN37;Q9NR80;P12755;Q71U36;Q9P1Y6;P16333;P36575;Q9HAP6;Q92796;P08134;Q9HCM4;O75593;P43405;Q8N3R9;P61225;Q92949;Q9H7N4;Q7LBR1;P50502;Q13950;P10276;Q9UBB5;Q9P202;Q9P0K8;Q14188;P11474;Q155Q3;Q14974;Q9NY61;Q9Y6A5;Q9GZQ8;…
	Pathogen[HTLV1_env P14075] interacts with 119 human partners:{P11021;P46934;Q9UNN5;P51843;Q9HC77;Q14186;O14641;O60907;O75528;Q14978;O14503;P10827;Q9C000;Q13796;Q8IZQ8;Q9UN37;P12755;Q71U36;Q9P1Y6;P16333;Q16623;Q9HAP6;Q92796;P08134;O75593;P43405;Q8N3R9;Q92949;Q7LBR1;P50502;Q13950;P10276;Q9UBB5;Q9P202;Q9P0K8;Q14188;P11474;Q155Q3;Q14974;Q9NY61;Q9GZQ8;Q8WVJ9;Q07157;Q5T2T1;Q9Y261;P14653;O43815;Q04917;P…
	Pathogen[HTLV1_rex P0C206] interacts with 130 human partners:{Q8WXD9;P11021;P46934;Q9UNN5;P51843;Q9HC77;Q14186;O60907;O75528;P07101;Q14978;P10827;Q14990;Q9C000;Q13796;Q8IZQ8;Q8NDH6;Q9UN37;Q9NR80;P12755;Q71U36;Q9P1Y6;P16333;P36575;Q9HAP6;Q92796;P08134;O75593;P43405;Q8N3R9;P61225;Q92949;Q9H7N4;Q7LBR1;P50502;Q13950;P10276;Q9UBB5;Q9P202;Q9P0K8;Q14188;P11474;Q155Q3;Q14974;Q9NY61;Q9GZQ8;Q8WVJ9;Q07157;Q…
	Pathogen[HTLV2_pol P03363] interacts with 145 human partners:{Q8WXD9;P11021;P46934;Q9UNN5;P51843;Q9HC77;Q14186;O14641;O75952;O60907;O75528;P07101;Q14978;O14503;P10827;Q14990;Q9C000;Q13796;Q8IZQ8;Q07869;Q8NDH6;Q9UN37;Q9NR80;P12755;Q71U36;Q9P1Y6;P16333;P36575;Q9HAP6;Q92796;P08134;Q9HCM4;O75593;P43405;Q8N3R9;P61225;Q92949;Q9H7N4;Q7LBR1;Q05084;P50502;Q13950;P10276;P24588;Q9UBB5;Q9P202;Q9P0K8;Q14188;P…
[Cluster 90]GO:0001618+F	molecular_function	[name] viral receptor activity	[def] "Combining with a virus component and mediating entry of the virus into the cell." [GOC
	Pathogen[HTLV1_hbz Q2Q067] interacts with 1 human partners:{O15304}
	Pathogen[HTLV2_rex Q85601] interacts with 1 human partners:{O15304}
	Pathogen[HTLV1_tax P14079] interacts with 1 human partners:{O15304}
	Pathogen[HTLV2_gag P03346] interacts with 1 human partners:{O15304}
	Pathogen[HTLV2_env P03383] interacts with 1 human partners:{O15304}
	Pathogen[HTLV2_tax2 P03410] interacts with 1 human partners:{O15304}
	Pathogen[HTLV1_env P14075] interacts with 1 human partners:{O15304}
	Pathogen[HTLV1_rex P0C206] interacts with 1 human partners:{O15304}
	Pathogen[HTLV2_pol P03363] interacts with 1 human partners:{O15304}
[Cluster 91]GO:0008603+F	molecular_function	[name] cAMP-dependent protein kinase regulator activity	[def] "Modulation of the activity of the enzyme cAMP-dependent protein kinase." [GOC
	Pathogen[HTLV1_hbz Q2Q067] interacts with 5 human partners:{Q9HAT0;Q96C74;Q9UGJ0;Q15506;P54619}
	Pathogen[HTLV2_rex Q85601] interacts with 4 human partners:{Q9HAT0;Q96C74;Q15506;P54619}
	Pathogen[HTLV1_tax P14079] interacts with 1 human partners:{P54619}
	Pathogen[HTLV2_gag P03346] interacts with 9 human partners:{O75952;A6NNX1;Q9HAT0;Q96C74;Q49A92;Q9UGJ0;Q15506;P54619;Q9BZX4}
	Pathogen[HTLV2_env P03383] interacts with 1 human partners:{P54619}
	Pathogen[HTLV2_tax2 P03410] interacts with 5 human partners:{Q9HAT0;Q96C74;Q9UGJ0;Q15506;P54619}
	Pathogen[HTLV1_env P14075] interacts with 1 human partners:{P54619}
	Pathogen[HTLV1_rex P0C206] interacts with 4 human partners:{Q9HAT0;Q96C74;Q15506;P54619}
	Pathogen[HTLV2_pol P03363] interacts with 6 human partners:{O75952;A6NNX1;Q9HAT0;Q96C74;Q15506;Q9BZX4}
[Cluster 92]GO:0046969+F	molecular_function	[name] NAD-dependent histone deacetylase activity (H3-K9 specific)	[def] "Catalysis of the reaction
	Pathogen[HTLV1_hbz Q2Q067] interacts with 13 human partners:{Q9UBN7;Q92769;Q8WUI4;P56524;Q96DB2;Q9BY41;O15379;Q9UKV0;Q96EB6;Q8N6T7;Q969S8;Q9UQL6;Q13547}
	Pathogen[HTLV2_rex Q85601] interacts with 13 human partners:{Q9UBN7;Q92769;Q8WUI4;P56524;Q96DB2;Q9BY41;O15379;Q9UKV0;Q96EB6;Q8N6T7;Q969S8;Q9UQL6;Q13547}
	Pathogen[HTLV1_tax P14079] interacts with 12 human partners:{Q9UBN7;Q92769;Q8WUI4;P56524;Q96DB2;Q9BY41;O15379;Q9UKV0;Q96EB6;Q8N6T7;Q969S8;Q9UQL6}
	Pathogen[HTLV2_gag P03346] interacts with 13 human partners:{Q9UBN7;Q92769;Q8WUI4;P56524;Q96DB2;Q9BY41;O15379;Q9UKV0;Q96EB6;Q8N6T7;Q969S8;Q9UQL6;Q13547}
	Pathogen[HTLV2_env P03383] interacts with 13 human partners:{Q9UBN7;Q92769;Q8WUI4;P56524;Q96DB2;Q9BY41;O15379;Q9UKV0;Q96EB6;Q8N6T7;Q969S8;Q9UQL6;Q13547}
	Pathogen[HTLV2_tax2 P03410] interacts with 13 human partners:{Q9UBN7;Q92769;Q8WUI4;P56524;Q96DB2;Q9BY41;O15379;Q9UKV0;Q96EB6;Q8N6T7;Q969S8;Q9UQL6;Q13547}
	Pathogen[HTLV1_env P14075] interacts with 13 human partners:{Q9UBN7;Q92769;Q8WUI4;P56524;Q96DB2;Q9BY41;O15379;Q9UKV0;Q96EB6;Q8N6T7;Q969S8;Q9UQL6;Q13547}
	Pathogen[HTLV1_rex P0C206] interacts with 13 human partners:{Q9UBN7;Q92769;Q8WUI4;P56524;Q96DB2;Q9BY41;O15379;Q9UKV0;Q96EB6;Q8N6T7;Q969S8;Q9UQL6;Q13547}
	Pathogen[HTLV2_pol P03363] interacts with 13 human partners:{Q9UBN7;Q92769;Q8WUI4;P56524;Q96DB2;Q9BY41;O15379;Q9UKV0;Q96EB6;Q8N6T7;Q969S8;Q9UQL6;Q13547}
[Cluster 93]GO:0030506+F	molecular_function	[name] ankyrin binding	[def] "Interacting selectively and non-covalently with ankyrin, a 200 kDa cytoskeletal protein that attaches other cytoskeletal proteins to integral membrane proteins." [GOC
	Pathogen[HTLV1_hbz Q2Q067] interacts with 6 human partners:{P11277;Q14315;Q9H254;Q01082;Q9C0C2;Q15149}
	Pathogen[HTLV2_rex Q85601] interacts with 6 human partners:{P11277;Q14315;Q9H254;Q01082;Q9C0C2;Q15149}
	Pathogen[HTLV1_tax P14079] interacts with 7 human partners:{P11277;Q14315;Q9H254;Q01082;Q9C0C2;Q15149;Q5VST9}
	Pathogen[HTLV2_gag P03346] interacts with 7 human partners:{P11277;Q14315;Q9H254;Q01082;Q9C0C2;Q15149;Q5VST9}
	Pathogen[HTLV2_env P03383] interacts with 6 human partners:{P11277;Q14315;Q9H254;Q01082;Q9C0C2;Q15149}
	Pathogen[HTLV2_tax2 P03410] interacts with 7 human partners:{P11277;Q14315;Q9H254;Q01082;Q9C0C2;Q15149;Q5VST9}
	Pathogen[HTLV1_env P14075] interacts with 5 human partners:{P11277;Q14315;Q9H254;Q01082;Q15149}
	Pathogen[HTLV1_rex P0C206] interacts with 6 human partners:{P11277;Q14315;Q9H254;Q01082;Q9C0C2;Q15149}
	Pathogen[HTLV2_pol P03363] interacts with 7 human partners:{P11277;Q14315;Q9H254;Q01082;Q9C0C2;Q15149;Q5VST9}
[Cluster 94]GO:0042056+F	molecular_function	[name] chemoattractant activity	[def] "Providing the environmental signal that initiates the directed movement of a motile cell or organism towards a higher concentration of that signal." [GOC
	Pathogen[HTLV1_hbz Q2Q067] interacts with 2 human partners:{P09429;P26583}
	Pathogen[HTLV2_rex Q85601] interacts with 2 human partners:{P09429;P26583}
	Pathogen[HTLV1_tax P14079] interacts with 2 human partners:{P09429;P26583}
	Pathogen[HTLV2_gag P03346] interacts with 3 human partners:{P09429;P12644;P26583}
	Pathogen[HTLV2_env P03383] interacts with 2 human partners:{P09429;P26583}
	Pathogen[HTLV2_tax2 P03410] interacts with 2 human partners:{P09429;P26583}
	Pathogen[HTLV1_env P14075] interacts with 2 human partners:{P09429;P26583}
	Pathogen[HTLV1_rex P0C206] interacts with 2 human partners:{P09429;P26583}
	Pathogen[HTLV2_pol P03363] interacts with 2 human partners:{P09429;P26583}
[Cluster 95]GO:0005497+F	molecular_function	[name] androgen binding	[def] "Interacting selectively and non-covalently with any androgen, male sex hormones." [CHEBI
	Pathogen[HTLV1_hbz Q2Q067] interacts with 1 human partners:{P10275}
	Pathogen[HTLV2_rex Q85601] interacts with 1 human partners:{P10275}
	Pathogen[HTLV1_tax P14079] interacts with 1 human partners:{P10275}
	Pathogen[HTLV2_gag P03346] interacts with 2 human partners:{P10275;P00352}
	Pathogen[HTLV2_env P03383] interacts with 1 human partners:{P10275}
	Pathogen[HTLV2_tax2 P03410] interacts with 1 human partners:{P10275}
	Pathogen[HTLV1_env P14075] interacts with 1 human partners:{P10275}
	Pathogen[HTLV1_rex P0C206] interacts with 1 human partners:{P10275}
	Pathogen[HTLV2_pol P03363] interacts with 1 human partners:{P10275}
[Cluster 96]GO:0008502+F	molecular_function	[name] melatonin receptor activity	[def] "Combining with melatonin, N-acetyl-5-methoxytryptamine, to initiate a change in cell activity. Melatonin is a neuroendocrine substance that stimulates the aggregation of melanosomes in melanophores, thus lightening the skin." [GOC
	Pathogen[HTLV1_hbz Q2Q067] interacts with 1 human partners:{Q92753}
	Pathogen[HTLV2_rex Q85601] interacts with 1 human partners:{Q92753}
	Pathogen[HTLV1_tax P14079] interacts with 1 human partners:{Q92753}
	Pathogen[HTLV2_gag P03346] interacts with 1 human partners:{Q92753}
	Pathogen[HTLV2_env P03383] interacts with 1 human partners:{Q92753}
	Pathogen[HTLV2_tax2 P03410] interacts with 1 human partners:{Q92753}
	Pathogen[HTLV1_env P14075] interacts with 1 human partners:{Q92753}
	Pathogen[HTLV1_rex P0C206] interacts with 1 human partners:{Q92753}
	Pathogen[HTLV2_pol P03363] interacts with 1 human partners:{Q92753}
[Cluster 97]GO:0008200+F	molecular_function	[name] ion channel inhibitor activity	[def] "Stops, prevents, or reduces the activity of an ion channel." [GOC
	Pathogen[HTLV1_hbz Q2Q067] interacts with 3 human partners:{P63244;O43768;Q86UT5}
	Pathogen[HTLV2_rex Q85601] interacts with 3 human partners:{P63244;O43768;Q86UT5}
	Pathogen[HTLV1_tax P14079] interacts with 3 human partners:{P63244;O43768;Q86UT5}
	Pathogen[HTLV2_gag P03346] interacts with 4 human partners:{Q92681;P63244;O43768;Q86UT5}
	Pathogen[HTLV2_env P03383] interacts with 2 human partners:{P63244;Q86UT5}
	Pathogen[HTLV2_tax2 P03410] interacts with 3 human partners:{P63244;O43768;Q86UT5}
	Pathogen[HTLV1_env P14075] interacts with 2 human partners:{P63244;Q86UT5}
	Pathogen[HTLV1_rex P0C206] interacts with 3 human partners:{P63244;O43768;Q86UT5}
	Pathogen[HTLV2_pol P03363] interacts with 4 human partners:{Q92681;P63244;O43768;Q86UT5}
[Cluster 98]GO:0031493+F	molecular_function	[name] nucleosomal histone binding	[def] "Interacting selectively and non-covalently with a histone that is assembled into a nucleosome." [GOC
	Pathogen[HTLV1_hbz Q2Q067] interacts with 2 human partners:{Q96T88;Q9Y468}
	Pathogen[HTLV2_rex Q85601] interacts with 2 human partners:{Q96T88;Q9Y468}
	Pathogen[HTLV1_tax P14079] interacts with 2 human partners:{Q96T88;Q9Y468}
	Pathogen[HTLV2_gag P03346] interacts with 2 human partners:{Q96T88;Q9Y468}
	Pathogen[HTLV2_env P03383] interacts with 2 human partners:{Q96T88;Q9Y468}
	Pathogen[HTLV2_tax2 P03410] interacts with 2 human partners:{Q96T88;Q9Y468}
	Pathogen[HTLV1_env P14075] interacts with 2 human partners:{Q96T88;Q9Y468}
	Pathogen[HTLV1_rex P0C206] interacts with 2 human partners:{Q96T88;Q9Y468}
	Pathogen[HTLV2_pol P03363] interacts with 2 human partners:{Q96T88;Q9Y468}
[Cluster 99]GO:0051428+F	molecular_function	[name] peptide hormone receptor binding	[def] "Interacting selectively and non-covalently with a receptor for peptide hormones." [GOC
	Pathogen[HTLV1_hbz Q2Q067] interacts with 3 human partners:{O60674;P06241;Q06124}
	Pathogen[HTLV2_rex Q85601] interacts with 3 human partners:{O60674;P06241;Q06124}
	Pathogen[HTLV1_tax P14079] interacts with 3 human partners:{O60674;P06241;Q06124}
	Pathogen[HTLV2_gag P03346] interacts with 3 human partners:{O60674;P06241;Q06124}
	Pathogen[HTLV2_env P03383] interacts with 3 human partners:{O60674;P06241;Q06124}
	Pathogen[HTLV2_tax2 P03410] interacts with 3 human partners:{O60674;P06241;Q06124}
	Pathogen[HTLV1_env P14075] interacts with 3 human partners:{O60674;P06241;Q06124}
	Pathogen[HTLV1_rex P0C206] interacts with 3 human partners:{O60674;P06241;Q06124}
	Pathogen[HTLV2_pol P03363] interacts with 3 human partners:{O60674;P06241;Q06124}
[Cluster 100]GO:0001012+F	molecular_function	[name] RNA polymerase II regulatory region DNA binding	[def] "Interacting selectively with a DNA region that controls the transcription of a region of DNA by RNA polymerase II. Binding may occur as a sequence specific interaction or as an interaction observed only once a factor has been recruited to the DNA by other factors." [GOC
	Pathogen[HTLV1_hbz Q2Q067] interacts with 2 human partners:{P42681;P37231}
	Pathogen[HTLV2_rex Q85601] interacts with 1 human partners:{P42681}
	Pathogen[HTLV1_tax P14079] interacts with 2 human partners:{P42681;P37231}
	Pathogen[HTLV2_gag P03346] interacts with 2 human partners:{P42681;P37231}
	Pathogen[HTLV2_env P03383] interacts with 1 human partners:{P37231}
	Pathogen[HTLV2_tax2 P03410] interacts with 1 human partners:{P42681}
	Pathogen[HTLV1_env P14075] interacts with 1 human partners:{P37231}
	Pathogen[HTLV1_rex P0C206] interacts with 1 human partners:{P42681}
	Pathogen[HTLV2_pol P03363] interacts with 2 human partners:{P42681;P37231}
[Cluster 101]GO:0008757+F	molecular_function	[name] S-adenosylmethionine-dependent methyltransferase activity	[def] "Catalysis of the transfer of a methyl group from S-adenosyl-L-methionine to a substrate." [GOC
	Pathogen[HTLV1_hbz Q2Q067] interacts with 4 human partners:{Q14749;Q9NR22;Q9NVM4;O43463}
	Pathogen[HTLV2_rex Q85601] interacts with 5 human partners:{Q14749;Q9NR22;Q9NVM4;P46087;O43463}
	Pathogen[HTLV1_tax P14079] interacts with 3 human partners:{Q14749;Q9NR22;Q9NVM4}
	Pathogen[HTLV2_gag P03346] interacts with 11 human partners:{Q14749;Q9NR22;Q14353;Q9NVM4;P46087;Q9UIC8;O43159;O43463;Q7L2J0;P22061;P51580}
	Pathogen[HTLV2_env P03383] interacts with 3 human partners:{Q9NR22;Q9NVM4;O43463}
	Pathogen[HTLV2_tax2 P03410] interacts with 7 human partners:{Q14749;Q9NR22;Q9NVM4;P46087;O43159;O43463;P22061}
	Pathogen[HTLV1_env P14075] interacts with 3 human partners:{Q9NR22;Q9NVM4;O43463}
	Pathogen[HTLV1_rex P0C206] interacts with 5 human partners:{Q14749;Q9NR22;Q9NVM4;P46087;O43463}
	Pathogen[HTLV2_pol P03363] interacts with 9 human partners:{Q14749;Q9NR22;Q9NVM4;P46087;Q9UIC8;O43159;O43463;Q7L2J0;P22061}
[Cluster 102]GO:0034739+F	molecular_function	[name] histone deacetylase activity (H3-K16 specific)	[def] "Catalysis of the reaction
	Pathogen[HTLV1_hbz Q2Q067] interacts with 11 human partners:{Q9UBN7;Q92769;Q8WUI4;P56524;Q96DB2;Q9BY41;O15379;Q9UKV0;Q969S8;Q9UQL6;Q13547}
	Pathogen[HTLV2_rex Q85601] interacts with 11 human partners:{Q9UBN7;Q92769;Q8WUI4;P56524;Q96DB2;Q9BY41;O15379;Q9UKV0;Q969S8;Q9UQL6;Q13547}
	Pathogen[HTLV1_tax P14079] interacts with 10 human partners:{Q9UBN7;Q92769;Q8WUI4;P56524;Q96DB2;Q9BY41;O15379;Q9UKV0;Q969S8;Q9UQL6}
	Pathogen[HTLV2_gag P03346] interacts with 11 human partners:{Q9UBN7;Q92769;Q8WUI4;P56524;Q96DB2;Q9BY41;O15379;Q9UKV0;Q969S8;Q9UQL6;Q13547}
	Pathogen[HTLV2_env P03383] interacts with 11 human partners:{Q9UBN7;Q92769;Q8WUI4;P56524;Q96DB2;Q9BY41;O15379;Q9UKV0;Q969S8;Q9UQL6;Q13547}
	Pathogen[HTLV2_tax2 P03410] interacts with 11 human partners:{Q9UBN7;Q92769;Q8WUI4;P56524;Q96DB2;Q9BY41;O15379;Q9UKV0;Q969S8;Q9UQL6;Q13547}
	Pathogen[HTLV1_env P14075] interacts with 11 human partners:{Q9UBN7;Q92769;Q8WUI4;P56524;Q96DB2;Q9BY41;O15379;Q9UKV0;Q969S8;Q9UQL6;Q13547}
	Pathogen[HTLV1_rex P0C206] interacts with 11 human partners:{Q9UBN7;Q92769;Q8WUI4;P56524;Q96DB2;Q9BY41;O15379;Q9UKV0;Q969S8;Q9UQL6;Q13547}
	Pathogen[HTLV2_pol P03363] interacts with 11 human partners:{Q9UBN7;Q92769;Q8WUI4;P56524;Q96DB2;Q9BY41;O15379;Q9UKV0;Q969S8;Q9UQL6;Q13547}
[Cluster 103]GO:0005507+F	molecular_function	[name] copper ion binding	[def] "Interacting selectively and non-covalently with copper (Cu) ions." [GOC
	Pathogen[HTLV1_hbz Q2Q067] interacts with 7 human partners:{P04637;Q9UBF6;Q8N668;Q3KNW1;O14618;P04156;Q9H2P0}
	Pathogen[HTLV2_rex Q85601] interacts with 7 human partners:{P04637;Q9UBF6;Q8N668;Q3KNW1;O14618;P04156;Q9H2P0}
	Pathogen[HTLV1_tax P14079] interacts with 8 human partners:{P04637;Q9UBF6;Q8N668;Q9UKY0;O14618;P04156;Q9H2P0;O75880}
	Pathogen[HTLV2_gag P03346] interacts with 18 human partners:{P04731;P04637;Q9UBF6;Q14061;Q9NTM9;Q8N668;Q9UKY0;Q3KNW1;P47944;O14618;Q93083;P04733;P04156;Q9H2P0;O75880;P04732;P07438;P25713}
	Pathogen[HTLV2_env P03383] interacts with 4 human partners:{P04637;Q9UBF6;Q3KNW1;Q9H2P0}
	Pathogen[HTLV2_tax2 P03410] interacts with 10 human partners:{P04637;Q9UBF6;Q9NTM9;Q8N668;Q9UKY0;Q3KNW1;O14618;P04156;Q9H2P0;O75880}
	Pathogen[HTLV1_env P14075] interacts with 3 human partners:{P04637;Q9UBF6;Q9H2P0}
	Pathogen[HTLV1_rex P0C206] interacts with 8 human partners:{P04637;Q9UBF6;Q9NTM9;Q8N668;Q3KNW1;O14618;P04156;Q9H2P0}
	Pathogen[HTLV2_pol P03363] interacts with 17 human partners:{P04731;P04637;Q9UBF6;Q14061;Q9NTM9;Q8N668;Q9UKY0;Q3KNW1;P47944;O14618;Q93083;P04733;P04156;Q9H2P0;O75880;P04732;P07438}
[Cluster 104]GO:0004497+F	molecular_function	[name] monooxygenase activity	[def] "Catalysis of the incorporation of one atom from molecular oxygen into a compound and the reduction of the other atom of oxygen to water." [http
	Pathogen[HTLV1_hbz Q2Q067] interacts with 6 human partners:{P07101;P00439;Q9BU89;O94851;Q7RTP6;Q8TDZ2}
	Pathogen[HTLV2_rex Q85601] interacts with 6 human partners:{P07101;P00439;Q9BU89;O94851;Q7RTP6;Q8TDZ2}
	Pathogen[HTLV1_tax P14079] interacts with 5 human partners:{P00439;Q9BU89;O94851;Q7RTP6;Q8TDZ2}
	Pathogen[HTLV2_gag P03346] interacts with 7 human partners:{P07101;Q9HAY6;P00439;Q9BU89;O94851;Q7RTP6;Q8TDZ2}
	Pathogen[HTLV2_env P03383] interacts with 3 human partners:{O94851;Q7RTP6;Q8TDZ2}
	Pathogen[HTLV2_tax2 P03410] interacts with 6 human partners:{P07101;P00439;Q9BU89;O94851;Q7RTP6;Q8TDZ2}
	Pathogen[HTLV1_env P14075] interacts with 3 human partners:{O94851;Q7RTP6;Q8TDZ2}
	Pathogen[HTLV1_rex P0C206] interacts with 6 human partners:{P07101;P00439;Q9BU89;O94851;Q7RTP6;Q8TDZ2}
	Pathogen[HTLV2_pol P03363] interacts with 7 human partners:{P07101;Q9HAY6;P00439;Q9BU89;O94851;Q7RTP6;Q8TDZ2}
[Cluster 105]GO:0005053+F	molecular_function	[name] peroxisome matrix targeting signal-2 binding	[def] "Interacting selectively and non-covalently with a type 2 peroxisome targeting signal, a nonapeptide with a broad consensus sequence of (R/K)-(L/V/I)-(XXXXX)-(H/Q)-(L/A/F)." [GOC
	Pathogen[HTLV1_hbz Q2Q067] interacts with 2 human partners:{O00628;Q96S15}
	Pathogen[HTLV2_rex Q85601] interacts with 2 human partners:{O00628;Q96S15}
	Pathogen[HTLV1_tax P14079] interacts with 2 human partners:{O00628;Q96S15}
	Pathogen[HTLV2_gag P03346] interacts with 2 human partners:{O00628;Q96S15}
	Pathogen[HTLV2_env P03383] interacts with 2 human partners:{O00628;Q96S15}
	Pathogen[HTLV2_tax2 P03410] interacts with 2 human partners:{O00628;Q96S15}
	Pathogen[HTLV1_env P14075] interacts with 2 human partners:{O00628;Q96S15}
	Pathogen[HTLV1_rex P0C206] interacts with 2 human partners:{O00628;Q96S15}
	Pathogen[HTLV2_pol P03363] interacts with 2 human partners:{O00628;Q96S15}
[Cluster 106]GO:0005544+F	molecular_function	[name] calcium-dependent phospholipid binding	[def] "Interacting selectively and non-covalently with phospholipids, a class of lipids containing phosphoric acid as a mono- or diester, in the presence of calcium." [GOC
	Pathogen[HTLV1_hbz Q2Q067] interacts with 3 human partners:{P08133;P12429;P50995}
	Pathogen[HTLV2_rex Q85601] interacts with 3 human partners:{P08133;P12429;P50995}
	Pathogen[HTLV1_tax P14079] interacts with 1 human partners:{P50995}
	Pathogen[HTLV2_gag P03346] interacts with 8 human partners:{P08133;P12429;Q5VT79;Q14184;P13928;P50995;Q5T2P8;O76027}
	Pathogen[HTLV2_env P03383] interacts with 2 human partners:{P08133;P50995}
	Pathogen[HTLV2_tax2 P03410] interacts with 3 human partners:{P08133;P12429;P50995}
	Pathogen[HTLV1_env P14075] interacts with 2 human partners:{P08133;P50995}
	Pathogen[HTLV1_rex P0C206] interacts with 3 human partners:{P08133;P12429;P50995}
	Pathogen[HTLV2_pol P03363] interacts with 8 human partners:{P08133;P12429;Q5VT79;Q14184;P13928;P50995;Q5T2P8;O76027}
[Cluster 107]GO:0015459+F	molecular_function	[name] potassium channel regulator activity	[def] "Modulates the activity of a potassium channel." [GOC
	Pathogen[HTLV1_hbz Q2Q067] interacts with 5 human partners:{Q96BR1;O00141;Q9HBY8;Q12959;Q9Y6X2}
	Pathogen[HTLV2_rex Q85601] interacts with 5 human partners:{Q96BR1;O00141;Q9HBY8;Q12959;Q9Y6X2}
	Pathogen[HTLV1_tax P14079] interacts with 4 human partners:{Q96BR1;O00141;Q9HBY8;Q9Y6X2}
	Pathogen[HTLV2_gag P03346] interacts with 6 human partners:{Q96BR1;O00141;Q9HBY8;P56211;Q12959;Q9Y6X2}
	Pathogen[HTLV2_env P03383] interacts with 4 human partners:{Q96BR1;O00141;Q9HBY8;Q9Y6X2}
	Pathogen[HTLV2_tax2 P03410] interacts with 5 human partners:{Q96BR1;O00141;Q9HBY8;Q12959;Q9Y6X2}
	Pathogen[HTLV1_env P14075] interacts with 2 human partners:{O00141;Q9Y6X2}
	Pathogen[HTLV1_rex P0C206] interacts with 5 human partners:{Q96BR1;O00141;Q9HBY8;Q12959;Q9Y6X2}
	Pathogen[HTLV2_pol P03363] interacts with 5 human partners:{Q96BR1;O00141;Q9HBY8;Q12959;Q9Y6X2}
[Cluster 108]GO:0051287+F	molecular_function	[name] NAD binding	[def] "Interacting selectively and non-covalently with nicotinamide adenine dinucleotide, a coenzyme involved in many redox and biosynthetic reactions_ binding may be to either the oxidized form, NAD+, or the reduced form, NADH." [GOC
	Pathogen[HTLV1_hbz Q2Q067] interacts with 11 human partners:{P56545;O14556;P09622;Q9NTG7;O43175;P09874;Q13363;P04406;O75874;Q9UBQ7;Q8IXJ6}
	Pathogen[HTLV2_rex Q85601] interacts with 12 human partners:{P56545;O14556;P09622;Q9NTG7;O43175;P51553;P09874;Q13363;P04406;O75874;Q9UBQ7;Q8IXJ6}
	Pathogen[HTLV1_tax P14079] interacts with 9 human partners:{P56545;O14556;Q9NTG7;O43175;P09874;Q13363;P04406;Q9UBQ7;Q8IXJ6}
	Pathogen[HTLV2_gag P03346] interacts with 23 human partners:{P56545;Q99714;O14556;P09622;Q06278;O43837;P23368;P49189;Q16798;Q9NTG7;O43175;P07195;P51553;P48163;O75306;P09874;Q13363;P50213;P40939;P04406;O75874;Q9UBQ7;Q8IXJ6}
	Pathogen[HTLV2_env P03383] interacts with 9 human partners:{P56545;Q99714;O14556;O43175;P09874;Q13363;P04406;Q9UBQ7;Q8IXJ6}
	Pathogen[HTLV2_tax2 P03410] interacts with 16 human partners:{P56545;O14556;P09622;O43837;Q9NTG7;O43175;P51553;O75306;P09874;Q13363;P50213;P40939;P04406;O75874;Q9UBQ7;Q8IXJ6}
	Pathogen[HTLV1_env P14075] interacts with 8 human partners:{P56545;O14556;O43175;P09874;Q13363;P04406;Q9UBQ7;Q8IXJ6}
	Pathogen[HTLV1_rex P0C206] interacts with 12 human partners:{P56545;O14556;P09622;Q9NTG7;O43175;P51553;P09874;Q13363;P04406;O75874;Q9UBQ7;Q8IXJ6}
	Pathogen[HTLV2_pol P03363] interacts with 20 human partners:{P56545;Q99714;O14556;P09622;Q06278;O43837;Q16798;Q9NTG7;O43175;P07195;P51553;O75306;P09874;Q13363;P50213;P40939;P04406;O75874;Q9UBQ7;Q8IXJ6}
[Cluster 109]GO:0048029+F	molecular_function	[name] monosaccharide binding	[def] "Interacting selectively and non-covalently with any monosaccharide. Monosaccharides are the simplest carbohydrates_ they are polyhydroxy aldehydes H[CH(OH)]nC(=O)H or polyhydroxy ketones H[CHOH]nC(=O)[CHOH]mH with three or more carbon atoms. They form the constitutional repeating units of oligo- and polysaccharides." [CHEBI
	Pathogen[HTLV1_hbz Q2Q067] interacts with 2 human partners:{O15294;P17858}
	Pathogen[HTLV2_rex Q85601] interacts with 3 human partners:{O15294;P09467;P17858}
	Pathogen[HTLV1_tax P14079] interacts with 3 human partners:{O15294;P09467;P17858}
	Pathogen[HTLV2_gag P03346] interacts with 6 human partners:{O95336;O15294;P09467;P49247;P17858;Q96EK6}
	Pathogen[HTLV2_env P03383] interacts with 1 human partners:{O15294}
	Pathogen[HTLV2_tax2 P03410] interacts with 4 human partners:{O15294;P09467;P17858;Q96EK6}
	Pathogen[HTLV1_env P14075] interacts with 1 human partners:{O15294}
	Pathogen[HTLV1_rex P0C206] interacts with 2 human partners:{O15294;P17858}
	Pathogen[HTLV2_pol P03363] interacts with 6 human partners:{O95336;O15294;P09467;P49247;P17858;Q96EK6}
[Cluster 110]GO:0046975+F	molecular_function	[name] histone methyltransferase activity (H3-K36 specific)	[def] "Catalysis of the reaction
	Pathogen[HTLV1_hbz Q2Q067] interacts with 3 human partners:{Q96L73;Q86TU7;Q9NRG4}
	Pathogen[HTLV2_rex Q85601] interacts with 3 human partners:{Q96L73;Q86TU7;Q9NRG4}
	Pathogen[HTLV1_tax P14079] interacts with 3 human partners:{Q96L73;Q86TU7;Q9NRG4}
	Pathogen[HTLV2_gag P03346] interacts with 3 human partners:{Q96L73;Q86TU7;Q9NRG4}
	Pathogen[HTLV2_env P03383] interacts with 3 human partners:{Q96L73;Q86TU7;Q9NRG4}
	Pathogen[HTLV2_tax2 P03410] interacts with 3 human partners:{Q96L73;Q86TU7;Q9NRG4}
	Pathogen[HTLV1_env P14075] interacts with 3 human partners:{Q96L73;Q86TU7;Q9NRG4}
	Pathogen[HTLV1_rex P0C206] interacts with 3 human partners:{Q96L73;Q86TU7;Q9NRG4}
	Pathogen[HTLV2_pol P03363] interacts with 3 human partners:{Q96L73;Q86TU7;Q9NRG4}
[Cluster 111]GO:0005113+F	molecular_function	[name] patched binding	[def] "Interacting selectively and non-covalently with the patched (ptc) protein, a receptor for hedgehog proteins." [GOC
	Pathogen[HTLV1_hbz Q2Q067] interacts with 1 human partners:{P14635}
	Pathogen[HTLV2_rex Q85601] interacts with 1 human partners:{P14635}
	Pathogen[HTLV1_tax P14079] interacts with 1 human partners:{P14635}
	Pathogen[HTLV2_gag P03346] interacts with 1 human partners:{P14635}
	Pathogen[HTLV2_env P03383] interacts with 1 human partners:{P14635}
	Pathogen[HTLV2_tax2 P03410] interacts with 1 human partners:{P14635}
	Pathogen[HTLV1_env P14075] interacts with 1 human partners:{P14635}
	Pathogen[HTLV1_rex P0C206] interacts with 1 human partners:{P14635}
	Pathogen[HTLV2_pol P03363] interacts with 1 human partners:{P14635}
[Cluster 112]GO:0004687+F	molecular_function	[name] myosin light chain kinase activity	[def] "Catalysis of the reaction
	Pathogen[HTLV1_hbz Q2Q067] interacts with 2 human partners:{Q32MK0;Q15746}
	Pathogen[HTLV2_rex Q85601] interacts with 2 human partners:{Q32MK0;Q15746}
	Pathogen[HTLV1_tax P14079] interacts with 2 human partners:{Q32MK0;Q15746}
	Pathogen[HTLV2_gag P03346] interacts with 3 human partners:{Q32MK0;Q15746;Q9H1R3}
	Pathogen[HTLV2_env P03383] interacts with 1 human partners:{Q15746}
	Pathogen[HTLV2_tax2 P03410] interacts with 3 human partners:{Q32MK0;Q15746;Q9H1R3}
	Pathogen[HTLV1_env P14075] interacts with 1 human partners:{Q15746}
	Pathogen[HTLV1_rex P0C206] interacts with 1 human partners:{Q15746}
	Pathogen[HTLV2_pol P03363] interacts with 2 human partners:{Q32MK0;Q15746}
[Cluster 113]GO:0017125+F	molecular_function	[name] deoxycytidyl transferase activity	[def] "Catalysis of the insertion of a dCMP residue opposite a template abasic site in DNA." [PMID
	Pathogen[HTLV1_hbz Q2Q067] interacts with 1 human partners:{Q9UBZ9}
	Pathogen[HTLV2_rex Q85601] interacts with 1 human partners:{Q9UBZ9}
	Pathogen[HTLV1_tax P14079] interacts with 1 human partners:{Q9UBZ9}
	Pathogen[HTLV2_gag P03346] interacts with 1 human partners:{Q9UBZ9}
	Pathogen[HTLV2_env P03383] interacts with 1 human partners:{Q9UBZ9}
	Pathogen[HTLV2_tax2 P03410] interacts with 1 human partners:{Q9UBZ9}
	Pathogen[HTLV1_env P14075] interacts with 1 human partners:{Q9UBZ9}
	Pathogen[HTLV1_rex P0C206] interacts with 1 human partners:{Q9UBZ9}
	Pathogen[HTLV2_pol P03363] interacts with 1 human partners:{Q9UBZ9}
[Cluster 114]GO:0016149+F	molecular_function	[name] translation release factor activity, codon specific	[def] "A translation release factor that is specific for one or more particular termination codons_ acts at the ribosomal A-site and require polypeptidyl-tRNA at the P-site." [ISBN
	Pathogen[HTLV1_hbz Q2Q067] interacts with 1 human partners:{P62495}
	Pathogen[HTLV2_rex Q85601] interacts with 1 human partners:{P62495}
	Pathogen[HTLV1_tax P14079] interacts with 1 human partners:{P62495}
	Pathogen[HTLV2_gag P03346] interacts with 3 human partners:{Q9UGC7;O75570;P62495}
	Pathogen[HTLV2_env P03383] interacts with 1 human partners:{P62495}
	Pathogen[HTLV2_tax2 P03410] interacts with 1 human partners:{P62495}
	Pathogen[HTLV1_env P14075] interacts with 1 human partners:{P62495}
	Pathogen[HTLV1_rex P0C206] interacts with 1 human partners:{P62495}
	Pathogen[HTLV2_pol P03363] interacts with 1 human partners:{P62495}
[Cluster 115]GO:0031702+F	molecular_function	[name] type 1 angiotensin receptor binding	[def] "Interacting selectively and non-covalently with a type 1 angiotensin receptor." [GOC
	Pathogen[HTLV1_hbz Q2Q067] interacts with 2 human partners:{P62879;Q14344}
	Pathogen[HTLV2_rex Q85601] interacts with 2 human partners:{P62879;Q14344}
	Pathogen[HTLV1_tax P14079] interacts with 2 human partners:{P62873;Q14344}
	Pathogen[HTLV2_gag P03346] interacts with 3 human partners:{P62873;P62879;Q14344}
	Pathogen[HTLV2_env P03383] interacts with 2 human partners:{P62879;Q14344}
	Pathogen[HTLV2_tax2 P03410] interacts with 2 human partners:{P62879;Q14344}
	Pathogen[HTLV1_env P14075] interacts with 2 human partners:{P62879;Q14344}
	Pathogen[HTLV1_rex P0C206] interacts with 2 human partners:{P62879;Q14344}
	Pathogen[HTLV2_pol P03363] interacts with 3 human partners:{P62873;P62879;Q14344}
[Cluster 116]GO:0051539+F	molecular_function	[name] 4 iron, 4 sulfur cluster binding	[def] "Interacting selectively and non-covalently with a 4 iron, 4 sulfur (4Fe-4S) cluster_ this cluster consists of four iron atoms, with the inorganic sulfur atoms found between the irons and acting as bridging ligands." [GOC
	Pathogen[HTLV1_hbz Q2Q067] interacts with 20 human partners:{P49643;Q07864;Q9Y5Y2;P51530;P09884;Q9BX63;Q9NZ71;P53384;P21399;P78549;P28340;Q9UMS0;Q9HA92;Q9UIF7;Q96FC9;O60673;P18074;P48200;Q8TB37;Q9H6Q4}
	Pathogen[HTLV2_rex Q85601] interacts with 21 human partners:{P49643;Q07864;Q9Y5Y2;P51530;P09884;Q99798;Q9BX63;Q9NZ71;P53384;P21399;P78549;P28340;Q9UMS0;Q9HA92;Q9UIF7;Q96FC9;O60673;P18074;P48200;Q8TB37;Q9H6Q4}
	Pathogen[HTLV1_tax P14079] interacts with 17 human partners:{P49643;Q07864;Q9Y5Y2;P51530;P09884;Q9BX63;Q9NZ71;P53384;P78549;P28340;Q9UMS0;Q9UIF7;Q96FC9;O60673;P18074;Q8TB37;Q9H6Q4}
	Pathogen[HTLV2_gag P03346] interacts with 30 human partners:{P49643;Q12882;Q07864;Q8WXG1;Q06203;Q9Y5Y2;P51530;O43766;P09884;Q9NV66;Q99798;Q9BX63;Q9NZ71;P53384;P21399;P78549;P28340;Q96SZ6;Q9UMS0;O75251;O75306;Q9HA92;Q9UIF7;Q96FC9;O60673;P18074;Q9NZB8;P48200;Q8TB37;Q9H6Q4}
	Pathogen[HTLV2_env P03383] interacts with 13 human partners:{P49643;Q07864;Q9Y5Y2;P51530;P09884;Q9BX63;Q9NZ71;P53384;P78549;Q9UMS0;Q9UIF7;Q96FC9;P18074}
	Pathogen[HTLV2_tax2 P03410] interacts with 24 human partners:{P49643;Q07864;Q8WXG1;Q9Y5Y2;P51530;P09884;Q99798;Q9BX63;Q9NZ71;P53384;P21399;P78549;P28340;Q9UMS0;O75251;O75306;Q9HA92;Q9UIF7;Q96FC9;O60673;P18074;P48200;Q8TB37;Q9H6Q4}
	Pathogen[HTLV1_env P14075] interacts with 11 human partners:{P49643;Q07864;Q9Y5Y2;P51530;P09884;Q9BX63;Q9NZ71;P53384;Q9UMS0;Q96FC9;P18074}
	Pathogen[HTLV1_rex P0C206] interacts with 21 human partners:{P49643;Q07864;Q8WXG1;Q9Y5Y2;P51530;P09884;Q9BX63;Q9NZ71;P53384;P21399;P78549;P28340;Q9UMS0;Q9HA92;Q9UIF7;Q96FC9;O60673;P18074;P48200;Q8TB37;Q9H6Q4}
	Pathogen[HTLV2_pol P03363] interacts with 29 human partners:{P49643;Q12882;Q07864;Q8WXG1;Q06203;Q9Y5Y2;P51530;O43766;P09884;Q9NV66;Q99798;Q9BX63;Q9NZ71;P53384;P21399;P78549;P28340;Q9UMS0;O75251;O75306;Q9HA92;Q9UIF7;Q96FC9;O60673;P18074;Q9NZB8;P48200;Q8TB37;Q9H6Q4}
[Cluster 117]GO:0034236+F	molecular_function	[name] protein kinase A catalytic subunit binding	[def] "Interacting selectively and non-covalently with one or both of the catalytic subunits of protein kinase A." [GOC
	Pathogen[HTLV1_hbz Q2Q067] interacts with 4 human partners:{Q9UKA4;P48436;P49841;P49840}
	Pathogen[HTLV2_rex Q85601] interacts with 4 human partners:{Q9UKA4;P48436;P49841;P49840}
	Pathogen[HTLV1_tax P14079] interacts with 3 human partners:{P48436;P49841;P49840}
	Pathogen[HTLV2_gag P03346] interacts with 4 human partners:{Q9UKA4;P48436;P49841;P49840}
	Pathogen[HTLV2_env P03383] interacts with 3 human partners:{P48436;P49841;P49840}
	Pathogen[HTLV2_tax2 P03410] interacts with 4 human partners:{Q9UKA4;P48436;P49841;P49840}
	Pathogen[HTLV1_env P14075] interacts with 3 human partners:{P48436;P49841;P49840}
	Pathogen[HTLV1_rex P0C206] interacts with 4 human partners:{Q9UKA4;P48436;P49841;P49840}
	Pathogen[HTLV2_pol P03363] interacts with 4 human partners:{Q9UKA4;P48436;P49841;P49840}
[Cluster 118]GO:0000701+F	molecular_function	[name] purine-specific mismatch base pair DNA N-glycosylase activity	[def] "Catalysis of the removal of purines present in mismatches, especially opposite oxidized purines, by cleaving the N-C1' glycosidic bond between the target damaged DNA base and the deoxyribose sugar. The reaction releases a free base and leaves an apurinic (AP) site." [GOC
	Pathogen[HTLV1_hbz Q2Q067] interacts with 1 human partners:{P12004}
	Pathogen[HTLV2_rex Q85601] interacts with 1 human partners:{P12004}
	Pathogen[HTLV1_tax P14079] interacts with 1 human partners:{P12004}
	Pathogen[HTLV2_gag P03346] interacts with 1 human partners:{P12004}
	Pathogen[HTLV2_env P03383] interacts with 1 human partners:{P12004}
	Pathogen[HTLV2_tax2 P03410] interacts with 1 human partners:{P12004}
	Pathogen[HTLV1_env P14075] interacts with 1 human partners:{P12004}
	Pathogen[HTLV1_rex P0C206] interacts with 1 human partners:{P12004}
	Pathogen[HTLV2_pol P03363] interacts with 1 human partners:{P12004}
[Cluster 119]GO:0097372+F
	Pathogen[HTLV1_hbz Q2Q067] interacts with 12 human partners:{Q9UBN7;Q92769;Q8WUI4;P56524;Q96DB2;Q9BY41;O15379;Q9UKV0;Q969S8;Q9UQL6;Q13547;Q9NRC8}
	Pathogen[HTLV2_rex Q85601] interacts with 12 human partners:{Q9UBN7;Q92769;Q8WUI4;P56524;Q96DB2;Q9BY41;O15379;Q9UKV0;Q969S8;Q9UQL6;Q13547;Q9NRC8}
	Pathogen[HTLV1_tax P14079] interacts with 11 human partners:{Q9UBN7;Q92769;Q8WUI4;P56524;Q96DB2;Q9BY41;O15379;Q9UKV0;Q969S8;Q9UQL6;Q9NRC8}
	Pathogen[HTLV2_gag P03346] interacts with 12 human partners:{Q9UBN7;Q92769;Q8WUI4;P56524;Q96DB2;Q9BY41;O15379;Q9UKV0;Q969S8;Q9UQL6;Q13547;Q9NRC8}
	Pathogen[HTLV2_env P03383] interacts with 12 human partners:{Q9UBN7;Q92769;Q8WUI4;P56524;Q96DB2;Q9BY41;O15379;Q9UKV0;Q969S8;Q9UQL6;Q13547;Q9NRC8}
	Pathogen[HTLV2_tax2 P03410] interacts with 12 human partners:{Q9UBN7;Q92769;Q8WUI4;P56524;Q96DB2;Q9BY41;O15379;Q9UKV0;Q969S8;Q9UQL6;Q13547;Q9NRC8}
	Pathogen[HTLV1_env P14075] interacts with 12 human partners:{Q9UBN7;Q92769;Q8WUI4;P56524;Q96DB2;Q9BY41;O15379;Q9UKV0;Q969S8;Q9UQL6;Q13547;Q9NRC8}
	Pathogen[HTLV1_rex P0C206] interacts with 12 human partners:{Q9UBN7;Q92769;Q8WUI4;P56524;Q96DB2;Q9BY41;O15379;Q9UKV0;Q969S8;Q9UQL6;Q13547;Q9NRC8}
	Pathogen[HTLV2_pol P03363] interacts with 12 human partners:{Q9UBN7;Q92769;Q8WUI4;P56524;Q96DB2;Q9BY41;O15379;Q9UKV0;Q969S8;Q9UQL6;Q13547;Q9NRC8}
[Cluster 120]GO:0004708+F	molecular_function	[name] MAP kinase kinase activity	[def] "Catalysis of the concomitant phosphorylation of threonine (T) and tyrosine (Y) residues in a Thr-Glu-Tyr (TEY) thiolester sequence in MAP kinases. It is a dual-specificity mitogen-activated protein kinase kinase and requires activation by the serine/threonine kinase, MAP kinase kinase kinase." [ISBN
	Pathogen[HTLV1_hbz Q2Q067] interacts with 11 human partners:{O75914;P52564;Q16644;P46734;O14733;P36507;P53779;Q8IW41;O43318;Q16539;Q02750}
	Pathogen[HTLV2_rex Q85601] interacts with 11 human partners:{O75914;P52564;Q16644;P46734;O14733;P36507;P53779;Q8IW41;O43318;Q16539;Q02750}
	Pathogen[HTLV1_tax P14079] interacts with 10 human partners:{O75914;P52564;Q16644;P46734;O14733;P36507;P53779;Q8IW41;Q16539;Q02750}
	Pathogen[HTLV2_gag P03346] interacts with 11 human partners:{O75914;P52564;Q16644;P46734;O14733;P36507;P53779;Q8IW41;O43318;Q16539;Q02750}
	Pathogen[HTLV2_env P03383] interacts with 10 human partners:{O75914;P52564;Q16644;P46734;O14733;P36507;P53779;O43318;Q16539;Q02750}
	Pathogen[HTLV2_tax2 P03410] interacts with 11 human partners:{O75914;P52564;Q16644;P46734;O14733;P36507;P53779;Q8IW41;O43318;Q16539;Q02750}
	Pathogen[HTLV1_env P14075] interacts with 11 human partners:{O75914;P52564;Q16644;P46734;O14733;P36507;P53779;Q8IW41;O43318;Q16539;Q02750}
	Pathogen[HTLV1_rex P0C206] interacts with 11 human partners:{O75914;P52564;Q16644;P46734;O14733;P36507;P53779;Q8IW41;O43318;Q16539;Q02750}
	Pathogen[HTLV2_pol P03363] interacts with 11 human partners:{O75914;P52564;Q16644;P46734;O14733;P36507;P53779;Q8IW41;O43318;Q16539;Q02750}
[Cluster 121]GO:0001047+F	molecular_function	[name] core promoter binding	[def] "Interacting selectively and non-covalently with the regulatory region composed of the transcription start site and binding sites for the basal transcription machinery. Binding may occur as a sequence specific interaction or as an interaction observed only once a factor has been recruited to the DNA by other factors." [GOC
	Pathogen[HTLV1_hbz Q2Q067] interacts with 17 human partners:{Q15648;P52926;Q15910;Q09472;Q13127;Q9Y2X9;P17947;P38159;P28324;Q15424;Q99801;P06400;O00716;Q14209;Q01094;Q14872;Q13547}
	Pathogen[HTLV2_rex Q85601] interacts with 17 human partners:{Q15648;P52926;Q15910;Q09472;Q13127;Q9Y2X9;P17947;P38159;P28324;Q15424;Q99801;P06400;O00716;Q14209;Q01094;Q14872;Q13547}
	Pathogen[HTLV1_tax P14079] interacts with 13 human partners:{Q15648;P52926;Q15910;Q09472;Q13127;Q9Y2X9;P38159;Q15424;Q99801;O00716;Q14209;Q01094;Q14872}
	Pathogen[HTLV2_gag P03346] interacts with 17 human partners:{Q15648;P52926;Q15910;Q09472;Q13127;Q9Y2X9;P17947;P38159;P28324;Q15424;Q99801;P06400;O00716;Q14209;Q01094;Q14872;Q13547}
	Pathogen[HTLV2_env P03383] interacts with 17 human partners:{Q15648;P52926;Q15910;Q09472;Q13127;Q9Y2X9;P17947;P38159;P28324;Q15424;Q99801;P06400;O00716;Q14209;Q01094;Q14872;Q13547}
	Pathogen[HTLV2_tax2 P03410] interacts with 17 human partners:{Q15648;P52926;Q15910;Q09472;Q13127;Q9Y2X9;P17947;P38159;P28324;Q15424;Q99801;P06400;O00716;Q14209;Q01094;Q14872;Q13547}
	Pathogen[HTLV1_env P14075] interacts with 16 human partners:{Q15648;Q15910;Q09472;Q13127;Q9Y2X9;P17947;P38159;P28324;Q15424;Q99801;P06400;O00716;Q14209;Q01094;Q14872;Q13547}
	Pathogen[HTLV1_rex P0C206] interacts with 17 human partners:{Q15648;P52926;Q15910;Q09472;Q13127;Q9Y2X9;P17947;P38159;P28324;Q15424;Q99801;P06400;O00716;Q14209;Q01094;Q14872;Q13547}
	Pathogen[HTLV2_pol P03363] interacts with 17 human partners:{Q15648;P52926;Q15910;Q09472;Q13127;Q9Y2X9;P17947;P38159;P28324;Q15424;Q99801;P06400;O00716;Q14209;Q01094;Q14872;Q13547}
[Cluster 122]GO:0046972+F	molecular_function	[name] histone acetyltransferase activity (H4-K16 specific)	[def] "Catalysis of the reaction
	Pathogen[HTLV1_hbz Q2Q067] interacts with 6 human partners:{Q96EZ8;P61964;Q9BVI0;Q9H7Z6;O15294;P51610}
	Pathogen[HTLV2_rex Q85601] interacts with 6 human partners:{Q96EZ8;P61964;Q9BVI0;Q9H9L4;Q9H7Z6;O15294}
	Pathogen[HTLV1_tax P14079] interacts with 6 human partners:{Q96EZ8;P61964;Q9BVI0;Q9H7Z6;O15294;P51610}
	Pathogen[HTLV2_gag P03346] interacts with 9 human partners:{Q96EZ8;P61964;Q9BVI0;Q7Z3B3;Q9P2N6;Q9H9L4;Q9H7Z6;O15294;P51610}
	Pathogen[HTLV2_env P03383] interacts with 6 human partners:{Q96EZ8;P61964;Q9BVI0;Q9H7Z6;O15294;P51610}
	Pathogen[HTLV2_tax2 P03410] interacts with 7 human partners:{Q96EZ8;P61964;Q9BVI0;Q9H9L4;Q9H7Z6;O15294;P51610}
	Pathogen[HTLV1_env P14075] interacts with 4 human partners:{Q96EZ8;Q9H7Z6;O15294;P51610}
	Pathogen[HTLV1_rex P0C206] interacts with 6 human partners:{Q96EZ8;P61964;Q9BVI0;Q9H7Z6;O15294;P51610}
	Pathogen[HTLV2_pol P03363] interacts with 9 human partners:{Q96EZ8;P61964;Q9BVI0;Q7Z3B3;Q9P2N6;Q9H9L4;Q9H7Z6;O15294;P51610}
[Cluster 123]GO:0000982+F	molecular_function	[name] RNA polymerase II core promoter proximal region sequence-specific DNA binding transcription factor activity	[def] "Interacting selectively and non-covalently with a sequence of DNA that is in cis with and relatively close to a core promoter for RNA polymerase II (RNAP II) in order to modulate transcription by RNAP II." [GOC
	Pathogen[HTLV1_hbz Q2Q067] interacts with 9 human partners:{Q06330;P28360;Q8WYA1;Q9UBG7;O15516;O00327;P05549;Q92985;P18146}
	Pathogen[HTLV2_rex Q85601] interacts with 9 human partners:{Q06330;P28360;Q8WYA1;Q9UBG7;O15516;O00327;P05549;Q92985;P18146}
	Pathogen[HTLV1_tax P14079] interacts with 8 human partners:{Q06330;P28360;Q8WYA1;Q9UBG7;O15516;O00327;P05549;Q92985}
	Pathogen[HTLV2_gag P03346] interacts with 9 human partners:{Q06330;P28360;Q8WYA1;Q9UBG7;O15516;O00327;P05549;Q92985;P18146}
	Pathogen[HTLV2_env P03383] interacts with 9 human partners:{Q06330;P28360;Q8WYA1;Q9UBG7;O15516;O00327;P05549;Q92985;P18146}
	Pathogen[HTLV2_tax2 P03410] interacts with 9 human partners:{Q06330;P28360;Q8WYA1;Q9UBG7;O15516;O00327;P05549;Q92985;P18146}
	Pathogen[HTLV1_env P14075] interacts with 9 human partners:{Q06330;P28360;Q8WYA1;Q9UBG7;O15516;O00327;P05549;Q92985;P18146}
	Pathogen[HTLV1_rex P0C206] interacts with 9 human partners:{Q06330;P28360;Q8WYA1;Q9UBG7;O15516;O00327;P05549;Q92985;P18146}
	Pathogen[HTLV2_pol P03363] interacts with 9 human partners:{Q06330;P28360;Q8WYA1;Q9UBG7;O15516;O00327;P05549;Q92985;P18146}
[Cluster 124]GO:0004712+F	molecular_function	[name] protein serine/threonine/tyrosine kinase activity	[def] "Catalysis of the reactions
	Pathogen[HTLV1_hbz Q2Q067] interacts with 19 human partners:{Q9UQB9;P49761;Q96S53;Q96GD4;P33981;Q9HAZ1;Q9Y463;Q15569;Q92630;P36507;Q07912;Q13627;P49759;Q02750;Q9NR20;O14965;O43781;P49760;Q6XUX3}
	Pathogen[HTLV2_rex Q85601] interacts with 18 human partners:{Q9UQB9;P49761;Q96S53;Q96GD4;P33981;Q9HAZ1;Q9Y463;Q15569;Q92630;P36507;Q07912;Q13627;P49759;Q02750;Q9NR20;O14965;O43781;P49760}
	Pathogen[HTLV1_tax P14079] interacts with 19 human partners:{Q9UQB9;P49761;Q96S53;Q96GD4;P33981;Q9HAZ1;Q9Y463;Q15569;Q92630;P36507;Q07912;Q13627;P49759;Q02750;Q9NR20;O14965;O43781;P49760;Q6XUX3}
	Pathogen[HTLV2_gag P03346] interacts with 19 human partners:{Q9UQB9;P49761;Q96S53;Q96GD4;P33981;Q9HAZ1;Q9Y463;Q15569;Q92630;P36507;Q07912;Q13627;P49759;Q02750;Q9NR20;O14965;O43781;P49760;Q6XUX3}
	Pathogen[HTLV2_env P03383] interacts with 17 human partners:{Q9UQB9;P49761;Q96GD4;P33981;Q9HAZ1;Q9Y463;Q15569;Q92630;P36507;Q07912;Q13627;P49759;Q02750;Q9NR20;O14965;O43781;P49760}
	Pathogen[HTLV2_tax2 P03410] interacts with 19 human partners:{Q9UQB9;P49761;Q96S53;Q96GD4;P33981;Q9HAZ1;Q9Y463;Q15569;Q92630;P36507;Q07912;Q13627;P49759;Q02750;Q9NR20;O14965;O43781;P49760;Q6XUX3}
	Pathogen[HTLV1_env P14075] interacts with 16 human partners:{P49761;Q96GD4;P33981;Q9HAZ1;Q9Y463;Q15569;Q92630;P36507;Q07912;Q13627;P49759;Q02750;Q9NR20;O14965;O43781;P49760}
	Pathogen[HTLV1_rex P0C206] interacts with 19 human partners:{Q9UQB9;P49761;Q96S53;Q96GD4;P33981;Q9HAZ1;Q9Y463;Q15569;Q92630;P36507;Q07912;Q13627;P49759;Q02750;Q9NR20;O14965;O43781;P49760;Q6XUX3}
	Pathogen[HTLV2_pol P03363] interacts with 19 human partners:{Q9UQB9;P49761;Q96S53;Q96GD4;P33981;Q9HAZ1;Q9Y463;Q15569;Q92630;P36507;Q07912;Q13627;P49759;Q02750;Q9NR20;O14965;O43781;P49760;Q6XUX3}
[Cluster 125]GO:0019789+F	molecular_function	[name] SUMO ligase activity	[def] "Catalysis of ATP-dependent isopeptide bond formation between the carboxy-terminal glycine residues of the small ubiquitin-related modifier SUMO and a substrate lysine residue, leading to the formation of predominately monosumoylated proteins with modified function." [GOC
	Pathogen[HTLV1_hbz Q2Q067] interacts with 9 human partners:{Q9NS56;O75925;P63165;P63279;P55854;Q8N2W9;Q96MF7;O75928;Q9Y6X2}
	Pathogen[HTLV2_rex Q85601] interacts with 9 human partners:{Q9NS56;O75925;P63165;P63279;P55854;Q8N2W9;Q96MF7;O75928;Q9Y6X2}
	Pathogen[HTLV1_tax P14079] interacts with 8 human partners:{Q9NS56;O75925;P63165;P63279;P55854;Q8N2W9;O75928;Q9Y6X2}
	Pathogen[HTLV2_gag P03346] interacts with 9 human partners:{Q9NS56;O75925;P63165;P63279;P55854;Q8N2W9;Q96MF7;O75928;Q9Y6X2}
	Pathogen[HTLV2_env P03383] interacts with 8 human partners:{Q969V5;O75925;P63165;P63279;P55854;Q8N2W9;O75928;Q9Y6X2}
	Pathogen[HTLV2_tax2 P03410] interacts with 9 human partners:{Q9NS56;O75925;P63165;P63279;P55854;Q8N2W9;Q96MF7;O75928;Q9Y6X2}
	Pathogen[HTLV1_env P14075] interacts with 8 human partners:{Q969V5;O75925;P63165;P63279;P55854;Q8N2W9;O75928;Q9Y6X2}
	Pathogen[HTLV1_rex P0C206] interacts with 7 human partners:{Q9NS56;O75925;P63165;P55854;Q8N2W9;Q96MF7;Q9Y6X2}
	Pathogen[HTLV2_pol P03363] interacts with 9 human partners:{Q9NS56;O75925;P63165;P63279;P55854;Q8N2W9;Q96MF7;O75928;Q9Y6X2}
[Cluster 126]GO:0004003+F	molecular_function	[name] ATP-dependent DNA helicase activity	[def] "Catalysis of the reaction
	Pathogen[HTLV1_hbz Q2Q067] interacts with 27 human partners:{A8MPP1;Q14566;P33991;P12956;Q14839;P46063;Q92771;Q92878;Q14191;P33993;Q12873;Q9BX63;Q9Y230;Q9NZ71;O14646;P54132;O00571;P49959;Q86WJ1;Q13283;Q96FC9;P18074;O60934;O14647;Q08211;P19447;P13010}
	Pathogen[HTLV2_rex Q85601] interacts with 27 human partners:{A8MPP1;Q14566;P33991;P12956;Q14839;P46063;Q92771;Q92878;Q14191;P33993;Q12873;Q9BX63;Q9Y230;Q9NZ71;O14646;P54132;O00571;P49959;Q86WJ1;Q13283;Q96FC9;P18074;O60934;O14647;Q08211;P19447;P13010}
	Pathogen[HTLV1_tax P14079] interacts with 27 human partners:{A8MPP1;Q14566;P33991;P12956;Q14839;P46063;Q92771;Q92878;Q14191;P33993;Q12873;Q9BX63;Q9Y230;Q9NZ71;O14646;P54132;O00571;P49959;Q86WJ1;Q13283;Q96FC9;P18074;O60934;O14647;Q08211;P19447;P13010}
	Pathogen[HTLV2_gag P03346] interacts with 27 human partners:{A8MPP1;Q14566;P33991;P12956;Q14839;P46063;Q92771;Q92878;Q14191;P33993;Q12873;Q9BX63;Q9Y230;Q9NZ71;O14646;P54132;O00571;P49959;Q86WJ1;Q13283;Q96FC9;P18074;O60934;O14647;Q08211;P19447;P13010}
	Pathogen[HTLV2_env P03383] interacts with 26 human partners:{A8MPP1;Q14566;P33991;P12956;Q14839;P46063;Q92771;Q92878;Q14191;P33993;Q12873;Q9BX63;Q9Y230;Q9NZ71;O14646;P54132;O00571;Q86WJ1;Q13283;Q96FC9;P18074;O60934;O14647;Q08211;P19447;P13010}
	Pathogen[HTLV2_tax2 P03410] interacts with 27 human partners:{A8MPP1;Q14566;P33991;P12956;Q14839;P46063;Q92771;Q92878;Q14191;P33993;Q12873;Q9BX63;Q9Y230;Q9NZ71;O14646;P54132;O00571;P49959;Q86WJ1;Q13283;Q96FC9;P18074;O60934;O14647;Q08211;P19447;P13010}
	Pathogen[HTLV1_env P14075] interacts with 24 human partners:{Q14566;P33991;P12956;Q14839;P46063;Q92771;Q14191;P33993;Q12873;Q9BX63;Q9Y230;Q9NZ71;O14646;P54132;O00571;Q86WJ1;Q13283;Q96FC9;P18074;O60934;O14647;Q08211;P19447;P13010}
	Pathogen[HTLV1_rex P0C206] interacts with 27 human partners:{A8MPP1;Q14566;P33991;P12956;Q14839;P46063;Q92771;Q92878;Q14191;P33993;Q12873;Q9BX63;Q9Y230;Q9NZ71;O14646;P54132;O00571;P49959;Q86WJ1;Q13283;Q96FC9;P18074;O60934;O14647;Q08211;P19447;P13010}
	Pathogen[HTLV2_pol P03363] interacts with 27 human partners:{A8MPP1;Q14566;P33991;P12956;Q14839;P46063;Q92771;Q92878;Q14191;P33993;Q12873;Q9BX63;Q9Y230;Q9NZ71;O14646;P54132;O00571;P49959;Q86WJ1;Q13283;Q96FC9;P18074;O60934;O14647;Q08211;P19447;P13010}
[Cluster 127]GO:0004126+F	molecular_function	[name] cytidine deaminase activity	[def] "Catalysis of the reaction
	Pathogen[HTLV1_hbz Q2Q067] interacts with 7 human partners:{Q9HC16;P31941;P41238;Q8IUX4;Q6NTF7;Q9Y235;Q9GZX7}
	Pathogen[HTLV2_rex Q85601] interacts with 6 human partners:{Q9HC16;P31941;Q8IUX4;Q6NTF7;Q9Y235;Q9GZX7}
	Pathogen[HTLV1_tax P14079] interacts with 7 human partners:{Q9HC16;P31941;P41238;Q8IUX4;Q6NTF7;Q9Y235;Q9GZX7}
	Pathogen[HTLV2_gag P03346] interacts with 7 human partners:{Q9HC16;P31941;P41238;Q8IUX4;Q6NTF7;Q9Y235;Q9GZX7}
	Pathogen[HTLV2_env P03383] interacts with 3 human partners:{Q9HC16;Q6NTF7;Q9GZX7}
	Pathogen[HTLV2_tax2 P03410] interacts with 7 human partners:{Q9HC16;P31941;P41238;Q8IUX4;Q6NTF7;Q9Y235;Q9GZX7}
	Pathogen[HTLV1_env P14075] interacts with 2 human partners:{Q9HC16;Q9GZX7}
	Pathogen[HTLV1_rex P0C206] interacts with 6 human partners:{Q9HC16;P31941;Q8IUX4;Q6NTF7;Q9Y235;Q9GZX7}
	Pathogen[HTLV2_pol P03363] interacts with 7 human partners:{Q9HC16;P31941;P41238;Q8IUX4;Q6NTF7;Q9Y235;Q9GZX7}
[Cluster 128]GO:0004004+F	molecular_function	[name] ATP-dependent RNA helicase activity	[def] "Catalysis of the reaction
	Pathogen[HTLV1_hbz Q2Q067] interacts with 17 human partners:{Q14562;Q9NR30;P38919;Q92900;Q9NXZ2;Q9UHI6;Q9UHL0;Q9NY93;Q13838;O00571;Q13283;Q9NVP1;P17844;Q9BUQ8;Q8IYB8;Q8TDD1;Q08211}
	Pathogen[HTLV2_rex Q85601] interacts with 16 human partners:{Q14562;Q9NR30;P38919;Q92900;Q9NXZ2;Q9UHI6;Q9UHL0;Q9NY93;Q13838;O00571;Q13283;Q9NVP1;P17844;Q9BUQ8;Q8TDD1;Q08211}
	Pathogen[HTLV1_tax P14079] interacts with 16 human partners:{Q14562;Q9NR30;P38919;Q92900;Q9NXZ2;Q9UHI6;Q9UHL0;Q9NY93;Q13838;O00571;Q13283;P17844;Q9BUQ8;Q8IYB8;Q8TDD1;Q08211}
	Pathogen[HTLV2_gag P03346] interacts with 19 human partners:{Q9GZR7;Q14562;Q9NR30;P38919;Q92900;Q9NXZ2;Q9UHI6;Q9UHL0;Q9NY93;Q13838;Q9BXT6;O00571;Q13283;Q9NVP1;P17844;Q9BUQ8;Q8IYB8;Q8TDD1;Q08211}
	Pathogen[HTLV2_env P03383] interacts with 15 human partners:{Q14562;Q9NR30;P38919;Q92900;Q9NXZ2;Q9UHI6;Q9UHL0;Q9NY93;Q13838;O00571;Q13283;P17844;Q9BUQ8;Q8TDD1;Q08211}
	Pathogen[HTLV2_tax2 P03410] interacts with 17 human partners:{Q9GZR7;Q14562;Q9NR30;P38919;Q92900;Q9NXZ2;Q9UHI6;Q9UHL0;Q9NY93;Q13838;O00571;Q13283;Q9NVP1;P17844;Q8IYB8;Q8TDD1;Q08211}
	Pathogen[HTLV1_env P14075] interacts with 16 human partners:{Q9GZR7;Q14562;Q9NR30;P38919;Q92900;Q9NXZ2;Q9UHI6;Q9UHL0;Q9NY93;Q13838;O00571;Q13283;P17844;Q9BUQ8;Q8TDD1;Q08211}
	Pathogen[HTLV1_rex P0C206] interacts with 17 human partners:{Q14562;Q9NR30;P38919;Q92900;Q9NXZ2;Q9UHI6;Q9UHL0;Q9NY93;Q13838;O00571;Q13283;Q9NVP1;P17844;Q9BUQ8;Q8IYB8;Q8TDD1;Q08211}
	Pathogen[HTLV2_pol P03363] interacts with 18 human partners:{Q9GZR7;Q14562;Q9NR30;P38919;Q92900;Q9NXZ2;Q9UHI6;Q9UHL0;Q9NY93;Q13838;O00571;Q13283;Q9NVP1;P17844;Q9BUQ8;Q8IYB8;Q8TDD1;Q08211}
[Cluster 129]GO:0005123+F	molecular_function	[name] death receptor binding	[def] "Interacting selectively and non-covalently with any member of the death receptor (DR) family. The DR family falls within the tumor necrosis factor receptor superfamily and is characterized by a cytoplasmic region of ~80 residues termed the death domain (DD)." [GOC
	Pathogen[HTLV1_hbz Q2Q067] interacts with 5 human partners:{Q9UKL3;Q00994;P55957;Q9UK73;Q9UKN5}
	Pathogen[HTLV2_rex Q85601] interacts with 5 human partners:{Q9UKL3;Q00994;P55957;Q9UK73;Q9UKN5}
	Pathogen[HTLV1_tax P14079] interacts with 5 human partners:{Q00994;Q13158;Q13546;Q9UK73;Q9UKN5}
	Pathogen[HTLV2_gag P03346] interacts with 8 human partners:{Q9UKL3;Q00994;P55957;Q13158;Q13546;Q9UK73;Q9HB75;Q9UKN5}
	Pathogen[HTLV2_env P03383] interacts with 3 human partners:{Q00994;Q9UK73;Q9UKN5}
	Pathogen[HTLV2_tax2 P03410] interacts with 6 human partners:{Q00994;P55957;Q13158;Q13546;Q9UK73;Q9UKN5}
	Pathogen[HTLV1_env P14075] interacts with 3 human partners:{Q00994;Q9UK73;Q9UKN5}
	Pathogen[HTLV1_rex P0C206] interacts with 6 human partners:{Q9UKL3;Q00994;P55957;Q13158;Q9UK73;Q9UKN5}
	Pathogen[HTLV2_pol P03363] interacts with 7 human partners:{Q9UKL3;Q00994;P55957;Q13158;Q13546;Q9UK73;Q9UKN5}
[Cluster 130]GO:0003730+F	molecular_function	[name] mRNA 3'-UTR binding	[def] "Interacting selectively and non-covalently with the 3' untranslated region of an mRNA molecule." [GOC
	Pathogen[HTLV1_hbz Q2Q067] interacts with 16 human partners:{Q12926;Q92904;Q9BX46;Q9H0Z9;Q9BWF3;P51114;Q14011;Q13148;Q9H6E5;Q9NZI8;O00425;P16989;P26378;Q10570;Q9Y2V2;Q9Y6M1}
	Pathogen[HTLV2_rex Q85601] interacts with 19 human partners:{Q12926;Q92904;Q9BX46;Q9H0Z9;Q9BWF3;P51114;Q14011;Q13148;Q9H6E5;Q9NZI8;Q8NC51;Q15287;Q9Y2T7;O00425;P16989;P26378;Q10570;Q9Y2V2;Q9Y6M1}
	Pathogen[HTLV1_tax P14079] interacts with 16 human partners:{Q12926;Q92904;Q9BX46;Q9H0Z9;Q9BWF3;P51114;Q14011;Q13148;Q9H6E5;Q9NZI8;Q15287;O00425;P16989;P26378;Q10570;Q9Y6M1}
	Pathogen[HTLV2_gag P03346] interacts with 21 human partners:{Q12926;Q92904;Q9BX46;Q9H0Z9;Q5TC82;Q9BWF3;Q96T21;P51114;Q14011;Q13148;Q9H6E5;Q9NZI8;Q8NC51;Q15287;Q9Y2T7;O00425;P16989;P26378;Q10570;Q9Y2V2;Q9Y6M1}
	Pathogen[HTLV2_env P03383] interacts with 15 human partners:{Q12926;Q92904;Q9BX46;Q9H0Z9;Q9BWF3;P51114;Q14011;Q13148;Q9H6E5;Q9NZI8;Q15287;O00425;P26378;Q10570;Q9Y6M1}
	Pathogen[HTLV2_tax2 P03410] interacts with 20 human partners:{Q12926;Q92904;Q9BX46;Q9H0Z9;Q9BWF3;Q96T21;P51114;Q14011;Q13148;Q9H6E5;Q9NZI8;Q8NC51;Q15287;Q9Y2T7;O00425;P16989;P26378;Q10570;Q9Y2V2;Q9Y6M1}
	Pathogen[HTLV1_env P14075] interacts with 14 human partners:{Q12926;Q92904;Q9BX46;Q9H0Z9;Q9BWF3;Q14011;Q13148;Q9H6E5;Q9NZI8;Q15287;O00425;P26378;Q10570;Q9Y6M1}
	Pathogen[HTLV1_rex P0C206] interacts with 19 human partners:{Q12926;Q92904;Q9BX46;Q9H0Z9;Q9BWF3;P51114;Q14011;Q13148;Q9H6E5;Q9NZI8;Q8NC51;Q15287;Q9Y2T7;O00425;P16989;P26378;Q10570;Q9Y2V2;Q9Y6M1}
	Pathogen[HTLV2_pol P03363] interacts with 20 human partners:{Q12926;Q92904;Q9BX46;Q9H0Z9;Q9BWF3;Q96T21;P51114;Q14011;Q13148;Q9H6E5;Q9NZI8;Q8NC51;Q15287;Q9Y2T7;O00425;P16989;P26378;Q10570;Q9Y2V2;Q9Y6M1}
[Cluster 131]GO:0004550+F	molecular_function	[name] nucleoside diphosphate kinase activity	[def] "Catalysis of the reaction
	Pathogen[HTLV1_hbz Q2Q067] interacts with 7 human partners:{O60361;P15531;O75695;O00746;Q13232;P22392;Q86XW9}
	Pathogen[HTLV2_rex Q85601] interacts with 6 human partners:{O60361;P15531;O75695;O00746;Q13232;P22392}
	Pathogen[HTLV1_tax P14079] interacts with 3 human partners:{P15531;O75695;P22392}
	Pathogen[HTLV2_gag P03346] interacts with 10 human partners:{O60361;P56597;Q9Y5B8;P15531;O75695;O00746;Q13232;P22392;Q86XW9;Q8N427}
	Pathogen[HTLV2_env P03383] interacts with 2 human partners:{O75695;P22392}
	Pathogen[HTLV2_tax2 P03410] interacts with 7 human partners:{O60361;P15531;O75695;O00746;Q13232;P22392;Q86XW9}
	Pathogen[HTLV1_env P14075] interacts with 2 human partners:{O75695;P22392}
	Pathogen[HTLV1_rex P0C206] interacts with 7 human partners:{O60361;P15531;O75695;O00746;Q13232;P22392;Q86XW9}
	Pathogen[HTLV2_pol P03363] interacts with 10 human partners:{O60361;P56597;Q9Y5B8;P15531;O75695;O00746;Q13232;P22392;Q86XW9;Q8N427}
[Cluster 132]GO:0030337+F	molecular_function	[name] DNA polymerase processivity factor activity	[def] "An enzyme regulator activity that increases the processivity of polymerization by DNA polymerase, by allowing the polymerase to move rapidly along DNA while remaining topologically bound to it." [GOC
	Pathogen[HTLV1_hbz Q2Q067] interacts with 1 human partners:{P12004}
	Pathogen[HTLV2_rex Q85601] interacts with 1 human partners:{P12004}
	Pathogen[HTLV1_tax P14079] interacts with 1 human partners:{P12004}
	Pathogen[HTLV2_gag P03346] interacts with 2 human partners:{Q96QE5;P12004}
	Pathogen[HTLV2_env P03383] interacts with 1 human partners:{P12004}
	Pathogen[HTLV2_tax2 P03410] interacts with 2 human partners:{Q96QE5;P12004}
	Pathogen[HTLV1_env P14075] interacts with 1 human partners:{P12004}
	Pathogen[HTLV1_rex P0C206] interacts with 1 human partners:{P12004}
	Pathogen[HTLV2_pol P03363] interacts with 2 human partners:{Q96QE5;P12004}
[Cluster 133]GO:0030251+F	molecular_function	[name] guanylate cyclase inhibitor activity	[def] "Stops, prevents or reduces the activity of guanylate cyclase." [GOC
	Pathogen[HTLV1_hbz Q2Q067] interacts with 1 human partners:{Q86UT5}
	Pathogen[HTLV2_rex Q85601] interacts with 1 human partners:{Q86UT5}
	Pathogen[HTLV1_tax P14079] interacts with 1 human partners:{Q86UT5}
	Pathogen[HTLV2_gag P03346] interacts with 1 human partners:{Q86UT5}
	Pathogen[HTLV2_env P03383] interacts with 1 human partners:{Q86UT5}
	Pathogen[HTLV2_tax2 P03410] interacts with 1 human partners:{Q86UT5}
	Pathogen[HTLV1_env P14075] interacts with 1 human partners:{Q86UT5}
	Pathogen[HTLV1_rex P0C206] interacts with 1 human partners:{Q86UT5}
	Pathogen[HTLV2_pol P03363] interacts with 1 human partners:{Q86UT5}
[Cluster 134]GO:0005098+F	molecular_function	[name] Ran GTPase activator activity	[def] "Increases the rate of GTP hydrolysis by a GTPase of the Ran family." [GOC
	Pathogen[HTLV1_hbz Q2Q067] interacts with 1 human partners:{P46060}
	Pathogen[HTLV2_rex Q85601] interacts with 1 human partners:{P46060}
	Pathogen[HTLV1_tax P14079] interacts with 1 human partners:{P46060}
	Pathogen[HTLV2_gag P03346] interacts with 1 human partners:{P46060}
	Pathogen[HTLV2_env P03383] interacts with 1 human partners:{P46060}
	Pathogen[HTLV2_tax2 P03410] interacts with 1 human partners:{P46060}
	Pathogen[HTLV1_env P14075] interacts with 1 human partners:{P46060}
	Pathogen[HTLV1_rex P0C206] interacts with 1 human partners:{P46060}
	Pathogen[HTLV2_pol P03363] interacts with 1 human partners:{P46060}
[Cluster 135]GO:0019103+F	molecular_function	[name] pyrimidine nucleotide binding	[def] "Interacting selectively and non-covalently with pyrimidine nucleotide, any compound consisting of a pyrimidine nucleoside esterified with (ortho)phosphate." [GOC
	Pathogen[HTLV1_hbz Q2Q067] interacts with 1 human partners:{P09884}
	Pathogen[HTLV2_rex Q85601] interacts with 1 human partners:{P09884}
	Pathogen[HTLV1_tax P14079] interacts with 1 human partners:{P09884}
	Pathogen[HTLV2_gag P03346] interacts with 2 human partners:{Q8TCD5;P09884}
	Pathogen[HTLV2_env P03383] interacts with 1 human partners:{P09884}
	Pathogen[HTLV2_tax2 P03410] interacts with 1 human partners:{P09884}
	Pathogen[HTLV1_env P14075] interacts with 1 human partners:{P09884}
	Pathogen[HTLV1_rex P0C206] interacts with 1 human partners:{P09884}
	Pathogen[HTLV2_pol P03363] interacts with 1 human partners:{P09884}
[Cluster 136]GO:0043325+F	molecular_function	[name] phosphatidylinositol-3,4-bisphosphate binding	[def] "Interacting selectively and non-covalently with phosphatidylinositol-3,4-bisphosphate, a derivative of phosphatidylinositol in which the inositol ring is phosphorylated at the 3' and 4' positions." [GOC
	Pathogen[HTLV1_hbz Q2Q067] interacts with 9 human partners:{Q9UN19;Q8WWN8;P31749;Q9UQC2;Q9HB21;P55895;Q9NPF8;Q9HBF4;Q9Y5J5}
	Pathogen[HTLV2_rex Q85601] interacts with 9 human partners:{Q9UN19;Q8WWN8;P31749;Q9UQC2;Q9HB21;P55895;Q9NPF8;Q9HBF4;Q9Y5J5}
	Pathogen[HTLV1_tax P14079] interacts with 6 human partners:{Q9UN19;Q8WWN8;Q9UQC2;Q9HB21;Q9NPF8;Q9HBF4}
	Pathogen[HTLV2_gag P03346] interacts with 10 human partners:{Q9UN19;Q8WWN8;P31749;Q86VW0;Q9UQC2;Q9HB21;P55895;Q9NPF8;Q9HBF4;Q9Y5J5}
	Pathogen[HTLV2_env P03383] interacts with 5 human partners:{Q9UN19;P31749;Q9HB21;Q9NPF8;Q9HBF4}
	Pathogen[HTLV2_tax2 P03410] interacts with 9 human partners:{Q9UN19;Q8WWN8;P31749;Q9UQC2;Q9HB21;P55895;Q9NPF8;Q9HBF4;Q9Y5J5}
	Pathogen[HTLV1_env P14075] interacts with 6 human partners:{Q9UN19;P31749;P08567;Q9HB21;Q9NPF8;Q9HBF4}
	Pathogen[HTLV1_rex P0C206] interacts with 9 human partners:{Q9UN19;Q8WWN8;P31749;Q9UQC2;Q9HB21;P55895;Q9NPF8;Q9HBF4;Q9Y5J5}
	Pathogen[HTLV2_pol P03363] interacts with 10 human partners:{Q9UN19;Q8WWN8;P31749;Q86VW0;Q9UQC2;Q9HB21;P55895;Q9NPF8;Q9HBF4;Q9Y5J5}
[Cluster 137]GO:0008170+F	molecular_function	[name] N-methyltransferase activity	[def] "Catalysis of the transfer of a methyl group to the nitrogen atom of an acceptor molecule." [GOC
	Pathogen[HTLV1_hbz Q2Q067] interacts with 1 human partners:{Q99873}
	Pathogen[HTLV2_rex Q85601] interacts with 1 human partners:{Q99873}
	Pathogen[HTLV1_tax P14079] interacts with 1 human partners:{Q99873}
	Pathogen[HTLV2_gag P03346] interacts with 2 human partners:{Q99873;Q9Y5R4}
	Pathogen[HTLV2_env P03383] interacts with 1 human partners:{Q99873}
	Pathogen[HTLV2_tax2 P03410] interacts with 1 human partners:{Q99873}
	Pathogen[HTLV1_env P14075] interacts with 1 human partners:{Q99873}
	Pathogen[HTLV1_rex P0C206] interacts with 1 human partners:{Q99873}
	Pathogen[HTLV2_pol P03363] interacts with 2 human partners:{Q99873;Q9Y5R4}
[Cluster 138]GO:0004518+F	molecular_function	[name] nuclease activity	[def] "Catalysis of the hydrolysis of ester linkages within nucleic acids." [ISBN
	Pathogen[HTLV1_hbz Q2Q067] interacts with 48 human partners:{Q9UKV8;P63135;Q9BXR3;Q92889;P15918;Q8IYD8;Q9Y2L1;Q9H9L3;Q92878;Q17R31;Q14191;P51530;P63132;Q9UQ84;Q53H47;P27695;P54278;Q96NY9;P63136;Q8WTP8;Q8TF46;Q9BQ83;Q99708;Q9QC07;Q99638;Q17RS7;P63133;Q9NRR4;P28340;Q5FWF4;P28715;O60671;Q15631;Q9H816;P39748;Q9UPY3;P49959;Q86US8;Q9UBZ4;Q9NSU2;Q92499;O95551;Q13283;Q9H9J2;Q96AY2;Q9WJR5;Q12972;P07992}
	Pathogen[HTLV2_rex Q85601] interacts with 48 human partners:{Q9UKV8;P63135;Q9BXR3;Q92889;P15918;Q8IYD8;Q9Y2L1;Q9H9L3;Q92878;Q17R31;Q14191;P51530;Q96LI5;P63132;Q9UQ84;Q53H47;P27695;P54278;Q96NY9;P63136;Q8WTP8;Q8TF46;Q9BQ83;Q99708;Q9QC07;Q99638;A4GXA9;Q17RS7;P63133;Q9NRR4;P28340;Q5FWF4;P28715;O60671;Q15631;Q9H816;P39748;P49959;Q86US8;Q9UBZ4;Q92499;O95551;Q13283;Q9H9J2;Q96AY2;Q9WJR5;Q12972;P07992}
	Pathogen[HTLV1_tax P14079] interacts with 42 human partners:{Q9UKV8;P63135;Q9BXR3;Q9UQG0;Q92889;P15918;Q8IYD8;Q9Y2L1;Q92878;Q17R31;Q14191;P51530;Q96LI5;P63132;Q7KZF4;Q53H47;P27695;Q96NY9;P63136;Q99708;P10266;Q9QC07;Q99638;P63133;Q9NRR4;P28340;Q5FWF4;P28715;O60671;Q15631;Q9H816;P39748;P49959;Q86US8;Q9UBZ4;Q92499;O95551;Q13283;Q96AY2;Q9WJR5;Q12972;P07992}
	Pathogen[HTLV2_gag P03346] interacts with 67 human partners:{Q9UKV8;P63135;Q8IZH2;Q9BXR3;Q9UQG0;Q92889;P15918;Q8IYD8;Q9Y2L1;Q9H9L3;Q2TB18;Q9ULM6;Q92878;Q17R31;Q14191;P51530;Q8NHP7;Q96LI5;P63132;Q9UQ84;Q7KZF4;Q53H47;P27695;P54278;O75792;Q9BSV6;Q96NY9;P63136;Q8WTP8;Q9BQ83;Q99708;Q9H0D6;P10266;Q9BRX2;Q9QC07;Q99638;A4GXA9;Q17RS7;P63133;Q9BQ52;Q5D1E8;Q9NRR4;P28340;Q5FWF4;P28715;O60671;Q15631;Q9H816;P3…
	Pathogen[HTLV2_env P03383] interacts with 20 human partners:{Q9UKV8;Q92889;P15918;Q8IYD8;Q9Y2L1;Q92878;Q14191;P51530;Q7KZF4;Q53H47;P27695;Q5FWF4;P28715;Q15631;Q9H816;Q86US8;O95551;Q13283;Q12972;P07992}
	Pathogen[HTLV2_tax2 P03410] interacts with 58 human partners:{Q9UKV8;P63135;Q9BXR3;Q9UQG0;Q92889;P15918;Q8IYD8;Q9Y2L1;Q9H9L3;Q92878;Q17R31;Q14191;P51530;Q96LI5;P63132;Q9UQ84;Q7KZF4;Q53H47;P27695;P54278;O75792;Q9BSV6;Q96NY9;P63136;Q8WTP8;Q8TF46;Q9BQ83;Q99708;P10266;Q9QC07;Q99638;A4GXA9;Q17RS7;P63133;Q9NRR4;P28340;Q5FWF4;P28715;O60671;Q15631;Q9H816;P39748;Q93075;Q9UPY3;P49959;Q86US8;Q9UBZ4;Q9NSU2;Q…
	Pathogen[HTLV1_env P14075] interacts with 16 human partners:{Q9UKV8;Q92889;P15918;Q8IYD8;Q14191;P51530;Q7KZF4;Q53H47;P27695;Q5FWF4;Q15631;Q86US8;Q92499;Q13283;Q12972;P07992}
	Pathogen[HTLV1_rex P0C206] interacts with 50 human partners:{Q9UKV8;P63135;Q9BXR3;Q92889;P15918;Q8IYD8;Q9Y2L1;Q9H9L3;Q92878;Q17R31;Q14191;P51530;Q96LI5;P63132;Q9UQ84;Q7KZF4;Q53H47;P27695;P54278;Q9BSV6;Q96NY9;P63136;Q8WTP8;Q9BQ83;Q99708;Q9QC07;Q99638;A4GXA9;Q17RS7;P63133;Q9NRR4;P28340;Q5FWF4;P28715;O60671;Q15631;Q9H816;P39748;P49959;Q86US8;Q9UBZ4;Q9NSU2;Q92499;O95551;Q13283;Q9H9J2;Q96AY2;Q9WJR5;Q1…
	Pathogen[HTLV2_pol P03363] interacts with 63 human partners:{Q9UKV8;P63135;Q8IZH2;Q9BXR3;Q9UQG0;Q92889;P15918;Q8IYD8;Q9Y2L1;Q9H9L3;Q2TB18;Q92878;Q17R31;Q14191;P51530;Q8NHP7;Q96LI5;P63132;Q9UQ84;Q7KZF4;Q53H47;P27695;P54278;O75792;Q9BSV6;Q96NY9;P63136;Q8WTP8;Q9BQ83;Q99708;Q9H0D6;Q9BRX2;Q9QC07;Q99638;A4GXA9;Q17RS7;P63133;Q5D1E8;Q9NRR4;P28340;Q5FWF4;P28715;O60671;Q15631;Q9H816;P39748;Q93075;Q9UPY3;P4…
[Cluster 139]GO:0070363+F	molecular_function	[name] mitochondrial light strand promoter sense binding	[def] "Interacting selectively and non-covalently with the sense strand of the light strand promoter, a promoter located on the light, or cytosine-rich, strand of mitochondrial DNA." [GOC
	Pathogen[HTLV1_hbz Q2Q067] interacts with 2 human partners:{Q00059;P36776}
	Pathogen[HTLV2_rex Q85601] interacts with 2 human partners:{Q00059;P36776}
	Pathogen[HTLV1_tax P14079] interacts with 2 human partners:{Q00059;P36776}
	Pathogen[HTLV2_gag P03346] interacts with 2 human partners:{Q00059;P36776}
	Pathogen[HTLV2_env P03383] interacts with 2 human partners:{Q00059;P36776}
	Pathogen[HTLV2_tax2 P03410] interacts with 2 human partners:{Q00059;P36776}
	Pathogen[HTLV1_env P14075] interacts with 2 human partners:{Q00059;P36776}
	Pathogen[HTLV1_rex P0C206] interacts with 2 human partners:{Q00059;P36776}
	Pathogen[HTLV2_pol P03363] interacts with 2 human partners:{Q00059;P36776}
[Cluster 140]GO:0051435+F	molecular_function	[name] BH4 domain binding	[def] "Interacting selectively and non-covalently with the BH4 domain of a protein of the Bcl-2 family. All anti-apoptotic proteins contain BH1 and BH2 domains_ some also contain an additional N-terminal BH4 domain, which is almost never seen in pro-apoptotic proteins. Loss of the BH4 domain can diminish or abrogate anti-apoptotic function or even impart outright death-promoting properties to the…
	Pathogen[HTLV1_hbz Q2Q067] interacts with 1 human partners:{P49023}
	Pathogen[HTLV2_rex Q85601] interacts with 1 human partners:{P49023}
	Pathogen[HTLV1_tax P14079] interacts with 1 human partners:{P49023}
	Pathogen[HTLV2_gag P03346] interacts with 1 human partners:{P49023}
	Pathogen[HTLV2_env P03383] interacts with 1 human partners:{P49023}
	Pathogen[HTLV2_tax2 P03410] interacts with 1 human partners:{P49023}
	Pathogen[HTLV1_env P14075] interacts with 1 human partners:{P49023}
	Pathogen[HTLV1_rex P0C206] interacts with 1 human partners:{P49023}
	Pathogen[HTLV2_pol P03363] interacts with 1 human partners:{P49023}
[Cluster 141]GO:0005131+F	molecular_function	[name] growth hormone receptor binding	[def] "Interacting selectively and non-covalently with the growth hormone receptor." [GOC
	Pathogen[HTLV1_hbz Q2Q067] interacts with 4 human partners:{O60674;O14508;P29597;P23458}
	Pathogen[HTLV2_rex Q85601] interacts with 4 human partners:{O60674;O14508;P29597;P23458}
	Pathogen[HTLV1_tax P14079] interacts with 4 human partners:{O60674;O14508;P29597;P23458}
	Pathogen[HTLV2_gag P03346] interacts with 4 human partners:{O60674;O14508;P29597;P23458}
	Pathogen[HTLV2_env P03383] interacts with 3 human partners:{O60674;O14508;P23458}
	Pathogen[HTLV2_tax2 P03410] interacts with 4 human partners:{O60674;O14508;P29597;P23458}
	Pathogen[HTLV1_env P14075] interacts with 3 human partners:{O60674;O14508;P23458}
	Pathogen[HTLV1_rex P0C206] interacts with 4 human partners:{O60674;O14508;P29597;P23458}
	Pathogen[HTLV2_pol P03363] interacts with 4 human partners:{O60674;O14508;P29597;P23458}
[Cluster 142]GO:0032452+F	molecular_function	[name] histone demethylase activity	[def] "Catalysis of the removal of a methyl group from a histone." [GOC
	Pathogen[HTLV1_hbz Q2Q067] interacts with 5 human partners:{O60341;Q9UPP1;O75151;Q92833;Q8NHM5}
	Pathogen[HTLV2_rex Q85601] interacts with 5 human partners:{O60341;Q9UPP1;O75151;Q92833;Q8NHM5}
	Pathogen[HTLV1_tax P14079] interacts with 5 human partners:{O60341;Q9UPP1;O75151;Q92833;Q8NHM5}
	Pathogen[HTLV2_gag P03346] interacts with 5 human partners:{O60341;Q9UPP1;O75151;Q92833;Q8NHM5}
	Pathogen[HTLV2_env P03383] interacts with 5 human partners:{O60341;Q9UPP1;O75151;Q92833;Q8NHM5}
	Pathogen[HTLV2_tax2 P03410] interacts with 5 human partners:{O60341;Q9UPP1;O75151;Q92833;Q8NHM5}
	Pathogen[HTLV1_env P14075] interacts with 5 human partners:{O60341;Q9UPP1;O75151;Q92833;Q8NHM5}
	Pathogen[HTLV1_rex P0C206] interacts with 5 human partners:{O60341;Q9UPP1;O75151;Q92833;Q8NHM5}
	Pathogen[HTLV2_pol P03363] interacts with 5 human partners:{O60341;Q9UPP1;O75151;Q92833;Q8NHM5}
[Cluster 143]GO:0004703+F	molecular_function	[name] G-protein coupled receptor kinase activity	[def] "Catalysis of the reaction
	Pathogen[HTLV1_hbz Q2Q067] interacts with 7 human partners:{P32298;P34947;P43250;Q15835;Q8WTQ7;P35626;P25098}
	Pathogen[HTLV2_rex Q85601] interacts with 7 human partners:{P32298;P34947;P43250;Q15835;Q8WTQ7;P35626;P25098}
	Pathogen[HTLV1_tax P14079] interacts with 7 human partners:{P32298;P34947;P43250;Q15835;Q8WTQ7;P35626;P25098}
	Pathogen[HTLV2_gag P03346] interacts with 7 human partners:{P32298;P34947;P43250;Q15835;Q8WTQ7;P35626;P25098}
	Pathogen[HTLV2_env P03383] interacts with 7 human partners:{P32298;P34947;P43250;Q15835;Q8WTQ7;P35626;P25098}
	Pathogen[HTLV2_tax2 P03410] interacts with 7 human partners:{P32298;P34947;P43250;Q15835;Q8WTQ7;P35626;P25098}
	Pathogen[HTLV1_env P14075] interacts with 2 human partners:{P34947;P25098}
	Pathogen[HTLV1_rex P0C206] interacts with 7 human partners:{P32298;P34947;P43250;Q15835;Q8WTQ7;P35626;P25098}
	Pathogen[HTLV2_pol P03363] interacts with 7 human partners:{P32298;P34947;P43250;Q15835;Q8WTQ7;P35626;P25098}
[Cluster 144]GO:0008236+F	molecular_function	[name] serine-type peptidase activity	[def] "Catalysis of the hydrolysis of peptide bonds in a polypeptide chain by a catalytic mechanism that involves a catalytic triad consisting of a serine nucleophile that is activated by a proton relay involving an acidic residue (e.g. aspartate or glutamate) and a basic residue (usually histidine)." [http
	Pathogen[HTLV1_hbz Q2Q067] interacts with 4 human partners:{P36776;O95405;Q86WA8;P13798}
	Pathogen[HTLV2_rex Q85601] interacts with 5 human partners:{P48147;P36776;O95405;Q86WA8;P13798}
	Pathogen[HTLV1_tax P14079] interacts with 5 human partners:{P48147;P36776;O95405;Q86WA8;P13798}
	Pathogen[HTLV2_gag P03346] interacts with 8 human partners:{P48147;P42785;P36776;Q16740;O95405;Q86WA8;P13798;P09958}
	Pathogen[HTLV2_env P03383] interacts with 5 human partners:{P36776;Q12884;O95405;Q86WA8;P09958}
	Pathogen[HTLV2_tax2 P03410] interacts with 6 human partners:{P48147;P36776;Q16740;O95405;Q86WA8;P13798}
	Pathogen[HTLV1_env P14075] interacts with 4 human partners:{P36776;Q12884;Q86WA8;P09958}
	Pathogen[HTLV1_rex P0C206] interacts with 5 human partners:{P48147;P36776;O95405;Q86WA8;P13798}
	Pathogen[HTLV2_pol P03363] interacts with 7 human partners:{P48147;P36776;Q16740;O95405;Q86WA8;P13798;P09958}
[Cluster 145]GO:0043008+F	molecular_function	[name] ATP-dependent protein binding	[def] "Interacting selectively and non-covalently with any protein or protein complex (a complex of two or more proteins that may include other nonprotein molecules) using energy from the hydrolysis of ATP." [GOC
	Pathogen[HTLV1_hbz Q2Q067] interacts with 4 human partners:{Q13838;Q9UBE0;P04156;Q9H3Z4}
	Pathogen[HTLV2_rex Q85601] interacts with 4 human partners:{Q13838;Q9UBE0;P04156;Q9H3Z4}
	Pathogen[HTLV1_tax P14079] interacts with 4 human partners:{Q13838;Q9UBE0;P04156;Q9H3Z4}
	Pathogen[HTLV2_gag P03346] interacts with 4 human partners:{Q13838;Q9UBE0;P04156;Q9H3Z4}
	Pathogen[HTLV2_env P03383] interacts with 3 human partners:{Q16623;Q13838;Q9UBE0}
	Pathogen[HTLV2_tax2 P03410] interacts with 4 human partners:{Q13838;Q9UBE0;P04156;Q9H3Z4}
	Pathogen[HTLV1_env P14075] interacts with 3 human partners:{Q16623;Q13838;Q9UBE0}
	Pathogen[HTLV1_rex P0C206] interacts with 4 human partners:{Q13838;Q9UBE0;P04156;Q9H3Z4}
	Pathogen[HTLV2_pol P03363] interacts with 4 human partners:{Q13838;Q9UBE0;P04156;Q9H3Z4}
[Cluster 146]GO:0047844+F	molecular_function	[name] deoxycytidine deaminase activity	[def] "Catalysis of the reaction
	Pathogen[HTLV1_hbz Q2Q067] interacts with 1 human partners:{Q9HC16}
	Pathogen[HTLV2_rex Q85601] interacts with 1 human partners:{Q9HC16}
	Pathogen[HTLV1_tax P14079] interacts with 1 human partners:{Q9HC16}
	Pathogen[HTLV2_gag P03346] interacts with 1 human partners:{Q9HC16}
	Pathogen[HTLV2_env P03383] interacts with 1 human partners:{Q9HC16}
	Pathogen[HTLV2_tax2 P03410] interacts with 1 human partners:{Q9HC16}
	Pathogen[HTLV1_env P14075] interacts with 1 human partners:{Q9HC16}
	Pathogen[HTLV1_rex P0C206] interacts with 1 human partners:{Q9HC16}
	Pathogen[HTLV2_pol P03363] interacts with 1 human partners:{Q9HC16}
[Cluster 147]GO:0048156+F	molecular_function	[name] tau protein binding	[def] "Interacting selectively and non-covalently with tau protein. tau is a microtubule-associated protein, implicated in Alzheimer's disease, Down Syndrome and ALS." [GOC
	Pathogen[HTLV1_hbz Q2Q067] interacts with 5 human partners:{Q9UBN7;Q02790;Q9NY61;P49841;Q13627}
	Pathogen[HTLV2_rex Q85601] interacts with 5 human partners:{Q9UBN7;Q02790;Q9NY61;P49841;Q13627}
	Pathogen[HTLV1_tax P14079] interacts with 5 human partners:{Q9UBN7;Q02790;Q9NY61;P49841;Q13627}
	Pathogen[HTLV2_gag P03346] interacts with 5 human partners:{Q9UBN7;Q02790;Q9NY61;P49841;Q13627}
	Pathogen[HTLV2_env P03383] interacts with 5 human partners:{Q9UBN7;Q02790;Q9NY61;P49841;Q13627}
	Pathogen[HTLV2_tax2 P03410] interacts with 5 human partners:{Q9UBN7;Q02790;Q9NY61;P49841;Q13627}
	Pathogen[HTLV1_env P14075] interacts with 5 human partners:{Q9UBN7;Q02790;Q9NY61;P49841;Q13627}
	Pathogen[HTLV1_rex P0C206] interacts with 5 human partners:{Q9UBN7;Q02790;Q9NY61;P49841;Q13627}
	Pathogen[HTLV2_pol P03363] interacts with 5 human partners:{Q9UBN7;Q02790;Q9NY61;P49841;Q13627}
[Cluster 148]GO:0004679+F	molecular_function	[name] AMP-activated protein kinase activity	[def] "Catalysis of the reaction
	Pathogen[HTLV1_hbz Q2Q067] interacts with 4 human partners:{P54646;O43741;Q9UGJ0;P54619}
	Pathogen[HTLV2_rex Q85601] interacts with 3 human partners:{P54646;O43741;P54619}
	Pathogen[HTLV1_tax P14079] interacts with 3 human partners:{P54646;O43741;P54619}
	Pathogen[HTLV2_gag P03346] interacts with 5 human partners:{Q9Y478;P54646;O43741;Q9UGJ0;P54619}
	Pathogen[HTLV2_env P03383] interacts with 3 human partners:{P54646;O43741;P54619}
	Pathogen[HTLV2_tax2 P03410] interacts with 5 human partners:{Q9Y478;P54646;O43741;Q9UGJ0;P54619}
	Pathogen[HTLV1_env P14075] interacts with 3 human partners:{P54646;O43741;P54619}
	Pathogen[HTLV1_rex P0C206] interacts with 3 human partners:{P54646;O43741;P54619}
	Pathogen[HTLV2_pol P03363] interacts with 3 human partners:{Q9Y478;P54646;O43741}
[Cluster 149]GO:0043125+F	molecular_function	[name] ErbB-3 class receptor binding	[def] "Interacting selectively and non-covalently with the protein-tyrosine kinase receptor ErbB-3/HER3." [GOC
	Pathogen[HTLV1_hbz Q2Q067] interacts with 2 human partners:{P27986;Q00535}
	Pathogen[HTLV2_rex Q85601] interacts with 2 human partners:{P27986;Q00535}
	Pathogen[HTLV1_tax P14079] interacts with 1 human partners:{Q00535}
	Pathogen[HTLV2_gag P03346] interacts with 2 human partners:{P27986;Q00535}
	Pathogen[HTLV2_env P03383] interacts with 2 human partners:{P27986;Q00535}
	Pathogen[HTLV2_tax2 P03410] interacts with 2 human partners:{P27986;Q00535}
	Pathogen[HTLV1_env P14075] interacts with 2 human partners:{P27986;Q00535}
	Pathogen[HTLV1_rex P0C206] interacts with 2 human partners:{P27986;Q00535}
	Pathogen[HTLV2_pol P03363] interacts with 2 human partners:{P27986;Q00535}
[Cluster 150]GO:0003726+F	molecular_function	[name] double-stranded RNA adenosine deaminase activity	[def] "Catalysis of the reaction
	Pathogen[HTLV1_hbz Q2Q067] interacts with 3 human partners:{Q9H171;P78563;P55265}
	Pathogen[HTLV2_rex Q85601] interacts with 3 human partners:{Q9H171;P78563;P55265}
	Pathogen[HTLV1_tax P14079] interacts with 3 human partners:{Q9H171;P78563;P55265}
	Pathogen[HTLV2_gag P03346] interacts with 3 human partners:{Q9H171;P78563;P55265}
	Pathogen[HTLV2_env P03383] interacts with 2 human partners:{P78563;P55265}
	Pathogen[HTLV2_tax2 P03410] interacts with 3 human partners:{Q9H171;P78563;P55265}
	Pathogen[HTLV1_env P14075] interacts with 2 human partners:{P78563;P55265}
	Pathogen[HTLV1_rex P0C206] interacts with 3 human partners:{Q9H171;P78563;P55265}
	Pathogen[HTLV2_pol P03363] interacts with 3 human partners:{Q9H171;P78563;P55265}
[Cluster 151]GO:0004180+F	molecular_function	[name] carboxypeptidase activity	[def] "Catalysis of the hydrolysis of the terminal or penultimate peptide bond at the C-terminal end of a peptide or polypeptide." [ISBN
	Pathogen[HTLV1_hbz Q2Q067] interacts with 2 human partners:{Q8NEM8;Q13867}
	Pathogen[HTLV2_rex Q85601] interacts with 2 human partners:{Q8NEM8;Q13867}
	Pathogen[HTLV1_tax P14079] interacts with 2 human partners:{Q8NEM8;Q13867}
	Pathogen[HTLV2_gag P03346] interacts with 5 human partners:{P14384;P42785;Q8NEM8;Q5VU57;Q13867}
	Pathogen[HTLV2_env P03383] interacts with 2 human partners:{Q8NEM8;Q13867}
	Pathogen[HTLV2_tax2 P03410] interacts with 2 human partners:{Q8NEM8;Q13867}
	Pathogen[HTLV1_env P14075] interacts with 1 human partners:{Q13867}
	Pathogen[HTLV1_rex P0C206] interacts with 2 human partners:{Q8NEM8;Q13867}
	Pathogen[HTLV2_pol P03363] interacts with 4 human partners:{P14384;Q8NEM8;Q5VU57;Q13867}
[Cluster 152]GO:0030156+F	molecular_function	[name] benzodiazepine receptor binding	[def] "Interacting selectively and non-covalently with the peripheral benzodiazepine receptor (PBR)." [GOC
	Pathogen[HTLV1_hbz Q2Q067] interacts with 1 human partners:{O95153}
	Pathogen[HTLV2_rex Q85601] interacts with 1 human partners:{O95153}
	Pathogen[HTLV1_tax P14079] interacts with 1 human partners:{O95153}
	Pathogen[HTLV2_gag P03346] interacts with 1 human partners:{O95153}
	Pathogen[HTLV2_env P03383] interacts with 1 human partners:{O95153}
	Pathogen[HTLV2_tax2 P03410] interacts with 1 human partners:{O95153}
	Pathogen[HTLV1_env P14075] interacts with 1 human partners:{O95153}
	Pathogen[HTLV1_rex P0C206] interacts with 1 human partners:{O95153}
	Pathogen[HTLV2_pol P03363] interacts with 1 human partners:{O95153}
[Cluster 153]GO:0003708+F	molecular_function	[name] retinoic acid receptor activity	[def] "Combining with retinoic acid and transmitting the signal to the transcriptional machinery by interacting selectively and non-covalently with a specific DNA sequence in order to modulate transcription by RNA polymerase II. Retinoic acid is one of the forms of vitamin A." [GOC
	Pathogen[HTLV1_hbz Q2Q067] interacts with 3 human partners:{P10276;P62508;P19793}
	Pathogen[HTLV2_rex Q85601] interacts with 3 human partners:{P10276;P62508;P19793}
	Pathogen[HTLV1_tax P14079] interacts with 3 human partners:{P10276;P62508;P19793}
	Pathogen[HTLV2_gag P03346] interacts with 4 human partners:{P10276;P62508;P19793;P10826}
	Pathogen[HTLV2_env P03383] interacts with 4 human partners:{P10276;P62508;P19793;P13631}
	Pathogen[HTLV2_tax2 P03410] interacts with 3 human partners:{P10276;P62508;P19793}
	Pathogen[HTLV1_env P14075] interacts with 4 human partners:{P10276;P62508;P19793;P13631}
	Pathogen[HTLV1_rex P0C206] interacts with 3 human partners:{P10276;P62508;P19793}
	Pathogen[HTLV2_pol P03363] interacts with 4 human partners:{P10276;P62508;P19793;P10826}
[Cluster 154]GO:0004748+F	molecular_function	[name] ribonucleoside-diphosphate reductase activity	[def] "Catalysis of the reaction
	Pathogen[HTLV1_hbz Q2Q067] interacts with 3 human partners:{P31350;Q7LG56;P23921}
	Pathogen[HTLV2_rex Q85601] interacts with 3 human partners:{P31350;Q7LG56;P23921}
	Pathogen[HTLV1_tax P14079] interacts with 3 human partners:{P31350;Q7LG56;P23921}
	Pathogen[HTLV2_gag P03346] interacts with 3 human partners:{P31350;Q7LG56;P23921}
	Pathogen[HTLV2_env P03383] interacts with 3 human partners:{P31350;Q7LG56;P23921}
	Pathogen[HTLV2_tax2 P03410] interacts with 3 human partners:{P31350;Q7LG56;P23921}
	Pathogen[HTLV1_env P14075] interacts with 2 human partners:{P31350;P23921}
	Pathogen[HTLV1_rex P0C206] interacts with 3 human partners:{P31350;Q7LG56;P23921}
	Pathogen[HTLV2_pol P03363] interacts with 3 human partners:{P31350;Q7LG56;P23921}
[Cluster 155]GO:0030292+F	molecular_function	[name] protein tyrosine kinase inhibitor activity	[def] "Stops, prevents or reduces the activity of a protein tyrosine kinase." [GOC
	Pathogen[HTLV1_hbz Q2Q067] interacts with 3 human partners:{O95684;P63244;Q9P2D0}
	Pathogen[HTLV2_rex Q85601] interacts with 3 human partners:{O95684;P63244;Q9P2D0}
	Pathogen[HTLV1_tax P14079] interacts with 3 human partners:{O95684;P63244;Q9P2D0}
	Pathogen[HTLV2_gag P03346] interacts with 3 human partners:{O95684;P63244;Q9P2D0}
	Pathogen[HTLV2_env P03383] interacts with 3 human partners:{O95684;P63244;Q9P2D0}
	Pathogen[HTLV2_tax2 P03410] interacts with 3 human partners:{O95684;P63244;Q9P2D0}
	Pathogen[HTLV1_env P14075] interacts with 3 human partners:{O95684;P63244;Q9P2D0}
	Pathogen[HTLV1_rex P0C206] interacts with 3 human partners:{O95684;P63244;Q9P2D0}
	Pathogen[HTLV2_pol P03363] interacts with 3 human partners:{O95684;P63244;Q9P2D0}
[Cluster 156]GO:0070699+F	molecular_function	[name] type II activin receptor binding	[def] "Interacting selectively and non-covalently with a type II activin receptor." [GOC
	Pathogen[HTLV1_hbz Q2Q067] interacts with 1 human partners:{Q86UL8}
	Pathogen[HTLV2_rex Q85601] interacts with 1 human partners:{Q86UL8}
	Pathogen[HTLV1_tax P14079] interacts with 1 human partners:{Q86UL8}
	Pathogen[HTLV2_gag P03346] interacts with 1 human partners:{Q86UL8}
	Pathogen[HTLV2_env P03383] interacts with 1 human partners:{Q86UL8}
	Pathogen[HTLV2_tax2 P03410] interacts with 1 human partners:{Q86UL8}
	Pathogen[HTLV1_env P14075] interacts with 1 human partners:{Q86UL8}
	Pathogen[HTLV1_rex P0C206] interacts with 1 human partners:{Q86UL8}
	Pathogen[HTLV2_pol P03363] interacts with 1 human partners:{Q86UL8}
[Cluster 157]GO:0060001+F	molecular_function	[name] minus-end directed microfilament motor activity	[def] "Catalysis of movement along a microfilament towards the minus end, coupled to the hydrolysis of a nucleoside triphosphate (usually ATP). The minus end of an actin filament is the end that does not preferentially add actin monomers." [GOC
	Pathogen[HTLV1_hbz Q2Q067] interacts with 1 human partners:{Q9UM54}
	Pathogen[HTLV2_rex Q85601] interacts with 1 human partners:{Q9UM54}
	Pathogen[HTLV1_tax P14079] interacts with 1 human partners:{Q9UM54}
	Pathogen[HTLV2_gag P03346] interacts with 1 human partners:{Q9UM54}
	Pathogen[HTLV2_env P03383] interacts with 1 human partners:{Q9UM54}
	Pathogen[HTLV2_tax2 P03410] interacts with 1 human partners:{Q9UM54}
	Pathogen[HTLV1_env P14075] interacts with 1 human partners:{Q9UM54}
	Pathogen[HTLV1_rex P0C206] interacts with 1 human partners:{Q9UM54}
	Pathogen[HTLV2_pol P03363] interacts with 1 human partners:{Q9UM54}
[Cluster 158]GO:0055105+F	molecular_function	[name] ubiquitin-protein ligase inhibitor activity	[def] "Stops, prevents or reduces the activity of a ubiquitin-protein ligase." [GOC
	Pathogen[HTLV1_hbz Q2Q067] interacts with 1 human partners:{Q8N726}
	Pathogen[HTLV2_rex Q85601] interacts with 1 human partners:{Q8N726}
	Pathogen[HTLV1_tax P14079] interacts with 1 human partners:{Q8N726}
	Pathogen[HTLV2_gag P03346] interacts with 1 human partners:{Q8N726}
	Pathogen[HTLV2_env P03383] interacts with 1 human partners:{Q8N726}
	Pathogen[HTLV2_tax2 P03410] interacts with 1 human partners:{Q8N726}
	Pathogen[HTLV1_env P14075] interacts with 1 human partners:{Q8N726}
	Pathogen[HTLV1_rex P0C206] interacts with 1 human partners:{Q8N726}
	Pathogen[HTLV2_pol P03363] interacts with 1 human partners:{Q8N726}
[Cluster 159]GO:0071535+F	molecular_function	[name] RING-like zinc finger domain binding	[def] "Interacting selectively and non-covalently with a RING-like zinc finger domain domain of a protein. The RING-like domain is a zinc finger domain that is related to the C3HC4 RING finger domain." [GOC
	Pathogen[HTLV1_hbz Q2Q067] interacts with 3 human partners:{Q99496;P35226;P63279}
	Pathogen[HTLV2_rex Q85601] interacts with 3 human partners:{Q99496;P35226;P63279}
	Pathogen[HTLV1_tax P14079] interacts with 3 human partners:{Q99496;P35226;P63279}
	Pathogen[HTLV2_gag P03346] interacts with 3 human partners:{Q99496;P35226;P63279}
	Pathogen[HTLV2_env P03383] interacts with 3 human partners:{Q99496;P35226;P63279}
	Pathogen[HTLV2_tax2 P03410] interacts with 3 human partners:{Q99496;P35226;P63279}
	Pathogen[HTLV1_env P14075] interacts with 3 human partners:{Q99496;P35226;P63279}
	Pathogen[HTLV1_rex P0C206] interacts with 2 human partners:{Q99496;P35226}
	Pathogen[HTLV2_pol P03363] interacts with 3 human partners:{Q99496;P35226;P63279}
[Cluster 160]GO:0032407+F	molecular_function	[name] MutSalpha complex binding	[def] "Interacting selectively and non-covalently with the mismatch repair complex MutSalpha." [GOC
	Pathogen[HTLV1_hbz Q2Q067] interacts with 9 human partners:{Q13670;P40692;O95744;P54278;A4D2B8;Q9UHC1;Q13535;Q9NSU2;Q9UIF7}
	Pathogen[HTLV2_rex Q85601] interacts with 8 human partners:{Q13670;P40692;O95744;P54278;A4D2B8;Q9UHC1;Q13535;Q9UIF7}
	Pathogen[HTLV1_tax P14079] interacts with 5 human partners:{Q13670;P40692;Q9UHC1;Q13535;Q9UIF7}
	Pathogen[HTLV2_gag P03346] interacts with 11 human partners:{Q13670;P40692;O95744;P54278;A4D2B8;Q9UHC1;Q13535;P54277;A8MQ11;Q9NSU2;Q9UIF7}
	Pathogen[HTLV2_env P03383] interacts with 3 human partners:{Q13670;Q13535;Q9UIF7}
	Pathogen[HTLV2_tax2 P03410] interacts with 9 human partners:{Q13670;P40692;O95744;P54278;A4D2B8;Q9UHC1;Q13535;Q9NSU2;Q9UIF7}
	Pathogen[HTLV1_env P14075] interacts with 1 human partners:{Q13535}
	Pathogen[HTLV1_rex P0C206] interacts with 7 human partners:{Q13670;P40692;P54278;Q9UHC1;Q13535;Q9NSU2;Q9UIF7}
	Pathogen[HTLV2_pol P03363] interacts with 11 human partners:{Q13670;P40692;O95744;P54278;A4D2B8;Q9UHC1;Q13535;P54277;A8MQ11;Q9NSU2;Q9UIF7}
[Cluster 161]GO:0005168+F	molecular_function	[name] neurotrophin TRKA receptor binding	[def] "Interacting selectively and non-covalently with the neurotrophin TRKA receptor." [GOC
	Pathogen[HTLV1_hbz Q2Q067] interacts with 4 human partners:{P27986;P29353;P62993;P19174}
	Pathogen[HTLV2_rex Q85601] interacts with 4 human partners:{P27986;P29353;P62993;P19174}
	Pathogen[HTLV1_tax P14079] interacts with 3 human partners:{P29353;P62993;P19174}
	Pathogen[HTLV2_gag P03346] interacts with 4 human partners:{P27986;P29353;P62993;P19174}
	Pathogen[HTLV2_env P03383] interacts with 4 human partners:{P27986;P29353;P62993;P19174}
	Pathogen[HTLV2_tax2 P03410] interacts with 4 human partners:{P27986;P29353;P62993;P19174}
	Pathogen[HTLV1_env P14075] interacts with 4 human partners:{P27986;P29353;P62993;P19174}
	Pathogen[HTLV1_rex P0C206] interacts with 4 human partners:{P27986;P29353;P62993;P19174}
	Pathogen[HTLV2_pol P03363] interacts with 4 human partners:{P27986;P29353;P62993;P19174}
[Cluster 162]GO:0005109+F	molecular_function	[name] frizzled binding	[def] "Interacting selectively and non-covalently with the frizzled (fz) receptor." [GOC
	Pathogen[HTLV1_hbz Q2Q067] interacts with 5 human partners:{O14641;O00560;Q5TCQ9;Q92997;O14640}
	Pathogen[HTLV2_rex Q85601] interacts with 6 human partners:{O14641;O00560;Q5TCQ9;Q92997;Q9HD26;O14640}
	Pathogen[HTLV1_tax P14079] interacts with 5 human partners:{O14641;O00560;Q92997;Q9HD26;O14640}
	Pathogen[HTLV2_gag P03346] interacts with 7 human partners:{O14641;O00560;Q5TCQ9;Q92997;P04628;Q9HD26;O14640}
	Pathogen[HTLV2_env P03383] interacts with 7 human partners:{O14641;O00560;Q5TCQ9;Q92997;P56704;Q9HD26;O14640}
	Pathogen[HTLV2_tax2 P03410] interacts with 6 human partners:{O14641;O00560;Q5TCQ9;Q92997;Q9HD26;O14640}
	Pathogen[HTLV1_env P14075] interacts with 8 human partners:{O14641;O00560;Q5TCQ9;Q92997;P04628;P56704;Q9HD26;O14640}
	Pathogen[HTLV1_rex P0C206] interacts with 5 human partners:{O00560;Q5TCQ9;Q92997;Q9HD26;O14640}
	Pathogen[HTLV2_pol P03363] interacts with 7 human partners:{O14641;O00560;Q5TCQ9;Q92997;P04628;Q9HD26;O14640}
[Cluster 163]GO:0016810+F	molecular_function	[name] hydrolase activity, acting on carbon-nitrogen (but not peptide) bonds	[def] "Catalysis of the hydrolysis of any carbon-nitrogen bond, C-N, with the exception of peptide bonds." [GOC
	Pathogen[HTLV1_hbz Q2Q067] interacts with 5 human partners:{Q14117;Q14195;Q16555;Q14194;O14531}
	Pathogen[HTLV2_rex Q85601] interacts with 5 human partners:{Q14117;Q14195;Q16555;Q14194;O14531}
	Pathogen[HTLV1_tax P14079] interacts with 2 human partners:{Q16555;Q14194}
	Pathogen[HTLV2_gag P03346] interacts with 10 human partners:{Q14117;P32321;Q9BPU6;Q96NU7;Q14195;A8MPS7;Q9UBR1;Q16555;Q14194;O14531}
	Pathogen[HTLV2_env P03383] interacts with 1 human partners:{Q14194}
	Pathogen[HTLV2_tax2 P03410] interacts with 5 human partners:{Q14117;Q14195;Q16555;Q14194;O14531}
	Pathogen[HTLV1_env P14075] interacts with 1 human partners:{Q14194}
	Pathogen[HTLV1_rex P0C206] interacts with 5 human partners:{Q14117;Q14195;Q16555;Q14194;O14531}
	Pathogen[HTLV2_pol P03363] interacts with 9 human partners:{Q14117;Q9BPU6;Q96NU7;Q14195;A8MPS7;Q9UBR1;Q16555;Q14194;O14531}
[Cluster 164]GO:0005089+F	molecular_function	[name] Rho guanyl-nucleotide exchange factor activity	[def] "Stimulates the exchange of guanyl nucleotides associated with a GTPase of the Rho family. Under normal cellular physiological conditions, the concentration of GTP is higher than that of GDP, favoring the replacement of GDP by GTP in association with the GTPase." [GOC
	Pathogen[HTLV1_hbz Q2Q067] interacts with 25 human partners:{Q9H8V3;O60229;Q9NZN5;Q15052;Q14155;Q6ZNL6;O94989;Q9NR80;P52735;Q5VV41;O43307;O94887;Q5JSL3;Q9UKW4;Q96N96;Q92974;Q008S8;Q8IVF5;P15498;O15085;Q12802;Q9BZ29;Q3KR16;Q6ZV73;Q6XZF7}
	Pathogen[HTLV2_rex Q85601] interacts with 23 human partners:{Q9H8V3;O60229;Q9NZN5;Q15052;Q14155;Q6ZNL6;Q9NR80;P52735;Q5VV41;O94887;Q5JSL3;Q9UKW4;Q96N96;Q92974;Q008S8;Q8IVF5;P15498;O15085;Q12802;Q9BZ29;Q3KR16;Q6ZV73;Q6XZF7}
	Pathogen[HTLV1_tax P14079] interacts with 23 human partners:{Q9H8V3;O60229;Q9NZN5;Q15052;Q14155;Q6ZNL6;Q9NR80;P52735;O94887;Q5JSL3;Q9UKW4;Q96N96;Q92974;Q8IVF5;Q96BY6;P15498;O15085;Q5VST9;Q9BZ29;Q3KR16;P10911;Q6ZV73;Q6XZF7}
	Pathogen[HTLV2_gag P03346] interacts with 45 human partners:{Q9H8V3;O60229;Q9NZN5;Q92888;Q15052;Q8IW93;Q14155;Q8TER5;Q6ZNL6;Q9H7P9;O94989;Q9NR80;P52735;Q5VV41;O43307;Q9Y4F1;A1L390;O94887;Q5JSL3;Q96M96;Q9UKW4;Q96N96;Q92974;P98174;Q8N5V2;Q008S8;A1IGU5;Q9NR81;Q13009;Q8IVF5;Q96BY6;P15498;Q12774;Q96DR7;O75962;O15085;Q5VST9;Q12802;Q9BZ29;Q8N4T4;Q3KR16;P10911;Q6ZV73;Q6XZF7;Q9NXL2}
	Pathogen[HTLV2_env P03383] interacts with 11 human partners:{Q9H8V3;O60229;Q9NZN5;Q15052;Q14155;Q5JSL3;Q9UKW4;Q8IVF5;P15498;O15085;Q6XZF7}
	Pathogen[HTLV2_tax2 P03410] interacts with 28 human partners:{Q9H8V3;O60229;Q9NZN5;Q15052;Q14155;Q6ZNL6;O94989;Q9NR80;P52735;Q5VV41;O43307;O94887;Q5JSL3;Q9UKW4;Q96N96;Q92974;Q008S8;Q8IVF5;Q96BY6;P15498;O15085;Q5VST9;Q12802;Q9BZ29;Q3KR16;P10911;Q6ZV73;Q6XZF7}
	Pathogen[HTLV1_env P14075] interacts with 11 human partners:{Q9H8V3;O60229;Q9NZN5;Q15052;Q14155;Q5JSL3;Q9UKW4;Q8IVF5;P15498;O15085;Q6XZF7}
	Pathogen[HTLV1_rex P0C206] interacts with 23 human partners:{Q9H8V3;O60229;Q9NZN5;Q15052;Q14155;Q6ZNL6;Q9NR80;P52735;Q5VV41;O94887;Q5JSL3;Q9UKW4;Q96N96;Q92974;Q008S8;Q8IVF5;P15498;O15085;Q12802;Q9BZ29;Q3KR16;Q6ZV73;Q6XZF7}
	Pathogen[HTLV2_pol P03363] interacts with 45 human partners:{Q9H8V3;O60229;Q9NZN5;Q92888;Q15052;Q8IW93;Q14155;Q8TER5;Q6ZNL6;Q9H7P9;O94989;Q9NR80;P52735;Q5VV41;O43307;Q9Y4F1;A1L390;O94887;Q5JSL3;Q96M96;Q9UKW4;Q96N96;Q92974;P98174;Q8N5V2;Q008S8;A1IGU5;Q9NR81;Q13009;Q8IVF5;Q96BY6;P15498;Q12774;Q96DR7;O75962;O15085;Q5VST9;Q12802;Q9BZ29;Q8N4T4;Q3KR16;P10911;Q6ZV73;Q6XZF7;Q9NXL2}
[Cluster 165]GO:0004860+F	molecular_function	[name] protein kinase inhibitor activity	[def] "Stops, prevents or reduces the activity of a protein kinase, an enzyme which phosphorylates a protein." [GOC
	Pathogen[HTLV1_hbz Q2Q067] interacts with 12 human partners:{Q96RU7;P38936;P49918;Q92519;Q9UQF2;Q9H2K8;Q96RU8;P46527;Q9NS73;Q9H4A3;O14543;O15524}
	Pathogen[HTLV2_rex Q85601] interacts with 12 human partners:{Q96RU7;P38936;P49918;Q92519;Q9UQF2;Q9H2K8;Q96RU8;P46527;Q9NS73;Q9H4A3;Q9H875;O15524}
	Pathogen[HTLV1_tax P14079] interacts with 11 human partners:{Q96RU7;P38936;P49918;Q92519;Q9H2K8;Q96RU8;P46527;Q9NS73;Q9H4A3;O14543;O15524}
	Pathogen[HTLV2_gag P03346] interacts with 22 human partners:{Q96RU7;O60239;Q9C010;P38936;P49918;Q13217;Q92519;Q9UQF2;Q9H2K8;Q9Y2B9;Q96RU8;P61925;P46527;Q9NS73;Q9H4A3;O60234;Q9UD71;O14543;Q9H875;Q7Z7J9;O15524;Q96S95}
	Pathogen[HTLV2_env P03383] interacts with 6 human partners:{P38936;P49918;Q9H2K8;P46527;Q9H4A3;O15524}
	Pathogen[HTLV2_tax2 P03410] interacts with 12 human partners:{Q96RU7;P38936;P49918;Q92519;Q9UQF2;Q9H2K8;Q96RU8;P46527;Q9NS73;Q9H4A3;Q9H875;O15524}
	Pathogen[HTLV1_env P14075] interacts with 5 human partners:{P38936;P49918;Q9H2K8;P46527;O15524}
	Pathogen[HTLV1_rex P0C206] interacts with 12 human partners:{Q96RU7;P38936;P49918;Q92519;Q9UQF2;Q9H2K8;Q96RU8;P46527;Q9NS73;Q9H4A3;Q9H875;O15524}
	Pathogen[HTLV2_pol P03363] interacts with 20 human partners:{Q96RU7;O60239;P38936;P49918;Q13217;Q92519;Q9UQF2;Q9H2K8;Q96RU8;P61925;P46527;Q9NS73;Q9H4A3;O60234;Q9UD71;O14543;Q9H875;Q7Z7J9;O15524;Q96S95}
[Cluster 166]GO:0017111+F	molecular_function	[name] nucleoside-triphosphatase activity	[def] "Catalysis of the reaction
	Pathogen[HTLV1_hbz Q2Q067] interacts with 70 human partners:{Q13075;Q96TA2;P17980;P33991;O76031;Q9UN37;O43929;Q8IYT4;O15381;P62191;Q9P225;P40938;O75643;Q9Y276;Q9C0G6;P43686;Q8NE71;O43143;P33993;Q8NB90;Q9NYC9;P62333;Q15645;P62195;Q9BVQ7;Q9UJA3;Q9Y230;Q9ULI0;O75943;Q9HCN4;Q9UQ90;Q96DT5;P55072;Q8WXX0;Q9BYK8;Q9Y4W6;P53384;P40937;O15315;P35249;P36776;O75351;O75449;P35998;Q99741;O43933;Q14565;Q9Y265;P3…
	Pathogen[HTLV2_rex Q85601] interacts with 72 human partners:{Q13075;Q96TA2;P17980;P33991;O76031;Q9UN37;O43929;Q8IYT4;O15381;P62191;Q9P225;P40938;O75643;Q9Y276;Q9C0G6;P43686;Q8NE71;O43143;P33993;Q8NB90;Q9NYC9;P62333;Q15645;P62195;Q9BVQ7;Q9UJA3;Q9Y230;Q9ULI0;O75943;Q9HCN4;Q9UQ90;Q96DT5;P55072;Q8WXX0;Q9BYK8;Q9Y4W6;P53384;P40937;O15315;P35249;P36776;O75351;O75449;P35998;Q99741;O43933;Q14565;Q9Y265;P3…
	Pathogen[HTLV1_tax P14079] interacts with 71 human partners:{Q13075;Q96TA2;P17980;P33991;Q03519;O76031;Q9UN37;O43929;Q8IYT4;O15381;P62191;Q9P225;P40938;O75643;Q9Y276;P43686;Q8NE71;O43143;P33993;P61221;Q5T9A4;Q8NB90;P62333;Q15645;P62195;Q9BVQ7;Q9UJA3;Q9Y230;Q9ULI0;O75943;Q9HCN4;Q9UQ90;Q96DT5;P55072;Q8WXX0;Q9BYK8;Q9Y4W6;P53384;P40937;O15315;P35249;P36776;O75351;O75449;P35998;Q99741;O43933;Q9Y265;P3…
	Pathogen[HTLV2_gag P03346] interacts with 83 human partners:{Q13075;Q96TA2;P17980;P33991;A6NMB9;O76031;Q9UN37;O43929;Q8IYT4;O15381;P62191;Q9P225;P40938;O75643;Q9Y276;Q9C0G6;P43686;Q8NE71;O43143;P33993;Q5TCS8;P61221;Q5T9A4;Q8NB90;Q9NYC9;Q5HY92;P62333;Q15645;P62195;Q9BVQ7;Q9UJA3;Q9Y230;Q9ULI0;Q8TE73;O75943;Q9HCN4;Q9UQ90;Q96DT5;P55072;Q8WXX0;Q9BYK8;Q9Y4W6;P53384;P40937;O15315;Q6ZR08;P35249;P36776;O7…
	Pathogen[HTLV2_env P03383] interacts with 64 human partners:{Q13075;Q96TA2;P17980;P33991;Q03519;Q9UN37;O43929;Q8IYT4;O15381;P62191;Q9P225;P40938;O75643;Q9Y276;P43686;Q8NE71;O43143;P33993;P61221;Q03518;Q8NB90;P62333;Q15645;P62195;Q9BVQ7;Q9Y230;Q9ULI0;O75943;Q9HCN4;Q9UQ90;P55072;Q8WXX0;Q9BYK8;Q9Y4W6;P53384;P40937;O15315;P35249;P36776;O75351;Q9NVI7;O75449;P35998;Q99741;O43933;Q9Y265;P35250;Q8N3C0;P6…
	Pathogen[HTLV2_tax2 P03410] interacts with 77 human partners:{Q13075;Q96TA2;P17980;P33991;Q03519;O76031;Q9UN37;O43929;Q8IYT4;O15381;P62191;Q9P225;P40938;O75643;Q9Y276;Q9C0G6;P43686;Q8NE71;O43143;P33993;P61221;Q5T9A4;Q8NB90;Q9NYC9;P62333;Q15645;P62195;Q9BVQ7;Q9UJA3;Q9Y230;Q9ULI0;O75943;Q9HCN4;Q9UQ90;Q96DT5;P55072;Q8WXX0;Q9BYK8;Q9Y4W6;P53384;P40937;O15315;P35249;P36776;O75351;O75449;P35998;Q99741;O…
	Pathogen[HTLV1_env P14075] interacts with 58 human partners:{Q13075;Q96TA2;P17980;P33991;Q03519;Q9UN37;O43929;O15381;P62191;Q9P225;P40938;O75643;Q9Y276;P43686;Q8NE71;O43143;P33993;Q03518;Q8NB90;P62333;Q15645;P62195;Q9BVQ7;Q9Y230;Q9ULI0;O75943;Q9HCN4;Q9UQ90;P55072;Q8WXX0;Q9BYK8;Q9Y4W6;P53384;P40937;O15315;P35249;P36776;O75351;O75449;P35998;Q99741;O43933;Q9Y265;P35250;Q06609;Q9BW62;P38935;P46459;Q1…
	Pathogen[HTLV1_rex P0C206] interacts with 75 human partners:{Q13075;Q96TA2;P17980;P33991;Q03519;O76031;Q9UN37;O43929;Q8IYT4;O15381;P62191;Q9P225;P40938;O75643;Q9Y276;Q9C0G6;P43686;Q8NE71;O43143;P33993;P61221;Q8NB90;Q9NYC9;P62333;Q15645;P62195;Q9BVQ7;Q9UJA3;Q9Y230;Q9ULI0;O75943;Q9HCN4;Q9UQ90;Q96DT5;P55072;Q8WXX0;Q9BYK8;Q9Y4W6;P53384;P40937;O15315;P35249;P36776;O75351;O75449;P35998;Q99741;O43933;Q1…
	Pathogen[HTLV2_pol P03363] interacts with 82 human partners:{Q13075;Q96TA2;P17980;P33991;A6NMB9;O76031;Q9UN37;O43929;Q8IYT4;O15381;P62191;Q9P225;P40938;O75643;Q9Y276;Q9C0G6;P43686;Q8NE71;O43143;P33993;Q5TCS8;P61221;Q5T9A4;Q8NB90;Q9NYC9;Q5HY92;P62333;Q15645;P62195;Q9BVQ7;Q9Y230;Q9ULI0;Q8TE73;O75943;Q9HCN4;Q9UQ90;Q96DT5;P55072;Q8WXX0;Q9BYK8;Q9Y4W6;P53384;P40937;O15315;Q6ZR08;P35249;P36776;O75351;O7…
[Cluster 167]GO:0004705+F	molecular_function	[name] JUN kinase activity	[def] "Catalysis of the reaction
	Pathogen[HTLV1_hbz Q2Q067] interacts with 3 human partners:{P45983;P53779;P45984}
	Pathogen[HTLV2_rex Q85601] interacts with 3 human partners:{P45983;P53779;P45984}
	Pathogen[HTLV1_tax P14079] interacts with 3 human partners:{P45983;P53779;P45984}
	Pathogen[HTLV2_gag P03346] interacts with 3 human partners:{P45983;P53779;P45984}
	Pathogen[HTLV2_env P03383] interacts with 3 human partners:{P45983;P53779;P45984}
	Pathogen[HTLV2_tax2 P03410] interacts with 3 human partners:{P45983;P53779;P45984}
	Pathogen[HTLV1_env P14075] interacts with 3 human partners:{P45983;P53779;P45984}
	Pathogen[HTLV1_rex P0C206] interacts with 3 human partners:{P45983;P53779;P45984}
	Pathogen[HTLV2_pol P03363] interacts with 3 human partners:{P45983;P53779;P45984}
[Cluster 168]GO:0005499+F	molecular_function	[name] vitamin D binding	[def] "Interacting selectively and non-covalently with vitamin D, any of a group of related, fat-soluble compounds that are derived from delta-5,7 steroids and play a central role in calcium metabolism. Specific forms of vitamin D include calciferol (ergocalciferol_ vitamin D2) and cholecalciferol (calciol_ vitamin D3)." [CHEBI
	Pathogen[HTLV1_hbz Q2Q067] interacts with 1 human partners:{P78411}
	Pathogen[HTLV2_rex Q85601] interacts with 1 human partners:{P78411}
	Pathogen[HTLV1_tax P14079] interacts with 1 human partners:{P78411}
	Pathogen[HTLV2_gag P03346] interacts with 2 human partners:{P05937;P78411}
	Pathogen[HTLV2_env P03383] interacts with 1 human partners:{P78411}
	Pathogen[HTLV2_tax2 P03410] interacts with 1 human partners:{P78411}
	Pathogen[HTLV1_env P14075] interacts with 1 human partners:{P78411}
	Pathogen[HTLV1_rex P0C206] interacts with 1 human partners:{P78411}
	Pathogen[HTLV2_pol P03363] interacts with 2 human partners:{P05937;P78411}
[Cluster 169]GO:0004131+F	molecular_function	[name] cytosine deaminase activity	[def] "Catalysis of the reaction
	Pathogen[HTLV1_hbz Q2Q067] interacts with 1 human partners:{Q9NQ94}
	Pathogen[HTLV2_rex Q85601] interacts with 1 human partners:{Q9NQ94}
	Pathogen[HTLV1_tax P14079] interacts with 1 human partners:{Q9NQ94}
	Pathogen[HTLV2_gag P03346] interacts with 1 human partners:{Q9NQ94}
	Pathogen[HTLV2_env P03383] interacts with 1 human partners:{Q9NQ94}
	Pathogen[HTLV2_tax2 P03410] interacts with 1 human partners:{Q9NQ94}
	Pathogen[HTLV1_env P14075] interacts with 1 human partners:{Q9NQ94}
	Pathogen[HTLV1_rex P0C206] interacts with 1 human partners:{Q9NQ94}
	Pathogen[HTLV2_pol P03363] interacts with 1 human partners:{Q9NQ94}
[Cluster 170]GO:0016005+F	molecular_function	[name] phospholipase A2 activator activity	[def] "Increases the activity of the enzyme phospholipase A2." [GOC
	Pathogen[HTLV1_hbz Q2Q067] interacts with 1 human partners:{Q9Y263}
	Pathogen[HTLV2_rex Q85601] interacts with 1 human partners:{Q9Y263}
	Pathogen[HTLV1_tax P14079] interacts with 1 human partners:{Q9Y263}
	Pathogen[HTLV2_gag P03346] interacts with 1 human partners:{Q9Y263}
	Pathogen[HTLV2_env P03383] interacts with 1 human partners:{Q9Y263}
	Pathogen[HTLV2_tax2 P03410] interacts with 1 human partners:{Q9Y263}
	Pathogen[HTLV1_env P14075] interacts with 1 human partners:{Q9Y263}
	Pathogen[HTLV1_rex P0C206] interacts with 1 human partners:{Q9Y263}
	Pathogen[HTLV2_pol P03363] interacts with 1 human partners:{Q9Y263}
[Cluster 171]GO:0004252+F	molecular_function	[name] serine-type endopeptidase activity	[def] "Catalysis of the hydrolysis of internal, alpha-peptide bonds in a polypeptide chain by a catalytic mechanism that involves a catalytic triad consisting of a serine nucleophile that is activated by a proton relay involving an acidic residue (e.g. aspartate or glutamate) and a basic residue (usually histidine)." [GOC
	Pathogen[HTLV1_hbz Q2Q067] interacts with 3 human partners:{P36776;Q86WA8;P13798}
	Pathogen[HTLV2_rex Q85601] interacts with 4 human partners:{P48147;P36776;Q86WA8;P13798}
	Pathogen[HTLV1_tax P14079] interacts with 4 human partners:{P48147;P36776;Q86WA8;P13798}
	Pathogen[HTLV2_gag P03346] interacts with 7 human partners:{P48147;O14656;P36776;Q16740;Q86WA8;P13798;P09958}
	Pathogen[HTLV2_env P03383] interacts with 4 human partners:{P36776;Q12884;Q86WA8;P09958}
	Pathogen[HTLV2_tax2 P03410] interacts with 5 human partners:{P48147;P36776;Q16740;Q86WA8;P13798}
	Pathogen[HTLV1_env P14075] interacts with 4 human partners:{P36776;Q12884;Q86WA8;P09958}
	Pathogen[HTLV1_rex P0C206] interacts with 4 human partners:{P48147;P36776;Q86WA8;P13798}
	Pathogen[HTLV2_pol P03363] interacts with 7 human partners:{P48147;O14656;P36776;Q16740;Q86WA8;P13798;P09958}
[Cluster 172]GO:0019948+F	molecular_function	[name] SUMO activating enzyme activity	[def] "Catalysis of the activation of the proteolytically processed small ubiquitin-related modifier SUMO, through the formation of an ATP-dependent high-energy thiolester bond." [GOC
	Pathogen[HTLV1_hbz Q2Q067] interacts with 2 human partners:{Q9UBE0;Q9UBT2}
	Pathogen[HTLV2_rex Q85601] interacts with 2 human partners:{Q9UBE0;Q9UBT2}
	Pathogen[HTLV1_tax P14079] interacts with 2 human partners:{Q9UBE0;Q9UBT2}
	Pathogen[HTLV2_gag P03346] interacts with 2 human partners:{Q9UBE0;Q9UBT2}
	Pathogen[HTLV2_env P03383] interacts with 2 human partners:{Q9UBE0;Q9UBT2}
	Pathogen[HTLV2_tax2 P03410] interacts with 2 human partners:{Q9UBE0;Q9UBT2}
	Pathogen[HTLV1_env P14075] interacts with 2 human partners:{Q9UBE0;Q9UBT2}
	Pathogen[HTLV1_rex P0C206] interacts with 2 human partners:{Q9UBE0;Q9UBT2}
	Pathogen[HTLV2_pol P03363] interacts with 2 human partners:{Q9UBE0;Q9UBT2}
[Cluster 173]GO:0046875+F	molecular_function	[name] ephrin receptor binding	[def] "Interacting selectively and non-covalently with an ephrin receptor." [GOC
	Pathogen[HTLV1_hbz Q2Q067] interacts with 9 human partners:{O00560;P06241;O43166;P12931;Q92625;P29353;P22681;P62993;P46108}
	Pathogen[HTLV2_rex Q85601] interacts with 10 human partners:{P18031;O00560;P06241;O43166;P12931;Q92625;P29353;P22681;P62993;P46108}
	Pathogen[HTLV1_tax P14079] interacts with 9 human partners:{P18031;O00560;P06241;O43166;P12931;Q92625;P29353;P62993;P46108}
	Pathogen[HTLV2_gag P03346] interacts with 12 human partners:{P18031;O00560;Q7Z6G8;P06241;Q13009;O43166;P12931;Q92625;P29353;P22681;P62993;P46108}
	Pathogen[HTLV2_env P03383] interacts with 8 human partners:{O00560;P06241;O43166;P12931;Q92625;P29353;P62993;P46108}
	Pathogen[HTLV2_tax2 P03410] interacts with 10 human partners:{P18031;O00560;P06241;O43166;P12931;Q92625;P29353;P22681;P62993;P46108}
	Pathogen[HTLV1_env P14075] interacts with 7 human partners:{O00560;P06241;O43166;P12931;P29353;P62993;P46108}
	Pathogen[HTLV1_rex P0C206] interacts with 9 human partners:{P18031;O00560;P06241;O43166;P12931;Q92625;P29353;P62993;P46108}
	Pathogen[HTLV2_pol P03363] interacts with 10 human partners:{O00560;Q7Z6G8;P06241;Q13009;O43166;P12931;Q92625;P29353;P62993;P46108}
[Cluster 174]GO:0008113+F	molecular_function	[name] peptide-methionine-(S)-S-oxide reductase activity	[def] "Catalysis of the reactions
	Pathogen[HTLV1_hbz Q2Q067] interacts with 1 human partners:{Q99757}
	Pathogen[HTLV2_rex Q85601] interacts with 1 human partners:{Q99757}
	Pathogen[HTLV1_tax P14079] interacts with 1 human partners:{Q99757}
	Pathogen[HTLV2_gag P03346] interacts with 2 human partners:{Q99757;Q9UJ68}
	Pathogen[HTLV2_env P03383] interacts with 1 human partners:{Q99757}
	Pathogen[HTLV2_tax2 P03410] interacts with 2 human partners:{Q99757;Q9UJ68}
	Pathogen[HTLV1_env P14075] interacts with 1 human partners:{Q99757}
	Pathogen[HTLV1_rex P0C206] interacts with 1 human partners:{Q99757}
	Pathogen[HTLV2_pol P03363] interacts with 2 human partners:{Q99757;Q9UJ68}
[Cluster 175]GO:0000975+F	molecular_function	[name] regulatory region DNA binding	[def] "Interacting selectively and non-covalently with a DNA region that regulates a DNA-based process. Such processes include transcription, DNA replication, and DNA repair." [GOC
	Pathogen[HTLV1_hbz Q2Q067] interacts with 12 human partners:{Q00978;P52926;Q01196;P19838;P10914;Q14653;Q15306;Q02556;O14896;P14316;Q92985;Q13568}
	Pathogen[HTLV2_rex Q85601] interacts with 12 human partners:{Q00978;P52926;Q01196;P19838;P10914;Q14653;Q15306;Q02556;O14896;P14316;Q92985;Q13568}
	Pathogen[HTLV1_tax P14079] interacts with 11 human partners:{Q00978;P52926;Q01196;P10914;Q14653;Q15306;Q02556;O14896;P14316;Q92985;Q13568}
	Pathogen[HTLV2_gag P03346] interacts with 12 human partners:{Q00978;P52926;Q01196;P19838;P10914;Q14653;Q15306;Q02556;O14896;P14316;Q92985;Q13568}
	Pathogen[HTLV2_env P03383] interacts with 12 human partners:{Q00978;P52926;Q01196;P19838;P10914;Q14653;Q15306;Q02556;O14896;P14316;Q92985;Q13568}
	Pathogen[HTLV2_tax2 P03410] interacts with 12 human partners:{Q00978;P52926;Q01196;P19838;P10914;Q14653;Q15306;Q02556;O14896;P14316;Q92985;Q13568}
	Pathogen[HTLV1_env P14075] interacts with 11 human partners:{Q00978;Q01196;P19838;P10914;Q14653;Q15306;Q02556;O14896;P14316;Q92985;Q13568}
	Pathogen[HTLV1_rex P0C206] interacts with 12 human partners:{Q00978;P52926;Q01196;P19838;P10914;Q14653;Q15306;Q02556;O14896;P14316;Q92985;Q13568}
	Pathogen[HTLV2_pol P03363] interacts with 12 human partners:{Q00978;P52926;Q01196;P19838;P10914;Q14653;Q15306;Q02556;O14896;P14316;Q92985;Q13568}
[Cluster 176]GO:0004298+F	molecular_function	[name] threonine-type endopeptidase activity	[def] "Catalysis of the hydrolysis of internal peptide bonds in a polypeptide chain by a mechanism in which the hydroxyl group of a threonine residue at the active center acts as a nucleophile." [GOC
	Pathogen[HTLV1_hbz Q2Q067] interacts with 19 human partners:{P25786;P28072;P28065;P25789;P40306;P28066;P20618;P49720;P60900;P28070;Q8TAA3;P25788;Q99436;P28074;P49721;A5LHX3;O14818;P25787;P28062}
	Pathogen[HTLV2_rex Q85601] interacts with 19 human partners:{P25786;P28072;P28065;P25789;P40306;P28066;P20618;P49720;P60900;P28070;Q8TAA3;P25788;Q99436;P28074;P49721;A5LHX3;O14818;P25787;P28062}
	Pathogen[HTLV1_tax P14079] interacts with 16 human partners:{P28072;P28065;P40306;P28066;P20618;P49720;P60900;Q8TAA3;P25788;Q99436;P28074;P49721;A5LHX3;O14818;P25787;P28062}
	Pathogen[HTLV2_gag P03346] interacts with 20 human partners:{P25786;P28072;P28065;P25789;P40306;P28066;P20618;P49720;P60900;P28070;Q8TAA3;Q9H6P5;P25788;Q99436;P28074;P49721;A5LHX3;O14818;P25787;P28062}
	Pathogen[HTLV2_env P03383] interacts with 19 human partners:{P25786;P28072;P28065;P25789;P40306;P28066;P20618;P49720;P60900;P28070;Q8TAA3;P25788;Q99436;P28074;P49721;A5LHX3;O14818;P25787;P28062}
	Pathogen[HTLV2_tax2 P03410] interacts with 19 human partners:{P25786;P28072;P28065;P25789;P40306;P28066;P20618;P49720;P60900;P28070;Q8TAA3;P25788;Q99436;P28074;P49721;A5LHX3;O14818;P25787;P28062}
	Pathogen[HTLV1_env P14075] interacts with 19 human partners:{P25786;P28072;P28065;P25789;P40306;P28066;P20618;P49720;P60900;P28070;Q8TAA3;P25788;Q99436;P28074;P49721;A5LHX3;O14818;P25787;P28062}
	Pathogen[HTLV1_rex P0C206] interacts with 19 human partners:{P25786;P28072;P28065;P25789;P40306;P28066;P20618;P49720;P60900;P28070;Q8TAA3;P25788;Q99436;P28074;P49721;A5LHX3;O14818;P25787;P28062}
	Pathogen[HTLV2_pol P03363] interacts with 19 human partners:{P25786;P28072;P28065;P25789;P40306;P28066;P20618;P49720;P60900;P28070;Q8TAA3;P25788;Q99436;P28074;P49721;A5LHX3;O14818;P25787;P28062}
[Cluster 177]GO:0003747+F	molecular_function	[name] translation release factor activity	[def] "Involved in catalyzing the release of a nascent polypeptide chain from a ribosome." [ISBN
	Pathogen[HTLV1_hbz Q2Q067] interacts with 2 human partners:{P15170;P62495}
	Pathogen[HTLV2_rex Q85601] interacts with 2 human partners:{P15170;P62495}
	Pathogen[HTLV1_tax P14079] interacts with 2 human partners:{P15170;P62495}
	Pathogen[HTLV2_gag P03346] interacts with 5 human partners:{Q9UGC7;O75570;P15170;P62495;Q9H3J6}
	Pathogen[HTLV2_env P03383] interacts with 1 human partners:{P62495}
	Pathogen[HTLV2_tax2 P03410] interacts with 2 human partners:{P15170;P62495}
	Pathogen[HTLV1_env P14075] interacts with 1 human partners:{P62495}
	Pathogen[HTLV1_rex P0C206] interacts with 2 human partners:{P15170;P62495}
	Pathogen[HTLV2_pol P03363] interacts with 3 human partners:{P15170;P62495;Q9H3J6}
[Cluster 178]GO:0005216+F	molecular_function	[name] ion channel activity	[def] "Catalysis of facilitated diffusion of an ion (by an energy-independent process) by passage through a transmembrane aqueous pore or channel without evidence for a carrier-mediated mechanism." [GOC
	Pathogen[HTLV1_hbz Q2Q067] interacts with 2 human partners:{O00305;P54284}
	Pathogen[HTLV2_rex Q85601] interacts with 2 human partners:{O00305;P54284}
	Pathogen[HTLV1_tax P14079] interacts with 2 human partners:{O00305;P54284}
	Pathogen[HTLV2_gag P03346] interacts with 4 human partners:{Q02641;Q08289;O00305;P54284}
	Pathogen[HTLV2_env P03383] interacts with 1 human partners:{O00305}
	Pathogen[HTLV2_tax2 P03410] interacts with 2 human partners:{O00305;P54284}
	Pathogen[HTLV1_env P14075] interacts with 1 human partners:{O00305}
	Pathogen[HTLV1_rex P0C206] interacts with 2 human partners:{O00305;P54284}
	Pathogen[HTLV2_pol P03363] interacts with 4 human partners:{Q02641;Q08289;O00305;P54284}
[Cluster 179]GO:0005097+F	molecular_function	[name] Rab GTPase activator activity	[def] "Increases the rate of GTP hydrolysis by a GTPase of the Rab family." [GOC
	Pathogen[HTLV1_hbz Q2Q067] interacts with 9 human partners:{Q96DN5;P35125;P50395;Q9Y3P9;Q8N5T2;Q15334;O60447;Q96HU1;Q9NUY8}
	Pathogen[HTLV2_rex Q85601] interacts with 9 human partners:{Q96DN5;P35125;P50395;Q9Y3P9;Q8N5T2;Q15334;O60447;Q96HU1;Q9NUY8}
	Pathogen[HTLV1_tax P14079] interacts with 7 human partners:{Q96DN5;P35125;Q9Y3P9;Q8N5T2;O60447;Q96HU1;Q9NUY8}
	Pathogen[HTLV2_gag P03346] interacts with 18 human partners:{Q96DN5;Q8IYX1;Q9ULP9;P35125;P50395;Q9Y3P9;Q8N5T2;Q15042;Q9UPU7;Q9UFV1;Q15334;O60447;Q9BYX2;Q96CN4;Q92609;Q96HU1;Q96NH3;Q9NUY8}
	Pathogen[HTLV2_env P03383] interacts with 5 human partners:{Q96DN5;Q9Y3P9;O60447;Q96HU1;Q9NUY8}
	Pathogen[HTLV2_tax2 P03410] interacts with 10 human partners:{Q96DN5;P35125;P50395;Q9Y3P9;Q8N5T2;Q15042;Q15334;O60447;Q96HU1;Q9NUY8}
	Pathogen[HTLV1_env P14075] interacts with 4 human partners:{Q96DN5;Q9Y3P9;O60447;Q96HU1}
	Pathogen[HTLV1_rex P0C206] interacts with 9 human partners:{Q96DN5;P35125;P50395;Q9Y3P9;Q8N5T2;Q15334;O60447;Q96HU1;Q9NUY8}
	Pathogen[HTLV2_pol P03363] interacts with 17 human partners:{Q96DN5;Q8IYX1;Q9ULP9;P35125;P50395;Q9Y3P9;Q8N5T2;Q15042;Q9UFV1;Q15334;O60447;Q9BYX2;Q96CN4;Q92609;Q96HU1;Q96NH3;Q9NUY8}
[Cluster 180]GO:0032575+F	molecular_function	[name] ATP-dependent 5'-3' RNA helicase activity	[def] "Catalysis of the reaction
	Pathogen[HTLV1_hbz Q2Q067] interacts with 1 human partners:{P38935}
	Pathogen[HTLV2_rex Q85601] interacts with 1 human partners:{P38935}
	Pathogen[HTLV1_tax P14079] interacts with 1 human partners:{P38935}
	Pathogen[HTLV2_gag P03346] interacts with 1 human partners:{P38935}
	Pathogen[HTLV2_env P03383] interacts with 1 human partners:{P38935}
	Pathogen[HTLV2_tax2 P03410] interacts with 1 human partners:{P38935}
	Pathogen[HTLV1_env P14075] interacts with 1 human partners:{P38935}
	Pathogen[HTLV1_rex P0C206] interacts with 1 human partners:{P38935}
	Pathogen[HTLV2_pol P03363] interacts with 1 human partners:{P38935}
[Cluster 181]GO:0032093+F	molecular_function	[name] SAM domain binding	[def] "Interacting selectively and non-covalently with a SAM (Sterile Alpha Motif) domain, which is a 70-amino acid protein sequence that participates in protein-protein, protein-lipid, and protein-RNA interactions and is conserved from lower to higher eukaryotes." [GOC
	Pathogen[HTLV1_hbz Q2Q067] interacts with 1 human partners:{Q9Y468}
	Pathogen[HTLV2_rex Q85601] interacts with 1 human partners:{Q9Y468}
	Pathogen[HTLV1_tax P14079] interacts with 1 human partners:{Q9Y468}
	Pathogen[HTLV2_gag P03346] interacts with 1 human partners:{Q9Y468}
	Pathogen[HTLV2_env P03383] interacts with 1 human partners:{Q9Y468}
	Pathogen[HTLV2_tax2 P03410] interacts with 1 human partners:{Q9Y468}
	Pathogen[HTLV1_env P14075] interacts with 1 human partners:{Q9Y468}
	Pathogen[HTLV1_rex P0C206] interacts with 1 human partners:{Q9Y468}
	Pathogen[HTLV2_pol P03363] interacts with 1 human partners:{Q9Y468}
[Cluster 182]GO:0043014+F	molecular_function	[name] alpha-tubulin binding	[def] "Interacting selectively and non-covalently with the microtubule constituent protein alpha-tubulin." [GOC
	Pathogen[HTLV1_hbz Q2Q067] interacts with 12 human partners:{Q9UBN7;Q9H0H5;Q8NCR6;Q9ULG1;Q9GZM8;O75665;Q96BM9;P49354;Q96RK4;Q9NVJ2;Q9UBP0;P56559}
	Pathogen[HTLV2_rex Q85601] interacts with 12 human partners:{Q9UBN7;Q9H0H5;Q8NCR6;Q9ULG1;Q9GZM8;O75665;Q96BM9;P49354;Q96RK4;Q9NVJ2;Q9UBP0;P56559}
	Pathogen[HTLV1_tax P14079] interacts with 11 human partners:{Q9UBN7;Q9H0H5;Q9ULG1;Q9GZM8;O75665;Q96BM9;P49354;Q96RK4;Q9NVJ2;Q9UBP0;P56559}
	Pathogen[HTLV2_gag P03346] interacts with 14 human partners:{Q9UBN7;Q9H0H5;Q8NCR6;Q9ULG1;Q9GZM8;O75665;Q96BM9;Q6VEQ5;P49354;A8K0Z3;Q96RK4;Q9NVJ2;Q9UBP0;P56559}
	Pathogen[HTLV2_env P03383] interacts with 9 human partners:{Q9UBN7;Q9ULG1;Q9GZM8;Q96BM9;P49354;Q96RK4;Q9NVJ2;Q9UBP0;P56559}
	Pathogen[HTLV2_tax2 P03410] interacts with 12 human partners:{Q9UBN7;Q9H0H5;Q8NCR6;Q9ULG1;Q9GZM8;O75665;Q96BM9;P49354;Q96RK4;Q9NVJ2;Q9UBP0;P56559}
	Pathogen[HTLV1_env P14075] interacts with 9 human partners:{Q9UBN7;Q9ULG1;Q9GZM8;Q96BM9;P49354;Q96RK4;Q9NVJ2;Q9UBP0;P56559}
	Pathogen[HTLV1_rex P0C206] interacts with 12 human partners:{Q9UBN7;Q9H0H5;Q8NCR6;Q9ULG1;Q9GZM8;O75665;Q96BM9;P49354;Q96RK4;Q9NVJ2;Q9UBP0;P56559}
	Pathogen[HTLV2_pol P03363] interacts with 14 human partners:{Q9UBN7;Q9H0H5;Q8NCR6;Q9ULG1;Q9GZM8;O75665;Q96BM9;Q6VEQ5;P49354;A8K0Z3;Q96RK4;Q9NVJ2;Q9UBP0;P56559}
[Cluster 183]GO:0030955+F	molecular_function	[name] potassium ion binding	[def] "Interacting selectively and non-covalently with potassium (K+) ions." [GOC
	Pathogen[HTLV1_hbz Q2Q067] interacts with 2 human partners:{P14618;P56524}
	Pathogen[HTLV2_rex Q85601] interacts with 1 human partners:{P56524}
	Pathogen[HTLV1_tax P14079] interacts with 2 human partners:{P14618;P56524}
	Pathogen[HTLV2_gag P03346] interacts with 3 human partners:{P14618;P56524;P30613}
	Pathogen[HTLV2_env P03383] interacts with 1 human partners:{P56524}
	Pathogen[HTLV2_tax2 P03410] interacts with 2 human partners:{P14618;P56524}
	Pathogen[HTLV1_env P14075] interacts with 1 human partners:{P56524}
	Pathogen[HTLV1_rex P0C206] interacts with 2 human partners:{P14618;P56524}
	Pathogen[HTLV2_pol P03363] interacts with 3 human partners:{P14618;P56524;P30613}
[Cluster 184]GO:0042162+F	molecular_function	[name] telomeric DNA binding	[def] "Interacting selectively and non-covalently with a telomere, a specific structure at the end of a linear chromosome required for the integrity and maintenance of the end." [GOC
	Pathogen[HTLV1_hbz Q2Q067] interacts with 10 human partners:{Q15554;P54274;O14746;Q9BSI4;Q9NYB0;Q14103;P19338;Q86US8;Q12888;P13010}
	Pathogen[HTLV2_rex Q85601] interacts with 10 human partners:{Q15554;P54274;O14746;Q9BSI4;Q9NYB0;Q14103;P19338;Q86US8;Q12888;P13010}
	Pathogen[HTLV1_tax P14079] interacts with 10 human partners:{Q15554;P54274;O14746;Q9BSI4;Q9NYB0;Q14103;P19338;Q86US8;Q12888;P13010}
	Pathogen[HTLV2_gag P03346] interacts with 11 human partners:{Q15554;P54274;O14746;Q9BSI4;Q9NYB0;Q14103;P19338;Q86US8;Q12888;Q9H611;P13010}
	Pathogen[HTLV2_env P03383] interacts with 10 human partners:{Q15554;P54274;O14746;Q9BSI4;Q9NYB0;Q14103;P19338;Q86US8;Q12888;P13010}
	Pathogen[HTLV2_tax2 P03410] interacts with 11 human partners:{Q15554;P54274;O14746;Q9BSI4;Q9NYB0;Q14103;P19338;Q86US8;Q12888;Q9H611;P13010}
	Pathogen[HTLV1_env P14075] interacts with 10 human partners:{Q15554;P54274;O14746;Q9BSI4;Q9NYB0;Q14103;P19338;Q86US8;Q12888;P13010}
	Pathogen[HTLV1_rex P0C206] interacts with 10 human partners:{Q15554;P54274;O14746;Q9BSI4;Q9NYB0;Q14103;P19338;Q86US8;Q12888;P13010}
	Pathogen[HTLV2_pol P03363] interacts with 11 human partners:{Q15554;P54274;O14746;Q9BSI4;Q9NYB0;Q14103;P19338;Q86US8;Q12888;Q9H611;P13010}
[Cluster 185]GO:0005100+F	molecular_function	[name] Rho GTPase activator activity	[def] "Increases the rate of GTP hydrolysis by a GTPase of the Rho family." [GOC
	Pathogen[HTLV1_hbz Q2Q067] interacts with 11 human partners:{O14559;Q8WWN8;O14613;Q13459;Q96P48;A1A4S6;O60890;Q9UNA1;Q13017;Q96QB1;Q9UJM3}
	Pathogen[HTLV2_rex Q85601] interacts with 12 human partners:{O14559;Q8WWN8;O14613;Q13459;P05412;Q96P48;A1A4S6;O60890;Q9UNA1;Q13017;Q96QB1;Q9UJM3}
	Pathogen[HTLV1_tax P14079] interacts with 12 human partners:{O14559;Q8WWN8;O14613;Q13459;P05412;Q96P48;A1A4S6;O60890;Q9UNA1;Q13017;Q96QB1;Q9UJM3}
	Pathogen[HTLV2_gag P03346] interacts with 16 human partners:{O14559;Q8WWN8;O14613;O43182;Q13459;Q9P107;Q9NRY4;Q5VT97;P05412;Q96P48;A1A4S6;O60890;Q9UNA1;Q13017;Q96QB1;Q9UJM3}
	Pathogen[HTLV2_env P03383] interacts with 5 human partners:{O14613;Q13459;P05412;A1A4S6;Q96QB1}
	Pathogen[HTLV2_tax2 P03410] interacts with 12 human partners:{O14559;Q8WWN8;O14613;Q13459;P05412;Q96P48;A1A4S6;O60890;Q9UNA1;Q13017;Q96QB1;Q9UJM3}
	Pathogen[HTLV1_env P14075] interacts with 4 human partners:{O14613;Q13459;P05412;A1A4S6}
	Pathogen[HTLV1_rex P0C206] interacts with 12 human partners:{O14559;Q8WWN8;O14613;Q13459;P05412;Q96P48;A1A4S6;O60890;Q9UNA1;Q13017;Q96QB1;Q9UJM3}
	Pathogen[HTLV2_pol P03363] interacts with 13 human partners:{O14559;Q8WWN8;O14613;Q13459;Q9NRY4;P05412;Q96P48;A1A4S6;O60890;Q9UNA1;Q13017;Q96QB1;Q9UJM3}
[Cluster 186]GO:0015075+F	molecular_function	[name] ion transmembrane transporter activity	[def] "Catalysis of the transfer of an ion from one side of a membrane to the other." [GOC
	Pathogen[HTLV1_hbz Q2Q067] interacts with 2 human partners:{Q14847;P06703}
	Pathogen[HTLV2_rex Q85601] interacts with 2 human partners:{Q14847;P06703}
	Pathogen[HTLV1_tax P14079] interacts with 2 human partners:{Q14847;P06703}
	Pathogen[HTLV2_gag P03346] interacts with 1 human partners:{Q14847}
	Pathogen[HTLV2_env P03383] interacts with 1 human partners:{Q14847}
	Pathogen[HTLV2_tax2 P03410] interacts with 2 human partners:{Q14847;P06703}
	Pathogen[HTLV1_env P14075] interacts with 1 human partners:{Q14847}
	Pathogen[HTLV1_rex P0C206] interacts with 2 human partners:{Q14847;P06703}
	Pathogen[HTLV2_pol P03363] interacts with 1 human partners:{Q14847}
[Cluster 187]GO:0035403+F	molecular_function	[name] histone kinase activity (H3-T6 specific)	[def] "Catalysis of the transfer of a phosphate group to the threonine-6 residue of the N-terminal tail of histone H3." [GOC
	Pathogen[HTLV1_hbz Q2Q067] interacts with 2 human partners:{P17252;P05771}
	Pathogen[HTLV2_rex Q85601] interacts with 2 human partners:{P17252;P05771}
	Pathogen[HTLV1_tax P14079] interacts with 2 human partners:{P17252;P05771}
	Pathogen[HTLV2_gag P03346] interacts with 2 human partners:{P17252;P05771}
	Pathogen[HTLV2_env P03383] interacts with 2 human partners:{P17252;P05771}
	Pathogen[HTLV2_tax2 P03410] interacts with 2 human partners:{P17252;P05771}
	Pathogen[HTLV1_env P14075] interacts with 2 human partners:{P17252;P05771}
	Pathogen[HTLV1_rex P0C206] interacts with 2 human partners:{P17252;P05771}
	Pathogen[HTLV2_pol P03363] interacts with 2 human partners:{P17252;P05771}
[Cluster 188]GO:0002039+F	molecular_function	[name] p53 binding	[def] "Interacting selectively and non-covalently with one of the p53 family of proteins." [GOC
	Pathogen[HTLV1_hbz Q2Q067] interacts with 45 human partners:{Q5VWG9;P04637;Q96S44;Q9HCK8;Q93009;P15976;Q09472;Q14694;O60341;Q15327;Q00987;Q9NXV6;Q9UER7;Q96KQ7;Q96EB6;O60285;P42858;P28360;Q8N9N5;Q92793;Q8N726;Q5VTR2;Q9H4B4;Q16594;P49841;Q12824;O15350;O15164;Q8IW41;Q9NQR1;Q8WTS6;P54132;O15169;Q96PM5;Q9H9B1;Q12888;Q9NPI1;P51532;Q00535;P10809;Q9NRG4;Q9H3D4;Q6PCD5;P21675;P61289}
	Pathogen[HTLV2_rex Q85601] interacts with 44 human partners:{Q5VWG9;P04637;Q96S44;Q9HCK8;Q93009;P15976;Q09472;Q14694;O60341;Q15327;Q00987;Q9NXV6;Q9UER7;Q96KQ7;Q96EB6;P42858;P28360;Q8N9N5;Q92793;Q8N726;Q5VTR2;Q9H4B4;Q16594;P49841;Q12824;O15350;O15164;Q8IW41;Q9NQR1;Q8WTS6;P54132;O15169;Q96PM5;Q9H9B1;Q12888;Q9NPI1;P51532;Q00535;P10809;Q9NRG4;Q9H3D4;Q6PCD5;P21675;P61289}
	Pathogen[HTLV1_tax P14079] interacts with 44 human partners:{Q5VWG9;P04637;Q96S44;Q9HCK8;Q93009;P15976;Q09472;Q14694;O60341;Q15327;Q00987;Q9NXV6;Q9UER7;Q96KQ7;Q96EB6;O60285;P42858;P28360;Q92793;Q8N726;Q5VTR2;Q9H4B4;Q16594;P49841;Q12824;O15350;O15164;Q8IW41;Q9NQR1;Q8WTS6;P54132;O15169;Q96PM5;Q9H9B1;Q12888;Q9NPI1;P51532;Q00535;P10809;Q9NRG4;Q9H3D4;Q6PCD5;P21675;P61289}
	Pathogen[HTLV2_gag P03346] interacts with 45 human partners:{Q5VWG9;P04637;Q96S44;Q9HCK8;Q93009;P15976;Q09472;Q14694;O60341;Q15327;Q00987;Q9NXV6;Q9UER7;Q96KQ7;Q96EB6;O60285;P42858;P28360;Q8N9N5;Q92793;Q8N726;Q5VTR2;Q9H4B4;Q16594;P49841;Q12824;O15350;O15164;Q8IW41;Q9NQR1;Q8WTS6;P54132;O15169;Q96PM5;Q9H9B1;Q12888;Q9NPI1;P51532;Q00535;P10809;Q9NRG4;Q9H3D4;Q6PCD5;P21675;P61289}
	Pathogen[HTLV2_env P03383] interacts with 40 human partners:{Q5VWG9;P04637;Q96S44;Q9HCK8;Q93009;P15976;Q09472;O60341;Q15327;Q00987;Q9NXV6;Q9UER7;Q96KQ7;Q96EB6;P42858;P28360;Q92793;Q8N726;Q5VTR2;Q9H4B4;Q16594;P49841;Q12824;O15350;O15164;Q9NQR1;Q8WTS6;P54132;O15169;Q96PM5;Q9H9B1;Q12888;Q9NPI1;P51532;Q00535;P10809;Q9NRG4;Q9H3D4;P21675;P61289}
	Pathogen[HTLV2_tax2 P03410] interacts with 45 human partners:{Q5VWG9;P04637;Q96S44;Q9HCK8;Q93009;P15976;Q09472;Q14694;O60341;Q15327;Q00987;Q9NXV6;Q9UER7;Q96KQ7;Q96EB6;O60285;P42858;P28360;Q8N9N5;Q92793;Q8N726;Q5VTR2;Q9H4B4;Q16594;P49841;Q12824;O15350;O15164;Q8IW41;Q9NQR1;Q8WTS6;P54132;O15169;Q96PM5;Q9H9B1;Q12888;Q9NPI1;P51532;Q00535;P10809;Q9NRG4;Q9H3D4;Q6PCD5;P21675;P61289}
	Pathogen[HTLV1_env P14075] interacts with 39 human partners:{Q5VWG9;P04637;Q96S44;Q9HCK8;Q93009;P15976;Q09472;O60341;Q15327;Q00987;Q9UER7;Q96KQ7;Q96EB6;P28360;Q92793;Q8N726;Q5VTR2;Q9H4B4;Q16594;P49841;Q12824;O15350;O15164;Q8IW41;Q9NQR1;Q8WTS6;P54132;O15169;Q96PM5;Q9H9B1;Q12888;Q9NPI1;P51532;Q00535;P10809;Q9NRG4;Q9H3D4;P21675;P61289}
	Pathogen[HTLV1_rex P0C206] interacts with 44 human partners:{Q5VWG9;P04637;Q96S44;Q9HCK8;Q93009;P15976;Q09472;Q14694;O60341;Q15327;Q00987;Q9NXV6;Q9UER7;Q96KQ7;Q96EB6;P42858;P28360;Q8N9N5;Q92793;Q8N726;Q5VTR2;Q9H4B4;Q16594;P49841;Q12824;O15350;O15164;Q8IW41;Q9NQR1;Q8WTS6;P54132;O15169;Q96PM5;Q9H9B1;Q12888;Q9NPI1;P51532;Q00535;P10809;Q9NRG4;Q9H3D4;Q6PCD5;P21675;P61289}
	Pathogen[HTLV2_pol P03363] interacts with 45 human partners:{Q5VWG9;P04637;Q96S44;Q9HCK8;Q93009;P15976;Q09472;Q14694;O60341;Q15327;Q00987;Q9NXV6;Q9UER7;Q96KQ7;Q96EB6;O60285;P42858;P28360;Q8N9N5;Q92793;Q8N726;Q5VTR2;Q9H4B4;Q16594;P49841;Q12824;O15350;O15164;Q8IW41;Q9NQR1;Q8WTS6;P54132;O15169;Q96PM5;Q9H9B1;Q12888;Q9NPI1;P51532;Q00535;P10809;Q9NRG4;Q9H3D4;Q6PCD5;P21675;P61289}
[Cluster 189]GO:0003906+F	molecular_function	[name] DNA-(apurinic or apyrimidinic site) lyase activity	[def] "Catalysis of the cleavage of the C-O-P bond 3' to the apurinic or apyrimidinic site in DNA by a beta-elimination reaction, leaving a 3'-terminal unsaturated sugar and a product with a terminal 5'-phosphate." [EC
	Pathogen[HTLV1_hbz Q2Q067] interacts with 10 human partners:{P52926;Q8IW19;P27695;P17096;Q969S2;P78549;P23396;O15527;Q9UBZ4;Q96FI4}
	Pathogen[HTLV2_rex Q85601] interacts with 10 human partners:{P52926;Q8IW19;P27695;P17096;Q969S2;P78549;P23396;O15527;Q9UBZ4;Q96FI4}
	Pathogen[HTLV1_tax P14079] interacts with 9 human partners:{P52926;Q8IW19;P27695;P17096;P78549;P23396;O15527;Q9UBZ4;Q96FI4}
	Pathogen[HTLV2_gag P03346] interacts with 10 human partners:{P52926;Q8IW19;P27695;P17096;Q969S2;P78549;P23396;O15527;Q9UBZ4;Q96FI4}
	Pathogen[HTLV2_env P03383] interacts with 6 human partners:{P52926;P27695;P17096;P78549;P23396;O15527}
	Pathogen[HTLV2_tax2 P03410] interacts with 10 human partners:{P52926;Q8IW19;P27695;P17096;Q969S2;P78549;P23396;O15527;Q9UBZ4;Q96FI4}
	Pathogen[HTLV1_env P14075] interacts with 2 human partners:{P27695;P17096}
	Pathogen[HTLV1_rex P0C206] interacts with 9 human partners:{P52926;Q8IW19;P27695;P17096;P78549;P23396;O15527;Q9UBZ4;Q96FI4}
	Pathogen[HTLV2_pol P03363] interacts with 10 human partners:{P52926;Q8IW19;P27695;P17096;Q969S2;P78549;P23396;O15527;Q9UBZ4;Q96FI4}
[Cluster 190]GO:0010181+F	molecular_function	[name] FMN binding	[def] "Interacting selectively and non-covalently with FMN, flavin mononucleotide, the coenzyme or the prosthetic group of various flavoprotein oxidoreductase enzymes." [GOC
	Pathogen[HTLV1_hbz Q2Q067] interacts with 6 human partners:{P16435;P35228;Q9UBK8;P29474;Q9UHB4;P29475}
	Pathogen[HTLV2_rex Q85601] interacts with 6 human partners:{P16435;P35228;Q9UBK8;P29474;Q9UHB4;P29475}
	Pathogen[HTLV1_tax P14079] interacts with 5 human partners:{P16435;P35228;Q9UBK8;Q9UHB4;P29475}
	Pathogen[HTLV2_gag P03346] interacts with 9 human partners:{P16435;P35228;Q9UBK8;Q9UJM8;Q9NV66;P29474;Q9NVS9;Q9UHB4;P29475}
	Pathogen[HTLV2_env P03383] interacts with 6 human partners:{P16435;P35228;Q9UBK8;P29474;Q9UHB4;P29475}
	Pathogen[HTLV2_tax2 P03410] interacts with 7 human partners:{P16435;P35228;Q9UBK8;Q9UJM8;P29474;Q9UHB4;P29475}
	Pathogen[HTLV1_env P14075] interacts with 4 human partners:{P35228;P29474;Q9UHB4;P29475}
	Pathogen[HTLV1_rex P0C206] interacts with 6 human partners:{P16435;P35228;Q9UBK8;P29474;Q9UHB4;P29475}
	Pathogen[HTLV2_pol P03363] interacts with 9 human partners:{P16435;P35228;Q9UBK8;Q9UJM8;Q9NV66;P29474;Q9NVS9;Q9UHB4;P29475}
[Cluster 191]GO:0043140+F	molecular_function	[name] ATP-dependent 3'-5' DNA helicase activity	[def] "Catalysis of the reaction
	Pathogen[HTLV1_hbz Q2Q067] interacts with 5 human partners:{P46063;Q14191;O94761;P54132;Q8N3C0}
	Pathogen[HTLV2_rex Q85601] interacts with 5 human partners:{P46063;Q14191;O94761;P54132;Q8N3C0}
	Pathogen[HTLV1_tax P14079] interacts with 5 human partners:{P46063;Q14191;O94761;P54132;Q8N3C0}
	Pathogen[HTLV2_gag P03346] interacts with 5 human partners:{P46063;Q14191;O94761;P54132;Q8N3C0}
	Pathogen[HTLV2_env P03383] interacts with 4 human partners:{P46063;Q14191;P54132;Q8N3C0}
	Pathogen[HTLV2_tax2 P03410] interacts with 5 human partners:{P46063;Q14191;O94761;P54132;Q8N3C0}
	Pathogen[HTLV1_env P14075] interacts with 3 human partners:{P46063;Q14191;P54132}
	Pathogen[HTLV1_rex P0C206] interacts with 5 human partners:{P46063;Q14191;O94761;P54132;Q8N3C0}
	Pathogen[HTLV2_pol P03363] interacts with 5 human partners:{P46063;Q14191;O94761;P54132;Q8N3C0}
[Cluster 192]GO:0017112+F	molecular_function	[name] Rab guanyl-nucleotide exchange factor activity	[def] "Stimulates the exchange of guanyl nucleotides associated with a GTPase of the Rab family. Under normal cellular physiological conditions, the concentration of GTP is higher than that of GDP, favoring the replacement of GDP by GTP in association with the GTPase." [GOC
	Pathogen[HTLV1_hbz Q2Q067] interacts with 4 human partners:{A2RUS2;Q8TBN0;Q96QF0;Q9UJ41}
	Pathogen[HTLV2_rex Q85601] interacts with 4 human partners:{A2RUS2;Q8TBN0;Q96QF0;Q9UJ41}
	Pathogen[HTLV1_tax P14079] interacts with 4 human partners:{A2RUS2;Q8TBN0;Q96QF0;Q9UJ41}
	Pathogen[HTLV2_gag P03346] interacts with 5 human partners:{A2RUS2;Q8TBN0;Q6IQ22;Q96QF0;Q9UJ41}
	Pathogen[HTLV2_env P03383] interacts with 3 human partners:{A2RUS2;Q8TBN0;Q96QF0}
	Pathogen[HTLV2_tax2 P03410] interacts with 4 human partners:{A2RUS2;Q8TBN0;Q96QF0;Q9UJ41}
	Pathogen[HTLV1_env P14075] interacts with 2 human partners:{A2RUS2;Q96QF0}
	Pathogen[HTLV1_rex P0C206] interacts with 4 human partners:{A2RUS2;Q8TBN0;Q96QF0;Q9UJ41}
	Pathogen[HTLV2_pol P03363] interacts with 5 human partners:{A2RUS2;Q8TBN0;Q6IQ22;Q96QF0;Q9UJ41}
[Cluster 193]GO:0005068+F	molecular_function	[name] transmembrane receptor protein tyrosine kinase adaptor activity	[def] "The binding activity of a molecule that brings together a transmembrane receptor protein tyrosine kinase and one or more other molecules, permitting them to function in a coordinated way." [GOC
	Pathogen[HTLV1_hbz Q2Q067] interacts with 5 human partners:{P27986;Q9UQC2;P29353;Q8WV28;P35568}
	Pathogen[HTLV2_rex Q85601] interacts with 5 human partners:{P27986;Q9UQC2;P29353;Q8WV28;P35568}
	Pathogen[HTLV1_tax P14079] interacts with 3 human partners:{Q9UQC2;P29353;Q8WV28}
	Pathogen[HTLV2_gag P03346] interacts with 5 human partners:{P27986;Q9UQC2;P29353;Q8WV28;P35568}
	Pathogen[HTLV2_env P03383] interacts with 3 human partners:{P27986;P29353;Q8WV28}
	Pathogen[HTLV2_tax2 P03410] interacts with 5 human partners:{P27986;Q9UQC2;P29353;Q8WV28;P35568}
	Pathogen[HTLV1_env P14075] interacts with 3 human partners:{P27986;P29353;Q8WV28}
	Pathogen[HTLV1_rex P0C206] interacts with 5 human partners:{P27986;Q9UQC2;P29353;Q8WV28;P35568}
	Pathogen[HTLV2_pol P03363] interacts with 5 human partners:{P27986;Q9UQC2;P29353;Q8WV28;P35568}
[Cluster 194]GO:0008289+F	molecular_function	[name] lipid binding	[def] "Interacting selectively and non-covalently with a lipid." [GOC
	Pathogen[HTLV1_hbz Q2Q067] interacts with 47 human partners:{P10275;Q7Z614;O95208;A6NIH7;P06401;Q12933;Q9Y6I3;Q99961;Q96CW1;Q9BZF3;Q5T0N5;Q14451;O94973;Q9H201;P34947;Q13285;Q96T51;Q99962;Q9Y5X1;Q12965;Q68DK2;P04150;P55072;Q13432;Q9Y371;Q96RU3;Q99963;Q9HB21;P08235;Q15642;P42680;Q8TEW0;Q9BXW6;Q06187;Q9H4A6;Q9Y5W8;O15294;Q9Y5X3;O00482;Q9ULU8;Q13087;Q9HB19;Q8NFA2;Q9UNH7;Q14677;Q96RF0;Q14CM0}
	Pathogen[HTLV2_rex Q85601] interacts with 48 human partners:{P10275;Q7Z614;O95208;A6NIH7;P06401;Q12933;Q9Y6I3;Q99961;Q96CW1;Q9BZF3;Q5T0N5;Q14451;O94973;Q9H201;P34947;Q13285;Q96T51;P05413;Q99962;Q9Y5X1;Q12965;Q68DK2;P04150;P55072;Q13432;Q9Y371;Q96RU3;Q99963;Q9HB21;P08235;Q15642;P42680;Q8TEW0;Q9BXW6;Q06187;Q9Y2T7;Q9H4A6;Q9Y5W8;O15294;Q9Y5X3;O00482;Q13087;Q9HB19;Q8NFA2;Q9UNH7;Q14677;Q96RF0;Q14CM0}
	Pathogen[HTLV1_tax P14079] interacts with 46 human partners:{P10275;Q7Z614;O95208;A6NIH7;P06401;Q12933;Q9Y6I3;Q9BR61;Q99961;Q96CW1;Q9BZF3;Q5T0N5;Q14451;O94973;Q9H201;P34947;Q13285;Q96T51;Q99962;Q9Y5X1;Q12965;Q68DK2;P04150;P55072;Q13432;Q9Y371;Q96RU3;Q99963;Q9HB21;P08235;Q15642;Q07812;P42680;Q8TEW0;Q9BXW6;Q06187;Q9H4A6;Q9Y5W8;O15294;O00482;Q13087;Q9HB19;Q9UNH7;Q14677;Q96RF0;Q14CM0}
	Pathogen[HTLV2_gag P03346] interacts with 64 human partners:{P10275;Q7Z614;O95208;A6NIH7;P06401;A6NFH5;Q9Y6I3;Q9BR61;Q07869;Q99961;Q9NZD2;Q96CW1;Q9BZF3;Q5T0N5;Q92731;Q14451;Q92934;O94973;Q9H201;P34947;Q13285;Q96T51;Q99962;Q8N7J2;Q9Y5X1;O15540;Q12965;Q68DK2;P04150;P55072;Q13432;Q9Y371;Q96RU3;Q99963;Q9HB21;P07332;P08235;Q15642;Q07812;P42680;Q8TEW0;Q9BXW6;Q96RG2;O95219;Q06187;Q9Y2T7;Q9H4A6;Q9Y5W8;O1…
	Pathogen[HTLV2_env P03383] interacts with 38 human partners:{P10275;A6NIH7;P06401;Q12933;Q9Y6I3;Q99961;Q96CW1;Q5T0N5;Q92731;Q14451;O94973;Q9H201;P34947;Q13285;Q96T51;Q99962;Q9Y5X1;Q12965;Q68DK2;P04150;P55072;Q13432;Q9Y371;Q96RU3;Q99963;Q9HB21;P08235;Q07812;Q8TEW0;Q9BXW6;O15294;O00482;Q13087;P03372;Q9HB19;Q14677;Q96RF0;Q14CM0}
	Pathogen[HTLV2_tax2 P03410] interacts with 52 human partners:{P10275;Q7Z614;O95208;A6NIH7;P06401;Q12933;Q9Y6I3;Q9BR61;Q99961;Q96CW1;Q9BZF3;Q5T0N5;Q14451;O94973;Q9H201;P34947;Q13285;Q96T51;P05413;Q99962;Q9Y5X1;Q12965;Q68DK2;P04150;P55072;Q13432;Q9Y371;Q96RU3;Q99963;Q9HB21;P08235;Q15642;Q07812;P42680;Q8TEW0;Q9BXW6;Q06187;Q9Y2T7;Q9H4A6;Q9Y5W8;O15294;Q9Y5X3;O00482;Q9ULU8;Q13087;Q9HB19;Q8NFA2;Q9UNH7;Q…
	Pathogen[HTLV1_env P14075] interacts with 38 human partners:{P10275;A6NIH7;P06401;Q12933;Q9Y6I3;Q99961;Q96CW1;Q5T0N5;Q92731;Q14451;O94973;P34947;Q13285;Q96T51;Q99962;P60484;Q9Y5X1;Q12965;Q68DK2;P04150;P55072;Q13432;Q9Y371;Q96RU3;Q99963;Q9HB21;P08235;Q07812;Q8TEW0;Q9BXW6;O15294;O00482;Q13087;P03372;Q9HB19;Q14677;Q96RF0;Q14CM0}
	Pathogen[HTLV1_rex P0C206] interacts with 48 human partners:{P10275;Q7Z614;O95208;A6NIH7;P06401;Q12933;Q9Y6I3;Q9BR61;Q99961;Q96CW1;Q9BZF3;Q5T0N5;Q14451;O94973;Q9H201;P34947;Q13285;Q96T51;Q99962;Q9Y5X1;Q12965;Q68DK2;P04150;P55072;Q13432;Q9Y371;Q96RU3;Q99963;Q9HB21;P08235;Q15642;Q07812;P42680;Q8TEW0;Q9BXW6;Q06187;Q9Y2T7;Q9Y5W8;O15294;Q9Y5X3;O00482;Q13087;Q9HB19;Q8NFA2;Q9UNH7;Q14677;Q96RF0;Q14CM0}
	Pathogen[HTLV2_pol P03363] interacts with 61 human partners:{P10275;Q7Z614;O95208;A6NIH7;P06401;Q12933;A6NFH5;Q9Y6I3;Q9BR61;Q07869;Q99961;Q9NZD2;Q96CW1;Q9BZF3;Q5T0N5;Q92731;Q14451;Q92934;O94973;Q9H201;P34947;Q13285;Q96T51;Q99962;Q8N7J2;Q9Y5X1;Q12965;Q68DK2;P04150;P55072;Q13432;Q9Y371;Q96RU3;Q99963;Q9HB21;P08235;Q15642;Q07812;P42680;Q8TEW0;Q9BXW6;Q96RG2;O95219;Q06187;Q9Y2T7;Q9H4A6;Q9Y5W8;O15294;Q9…
[Cluster 195]GO:0035326+F	molecular_function	[name] enhancer binding	[def] "Interacting selectively and non-covalently with an enhancer, a transcription regulatory region that is somewhat distal from the core promoter and which enhances transcription from that promoter." [GOC
	Pathogen[HTLV1_hbz Q2Q067] interacts with 4 human partners:{Q9BRJ9;P48436;P08047;Q9UJU2}
	Pathogen[HTLV2_rex Q85601] interacts with 4 human partners:{Q9BRJ9;P48436;P08047;Q9UJU2}
	Pathogen[HTLV1_tax P14079] interacts with 3 human partners:{Q9BRJ9;P48436;Q9UJU2}
	Pathogen[HTLV2_gag P03346] interacts with 4 human partners:{Q9BRJ9;P48436;P08047;Q9UJU2}
	Pathogen[HTLV2_env P03383] interacts with 4 human partners:{Q9BRJ9;P48436;P08047;Q9UJU2}
	Pathogen[HTLV2_tax2 P03410] interacts with 4 human partners:{Q9BRJ9;P48436;P08047;Q9UJU2}
	Pathogen[HTLV1_env P14075] interacts with 4 human partners:{Q9BRJ9;P48436;P08047;Q9UJU2}
	Pathogen[HTLV1_rex P0C206] interacts with 4 human partners:{Q9BRJ9;P48436;P08047;Q9UJU2}
	Pathogen[HTLV2_pol P03363] interacts with 4 human partners:{Q9BRJ9;P48436;P08047;Q9UJU2}
[Cluster 196]GO:0016262+F	molecular_function	[name] protein N-acetylglucosaminyltransferase activity	[def] "Catalysis of the reaction
	Pathogen[HTLV1_hbz Q2Q067] interacts with 1 human partners:{O15294}
	Pathogen[HTLV2_rex Q85601] interacts with 1 human partners:{O15294}
	Pathogen[HTLV1_tax P14079] interacts with 1 human partners:{O15294}
	Pathogen[HTLV2_gag P03346] interacts with 1 human partners:{O15294}
	Pathogen[HTLV2_env P03383] interacts with 1 human partners:{O15294}
	Pathogen[HTLV2_tax2 P03410] interacts with 1 human partners:{O15294}
	Pathogen[HTLV1_env P14075] interacts with 1 human partners:{O15294}
	Pathogen[HTLV1_rex P0C206] interacts with 1 human partners:{O15294}
	Pathogen[HTLV2_pol P03363] interacts with 1 human partners:{O15294}
[Cluster 197]GO:0015037+F	molecular_function	[name] peptide disulfide oxidoreductase activity	[def] "Catalysis of the reaction
	Pathogen[HTLV1_hbz Q2Q067] interacts with 1 human partners:{P10599}
	Pathogen[HTLV2_rex Q85601] interacts with 1 human partners:{P10599}
	Pathogen[HTLV1_tax P14079] interacts with 1 human partners:{P10599}
	Pathogen[HTLV2_gag P03346] interacts with 1 human partners:{P10599}
	Pathogen[HTLV2_env P03383] interacts with 1 human partners:{P10599}
	Pathogen[HTLV2_tax2 P03410] interacts with 1 human partners:{P10599}
	Pathogen[HTLV1_env P14075] interacts with 1 human partners:{P10599}
	Pathogen[HTLV1_rex P0C206] interacts with 1 human partners:{P10599}
	Pathogen[HTLV2_pol P03363] interacts with 1 human partners:{P10599}
[Cluster 198]GO:0046872+F	molecular_function	[name] metal ion binding	[def] "Interacting selectively and non-covalently with any metal ion." [GOC
	Pathogen[HTLV1_hbz Q2Q067] interacts with 1517 human partners:{Q96EY1;P29992;Q9UBN7;Q7Z569;Q03938;Q96PM9;Q03924;O60683;O75604;Q53GI3;Q9NP87;O14802;P10275;Q5T2P9;P53041;O95780;O60361;O75116;Q8WY41;Q9UPZ9;O60229;P51449;Q9C086;Q9UKV8;P51812;P49643;Q9Y2K7;P53667;Q8IZ20;P49023;Q7Z3E1;Q6P3R8;Q8IZM8;O15021;Q96CA5;P0C7V5;Q9C0F0;Q9P2G1;O14578;O14709;Q13398;Q8N9Z0;P04053;Q8N5C8;Q9HCI7;Q9BZY9;O15209;Q99496;…
	Pathogen[HTLV2_rex Q85601] interacts with 1428 human partners:{Q96EY1;P29992;Q9UBN7;Q7Z569;Q03938;Q96PM9;Q03924;O60683;O75604;Q53GI3;Q9NP87;O14802;P10275;Q5T2P9;P53041;O95780;O60361;O75116;Q8WY41;Q9UPZ9;O60229;P51449;Q9C086;Q9UKV8;P51812;P49643;Q9Y2K7;P53667;P49023;Q7Z3E1;Q6P3R8;Q8IZM8;O15021;Q96CA5;P0C7V5;Q9P2G1;O14578;O14709;P04053;Q8N5C8;Q9HCI7;Q9BZY9;O15209;Q99496;Q8WXB4;O43681;Q8IX07;Q9GZV8;…
	Pathogen[HTLV1_tax P14079] interacts with 1116 human partners:{Q96EY1;P29992;Q9UBN7;Q7Z569;Q96PM9;O60683;O75604;Q9NP87;O14802;P10275;Q5T2P9;P53041;O75116;Q9UPZ9;O60229;P51449;Q9UKV8;P51812;P49643;Q9Y2K7;P53667;P49023;Q7Z3E1;Q6P3R8;Q8IZM8;O15021;Q96CA5;Q9P2G1;O14578;P04053;Q8N5C8;Q9BZY9;O15209;Q99496;Q8IX07;Q9H0H5;Q6ZN18;Q9NPC3;P63135;Q9Y4K3;Q9BYT8;Q9NV58;Q9UHB6;Q8IWS0;Q01081;Q96GD0;O96028;Q05655;…
	Pathogen[HTLV2_gag P03346] interacts with 2131 human partners:{Q96EY1;P29992;Q9UBN7;Q7Z569;Q03938;Q96PM9;A1L3X4;Q03924;O60683;O75604;Q53GI3;P08048;Q9NP87;O14802;P10275;Q5T2P9;Q86WZ6;P53041;O95780;O60361;Q9NWW6;O75116;Q8WY41;Q9UPZ9;O60229;P51449;Q9C086;Q9UKV8;P51812;P49643;Q8TF20;Q9Y2K7;Q8IW36;P53667;Q9ULX3;Q8IZ20;P49023;Q7Z3E1;Q96N22;Q6P3R8;Q8IZM8;P04731;O15021;Q96CA5;P0C7V5;Q9C0F0;Q9P2G1;O14578;…
	Pathogen[HTLV2_env P03383] interacts with 933 human partners:{Q96EY1;Q9UBN7;Q7Z569;Q96PM9;O14802;P10275;Q5T2P9;P53041;O75116;Q9UPZ9;O60229;P51449;Q9C086;Q9UKV8;P51812;P49643;Q9Y2K7;P53667;P49023;Q7Z3E1;Q6P3R8;Q8IZM8;O15021;Q96CA5;O14578;Q8N5C8;O15209;Q99496;Q86Y01;Q8IX07;Q6ZN18;Q9NPC3;Q9Y4K3;Q9NV58;Q9UHB6;Q8IWS0;Q01081;Q96GD0;O96028;Q05655;Q96ME7;Q5T7W0;Q969V5;Q8IXZ2;P06401;P25791;Q9HC98;P14324;Q…
	Pathogen[HTLV2_tax2 P03410] interacts with 1530 human partners:{Q96EY1;P29992;Q9UBN7;Q7Z569;Q03938;Q96PM9;Q03924;O60683;O75604;Q53GI3;Q9NP87;O14802;P10275;Q5T2P9;P53041;O95780;O60361;O75116;Q8WY41;Q9UPZ9;O60229;P51449;Q9C086;Q9UKV8;P51812;P49643;Q9Y2K7;P53667;Q9ULX3;P49023;Q7Z3E1;Q6P3R8;Q8IZM8;O15021;Q96CA5;P0C7V5;Q9P2G1;O14578;O14709;P04053;Q8N5C8;Q9HCI7;Q9BZY9;O15209;Q99496;Q8WXB4;O43681;Q8IX07…
	Pathogen[HTLV1_env P14075] interacts with 843 human partners:{Q96EY1;Q9UBN7;Q7Z569;Q96PM9;P10275;P53041;O75116;Q9UPZ9;O60229;P51449;Q9UKV8;P51812;P49643;Q9Y2K7;P53667;P49023;Q7Z3E1;Q8IZM8;Q96CA5;Q8N5C8;O15209;Q99496;Q86Y01;Q8IX07;Q6ZN18;Q9Y4K3;Q9NV58;Q9UHB6;Q8IWS0;Q01081;Q96GD0;O96028;Q05655;Q96ME7;Q5T7W0;Q969V5;Q8IXZ2;P06401;P25791;Q9HC98;P14324;Q9Y6X8;Q02156;Q12933;Q15560;Q86YI8;Q8WUI4;Q13075;Q…
	Pathogen[HTLV1_rex P0C206] interacts with 1297 human partners:{Q96EY1;P29992;Q9UBN7;Q7Z569;Q96PM9;O60683;O75604;Q9NP87;O14802;P10275;Q5T2P9;P53041;O60361;O75116;Q8WY41;Q9UPZ9;O60229;P51449;Q9C086;Q9UKV8;P51812;P49643;Q9Y2K7;P53667;P49023;Q7Z3E1;Q6P3R8;Q8IZM8;O15021;Q96CA5;Q9P2G1;O14578;P04053;Q8N5C8;Q9HCI7;Q9BZY9;O15209;Q99496;Q8WXB4;O43681;Q8IX07;O43422;Q9HBH1;Q9H0H5;Q6ZN18;Q05BQ5;Q9NPC3;P63135;…
	Pathogen[HTLV2_pol P03363] interacts with 2063 human partners:{Q96EY1;P29992;Q9UBN7;Q7Z569;Q03938;Q96PM9;A1L3X4;Q03924;O60683;O75604;Q53GI3;P08048;Q9NP87;O14802;P10275;Q5T2P9;Q86WZ6;P53041;O95780;O60361;Q9NWW6;O75116;Q8WY41;Q9UPZ9;O60229;P51449;Q9C086;Q9UKV8;P51812;P49643;Q8TF20;Q9Y2K7;Q8IW36;P53667;Q9ULX3;Q8IZ20;P49023;Q7Z3E1;Q96N22;Q6P3R8;Q8IZM8;P04731;O15021;Q96CA5;P0C7V5;Q9C0F0;Q9P2G1;O14578;…
[Cluster 199]GO:0004676+F	molecular_function	[name] 3-phosphoinositide-dependent protein kinase activity	[def] "Catalysis of the reaction
	Pathogen[HTLV1_hbz Q2Q067] interacts with 1 human partners:{O15530}
	Pathogen[HTLV2_rex Q85601] interacts with 1 human partners:{O15530}
	Pathogen[HTLV1_tax P14079] interacts with 1 human partners:{O15530}
	Pathogen[HTLV2_gag P03346] interacts with 1 human partners:{O15530}
	Pathogen[HTLV2_env P03383] interacts with 1 human partners:{O15530}
	Pathogen[HTLV2_tax2 P03410] interacts with 1 human partners:{O15530}
	Pathogen[HTLV1_env P14075] interacts with 1 human partners:{O15530}
	Pathogen[HTLV1_rex P0C206] interacts with 1 human partners:{O15530}
	Pathogen[HTLV2_pol P03363] interacts with 1 human partners:{O15530}
[Cluster 200]GO:0005504+F	molecular_function	[name] fatty acid binding	[def] "Interacting selectively and non-covalently with fatty acids, aliphatic monocarboxylic acids liberated from naturally occurring fats and oils by hydrolysis." [ISBN
	Pathogen[HTLV1_hbz Q2Q067] interacts with 2 human partners:{Q9Y371;P41235}
	Pathogen[HTLV2_rex Q85601] interacts with 3 human partners:{P05413;Q9Y371;P41235}
	Pathogen[HTLV1_tax P14079] interacts with 2 human partners:{Q9Y371;P41235}
	Pathogen[HTLV2_gag P03346] interacts with 2 human partners:{Q9Y371;P41235}
	Pathogen[HTLV2_env P03383] interacts with 2 human partners:{Q9Y371;P41235}
	Pathogen[HTLV2_tax2 P03410] interacts with 3 human partners:{P05413;Q9Y371;P41235}
	Pathogen[HTLV1_env P14075] interacts with 2 human partners:{Q9Y371;P41235}
	Pathogen[HTLV1_rex P0C206] interacts with 2 human partners:{Q9Y371;P41235}
	Pathogen[HTLV2_pol P03363] interacts with 2 human partners:{Q9Y371;P41235}
[truncated: 8,340 more rows]
