# Supplementary material for: Computational reconstruction of proteome-wide protein interaction networks between HTLV retroviruses and Homo sapiens
Source: BMC Bioinformatics. 2014 Jul 18;15(1):245. doi: 10.1186/1471-2105-15-245 (PMC4133621; doi:10.1186/1471-2105-15-245)
Supplement: Supplementary file 5 — Additional file 5: Text file contains the molecular functional modules that all the 9 HTLV viruses are involved in. (TXT 2 MB) [file 12859_2014_6529_MOESM5_ESM.txt]

[Cluster 1]GO:0001931+C	cellular_component	[name] uropod	[def] "A membrane projection with related cytoskeletal components at the trailing edge of a cell in the process of migrating or being activated, found on the opposite side of the cell from the leading edge or immunological synapse, respectively." [GOC
	Pathogen[HTLV1_hbz Q2Q067] interacts with 3 human partners:{P26038;P35579;P15311}
	Pathogen[HTLV2_rex Q85601] interacts with 3 human partners:{P26038;P35579;P15311}
	Pathogen[HTLV1_tax P14079] interacts with 3 human partners:{P26038;P35579;P15311}
	Pathogen[HTLV2_gag P03346] interacts with 5 human partners:{O14986;P26038;P35579;P15311;O60331}
	Pathogen[HTLV2_env P03383] interacts with 2 human partners:{P35579;P15311}
	Pathogen[HTLV2_tax2 P03410] interacts with 4 human partners:{O14986;P26038;P35579;P15311}
	Pathogen[HTLV1_env P14075] interacts with 3 human partners:{P26038;P35579;P15311}
	Pathogen[HTLV1_rex P0C206] interacts with 3 human partners:{P26038;P35579;P15311}
	Pathogen[HTLV2_pol P03363] interacts with 5 human partners:{O14986;P26038;P35579;P15311;O60331}
[Cluster 2]GO:0032040+C	cellular_component	[name] small-subunit processome	[def] "A large ribonucleoprotein complex that is an early preribosomal complex. In S. cerevisiae, it has a size of 80S and consists of the 35S pre-rRNA, early-associating ribosomal proteins most of which are part of the small ribosomal subunit, the U3 snoRNA and associated proteins." [PMID
	Pathogen[HTLV1_hbz Q2Q067] interacts with 5 human partners:{Q12788;Q8NI36;O75691;P62081;Q9Y3A2}
	Pathogen[HTLV2_rex Q85601] interacts with 4 human partners:{Q8NI36;O75691;P62081;Q9Y3A2}
	Pathogen[HTLV1_tax P14079] interacts with 4 human partners:{Q12788;Q8NI36;O75691;P62081}
	Pathogen[HTLV2_gag P03346] interacts with 8 human partners:{Q12788;P78316;Q8NI36;Q9BVJ6;Q5TAP6;O75691;P62081;Q9Y3A2}
	Pathogen[HTLV2_env P03383] interacts with 2 human partners:{O75691;P62081}
	Pathogen[HTLV2_tax2 P03410] interacts with 6 human partners:{Q12788;Q8NI36;Q9BVJ6;O75691;P62081;Q9Y3A2}
	Pathogen[HTLV1_env P14075] interacts with 2 human partners:{O75691;P62081}
	Pathogen[HTLV1_rex P0C206] interacts with 5 human partners:{Q12788;Q8NI36;O75691;P62081;Q9Y3A2}
	Pathogen[HTLV2_pol P03363] interacts with 8 human partners:{Q12788;P78316;Q8NI36;Q9BVJ6;Q5TAP6;O75691;P62081;Q9Y3A2}
[Cluster 3]GO:0005721+C	cellular_component	[name] centromeric heterochromatin	[def] "A region of heterochromatin located near the centromere of a chromosome." [PMID
	Pathogen[HTLV1_hbz Q2Q067] interacts with 7 human partners:{Q9UIG0;Q03188;Q9NQS7;Q13422;Q9NRZ9;P83916;P26358}
	Pathogen[HTLV2_rex Q85601] interacts with 6 human partners:{Q9UIG0;Q03188;Q9NQS7;Q13422;Q9NRZ9;P83916}
	Pathogen[HTLV1_tax P14079] interacts with 5 human partners:{Q9UIG0;Q03188;Q9NQS7;Q9NRZ9;P83916}
	Pathogen[HTLV2_gag P03346] interacts with 8 human partners:{Q9UIG0;Q03188;Q9NQS7;Q13422;Q9UFC0;Q9NRZ9;P83916;P26358}
	Pathogen[HTLV2_env P03383] interacts with 5 human partners:{Q9UIG0;Q9NQS7;Q13422;Q9NRZ9;P83916}
	Pathogen[HTLV2_tax2 P03410] interacts with 6 human partners:{Q9UIG0;Q03188;Q9NQS7;Q13422;Q9NRZ9;P83916}
	Pathogen[HTLV1_env P14075] interacts with 4 human partners:{Q9UIG0;Q9NQS7;Q9NRZ9;P83916}
	Pathogen[HTLV1_rex P0C206] interacts with 6 human partners:{Q9UIG0;Q03188;Q9NQS7;Q13422;Q9NRZ9;P83916}
	Pathogen[HTLV2_pol P03363] interacts with 8 human partners:{Q9UIG0;Q03188;Q9NQS7;Q13422;Q9UFC0;Q9NRZ9;P83916;P26358}
[Cluster 4]GO:0070765+C	cellular_component	[name] gamma-secretase complex	[def] "A protein complex that has aspartic-type endopeptidase activity, and contains a catalytic subunit, presenilin (PS), that is a prototypical member of the GxGD-type aspartyl peptidases. The complex also contains additional subunits, including nicastrin, APH-1, PEN-2, and a regulatory subunit, CD147. Gamma-secretase cleaves several transmembrane proteins including the cell surface receptor No…
	Pathogen[HTLV1_hbz Q2Q067] interacts with 1 human partners:{P49755}
	Pathogen[HTLV2_rex Q85601] interacts with 1 human partners:{P49755}
	Pathogen[HTLV1_tax P14079] interacts with 1 human partners:{P49755}
	Pathogen[HTLV2_gag P03346] interacts with 1 human partners:{P49755}
	Pathogen[HTLV2_env P03383] interacts with 1 human partners:{P49755}
	Pathogen[HTLV2_tax2 P03410] interacts with 1 human partners:{P49755}
	Pathogen[HTLV1_env P14075] interacts with 1 human partners:{P49755}
	Pathogen[HTLV1_rex P0C206] interacts with 1 human partners:{P49755}
	Pathogen[HTLV2_pol P03363] interacts with 1 human partners:{P49755}
[Cluster 5]GO:0044448+C	cellular_component	[name] cell cortex part	[def] "Any constituent part of the cell cortex, the region of a cell that lies just beneath the plasma membrane and often, but not always, contains a network of actin filaments and associated proteins." [GOC
	Pathogen[HTLV1_hbz Q2Q067] interacts with 1 human partners:{P35557}
	Pathogen[HTLV2_rex Q85601] interacts with 1 human partners:{P35557}
	Pathogen[HTLV1_tax P14079] interacts with 1 human partners:{P35557}
	Pathogen[HTLV2_gag P03346] interacts with 1 human partners:{P35557}
	Pathogen[HTLV2_env P03383] interacts with 1 human partners:{P35557}
	Pathogen[HTLV2_tax2 P03410] interacts with 1 human partners:{P35557}
	Pathogen[HTLV1_env P14075] interacts with 1 human partners:{P35557}
	Pathogen[HTLV1_rex P0C206] interacts with 1 human partners:{P35557}
	Pathogen[HTLV2_pol P03363] interacts with 1 human partners:{P35557}
[Cluster 6]GO:0016459+C	cellular_component	[name] myosin complex	[def] "A protein complex, formed of one or more myosin heavy chains plus associated light chains and other proteins, that functions as a molecular motor_ uses the energy of ATP hydrolysis to move actin filaments or to move vesicles or other cargo on fixed actin filaments_ has magnesium-ATPase activity and binds actin. Myosin classes are distinguished based on sequence features of the motor, or he…
	Pathogen[HTLV1_hbz Q2Q067] interacts with 43 human partners:{Q9HD67;Q9UBC5;P12883;A7E2Y1;Q7Z406;Q9ULV0;P12882;Q96FJ2;P35579;P13533;Q4L180;Q9Y623;Q8IUG5;B0I1T2;P35749;Q92614;Q96H55;Q13459;Q6PIF6;P11055;Q9Y4I1;Q9UKX3;Q9Y2K3;Q9UKN7;Q12965;Q9P2M7;Q96JP2;P13535;Q8N1T3;Q8WXR4;Q9Y6X6;Q8NEV4;O00160;Q9UKX2;P35580;Q9UM54;P10916;O94832;O43795;Q13402;Q9NQX4;O00159;B2RTY4}
	Pathogen[HTLV2_rex Q85601] interacts with 43 human partners:{Q9HD67;Q9UBC5;P12883;P05976;A7E2Y1;Q7Z406;Q9ULV0;P12882;P35579;P13533;Q4L180;Q9Y623;Q8IUG5;B0I1T2;P35749;Q92614;Q96H55;Q13459;Q6PIF6;P11055;Q9Y4I1;Q9UKX3;Q9Y2K3;Q9UKN7;Q12965;Q9P2M7;Q96JP2;P13535;Q8N1T3;Q8WXR4;Q9Y6X6;Q8NEV4;O00160;Q9UKX2;P35580;Q9UM54;P10916;O94832;O43795;Q13402;Q9NQX4;O00159;B2RTY4}
	Pathogen[HTLV1_tax P14079] interacts with 43 human partners:{Q9HD67;Q9UBC5;P12883;A7E2Y1;Q7Z406;Q9ULV0;P12882;Q96FJ2;P35579;P13533;Q4L180;Q9Y623;Q8IUG5;B0I1T2;P35749;Q92614;Q96H55;Q13459;Q6PIF6;P11055;Q9Y4I1;Q9UKX3;Q9Y2K3;Q9UKN7;Q12965;Q9P2M7;Q96JP2;P13535;Q8N1T3;Q8WXR4;Q9Y6X6;Q8NEV4;O00160;Q9UKX2;P35580;Q9UM54;P10916;O94832;O43795;Q13402;Q9NQX4;O00159;B2RTY4}
	Pathogen[HTLV2_gag P03346] interacts with 47 human partners:{Q9HD67;Q9UBC5;P12883;P05976;A7E2Y1;Q7Z406;Q9ULV0;P12882;Q96FJ2;P35579;P13533;Q4L180;Q9Y623;Q8IUG5;B0I1T2;P35749;Q92614;Q96H55;Q13459;Q6PIF6;P11055;Q9Y4I1;Q9UKX3;Q9Y2K3;Q9UKN7;Q12965;Q9P2M7;Q96JP2;P13535;Q8N1T3;Q0VF96;Q8WXR4;Q9Y6X6;Q8NEV4;O00160;Q9UKX2;P35580;Q9UM54;P10916;O94832;P60660;O43795;Q96LC9;Q13402;Q9NQX4;O00159;B2RTY4}
	Pathogen[HTLV2_env P03383] interacts with 40 human partners:{Q9HD67;Q9UBC5;P12883;A7E2Y1;Q7Z406;Q9ULV0;P12882;Q96FJ2;P35579;P13533;Q9Y623;Q8IUG5;B0I1T2;P35749;Q92614;Q96H55;Q13459;Q6PIF6;P11055;Q9Y4I1;Q9Y2K3;Q9UKN7;Q12965;Q96JP2;P13535;Q8N1T3;Q8WXR4;Q9Y6X6;Q8NEV4;O00160;Q9UKX2;P35580;Q9UM54;P10916;O94832;O43795;Q13402;Q9NQX4;O00159;B2RTY4}
	Pathogen[HTLV2_tax2 P03410] interacts with 42 human partners:{Q9HD67;Q9UBC5;P12883;A7E2Y1;Q7Z406;Q9ULV0;P12882;P35579;P13533;Q4L180;Q9Y623;Q8IUG5;B0I1T2;P35749;Q92614;Q96H55;Q13459;Q6PIF6;P11055;Q9Y4I1;Q9UKX3;Q9Y2K3;Q9UKN7;Q12965;Q9P2M7;Q96JP2;P13535;Q8N1T3;Q8WXR4;Q9Y6X6;Q8NEV4;O00160;Q9UKX2;P35580;Q9UM54;P10916;O94832;O43795;Q13402;Q9NQX4;O00159;B2RTY4}
	Pathogen[HTLV1_env P14075] interacts with 40 human partners:{Q9HD67;Q9UBC5;P12883;A7E2Y1;Q7Z406;Q9ULV0;P12882;Q96FJ2;P35579;P13533;Q9Y623;Q8IUG5;B0I1T2;P35749;Q92614;Q96H55;Q13459;Q6PIF6;P11055;Q9Y4I1;Q9Y2K3;Q9UKN7;Q12965;Q96JP2;P13535;Q8N1T3;Q8WXR4;Q9Y6X6;Q8NEV4;O00160;Q9UKX2;P35580;Q9UM54;P10916;O94832;O43795;Q13402;Q9NQX4;O00159;B2RTY4}
	Pathogen[HTLV1_rex P0C206] interacts with 42 human partners:{Q9HD67;Q9UBC5;P12883;A7E2Y1;Q7Z406;Q9ULV0;P12882;P35579;P13533;Q4L180;Q9Y623;Q8IUG5;B0I1T2;P35749;Q92614;Q96H55;Q13459;Q6PIF6;P11055;Q9Y4I1;Q9UKX3;Q9Y2K3;Q9UKN7;Q12965;Q9P2M7;Q96JP2;P13535;Q8N1T3;Q8WXR4;Q9Y6X6;Q8NEV4;O00160;Q9UKX2;P35580;Q9UM54;P10916;O94832;O43795;Q13402;Q9NQX4;O00159;B2RTY4}
	Pathogen[HTLV2_pol P03363] interacts with 47 human partners:{Q9HD67;Q9UBC5;P12883;P05976;A7E2Y1;Q7Z406;Q9ULV0;P12882;Q96FJ2;P35579;P13533;Q4L180;Q9Y623;Q8IUG5;B0I1T2;P35749;Q92614;Q96H55;Q13459;Q6PIF6;P11055;Q9Y4I1;Q9UKX3;Q9Y2K3;Q9UKN7;Q12965;Q9P2M7;Q96JP2;P13535;Q8N1T3;Q0VF96;Q8WXR4;Q9Y6X6;Q8NEV4;O00160;Q9UKX2;P35580;Q9UM54;P10916;O94832;P60660;O43795;Q96LC9;Q13402;Q9NQX4;O00159;B2RTY4}
[Cluster 7]GO:0043227+C	cellular_component	[name] membrane-bounded organelle	[def] "Organized structure of distinctive morphology and function, bounded by a single or double lipid bilayer membrane. Includes the nucleus, mitochondria, plastids, vacuoles, and vesicles. Excludes the plasma membrane." [GOC
	Pathogen[HTLV1_hbz Q2Q067] interacts with 2 human partners:{P33176;P49841}
	Pathogen[HTLV2_rex Q85601] interacts with 2 human partners:{P33176;P49841}
	Pathogen[HTLV1_tax P14079] interacts with 2 human partners:{P33176;P49841}
	Pathogen[HTLV2_gag P03346] interacts with 2 human partners:{P33176;P49841}
	Pathogen[HTLV2_env P03383] interacts with 1 human partners:{P49841}
	Pathogen[HTLV2_tax2 P03410] interacts with 2 human partners:{P33176;P49841}
	Pathogen[HTLV1_env P14075] interacts with 1 human partners:{P49841}
	Pathogen[HTLV1_rex P0C206] interacts with 2 human partners:{P33176;P49841}
	Pathogen[HTLV2_pol P03363] interacts with 2 human partners:{P33176;P49841}
[Cluster 8]GO:0016593+C	cellular_component	[name] Cdc73/Paf1 complex	[def] "A multiprotein complex that associates with RNA polymerase II and general RNA polymerase II transcription factor complexes and may be involved in both transcriptional initiation and elongation. In Saccharomyces the complex contains Paf1p, Cdc73p, Ctr9p, Rtf1p, and Leo1p." [PMID
	Pathogen[HTLV1_hbz Q2Q067] interacts with 5 human partners:{Q6PD62;Q8N7H5;Q92541;Q6P1J9;Q9GZS3}
	Pathogen[HTLV2_rex Q85601] interacts with 6 human partners:{Q6PD62;Q8N7H5;Q8WVC0;Q92541;Q6P1J9;Q9GZS3}
	Pathogen[HTLV1_tax P14079] interacts with 6 human partners:{Q6PD62;Q8N7H5;Q8WVC0;Q92541;Q6P1J9;Q9GZS3}
	Pathogen[HTLV2_gag P03346] interacts with 7 human partners:{Q6PD62;P28328;Q8N7H5;Q8WVC0;Q92541;Q6P1J9;Q9GZS3}
	Pathogen[HTLV2_env P03383] interacts with 5 human partners:{Q6PD62;P28328;Q8N7H5;Q92541;Q9GZS3}
	Pathogen[HTLV2_tax2 P03410] interacts with 6 human partners:{Q6PD62;Q8N7H5;Q8WVC0;Q92541;Q6P1J9;Q9GZS3}
	Pathogen[HTLV1_env P14075] interacts with 6 human partners:{Q6PD62;P28328;Q8N7H5;Q92541;Q6P1J9;Q9GZS3}
	Pathogen[HTLV1_rex P0C206] interacts with 6 human partners:{Q6PD62;Q8N7H5;Q8WVC0;Q92541;Q6P1J9;Q9GZS3}
	Pathogen[HTLV2_pol P03363] interacts with 7 human partners:{Q6PD62;P28328;Q8N7H5;Q8WVC0;Q92541;Q6P1J9;Q9GZS3}
[Cluster 9]GO:0070461+C	cellular_component	[name] SAGA-type complex	[def] "A histone acetyltransferase complex that acetylates nucleosomal H3 and H2B and is required for the expression of a subset of Pol II-transcribed genes. The budding yeast complex includes the acetyltransferase Gcn5p, several proteins of the Spt and Ada families, and several TBP-associate proteins (TAFs)_ analogous complexes in other species have analogous compositions, and usually contain ho…
	Pathogen[HTLV1_hbz Q2Q067] interacts with 2 human partners:{Q9UPT9;P51610}
	Pathogen[HTLV2_rex Q85601] interacts with 2 human partners:{Q9UPT9;Q96BN2}
	Pathogen[HTLV1_tax P14079] interacts with 3 human partners:{Q9UPT9;Q96BN2;P51610}
	Pathogen[HTLV2_gag P03346] interacts with 5 human partners:{Q9UPT9;Q86TJ2;Q96BN2;Q8NEM7;P51610}
	Pathogen[HTLV2_env P03383] interacts with 3 human partners:{Q9UPT9;Q96BN2;P51610}
	Pathogen[HTLV2_tax2 P03410] interacts with 4 human partners:{Q9UPT9;Q96BN2;Q8NEM7;P51610}
	Pathogen[HTLV1_env P14075] interacts with 2 human partners:{Q9UPT9;P51610}
	Pathogen[HTLV1_rex P0C206] interacts with 2 human partners:{Q9UPT9;P51610}
	Pathogen[HTLV2_pol P03363] interacts with 5 human partners:{Q9UPT9;Q86TJ2;Q96BN2;Q8NEM7;P51610}
[Cluster 10]GO:0034704+C	cellular_component	[name] calcium channel complex	[def] "An ion channel complex through which calcium ions pass." [GOC
	Pathogen[HTLV1_hbz Q2Q067] interacts with 3 human partners:{P68106;Q13023;Q15257}
	Pathogen[HTLV2_rex Q85601] interacts with 3 human partners:{P68106;Q13023;Q15257}
	Pathogen[HTLV1_tax P14079] interacts with 2 human partners:{P68106;Q13023}
	Pathogen[HTLV2_gag P03346] interacts with 4 human partners:{P68106;Q86VW0;Q13023;Q15257}
	Pathogen[HTLV2_env P03383] interacts with 2 human partners:{P68106;Q13023}
	Pathogen[HTLV2_tax2 P03410] interacts with 3 human partners:{P68106;Q13023;Q15257}
	Pathogen[HTLV1_env P14075] interacts with 2 human partners:{P68106;Q13023}
	Pathogen[HTLV1_rex P0C206] interacts with 3 human partners:{P68106;Q13023;Q15257}
	Pathogen[HTLV2_pol P03363] interacts with 4 human partners:{P68106;Q86VW0;Q13023;Q15257}
[Cluster 11]GO:0005671+C	cellular_component	[name] Ada2/Gcn5/Ada3 transcription activator complex	[def] "A multiprotein complex that possesses histone acetyltransferase and is involved in regulation of transcription. The budding yeast complex includes Gcn5p, two proteins of the Ada family, and two TBP-associate proteins (TAFs)_ analogous complexes in other species have analogous compositions, and usually contain homologs of the yeast proteins." [PMID
	Pathogen[HTLV1_hbz Q2Q067] interacts with 12 human partners:{O75528;P61964;Q92831;Q92830;Q9NRF9;Q9NR33;Q9NS73;Q9ULM3;O43318;P51610;Q9H8E8;Q01658}
	Pathogen[HTLV2_rex Q85601] interacts with 12 human partners:{O75528;P61964;Q92831;Q92830;Q9NRF9;Q9NR33;Q9NS73;Q9ULM3;Q14157;O43318;Q9H8E8;Q01658}
	Pathogen[HTLV1_tax P14079] interacts with 10 human partners:{O75528;P61964;Q92830;Q9NRF9;Q9NR33;Q9NS73;Q9ULM3;P51610;Q9H8E8;Q01658}
	Pathogen[HTLV2_gag P03346] interacts with 13 human partners:{O75528;P61964;Q92831;Q92830;Q9NRF9;Q9NR33;Q9NS73;Q9ULM3;Q14157;O43318;P51610;Q9H8E8;Q01658}
	Pathogen[HTLV2_env P03383] interacts with 11 human partners:{O75528;P61964;Q92831;Q92830;Q9NRF9;Q9NR33;Q9ULM3;O43318;P51610;Q9H8E8;Q01658}
	Pathogen[HTLV2_tax2 P03410] interacts with 13 human partners:{O75528;P61964;Q92831;Q92830;Q9NRF9;Q9NR33;Q9NS73;Q9ULM3;Q14157;O43318;P51610;Q9H8E8;Q01658}
	Pathogen[HTLV1_env P14075] interacts with 9 human partners:{O75528;Q92831;Q92830;Q9NRF9;Q9NR33;Q9ULM3;O43318;P51610;Q01658}
	Pathogen[HTLV1_rex P0C206] interacts with 12 human partners:{O75528;P61964;Q92831;Q92830;Q9NRF9;Q9NR33;Q9NS73;Q9ULM3;O43318;P51610;Q9H8E8;Q01658}
	Pathogen[HTLV2_pol P03363] interacts with 13 human partners:{O75528;P61964;Q92831;Q92830;Q9NRF9;Q9NR33;Q9NS73;Q9ULM3;Q14157;O43318;P51610;Q9H8E8;Q01658}
[Cluster 12]GO:0005773+C	cellular_component	[name] vacuole	[def] "A closed structure, found only in eukaryotic cells, that is completely surrounded by unit membrane and contains liquid material. Cells contain one or several vacuoles, that may have different functions from each other. Vacuoles have a diverse array of functions. They can act as a storage organelle for nutrients or waste products, as a degradative compartment, as a cost-effective way of inc…
	Pathogen[HTLV1_hbz Q2Q067] interacts with 2 human partners:{O14578;P53804}
	Pathogen[HTLV2_rex Q85601] interacts with 3 human partners:{O14578;Q12846;P53804}
	Pathogen[HTLV1_tax P14079] interacts with 3 human partners:{O14578;Q12846;P53804}
	Pathogen[HTLV2_gag P03346] interacts with 4 human partners:{O14578;Q12846;P53804;O60911}
	Pathogen[HTLV2_env P03383] interacts with 3 human partners:{O14578;Q12846;P53804}
	Pathogen[HTLV2_tax2 P03410] interacts with 3 human partners:{O14578;Q12846;P53804}
	Pathogen[HTLV1_env P14075] interacts with 2 human partners:{Q12846;P53804}
	Pathogen[HTLV1_rex P0C206] interacts with 3 human partners:{O14578;Q12846;P53804}
	Pathogen[HTLV2_pol P03363] interacts with 4 human partners:{O14578;Q12846;P53804;O60911}
[Cluster 13]GO:0034752+C	cellular_component	[name] cytosolic aryl hydrocarbon receptor complex	[def] "An aryl hydrocarbon receptor complex found in the cytosol, in which the ligand-binding subunit AhR is not bound to ligand_ consists of AhR, two molecules of HSP90, the protein kinase c-Src, and the immunophilin XAP2/AIP." [PMID
	Pathogen[HTLV1_hbz Q2Q067] interacts with 1 human partners:{P35869}
	Pathogen[HTLV2_rex Q85601] interacts with 1 human partners:{P35869}
	Pathogen[HTLV1_tax P14079] interacts with 1 human partners:{P35869}
	Pathogen[HTLV2_gag P03346] interacts with 1 human partners:{P35869}
	Pathogen[HTLV2_env P03383] interacts with 1 human partners:{P35869}
	Pathogen[HTLV2_tax2 P03410] interacts with 1 human partners:{P35869}
	Pathogen[HTLV1_env P14075] interacts with 1 human partners:{P35869}
	Pathogen[HTLV1_rex P0C206] interacts with 1 human partners:{P35869}
	Pathogen[HTLV2_pol P03363] interacts with 1 human partners:{P35869}
[Cluster 14]GO:0035770+C	cellular_component	[name] ribonucleoprotein granule	[def] "A non-membranous macromolecular complex containing proteins and translationally silenced mRNAs. RNA granules contain proteins that control the localization, stability, and translation of their RNA cargo. Different types of RNA granules (RGs) exist, depending on the cell type and cellular conditions." [GOC
	Pathogen[HTLV1_hbz Q2Q067] interacts with 1 human partners:{Q8NHU6}
	Pathogen[HTLV2_rex Q85601] interacts with 1 human partners:{Q8NHU6}
	Pathogen[HTLV1_tax P14079] interacts with 1 human partners:{Q8NHU6}
	Pathogen[HTLV2_gag P03346] interacts with 1 human partners:{Q8NHU6}
	Pathogen[HTLV2_env P03383] interacts with 1 human partners:{Q8NHU6}
	Pathogen[HTLV2_tax2 P03410] interacts with 1 human partners:{Q8NHU6}
	Pathogen[HTLV1_env P14075] interacts with 1 human partners:{Q8NHU6}
	Pathogen[HTLV1_rex P0C206] interacts with 1 human partners:{Q8NHU6}
	Pathogen[HTLV2_pol P03363] interacts with 1 human partners:{Q8NHU6}
[Cluster 15]GO:0000780+C	cellular_component	[name] condensed nuclear chromosome, centromeric region	[def] "The region of a condensed chromosome in the nucleus that includes the centromere and associated proteins, including the kinetochore. In monocentric chromosomes, this region corresponds to a single area of the chromosome, whereas in holocentric chromosomes, it is evenly distributed along the chromosome." [GOC
	Pathogen[HTLV1_hbz Q2Q067] interacts with 8 human partners:{Q96GD4;Q86Y97;Q03188;P49450;O95072;Q5FBB7;O75177;O43683}
	Pathogen[HTLV2_rex Q85601] interacts with 8 human partners:{Q96GD4;Q86Y97;Q03188;P49450;O95072;Q5FBB7;O75177;O43683}
	Pathogen[HTLV1_tax P14079] interacts with 5 human partners:{Q96GD4;Q03188;P49450;O95072;Q5FBB7}
	Pathogen[HTLV2_gag P03346] interacts with 9 human partners:{Q4FZB7;Q96GD4;Q86Y97;Q03188;P49450;O95072;Q5FBB7;O75177;O43683}
	Pathogen[HTLV2_env P03383] interacts with 4 human partners:{Q96GD4;P49450;Q5FBB7;O43683}
	Pathogen[HTLV2_tax2 P03410] interacts with 8 human partners:{Q96GD4;Q86Y97;Q03188;P49450;O95072;Q5FBB7;O75177;O43683}
	Pathogen[HTLV1_env P14075] interacts with 4 human partners:{Q96GD4;P49450;Q5FBB7;O43683}
	Pathogen[HTLV1_rex P0C206] interacts with 7 human partners:{Q96GD4;Q86Y97;Q03188;P49450;O95072;Q5FBB7;O43683}
	Pathogen[HTLV2_pol P03363] interacts with 9 human partners:{Q4FZB7;Q96GD4;Q86Y97;Q03188;P49450;O95072;Q5FBB7;O75177;O43683}
[Cluster 16]GO:0032059+C	cellular_component	[name] bleb	[def] "A cell extension characterized by rapid formation, rounded shape, and scarcity of organelles within the protrusions." [PMID
	Pathogen[HTLV1_hbz Q2Q067] interacts with 3 human partners:{Q13464;Q9Y613;O95466}
	Pathogen[HTLV2_rex Q85601] interacts with 3 human partners:{Q13464;Q9Y613;O95466}
	Pathogen[HTLV1_tax P14079] interacts with 3 human partners:{Q13464;Q9Y613;O95466}
	Pathogen[HTLV2_gag P03346] interacts with 5 human partners:{Q9BRK5;Q13464;Q9Y613;O95466;P09493}
	Pathogen[HTLV2_env P03383] interacts with 3 human partners:{Q13464;Q9Y613;O95466}
	Pathogen[HTLV2_tax2 P03410] interacts with 3 human partners:{Q13464;Q9Y613;O95466}
	Pathogen[HTLV1_env P14075] interacts with 3 human partners:{Q13464;Q9Y613;O95466}
	Pathogen[HTLV1_rex P0C206] interacts with 3 human partners:{Q13464;Q9Y613;O95466}
	Pathogen[HTLV2_pol P03363] interacts with 4 human partners:{Q13464;Q9Y613;O95466;P09493}
[Cluster 17]GO:0030140+C	cellular_component	[name] trans-Golgi network transport vesicle	[def] "A vesicle that mediates transport between the trans-Golgi network and other parts of the cell." [GOC
	Pathogen[HTLV1_hbz Q2Q067] interacts with 6 human partners:{P14672;P49755;Q9BVK6;Q9NZD8;O00194;P61106}
	Pathogen[HTLV2_rex Q85601] interacts with 6 human partners:{P14672;P49755;Q9BVK6;Q9HD26;O00194;P61106}
	Pathogen[HTLV1_tax P14079] interacts with 6 human partners:{P14672;P49755;Q9BVK6;Q9HD26;O00194;P61106}
	Pathogen[HTLV2_gag P03346] interacts with 8 human partners:{P14672;P49755;Q9BVK6;Q9NZD8;Q9HD26;O00194;P61106;P09958}
	Pathogen[HTLV2_env P03383] interacts with 7 human partners:{P14672;P49755;Q9BVK6;Q9NZD8;Q9HD26;O00194;P09958}
	Pathogen[HTLV2_tax2 P03410] interacts with 5 human partners:{P49755;Q9BVK6;Q9HD26;O00194;P61106}
	Pathogen[HTLV1_env P14075] interacts with 8 human partners:{P14672;P49755;Q9BVK6;Q9NZD8;Q9HD26;O00194;P61106;P09958}
	Pathogen[HTLV1_rex P0C206] interacts with 6 human partners:{P14672;P49755;Q9BVK6;Q9HD26;O00194;P61106}
	Pathogen[HTLV2_pol P03363] interacts with 8 human partners:{P14672;P49755;Q9BVK6;Q9NZD8;Q9HD26;O00194;P61106;P09958}
[Cluster 18]GO:0031307+C	cellular_component	[name] integral to mitochondrial outer membrane	[def] "Located such that some or all of the gene product itself penetrates at least one phospholipid bilayer of the mitochondrial outer membrane. May also refer to the state of being buried in the bilayer with no exposure outside the bilayer." [GOC
	Pathogen[HTLV1_hbz Q2Q067] interacts with 4 human partners:{Q12983;P57105;Q09013;Q9UH62}
	Pathogen[HTLV2_rex Q85601] interacts with 4 human partners:{Q12983;P57105;Q09013;Q9UH62}
	Pathogen[HTLV1_tax P14079] interacts with 4 human partners:{Q12983;P57105;Q09013;Q9UH62}
	Pathogen[HTLV2_gag P03346] interacts with 4 human partners:{Q12983;P57105;Q09013;Q9UH62}
	Pathogen[HTLV2_env P03383] interacts with 7 human partners:{Q969V5;Q12983;P57105;Q8IXI2;Q16611;Q09013;Q9UH62}
	Pathogen[HTLV2_tax2 P03410] interacts with 4 human partners:{Q12983;P57105;Q09013;Q9UH62}
	Pathogen[HTLV1_env P14075] interacts with 7 human partners:{Q969V5;Q12983;P57105;Q8IXI2;Q16611;Q09013;Q9UH62}
	Pathogen[HTLV1_rex P0C206] interacts with 4 human partners:{Q12983;P57105;Q09013;Q9UH62}
	Pathogen[HTLV2_pol P03363] interacts with 4 human partners:{Q12983;P57105;Q09013;Q9UH62}
[Cluster 19]GO:0000797+C	cellular_component	[name] condensin core heterodimer	[def] "The core heterodimer of a condensin complex, a multisubunit protein complex that plays a central role in chromosome condensation." [GOC
	Pathogen[HTLV1_hbz Q2Q067] interacts with 1 human partners:{Q15021}
	Pathogen[HTLV2_rex Q85601] interacts with 1 human partners:{Q15021}
	Pathogen[HTLV1_tax P14079] interacts with 1 human partners:{Q15021}
	Pathogen[HTLV2_gag P03346] interacts with 1 human partners:{Q15021}
	Pathogen[HTLV2_env P03383] interacts with 1 human partners:{Q15021}
	Pathogen[HTLV2_tax2 P03410] interacts with 1 human partners:{Q15021}
	Pathogen[HTLV1_env P14075] interacts with 1 human partners:{Q15021}
	Pathogen[HTLV1_rex P0C206] interacts with 1 human partners:{Q15021}
	Pathogen[HTLV2_pol P03363] interacts with 1 human partners:{Q15021}
[Cluster 20]GO:0005786+C	cellular_component	[name] signal recognition particle, endoplasmic reticulum targeting	[def] "A ribonucleoprotein particle of 325 kDa composed of a 7S (300 nucleotide) RNA molecule and a complex of six different polypeptides. This binds both to the N-terminal signal peptide for proteins destined for the endoplasmic reticulum as they emerge from the large ribosomal subunit and also to the ribosome. This binding arrests further translation thereby preventing the proteins from being r…
	Pathogen[HTLV1_hbz Q2Q067] interacts with 3 human partners:{Q9UHB9;P37108;P61011}
	Pathogen[HTLV2_rex Q85601] interacts with 3 human partners:{Q9UHB9;P37108;P61011}
	Pathogen[HTLV1_tax P14079] interacts with 3 human partners:{Q9UHB9;P37108;P61011}
	Pathogen[HTLV2_gag P03346] interacts with 6 human partners:{Q9UHB9;P37108;P49458;O76094;P09132;P61011}
	Pathogen[HTLV2_env P03383] interacts with 2 human partners:{Q9UHB9;P61011}
	Pathogen[HTLV2_tax2 P03410] interacts with 5 human partners:{Q9UHB9;P37108;P49458;P09132;P61011}
	Pathogen[HTLV1_env P14075] interacts with 1 human partners:{Q9UHB9}
	Pathogen[HTLV1_rex P0C206] interacts with 3 human partners:{Q9UHB9;P37108;P61011}
	Pathogen[HTLV2_pol P03363] interacts with 6 human partners:{Q9UHB9;P37108;P49458;O76094;P09132;P61011}
[Cluster 21]GO:0030289+C	cellular_component	[name] protein phosphatase 4 complex	[def] "The complex formed by the catalytic subunit of protein phosphatase 4 plus a regulatory subunit." [PMID
	Pathogen[HTLV1_hbz Q2Q067] interacts with 2 human partners:{Q9NY27;Q8TF05}
	Pathogen[HTLV2_rex Q85601] interacts with 2 human partners:{Q9NY27;Q8TF05}
	Pathogen[HTLV1_tax P14079] interacts with 1 human partners:{Q9NY27}
	Pathogen[HTLV2_gag P03346] interacts with 2 human partners:{Q9NY27;Q8TF05}
	Pathogen[HTLV2_env P03383] interacts with 1 human partners:{Q9NY27}
	Pathogen[HTLV2_tax2 P03410] interacts with 2 human partners:{Q9NY27;Q8TF05}
	Pathogen[HTLV1_env P14075] interacts with 1 human partners:{Q9NY27}
	Pathogen[HTLV1_rex P0C206] interacts with 2 human partners:{Q9NY27;Q8TF05}
	Pathogen[HTLV2_pol P03363] interacts with 2 human partners:{Q9NY27;Q8TF05}
[Cluster 22]GO:0030135+C	cellular_component	[name] coated vesicle	[def] "Small membrane-bounded organelle formed by pinching off of a coated region of membrane. Some coats are made of clathrin, whereas others are made from other proteins." [ISBN
	Pathogen[HTLV1_hbz Q2Q067] interacts with 2 human partners:{P53675;P10809}
	Pathogen[HTLV2_rex Q85601] interacts with 2 human partners:{P53675;P10809}
	Pathogen[HTLV1_tax P14079] interacts with 1 human partners:{P10809}
	Pathogen[HTLV2_gag P03346] interacts with 2 human partners:{P53675;P10809}
	Pathogen[HTLV2_env P03383] interacts with 1 human partners:{P10809}
	Pathogen[HTLV2_tax2 P03410] interacts with 2 human partners:{P53675;P10809}
	Pathogen[HTLV1_env P14075] interacts with 1 human partners:{P10809}
	Pathogen[HTLV1_rex P0C206] interacts with 2 human partners:{P53675;P10809}
	Pathogen[HTLV2_pol P03363] interacts with 2 human partners:{P53675;P10809}
[Cluster 23]GO:0097060+C	cellular_component	[name] synaptic membrane	[def] "A specialized area of membrane on either the presynaptic or the postsynaptic side of a synapse, the junction between a nerve fiber of one neuron and another neuron or muscle fiber or glial cell." [GOC
	Pathogen[HTLV1_hbz Q2Q067] interacts with 2 human partners:{Q13614;P05129}
	Pathogen[HTLV2_rex Q85601] interacts with 2 human partners:{Q13614;P05129}
	Pathogen[HTLV1_tax P14079] interacts with 2 human partners:{Q13614;P05129}
	Pathogen[HTLV2_gag P03346] interacts with 2 human partners:{Q13614;P05129}
	Pathogen[HTLV2_env P03383] interacts with 2 human partners:{Q13614;P05129}
	Pathogen[HTLV2_tax2 P03410] interacts with 2 human partners:{Q13614;P05129}
	Pathogen[HTLV1_env P14075] interacts with 1 human partners:{P05129}
	Pathogen[HTLV1_rex P0C206] interacts with 2 human partners:{Q13614;P05129}
	Pathogen[HTLV2_pol P03363] interacts with 2 human partners:{Q13614;P05129}
[Cluster 24]GO:0005801+C	cellular_component	[name] cis-Golgi network	[def] "The network of interconnected tubular and cisternal structures located at the convex side of the Golgi apparatus, which abuts the endoplasmic reticulum." [ISBN
	Pathogen[HTLV1_hbz Q2Q067] interacts with 11 human partners:{Q9H9H5;P49755;Q9Y296;Q9Y2L5;Q96KG9;Q86VS8;Q8WVM8;Q9P299;P53671;Q96JB2;O95249}
	Pathogen[HTLV2_rex Q85601] interacts with 11 human partners:{Q9H9H5;P49755;Q9Y296;Q9Y2L5;Q96KG9;Q86VS8;Q8WVM8;Q9P299;P53671;Q96JB2;O95249}
	Pathogen[HTLV1_tax P14079] interacts with 12 human partners:{P49755;Q9Y296;Q9Y2L5;Q96KG9;Q86VS8;Q8WVM8;Q9P299;P53671;Q96JB2;O95249;P24390;P33947}
	Pathogen[HTLV2_gag P03346] interacts with 15 human partners:{Q9H9H5;P49755;Q9Y296;Q9Y2L5;P68543;Q96KG9;Q9UMS5;Q86VS8;Q8WVM8;Q9P299;P53671;Q96JB2;O95249;P24390;P33947}
	Pathogen[HTLV2_env P03383] interacts with 8 human partners:{P49755;Q9Y296;Q96KG9;Q86VS8;Q8WVM8;Q9P299;Q96JB2;O95249}
	Pathogen[HTLV2_tax2 P03410] interacts with 13 human partners:{Q9H9H5;P49755;Q9Y296;Q9Y2L5;Q96KG9;Q9UMS5;Q86VS8;Q8WVM8;Q9P299;P53671;Q96JB2;O95249;P24390}
	Pathogen[HTLV1_env P14075] interacts with 5 human partners:{P49755;Q9Y296;Q96KG9;Q86VS8;Q8WVM8}
	Pathogen[HTLV1_rex P0C206] interacts with 11 human partners:{Q9H9H5;P49755;Q9Y296;Q9Y2L5;Q96KG9;Q86VS8;Q8WVM8;Q9P299;P53671;Q96JB2;O95249}
	Pathogen[HTLV2_pol P03363] interacts with 12 human partners:{Q9H9H5;P49755;Q9Y296;Q9Y2L5;P68543;Q96KG9;Q9UMS5;Q86VS8;Q8WVM8;Q9P299;P53671;Q96JB2}
[Cluster 25]GO:0005689+C	cellular_component	[name] U12-type spliceosomal complex	[def] "Any spliceosomal complex that forms during the splicing of a messenger RNA primary transcript to excise an intron_ the series of U12-type spliceosomal complexes is involved in the splicing of the majority of introns that contain atypical AT-AC terminal dinucleotides, as well as other non-canonical introns. The entire splice site signal, not just the terminal dinucleotides, is involved in d…
	Pathogen[HTLV1_hbz Q2Q067] interacts with 19 human partners:{O75533;P62308;Q15696;Q13435;Q96LT9;O43143;Q8TBF4;P62304;P62316;Q7RTV0;P14678;Q16560;Q15427;P62318;Q9Y3B4;P67809;Q15393;P62306;P62314}
	Pathogen[HTLV2_rex Q85601] interacts with 19 human partners:{O75533;P62308;Q15696;Q13435;Q96LT9;O43143;Q8TBF4;P62304;P62316;Q7RTV0;P14678;Q16560;Q15427;P62318;Q9Y3B4;P67809;Q15393;P62306;P62314}
	Pathogen[HTLV1_tax P14079] interacts with 18 human partners:{O75533;P62308;Q15696;Q13435;Q96LT9;O43143;Q8TBF4;P62304;P62316;Q7RTV0;P14678;Q16560;Q15427;P62318;Q9Y3B4;Q15393;P62306;P62314}
	Pathogen[HTLV2_gag P03346] interacts with 22 human partners:{O75533;P62308;Q15696;Q13435;Q96LT9;O43143;Q8N8D1;Q8TBF4;Q6IEG0;P62304;P62316;Q7RTV0;Q9UDW3;P14678;Q16560;Q15427;P62318;Q9Y3B4;P67809;Q15393;P62306;P62314}
	Pathogen[HTLV2_env P03383] interacts with 17 human partners:{O75533;P62308;Q15696;Q13435;O43143;Q8TBF4;P62304;P62316;P14678;Q16560;Q15427;P62318;Q9Y3B4;P67809;Q15393;P62306;P62314}
	Pathogen[HTLV2_tax2 P03410] interacts with 20 human partners:{O75533;P62308;Q15696;Q13435;Q96LT9;O43143;Q8TBF4;Q6IEG0;P62304;P62316;Q7RTV0;P14678;Q16560;Q15427;P62318;Q9Y3B4;P67809;Q15393;P62306;P62314}
	Pathogen[HTLV1_env P14075] interacts with 18 human partners:{O75533;P62308;Q15696;Q13435;Q96LT9;O43143;Q8TBF4;P62304;P62316;P14678;Q16560;Q15427;P62318;Q9Y3B4;P67809;Q15393;P62306;P62314}
	Pathogen[HTLV1_rex P0C206] interacts with 20 human partners:{O75533;P62308;Q15696;Q13435;Q96LT9;O43143;Q8TBF4;Q6IEG0;P62304;P62316;Q7RTV0;P14678;Q16560;Q15427;P62318;Q9Y3B4;P67809;Q15393;P62306;P62314}
	Pathogen[HTLV2_pol P03363] interacts with 22 human partners:{O75533;P62308;Q15696;Q13435;Q96LT9;O43143;Q8N8D1;Q8TBF4;Q6IEG0;P62304;P62316;Q7RTV0;Q9UDW3;P14678;Q16560;Q15427;P62318;Q9Y3B4;P67809;Q15393;P62306;P62314}
[Cluster 26]GO:0031234+C	cellular_component	[name] extrinsic to internal side of plasma membrane	[def] "Loosely bound to the surface of the plasma membrane that faces the cytoplasm, but not integrated into the hydrophobic region." [GOC
	Pathogen[HTLV1_hbz Q2Q067] interacts with 24 human partners:{P29992;P08631;P09471;P19086;P63096;P04899;A8MTJ3;P11488;P19087;Q9Y5X1;P50148;P78352;P06703;Q00536;Q03113;O95837;Q9Y5X3;Q9NQC7;P08754;Q9UJM3;Q96RF0;Q5JWF2;Q14344;P0CAP1}
	Pathogen[HTLV2_rex Q85601] interacts with 24 human partners:{P29992;P08631;P09471;P19086;P63096;P04899;A8MTJ3;P11488;P19087;Q9Y5X1;P50148;P78352;P06703;Q00536;Q03113;O95837;Q9Y5X3;Q9NQC7;P08754;Q9UJM3;Q96RF0;Q5JWF2;Q14344;P0CAP1}
	Pathogen[HTLV1_tax P14079] interacts with 22 human partners:{P29992;P30679;P08631;P09471;P19086;P63096;P04899;A8MTJ3;P11488;Q9Y5X1;P50148;P06703;Q00536;Q03113;O95837;Q9NQC7;P08754;Q9UJM3;Q96RF0;Q5JWF2;Q14344;P0CAP1}
	Pathogen[HTLV2_gag P03346] interacts with 27 human partners:{P29992;P30679;P08631;P09471;P19086;P63096;P04899;A8MTJ3;P11488;P19087;Q9Y5X1;P50148;P78352;P07332;P38405;Q00536;Q03113;O95837;Q9Y5X3;Q9NQC7;P08754;P16591;Q9UJM3;Q96RF0;Q5JWF2;Q14344;P0CAP1}
	Pathogen[HTLV2_env P03383] interacts with 12 human partners:{P08631;P63096;P04899;Q9Y5X1;P50148;P78352;Q00536;Q9NQC7;P08754;Q96RF0;Q14344;P0CAP1}
	Pathogen[HTLV2_tax2 P03410] interacts with 26 human partners:{P29992;P30679;P08631;P09471;P19086;P63096;P04899;A8MTJ3;P11488;P19087;Q9Y5X1;P50148;P78352;P06703;P38405;Q00536;Q03113;O95837;Q9Y5X3;Q9NQC7;P08754;Q9UJM3;Q96RF0;Q5JWF2;Q14344;P0CAP1}
	Pathogen[HTLV1_env P14075] interacts with 11 human partners:{P08631;P63096;P04899;Q9Y5X1;P50148;P78352;Q9NQC7;P08754;Q96RF0;Q14344;P0CAP1}
	Pathogen[HTLV1_rex P0C206] interacts with 24 human partners:{P29992;P08631;P09471;P19086;P63096;P04899;A8MTJ3;P11488;P19087;Q9Y5X1;P50148;P78352;P06703;Q00536;Q03113;O95837;Q9Y5X3;Q9NQC7;P08754;Q9UJM3;Q96RF0;Q5JWF2;Q14344;P0CAP1}
	Pathogen[HTLV2_pol P03363] interacts with 25 human partners:{P29992;P30679;P08631;P09471;P19086;P63096;P04899;A8MTJ3;P11488;P19087;Q9Y5X1;P50148;P78352;P38405;Q00536;Q03113;O95837;Q9Y5X3;Q9NQC7;P08754;Q9UJM3;Q96RF0;Q5JWF2;Q14344;P0CAP1}
[Cluster 27]GO:0005956+C	cellular_component	[name] protein kinase CK2 complex	[def] "A protein complex that possesses protein serine/threonine kinase activity, and contains two catalytic alpha subunits and two regulatory beta subunits. Protein kinase CK2 complexes are found in nearly every subcellular compartment, and can phosphorylate many protein substrates in addition to casein." [GOC
	Pathogen[HTLV1_hbz Q2Q067] interacts with 1 human partners:{P67870}
	Pathogen[HTLV2_rex Q85601] interacts with 1 human partners:{P67870}
	Pathogen[HTLV1_tax P14079] interacts with 1 human partners:{P67870}
	Pathogen[HTLV2_gag P03346] interacts with 1 human partners:{P67870}
	Pathogen[HTLV2_env P03383] interacts with 1 human partners:{P67870}
	Pathogen[HTLV2_tax2 P03410] interacts with 1 human partners:{P67870}
	Pathogen[HTLV1_env P14075] interacts with 1 human partners:{P67870}
	Pathogen[HTLV1_rex P0C206] interacts with 1 human partners:{P67870}
	Pathogen[HTLV2_pol P03363] interacts with 1 human partners:{P67870}
[Cluster 28]GO:0034451+C	cellular_component	[name] centriolar satellite	[def] "A small (70-100 nm) cytoplasmic granule that contains a number of centrosomal proteins_ centriolar satellites traffic toward microtubule minus ends and are enriched near the centrosome." [GOC
	Pathogen[HTLV1_hbz Q2Q067] interacts with 8 human partners:{P05062;Q15154;Q9UPT5;Q86VS8;Q96NB1;Q02962;P05783;Q96RK4}
	Pathogen[HTLV2_rex Q85601] interacts with 8 human partners:{P05062;Q15154;Q9UPT5;Q86VS8;Q96NB1;Q02962;P05783;Q96RK4}
	Pathogen[HTLV1_tax P14079] interacts with 8 human partners:{P05062;Q15154;Q9UPT5;Q86VS8;Q96NB1;Q02962;P05783;Q96RK4}
	Pathogen[HTLV2_gag P03346] interacts with 8 human partners:{P05062;Q15154;Q9UPT5;Q86VS8;Q96NB1;Q02962;P05783;Q96RK4}
	Pathogen[HTLV2_env P03383] interacts with 8 human partners:{P05062;Q15154;Q9UPT5;Q86VS8;Q96NB1;Q02962;P05783;Q96RK4}
	Pathogen[HTLV2_tax2 P03410] interacts with 8 human partners:{P05062;Q15154;Q9UPT5;Q86VS8;Q96NB1;Q02962;P05783;Q96RK4}
	Pathogen[HTLV1_env P14075] interacts with 8 human partners:{P05062;Q15154;Q9UPT5;Q86VS8;Q96NB1;Q02962;P05783;Q96RK4}
	Pathogen[HTLV1_rex P0C206] interacts with 8 human partners:{P05062;Q15154;Q9UPT5;Q86VS8;Q96NB1;Q02962;P05783;Q96RK4}
	Pathogen[HTLV2_pol P03363] interacts with 8 human partners:{P05062;Q15154;Q9UPT5;Q86VS8;Q96NB1;Q02962;P05783;Q96RK4}
[Cluster 29]GO:0005875+C	cellular_component	[name] microtubule associated complex	[def] "Any multimeric complex connected to a microtubule." [GOC
	Pathogen[HTLV1_hbz Q2Q067] interacts with 31 human partners:{Q9UBN7;P49023;Q96S59;P11137;Q15121;P78559;P49356;P10636;Q9Y3P9;O95793;O00423;Q96FJ2;Q9BYV2;Q9GZM8;Q9BW19;Q9GZQ8;Q9UDT6;P27816;P46821;Q14244;P61163;O60333;P49354;O75935;O95834;Q66K74;Q92624;P63167;O96015;O95166;P43034}
	Pathogen[HTLV2_rex Q85601] interacts with 30 human partners:{Q9UBN7;P49023;Q96S59;P11137;Q15121;P78559;P49356;P10636;Q9Y3P9;O95793;O00423;Q9BYV2;Q9GZM8;Q9BW19;Q9GZQ8;Q9UDT6;P27816;P46821;Q14244;P61163;O60333;P49354;O75935;O95834;Q66K74;Q92624;P63167;O96015;O95166;P43034}
	Pathogen[HTLV1_tax P14079] interacts with 28 human partners:{Q9UBN7;P49023;Q96S59;P11137;Q15121;P78559;P10636;Q9Y3P9;O95793;O00423;Q96FJ2;Q9BYV2;Q9GZM8;Q9BW19;Q9GZQ8;Q9UDT6;P27816;P61163;O60333;P49354;O75935;O95834;Q66K74;Q92624;P63167;O96015;O95166;P43034}
	Pathogen[HTLV2_gag P03346] interacts with 34 human partners:{Q9UBN7;P49023;Q96S59;P56715;P11137;Q15121;P78559;P49356;P10636;Q9Y3P9;O95793;O43602;O00423;Q96FJ2;Q9BYV2;Q9GZM8;Q9BW19;Q9GZQ8;Q9UDT6;P27816;P46821;Q14244;P61163;O60333;O15553;P49354;O75935;O95834;Q66K74;Q92624;P63167;O96015;O95166;P43034}
	Pathogen[HTLV2_env P03383] interacts with 23 human partners:{Q9UBN7;P49023;P78559;P10636;Q9Y3P9;O95793;O00423;Q96FJ2;Q9BYV2;Q9GZM8;Q9GZQ8;Q9UDT6;P27816;P61163;P49354;O75935;O95834;Q66K74;Q92624;P63167;O96015;O95166;P43034}
	Pathogen[HTLV2_tax2 P03410] interacts with 30 human partners:{Q9UBN7;P49023;Q96S59;P11137;Q15121;P78559;P49356;P10636;Q9Y3P9;O95793;O00423;Q9BYV2;Q9GZM8;Q9BW19;Q9GZQ8;Q9UDT6;P27816;P46821;Q14244;P61163;O60333;P49354;O75935;O95834;Q66K74;Q92624;P63167;O96015;O95166;P43034}
	Pathogen[HTLV1_env P14075] interacts with 24 human partners:{Q9UBN7;P49023;P11137;P78559;P10636;Q9Y3P9;O95793;O00423;Q96FJ2;Q9BYV2;Q9GZM8;Q9GZQ8;Q9UDT6;P27816;P61163;P49354;O75935;O95834;Q66K74;Q92624;P63167;O96015;O95166;P43034}
	Pathogen[HTLV1_rex P0C206] interacts with 30 human partners:{Q9UBN7;P49023;Q96S59;P11137;Q15121;P78559;P49356;P10636;Q9Y3P9;O95793;O00423;Q9BYV2;Q9GZM8;Q9BW19;Q9GZQ8;Q9UDT6;P27816;P46821;Q14244;P61163;O60333;P49354;O75935;O95834;Q66K74;Q92624;P63167;O96015;O95166;P43034}
	Pathogen[HTLV2_pol P03363] interacts with 33 human partners:{Q9UBN7;P49023;Q96S59;P56715;P11137;Q15121;P78559;P49356;P10636;Q9Y3P9;O95793;O43602;O00423;Q96FJ2;Q9BYV2;Q9GZM8;Q9BW19;Q9GZQ8;Q9UDT6;P27816;P46821;Q14244;P61163;O60333;P49354;O75935;O95834;Q66K74;Q92624;P63167;O96015;O95166;P43034}
[Cluster 30]GO:0071204+C	cellular_component	[name] histone pre-mRNA 3'end processing complex	[def] "A ribonucleoprotein that binds to specific sites in, and is required for cleavage of, the 3'-end of histone pre-mRNAs. The complex contains the U7 snRNP and additional proteins, including the stem-loop binding protein (SLBP) and the exonuclease 3'hExo/Eri-1." [GOC
	Pathogen[HTLV1_hbz Q2Q067] interacts with 5 human partners:{O60506;P83369;Q14493;P14678;P67809}
	Pathogen[HTLV2_rex Q85601] interacts with 5 human partners:{O60506;P83369;Q14493;P14678;P67809}
	Pathogen[HTLV1_tax P14079] interacts with 3 human partners:{O60506;Q14493;P14678}
	Pathogen[HTLV2_gag P03346] interacts with 5 human partners:{O60506;P83369;Q14493;P14678;P67809}
	Pathogen[HTLV2_env P03383] interacts with 4 human partners:{O60506;Q14493;P14678;P67809}
	Pathogen[HTLV2_tax2 P03410] interacts with 5 human partners:{O60506;P83369;Q14493;P14678;P67809}
	Pathogen[HTLV1_env P14075] interacts with 5 human partners:{O60506;P83369;Q14493;P14678;P67809}
	Pathogen[HTLV1_rex P0C206] interacts with 5 human partners:{O60506;P83369;Q14493;P14678;P67809}
	Pathogen[HTLV2_pol P03363] interacts with 5 human partners:{O60506;P83369;Q14493;P14678;P67809}
[Cluster 31]GO:0045160+C	cellular_component	[name] myosin I complex	[def] "A myosin complex containing a class I myosin heavy chain and associated light chains_ myosin I heavy chains are single-headed, possess tails of various lengths, and do not self-associate into bipolar filaments_ myosin I complexes are involved in diverse processes related to membrane traffic and cell movement." [GOC
	Pathogen[HTLV1_hbz Q2Q067] interacts with 1 human partners:{O00159}
	Pathogen[HTLV2_rex Q85601] interacts with 1 human partners:{O00159}
	Pathogen[HTLV1_tax P14079] interacts with 1 human partners:{O00159}
	Pathogen[HTLV2_gag P03346] interacts with 1 human partners:{O00159}
	Pathogen[HTLV2_env P03383] interacts with 1 human partners:{O00159}
	Pathogen[HTLV2_tax2 P03410] interacts with 1 human partners:{O00159}
	Pathogen[HTLV1_env P14075] interacts with 1 human partners:{O00159}
	Pathogen[HTLV1_rex P0C206] interacts with 1 human partners:{O00159}
	Pathogen[HTLV2_pol P03363] interacts with 1 human partners:{O00159}
[Cluster 32]GO:0032433+C	cellular_component	[name] filopodium tip	[def] "The end of a filopodium distal to the body of the cell." [GOC
	Pathogen[HTLV1_hbz Q2Q067] interacts with 2 human partners:{Q9HD67;P09327}
	Pathogen[HTLV2_rex Q85601] interacts with 2 human partners:{Q9HD67;P09327}
	Pathogen[HTLV1_tax P14079] interacts with 2 human partners:{Q9HD67;P09327}
	Pathogen[HTLV2_gag P03346] interacts with 2 human partners:{Q9HD67;P09327}
	Pathogen[HTLV2_env P03383] interacts with 2 human partners:{Q9HD67;P09327}
	Pathogen[HTLV2_tax2 P03410] interacts with 2 human partners:{Q9HD67;P09327}
	Pathogen[HTLV1_env P14075] interacts with 2 human partners:{Q9HD67;P09327}
	Pathogen[HTLV1_rex P0C206] interacts with 2 human partners:{Q9HD67;P09327}
	Pathogen[HTLV2_pol P03363] interacts with 2 human partners:{Q9HD67;P09327}
[Cluster 33]GO:0030130+C	cellular_component	[name] clathrin coat of trans-Golgi network vesicle	[def] "A clathrin coat found on a vesicle of the trans-Golgi network." [GOC
	Pathogen[HTLV1_hbz Q2Q067] interacts with 4 human partners:{P09497;O95782;P53675;P61966}
	Pathogen[HTLV2_rex Q85601] interacts with 4 human partners:{P09497;O95782;P53675;P61966}
	Pathogen[HTLV1_tax P14079] interacts with 3 human partners:{P09497;O95782;P61966}
	Pathogen[HTLV2_gag P03346] interacts with 5 human partners:{Q00610;P09497;O95782;P53675;P61966}
	Pathogen[HTLV2_env P03383] interacts with 3 human partners:{P09497;O95782;P61966}
	Pathogen[HTLV2_tax2 P03410] interacts with 5 human partners:{Q00610;P09497;O95782;P53675;P61966}
	Pathogen[HTLV1_env P14075] interacts with 3 human partners:{P09497;O95782;P61966}
	Pathogen[HTLV1_rex P0C206] interacts with 4 human partners:{P09497;O95782;P53675;P61966}
	Pathogen[HTLV2_pol P03363] interacts with 5 human partners:{Q00610;P09497;O95782;P53675;P61966}
[Cluster 34]GO:0033257+C	cellular_component	[name] Bcl3/NF-kappaB2 complex	[def] "A protein complex containing one Bcl protein and one or more copies of NF-kappaB2_ formation of complexes of different stoichiometry depends on the Bcl3
	Pathogen[HTLV1_hbz Q2Q067] interacts with 2 human partners:{Q00653;P20749}
	Pathogen[HTLV2_rex Q85601] interacts with 2 human partners:{Q00653;P20749}
	Pathogen[HTLV1_tax P14079] interacts with 1 human partners:{P20749}
	Pathogen[HTLV2_gag P03346] interacts with 2 human partners:{Q00653;P20749}
	Pathogen[HTLV2_env P03383] interacts with 2 human partners:{Q00653;P20749}
	Pathogen[HTLV2_tax2 P03410] interacts with 2 human partners:{Q00653;P20749}
	Pathogen[HTLV1_env P14075] interacts with 2 human partners:{Q00653;P20749}
	Pathogen[HTLV1_rex P0C206] interacts with 2 human partners:{Q00653;P20749}
	Pathogen[HTLV2_pol P03363] interacts with 2 human partners:{Q00653;P20749}
[Cluster 35]GO:0005576+C	cellular_component	[name] extracellular region	[def] "The space external to the outermost structure of a cell. For cells without external protective or external encapsulating structures this refers to space outside of the plasma membrane. This term covers the host cell environment outside an intracellular parasite." [GOC
	Pathogen[HTLV1_hbz Q2Q067] interacts with 22 human partners:{Q14005;P09429;Q9BZF9;Q71DI3;O15018;P84243;O75398;Q5EBL8;O43707;P62937;P10599;P36507;Q6UWE0;P62158;Q49AN0;P62328;P12814;P62805;P68431;P06396;P67809;P68366}
	Pathogen[HTLV2_rex Q85601] interacts with 27 human partners:{Q14005;P09429;P07237;Q9BZF9;Q71DI3;O15018;P84243;O75398;Q5EBL8;O43707;P62937;P18206;P10599;P36507;Q6UWE0;P62158;Q49AN0;P62328;P12814;P21333;P62805;P68431;Q9BYX7;P06396;P67809;P68366;P27797}
	Pathogen[HTLV1_tax P14079] interacts with 21 human partners:{Q14005;P09429;P07237;Q9BZF9;Q71DI3;O15018;Q5EBL8;O43707;P62937;P18206;P10599;P36507;Q6UWE0;Q9UGM3;P62158;P12814;P21333;P62805;P68431;Q14118;P68366}
	Pathogen[HTLV2_gag P03346] interacts with 41 human partners:{Q14005;P09429;P07237;Q9BZF9;Q71DI3;O15018;P84243;Q5JVS0;Q92731;O75398;Q5EBL8;O43707;P62937;Q9BQB4;Q9NRR1;Q15046;P10599;P36507;P01137;Q6UWE0;Q8TD08;P12644;Q9UGM3;P62158;P04628;Q49AN0;P62328;P12814;Q9Y490;P62805;P31947;Q9NVR0;P68431;Q9BYX7;P06396;P67809;P05161;P68366;P02652;P27797;Q9ULD4}
	Pathogen[HTLV2_env P03383] interacts with 29 human partners:{Q14005;P09429;P07237;Q9BZF9;Q71DI3;Q16623;O15018;P84243;Q92731;O75398;Q5EBL8;O43707;P62937;P10599;P36507;Q6UWE0;Q9UGM3;P62158;P56704;Q49AN0;P12814;P62805;Q9NVR0;P68431;P06396;P67809;P05161;Q14118;P68366}
	Pathogen[HTLV2_tax2 P03410] interacts with 30 human partners:{Q14005;P09429;P07237;Q9BZF9;Q71DI3;O15018;P84243;O75398;Q5EBL8;O43707;P62937;P18206;P10599;P36507;Q6UWE0;Q9UGM3;P62158;Q49AN0;P62328;P12814;P21333;P62805;P68431;Q9BYX7;P06396;P67809;P05161;Q14118;P68366;P27797}
	Pathogen[HTLV1_env P14075] interacts with 32 human partners:{Q14005;P09429;P07237;Q9BZF9;Q71DI3;Q16623;O15018;P84243;Q92731;O75398;Q5EBL8;O43707;P62937;P08567;P10599;P36507;Q6UWE0;Q9UGM3;P62158;P04628;P56704;P12814;P62805;Q9NVR0;P68431;P06396;P67809;P05161;Q14118;P68366;P27797;Q9ULD4}
	Pathogen[HTLV1_rex P0C206] interacts with 28 human partners:{Q14005;P09429;P07237;Q9BZF9;Q71DI3;O15018;P84243;Q5EBL8;O43707;P62937;P18206;P10599;P36507;Q6UWE0;Q9UGM3;P62158;Q49AN0;P62328;P12814;P21333;P62805;P68431;Q9BYX7;P06396;P67809;Q14118;P68366;P27797}
	Pathogen[HTLV2_pol P03363] interacts with 35 human partners:{Q14005;P09429;Q9BZF9;Q71DI3;O15018;P84243;Q5JVS0;Q92731;O75398;Q5EBL8;O43707;P62937;Q9BQB4;Q15046;P10599;P36507;P01137;Q8TD08;Q9UGM3;P62158;P04628;Q49AN0;P62328;P12814;Q9Y490;P62805;P68431;Q9BYX7;P06396;P67809;P05161;P68366;P02652;P27797;Q9ULD4}
[Cluster 36]GO:0030659+C	cellular_component	[name] cytoplasmic vesicle membrane	[def] "The lipid bilayer surrounding a cytoplasmic vesicle." [GOC
	Pathogen[HTLV1_hbz Q2Q067] interacts with 35 human partners:{O95295;P51153;P07101;P30622;Q9ULV0;Q8TF30;Q92572;Q96EV8;Q9Y6Q5;P09497;P49407;Q9BXS5;P59780;Q15363;Q9UL54;P42858;Q9Y5X1;P56377;Q8WV24;Q07912;O60333;P53675;Q9UL25;Q92624;Q96B97;Q9Y5X3;Q9ULU8;Q10567;P62491;O15049;P61966;Q9UNH7;Q5T5U3;O75843;O43747}
	Pathogen[HTLV2_rex Q85601] interacts with 35 human partners:{O95295;P51153;P07101;P30622;Q9ULV0;Q8TF30;Q92572;Q96EV8;Q9Y6Q5;P09497;P49407;Q9BXS5;P59780;Q15363;Q9UL54;P42858;Q9Y5X1;P56377;Q8WV24;Q07912;O60333;P53675;Q9UL25;Q92624;Q96B97;Q9Y5X3;Q96PC3;Q10567;P62491;O15049;P61966;Q9UNH7;Q5T5U3;O75843;O43747}
	Pathogen[HTLV1_tax P14079] interacts with 32 human partners:{O95295;P30622;Q9ULV0;Q8TF30;Q92572;Q96EV8;Q9Y6Q5;P09497;P49407;Q9BXS5;P59780;O75385;Q15363;Q9UL54;P42858;Q9Y5X1;P56377;Q8WV24;Q07912;O60333;Q9UL25;Q92624;Q96B97;Q96PC3;Q10567;P62491;O15049;P61966;Q9UNH7;Q5T5U3;O75843;O43747}
	Pathogen[HTLV2_gag P03346] interacts with 39 human partners:{O95295;P51153;P07101;P30622;Q00610;Q9ULV0;Q8TF30;Q92572;Q96EV8;Q9Y6Q5;P09497;P49407;Q9BXS5;P59780;O75385;Q15363;Q9UL54;P42858;Q9Y5X1;P56377;Q8WV24;Q07912;O60333;P53675;Q9UL25;Q92624;Q96B97;Q9Y5X3;Q9ULU8;Q96PC3;Q10567;P62491;O15049;P61966;Q9UNH7;Q9BY43;Q5T5U3;O75843;O43747}
	Pathogen[HTLV2_env P03383] interacts with 24 human partners:{O95295;P30622;Q9ULV0;Q8TF30;Q92572;Q96EV8;Q9Y6Q5;P09497;Q9BXS5;P59780;Q15363;Q9UL54;P42858;Q9Y5X1;P56377;Q07912;Q9UL25;Q92624;Q96B97;Q10567;P61966;Q5T5U3;O75843;O43747}
	Pathogen[HTLV2_tax2 P03410] interacts with 39 human partners:{O95295;P51153;P07101;P30622;Q00610;Q9ULV0;Q8TF30;Q92572;Q96EV8;Q9Y6Q5;P09497;P49407;Q9BXS5;P59780;Q15363;Q9UL54;P42858;Q9Y5X1;P56377;Q8WV24;Q07912;O60333;P53675;Q9UL25;Q92624;Q96B97;Q9Y5X3;Q9ULU8;Q96PC3;Q7L804;Q10567;P62491;O15049;P61966;Q9UNH7;Q9BY43;Q5T5U3;O75843;O43747}
	Pathogen[HTLV1_env P14075] interacts with 20 human partners:{O95295;P30622;Q9ULV0;Q92572;Q9Y6Q5;P09497;Q9BXS5;Q15363;Q9UL54;Q9Y5X1;P56377;Q07912;Q9UL25;Q92624;Q96B97;Q10567;P61966;Q5T5U3;O75843;O43747}
	Pathogen[HTLV1_rex P0C206] interacts with 36 human partners:{O95295;P51153;P07101;P30622;Q9ULV0;Q8TF30;Q92572;Q96EV8;Q9Y6Q5;P09497;P49407;Q9BXS5;P59780;Q15363;Q9UL54;P42858;Q9Y5X1;P56377;Q8WV24;Q07912;O60333;P53675;Q9UL25;Q92624;Q96B97;Q9Y5X3;Q96PC3;Q7L804;Q10567;P62491;O15049;P61966;Q9UNH7;Q5T5U3;O75843;O43747}
	Pathogen[HTLV2_pol P03363] interacts with 37 human partners:{O95295;P51153;P07101;P30622;Q00610;Q9ULV0;Q8TF30;Q92572;Q96EV8;Q9Y6Q5;P09497;P49407;Q9BXS5;P59780;Q15363;Q9UL54;P42858;Q9Y5X1;P56377;Q8WV24;Q07912;O60333;P53675;Q9UL25;Q92624;Q96B97;Q9Y5X3;Q96PC3;Q10567;P62491;O15049;P61966;Q9UNH7;Q9BY43;Q5T5U3;O75843;O43747}
[Cluster 37]GO:0008024+C	cellular_component	[name] positive transcription elongation factor complex b	[def] "A transcription elongation factor complex that facilitates the transition from abortive to productive elongation by phosphorylating the CTD domain of the large subunit of DNA-directed RNA polymerase II, holoenzyme. Contains cyclin T and a cyclin-dependent protein kinase catalytic subunit." [PMID
	Pathogen[HTLV1_hbz Q2Q067] interacts with 1 human partners:{Q15545}
	Pathogen[HTLV2_rex Q85601] interacts with 1 human partners:{Q15545}
	Pathogen[HTLV1_tax P14079] interacts with 1 human partners:{Q15545}
	Pathogen[HTLV2_gag P03346] interacts with 1 human partners:{Q15545}
	Pathogen[HTLV2_env P03383] interacts with 1 human partners:{Q15545}
	Pathogen[HTLV2_tax2 P03410] interacts with 1 human partners:{Q15545}
	Pathogen[HTLV1_env P14075] interacts with 1 human partners:{Q15545}
	Pathogen[HTLV1_rex P0C206] interacts with 1 human partners:{Q15545}
	Pathogen[HTLV2_pol P03363] interacts with 1 human partners:{Q15545}
[Cluster 38]GO:0030915+C	cellular_component	[name] Smc5-Smc6 complex	[def] "A conserved complex that contains a heterodimer of SMC proteins (Smc5p and Smc6p, or homologs thereof) and several other proteins, and is involved in DNA repair and maintaining cell cycle arrest following DNA damage. In S. cerevisiae, this is an octameric complex called Mms21-Smc5-Smc6 complex, with at least five of its subunits conserved in fission yeast and humans." [GOC
	Pathogen[HTLV1_hbz Q2Q067] interacts with 5 human partners:{Q8N140;Q96SB8;Q96MG7;Q9NXX6;Q96MF7}
	Pathogen[HTLV2_rex Q85601] interacts with 5 human partners:{Q8N140;Q96SB8;Q96MG7;Q9NXX6;Q96MF7}
	Pathogen[HTLV1_tax P14079] interacts with 3 human partners:{Q8N140;Q96SB8;Q96MG7}
	Pathogen[HTLV2_gag P03346] interacts with 5 human partners:{Q8N140;Q96SB8;Q96MG7;Q9NXX6;Q96MF7}
	Pathogen[HTLV2_env P03383] interacts with 1 human partners:{Q96MG7}
	Pathogen[HTLV2_tax2 P03410] interacts with 5 human partners:{Q8N140;Q96SB8;Q96MG7;Q9NXX6;Q96MF7}
	Pathogen[HTLV1_env P14075] interacts with 1 human partners:{Q96MG7}
	Pathogen[HTLV1_rex P0C206] interacts with 5 human partners:{Q8N140;Q96SB8;Q96MG7;Q9NXX6;Q96MF7}
	Pathogen[HTLV2_pol P03363] interacts with 5 human partners:{Q8N140;Q96SB8;Q96MG7;Q9NXX6;Q96MF7}
[Cluster 39]GO:0032982+C	cellular_component	[name] myosin filament	[def] "A protein complex containing myosin heavy chains, plus associated light chains and other proteins, in which the myosin heavy chains are arranged into a filament." [GOC
	Pathogen[HTLV1_hbz Q2Q067] interacts with 11 human partners:{P12883;A7E2Y1;P12882;P13533;Q9Y623;P35749;P11055;Q9UKX3;Q9Y2K3;P13535;Q9UKX2}
	Pathogen[HTLV2_rex Q85601] interacts with 11 human partners:{P12883;A7E2Y1;P12882;P13533;Q9Y623;P35749;P11055;Q9UKX3;Q9Y2K3;P13535;Q9UKX2}
	Pathogen[HTLV1_tax P14079] interacts with 11 human partners:{P12883;A7E2Y1;P12882;P13533;Q9Y623;P35749;P11055;Q9UKX3;Q9Y2K3;P13535;Q9UKX2}
	Pathogen[HTLV2_gag P03346] interacts with 11 human partners:{P12883;A7E2Y1;P12882;P13533;Q9Y623;P35749;P11055;Q9UKX3;Q9Y2K3;P13535;Q9UKX2}
	Pathogen[HTLV2_env P03383] interacts with 10 human partners:{P12883;A7E2Y1;P12882;P13533;Q9Y623;P35749;P11055;Q9Y2K3;P13535;Q9UKX2}
	Pathogen[HTLV2_tax2 P03410] interacts with 11 human partners:{P12883;A7E2Y1;P12882;P13533;Q9Y623;P35749;P11055;Q9UKX3;Q9Y2K3;P13535;Q9UKX2}
	Pathogen[HTLV1_env P14075] interacts with 10 human partners:{P12883;A7E2Y1;P12882;P13533;Q9Y623;P35749;P11055;Q9Y2K3;P13535;Q9UKX2}
	Pathogen[HTLV1_rex P0C206] interacts with 11 human partners:{P12883;A7E2Y1;P12882;P13533;Q9Y623;P35749;P11055;Q9UKX3;Q9Y2K3;P13535;Q9UKX2}
	Pathogen[HTLV2_pol P03363] interacts with 11 human partners:{P12883;A7E2Y1;P12882;P13533;Q9Y623;P35749;P11055;Q9UKX3;Q9Y2K3;P13535;Q9UKX2}
[Cluster 40]GO:0016590+C	cellular_component	[name] ACF complex	[def] "A chromatin-remodeling complex that catalyzes the ATP-dependent assembly of periodic nucleosome arrays. In Drosophila, the complex comprises ACF1 and ISWI." [GOC
	Pathogen[HTLV1_hbz Q2Q067] interacts with 1 human partners:{Q9NRL2}
	Pathogen[HTLV2_rex Q85601] interacts with 1 human partners:{Q9NRL2}
	Pathogen[HTLV1_tax P14079] interacts with 1 human partners:{Q9NRL2}
	Pathogen[HTLV2_gag P03346] interacts with 1 human partners:{Q9NRL2}
	Pathogen[HTLV2_env P03383] interacts with 1 human partners:{Q9NRL2}
	Pathogen[HTLV2_tax2 P03410] interacts with 1 human partners:{Q9NRL2}
	Pathogen[HTLV1_env P14075] interacts with 1 human partners:{Q9NRL2}
	Pathogen[HTLV1_rex P0C206] interacts with 1 human partners:{Q9NRL2}
	Pathogen[HTLV2_pol P03363] interacts with 1 human partners:{Q9NRL2}
[Cluster 41]GO:0042272+C	cellular_component	[name] nuclear RNA export factor complex	[def] "A protein complex that contains two proteins (know in several organisms, including Drosophila, as NXF1 and NXF2) and is required for the export of the majority of mRNAs from the nucleus to the cytoplasm_ localized in the nucleoplasm and at both the nucleoplasmic and cytoplasmic faces of the nuclear pore complex_ shuttles between the nucleus and the cytoplasm." [PMID
	Pathogen[HTLV1_hbz Q2Q067] interacts with 3 human partners:{Q9H4D5;Q9GZY0;P54253}
	Pathogen[HTLV2_rex Q85601] interacts with 3 human partners:{Q9H4D5;Q9GZY0;P54253}
	Pathogen[HTLV1_tax P14079] interacts with 3 human partners:{Q9H4D5;Q9GZY0;P54253}
	Pathogen[HTLV2_gag P03346] interacts with 3 human partners:{Q9H4D5;Q9GZY0;P54253}
	Pathogen[HTLV2_env P03383] interacts with 3 human partners:{Q9H4D5;Q9GZY0;P54253}
	Pathogen[HTLV2_tax2 P03410] interacts with 3 human partners:{Q9H4D5;Q9GZY0;P54253}
	Pathogen[HTLV1_env P14075] interacts with 3 human partners:{Q9H4D5;Q9GZY0;P54253}
	Pathogen[HTLV1_rex P0C206] interacts with 3 human partners:{Q9H4D5;Q9GZY0;P54253}
	Pathogen[HTLV2_pol P03363] interacts with 3 human partners:{Q9H4D5;Q9GZY0;P54253}
[Cluster 42]GO:0043596+C	cellular_component	[name] nuclear replication fork	[def] "The Y-shaped region of a nuclear replicating DNA molecule, resulting from the separation of the DNA strands and in which the synthesis of new strands takes place. Also includes associated protein complexes." [GOC
	Pathogen[HTLV1_hbz Q2Q067] interacts with 7 human partners:{Q9UIG0;Q8NF64;Q9H4L7;O60264;Q5FWF4;Q96HA7;P12004}
	Pathogen[HTLV2_rex Q85601] interacts with 8 human partners:{Q9UIG0;Q8NF64;Q9H4L7;O60264;Q5FWF4;Q96HA7;P12004;Q6ZRQ5}
	Pathogen[HTLV1_tax P14079] interacts with 7 human partners:{Q9UIG0;Q8NF64;Q9H4L7;O60264;Q5FWF4;Q96HA7;P12004}
	Pathogen[HTLV2_gag P03346] interacts with 8 human partners:{Q9UIG0;Q8NF64;Q9H4L7;O60264;Q5FWF4;Q96HA7;P12004;Q6ZRQ5}
	Pathogen[HTLV2_env P03383] interacts with 6 human partners:{Q9UIG0;Q8NF64;Q9H4L7;O60264;Q5FWF4;P12004}
	Pathogen[HTLV2_tax2 P03410] interacts with 8 human partners:{Q9UIG0;Q8NF64;Q9H4L7;O60264;Q5FWF4;Q96HA7;P12004;Q6ZRQ5}
	Pathogen[HTLV1_env P14075] interacts with 6 human partners:{Q9UIG0;Q8NF64;Q9H4L7;O60264;Q5FWF4;P12004}
	Pathogen[HTLV1_rex P0C206] interacts with 8 human partners:{Q9UIG0;Q8NF64;Q9H4L7;O60264;Q5FWF4;Q96HA7;P12004;Q6ZRQ5}
	Pathogen[HTLV2_pol P03363] interacts with 8 human partners:{Q9UIG0;Q8NF64;Q9H4L7;O60264;Q5FWF4;Q96HA7;P12004;Q6ZRQ5}
[Cluster 43]GO:0005849+C	cellular_component	[name] mRNA cleavage factor complex	[def] "Any macromolecular complex involved in cleavage or polyadenylation of mRNA molecules." [GOC
	Pathogen[HTLV1_hbz Q2Q067] interacts with 4 human partners:{O43809;Q8N684;Q16630;O94913}
	Pathogen[HTLV2_rex Q85601] interacts with 4 human partners:{O43809;Q8N684;Q16630;O94913}
	Pathogen[HTLV1_tax P14079] interacts with 3 human partners:{O43809;Q8N684;Q16630}
	Pathogen[HTLV2_gag P03346] interacts with 4 human partners:{O43809;Q8N684;Q16630;O94913}
	Pathogen[HTLV2_env P03383] interacts with 3 human partners:{O43809;Q8N684;Q16630}
	Pathogen[HTLV2_tax2 P03410] interacts with 4 human partners:{O43809;Q8N684;Q16630;O94913}
	Pathogen[HTLV1_env P14075] interacts with 3 human partners:{O43809;Q8N684;Q16630}
	Pathogen[HTLV1_rex P0C206] interacts with 4 human partners:{O43809;Q8N684;Q16630;O94913}
	Pathogen[HTLV2_pol P03363] interacts with 4 human partners:{O43809;Q8N684;Q16630;O94913}
[Cluster 44]GO:0030054+C	cellular_component	[name] cell junction	[def] "A plasma membrane part that forms a specialized region of connection between two cells or between a cell and the extracellular matrix. At a cell junction, anchoring proteins extend through the plasma membrane to link cytoskeletal proteins in one cell to cytoskeletal proteins in neighboring cells or to proteins in the extracellular matrix." [GOC
	Pathogen[HTLV1_hbz Q2Q067] interacts with 223 human partners:{Q96EY1;Q9H8V3;P49023;Q9UQB3;Q9HBI1;P55196;Q9H792;O60504;O95295;P51153;P56545;P50552;Q9UHB6;Q9ULJ8;Q96CX2;Q86UR5;Q96SN8;Q9Y3F4;Q9UQM7;Q8IZW8;Q9NRD0;P08631;Q14155;Q9Y4G6;Q13796;Q69YQ0;Q9UPX8;Q9NR48;Q96RT1;Q68CZ2;Q13153;Q9Y6D5;A6NIX2;Q9NR12;Q9HBI0;O75970;Q9Y446;Q96HC4;Q9Y250;Q9NRI5;Q96EV8;Q7L576;P61586;Q9HAP6;Q05513;Q7LC44;O00560;Q7Z5R6;Q…
	Pathogen[HTLV2_rex Q85601] interacts with 227 human partners:{Q96EY1;Q9H8V3;P49023;Q9UQB3;Q9HBI1;P55196;Q9H792;O60504;O95295;P51153;P56545;P50552;Q9UHB6;Q9ULJ8;Q96CX2;Q86UR5;Q96SN8;Q9Y3F4;Q9UQM7;Q8IZW8;Q9NRD0;P08631;Q14155;Q9Y4G6;Q13796;Q69YQ0;Q9UPX8;Q9NR48;Q96RT1;Q68CZ2;Q13153;Q9Y6D5;A6NIX2;Q9NR12;Q9HBI0;O75970;Q9Y446;Q96HC4;Q5JU85;Q9Y250;Q9NRI5;Q96EV8;Q7L576;P61586;Q9HAP6;Q05513;Q7LC44;O00560;Q…
	Pathogen[HTLV1_tax P14079] interacts with 207 human partners:{Q96EY1;Q9H8V3;P49023;Q9UQB3;Q9HBI1;P55196;Q9H792;O60504;O95295;P56545;P50552;Q9UHB6;Q9ULJ8;Q96CX2;Q86UR5;Q96SN8;Q9Y3F4;Q9UQM7;Q8IZW8;Q9NRD0;P08631;Q14155;Q9Y4G6;Q13796;Q69YQ0;Q9UPX8;Q9NR48;Q96RT1;Q68CZ2;Q13153;Q9Y6D5;A6NIX2;Q9NR12;Q9HBI0;O75970;Q9Y446;Q96HC4;Q5JU85;Q9Y250;Q9NRI5;Q96EV8;Q7L576;P61586;Q9HAP6;Q9HCM4;Q05513;Q7LC44;O00560;Q…
	Pathogen[HTLV2_gag P03346] interacts with 267 human partners:{Q96EY1;Q9H8V3;P49023;Q9UQB3;Q9HBI1;P55196;Q9P266;Q9H792;O60504;O95295;P51153;P56545;P50552;Q9UHB6;Q9ULJ8;Q96CX2;Q86UR5;Q96SN8;Q9Y3F4;Q9UQM7;Q86UX7;Q8IZW8;Q9NRD0;P08631;Q14155;Q9Y4G6;P17600;Q13796;Q69YQ0;Q9UPX8;Q9NR48;Q96RT1;Q68CZ2;Q13153;Q9Y6D5;A6NIX2;Q9NR12;Q9HBI0;O75970;Q9Y446;Q96HC4;Q5JU85;Q9Y250;Q9NRI5;Q96EV8;Q7L576;P61586;Q9HAP6;Q…
	Pathogen[HTLV2_env P03383] interacts with 187 human partners:{Q96EY1;Q9H8V3;P49023;Q9UQB3;Q9HBI1;P55196;Q9H792;O60504;O95295;P56545;Q9UHB6;Q9ULJ8;Q86UR5;Q96SN8;Q9Y3F4;Q9UQM7;Q8IZW8;P08631;Q4VCS5;Q14155;Q9Y4G6;Q13796;Q69YQ0;Q9NR48;Q68CZ2;Q13153;Q9Y6D5;A6NIX2;Q9NR12;O75970;Q9Y446;Q96HC4;Q9Y250;Q9NRI5;Q96EV8;Q7L576;Q16623;P61586;Q9HAP6;Q05513;Q7LC44;O00560;Q5TCZ1;Q8N3R9;O60711;Q13425;Q5TCQ9;Q9BX66;Q…
	Pathogen[HTLV2_tax2 P03410] interacts with 236 human partners:{Q96EY1;Q9H8V3;P49023;Q9UQB3;Q9HBI1;P55196;Q9H792;O60504;O95295;P51153;P56545;P50552;Q9UHB6;Q9ULJ8;Q96CX2;Q86UR5;Q96SN8;Q9Y3F4;Q9UQM7;Q8IZW8;Q9NRD0;P08631;Q14155;Q9Y4G6;Q13796;Q69YQ0;Q9UPX8;Q9NR48;Q96RT1;Q68CZ2;Q13153;Q9Y6D5;A6NIX2;Q9NR12;Q9HBI0;O75970;Q9Y446;Q96HC4;Q5JU85;Q9Y250;Q9NRI5;Q96EV8;Q7L576;P61586;Q9HAP6;Q702N8;Q9HCM4;Q05513;…
	Pathogen[HTLV1_env P14075] interacts with 175 human partners:{Q96EY1;Q9H8V3;P49023;Q9UQB3;Q9HBI1;P55196;Q9H792;O60504;O95295;P56545;Q9UHB6;Q9ULJ8;Q86UR5;Q96SN8;Q9Y3F4;Q9UQM7;Q8IZW8;P08631;Q4VCS5;Q14155;Q9Y4G6;Q13796;Q69YQ0;Q9NR48;Q13153;Q9Y6D5;A6NIX2;Q9NR12;O75970;Q9Y446;Q96HC4;Q9Y250;Q9NRI5;Q7L576;Q16623;P61586;Q9HAP6;Q05513;Q7LC44;O00560;Q5TCZ1;Q8N3R9;O60711;Q13425;Q5TCQ9;Q9BX66;Q96SB3;Q13835;Q…
	Pathogen[HTLV1_rex P0C206] interacts with 228 human partners:{Q96EY1;Q9H8V3;P49023;Q9UQB3;Q9HBI1;P55196;Q9H792;O60504;O95295;P51153;P56545;P50552;Q9UHB6;Q9ULJ8;Q96CX2;Q86UR5;Q96SN8;Q9Y3F4;Q9UQM7;Q8IZW8;Q9NRD0;P08631;Q14155;Q9Y4G6;Q13796;Q69YQ0;Q9UPX8;Q9NR48;Q96RT1;Q68CZ2;Q13153;Q9Y6D5;A6NIX2;Q9NR12;Q9HBI0;O75970;Q9Y446;Q96HC4;Q5JU85;Q9Y250;Q9NRI5;Q96EV8;Q7L576;P61586;Q9HAP6;Q05513;Q7LC44;O00560;Q…
	Pathogen[HTLV2_pol P03363] interacts with 257 human partners:{Q96EY1;Q9H8V3;P49023;Q9UQB3;Q9HBI1;P55196;Q9P266;Q9H792;O95295;P51153;P56545;P50552;Q9UHB6;Q9ULJ8;Q96CX2;Q86UR5;Q96SN8;Q9Y3F4;Q9UQM7;Q86UX7;Q8IZW8;Q9NRD0;P08631;Q14155;Q9Y4G6;P17600;Q13796;Q69YQ0;Q9UPX8;Q9NR48;Q96RT1;Q68CZ2;Q13153;Q9Y6D5;A6NIX2;Q9NR12;Q9HBI0;O75970;Q9Y446;Q96HC4;Q5JU85;Q9Y250;Q9NRI5;Q96EV8;Q7L576;P61586;Q9HAP6;Q702N8;Q…
[Cluster 45]GO:0005672+C	cellular_component	[name] transcription factor TFIIA complex	[def] "A component of the transcription machinery of RNA Polymerase II. In humans, TFIIA is a heterotrimer composed of an alpha (P35), beta (P19) and gamma subunits (P12)." [GOC
	Pathogen[HTLV1_hbz Q2Q067] interacts with 5 human partners:{P62380;P20226;P52657;Q9UNN4;P52655}
	Pathogen[HTLV2_rex Q85601] interacts with 5 human partners:{P62380;P20226;P52657;Q9UNN4;P52655}
	Pathogen[HTLV1_tax P14079] interacts with 3 human partners:{P62380;P52657;Q9UNN4}
	Pathogen[HTLV2_gag P03346] interacts with 5 human partners:{P62380;P20226;P52657;Q9UNN4;P52655}
	Pathogen[HTLV2_env P03383] interacts with 5 human partners:{P62380;P20226;P52657;Q9UNN4;P52655}
	Pathogen[HTLV2_tax2 P03410] interacts with 5 human partners:{P62380;P20226;P52657;Q9UNN4;P52655}
	Pathogen[HTLV1_env P14075] interacts with 5 human partners:{P62380;P20226;P52657;Q9UNN4;P52655}
	Pathogen[HTLV1_rex P0C206] interacts with 5 human partners:{P62380;P20226;P52657;Q9UNN4;P52655}
	Pathogen[HTLV2_pol P03363] interacts with 5 human partners:{P62380;P20226;P52657;Q9UNN4;P52655}
[Cluster 46]GO:0031527+C	cellular_component	[name] filopodium membrane	[def] "The portion of the plasma membrane surrounding a filopodium." [GOC
	Pathogen[HTLV1_hbz Q2Q067] interacts with 7 human partners:{Q9HD67;P50552;P26038;P17677;P35240;Q8WXH0;P62330}
	Pathogen[HTLV2_rex Q85601] interacts with 7 human partners:{Q9HD67;P50552;P26038;P17677;P35240;Q8WXH0;P62330}
	Pathogen[HTLV1_tax P14079] interacts with 7 human partners:{Q9HD67;P50552;P26038;P17677;P35240;Q8WXH0;P62330}
	Pathogen[HTLV2_gag P03346] interacts with 9 human partners:{Q9HD67;P50552;P26038;O75781;P24588;P17677;P35240;Q8WXH0;P62330}
	Pathogen[HTLV2_env P03383] interacts with 5 human partners:{Q9HD67;P17677;P35240;Q8WXH0;P62330}
	Pathogen[HTLV2_tax2 P03410] interacts with 7 human partners:{Q9HD67;P50552;P26038;P17677;P35240;Q8WXH0;P62330}
	Pathogen[HTLV1_env P14075] interacts with 5 human partners:{Q9HD67;P26038;P35240;Q8WXH0;P62330}
	Pathogen[HTLV1_rex P0C206] interacts with 7 human partners:{Q9HD67;P50552;P26038;P17677;P35240;Q8WXH0;P62330}
	Pathogen[HTLV2_pol P03363] interacts with 9 human partners:{Q9HD67;P50552;P26038;O75781;P24588;P17677;P35240;Q8WXH0;P62330}
[Cluster 47]GO:0005643+C	cellular_component	[name] nuclear pore	[def] "Any of the numerous similar discrete openings in the nuclear envelope of a eukaryotic cell, where the inner and outer nuclear membranes are joined." [ISBN
	Pathogen[HTLV1_hbz Q2Q067] interacts with 62 human partners:{P63241;Q9BW27;Q8WYP5;Q8N1F7;P78406;P57740;Q7Z3B4;O95271;Q9UIA9;P52294;Q9NUU7;P35658;P49790;O00410;Q13257;Q6IS14;Q9H1M0;Q9BVL2;Q9Y6D9;P55735;P62826;O00505;P63165;Q8NFH4;P46060;P61970;Q14974;O43592;P52948;P37198;P49792;Q8NFH3;Q9UBU9;Q8TEM1;Q96EE3;Q9H2T7;Q9UKK6;Q12769;Q9UKX7;Q14764;Q8TEX9;Q8NFH5;O95373;Q9HC62;Q96HA1;Q9GZV4;O14715;Q9UMR2;O1…
	Pathogen[HTLV2_rex Q85601] interacts with 62 human partners:{P63241;Q9BW27;Q8WYP5;Q8N1F7;P78406;P57740;Q7Z3B4;O95271;Q9UIA9;P52294;Q9NUU7;P35658;P49790;O00410;Q13257;Q6IS14;Q9H1M0;Q9BVL2;Q9Y6D9;P55735;P62826;O00505;P63165;Q8NFH4;P46060;P61970;Q14974;O43592;P52948;P49792;Q8NFH3;Q9UBU9;Q8TEM1;Q96EE3;Q9H2T7;Q9UKK6;Q12769;Q9UKX7;Q14764;Q8TEX9;Q8NFH5;O95373;Q9HC62;Q96HA1;Q9GZV4;O14715;Q9UMR2;O15504;Q9…
	Pathogen[HTLV1_tax P14079] interacts with 63 human partners:{P63241;Q9BW27;Q8WYP5;Q8N1F7;P78406;P57740;Q7Z3B4;O95271;Q9UIA9;P52294;Q9NUU7;Q9BTX1;P35658;P49790;O00410;Q13257;Q6IS14;Q9H1M0;Q9BVL2;P55735;P62826;O00505;P63165;Q8NFH4;P46060;P61970;O95149;Q14974;O43592;P52948;P37198;Q8NFH3;Q9UBU9;Q8TEM1;Q96EE3;Q9H2T7;Q9UKK6;Q12769;Q9UKX7;Q14764;Q8TEX9;Q8NFH5;O95373;Q9HC62;Q96HA1;Q9GZV4;O14715;Q9UMR2;O1…
	Pathogen[HTLV2_gag P03346] interacts with 66 human partners:{P63241;Q9BW27;Q8WYP5;Q8N1F7;P78406;P57740;Q7Z3B4;O95271;Q9UIA9;P52294;Q9NUU7;Q9BTX1;P35658;P49790;O00410;Q13257;Q6IS14;Q9H1M0;Q9BVL2;Q9Y6D9;P55735;Q9UND3;P62826;O00505;P63165;Q8NFH4;P46060;P61970;O95149;Q14974;O43592;P52948;P37198;P49792;Q8NFH3;Q9UBU9;Q8TEM1;Q96EE3;Q9H2T7;Q9UKK6;Q12769;Q9UKX7;Q14764;Q8TEX9;Q8NFH5;O95373;Q9HC62;Q96HA1;Q9…
	Pathogen[HTLV2_env P03383] interacts with 65 human partners:{P63241;Q9BW27;Q8WYP5;Q8N1F7;P78406;P57740;Q7Z3B4;O95271;Q9UIA9;P52294;Q9NUU7;Q9BTX1;P35658;P49790;O00410;Q13257;Q6IS14;Q9H1M0;Q9BVL2;Q9Y6D9;P55735;P62826;O00505;P63165;Q8NFH4;P46060;P61970;O95149;Q14974;O43592;P52948;P37198;P49792;Q8NFH3;Q9UBU9;Q8TEM1;Q96EE3;Q9H2T7;Q9UKK6;Q12769;Q9UKX7;Q14764;Q8TEX9;Q8NFH5;O95373;Q9HC62;Q96HA1;Q9GZV4;O1…
	Pathogen[HTLV2_tax2 P03410] interacts with 63 human partners:{P63241;Q9BW27;Q8WYP5;Q8N1F7;P78406;P57740;Q7Z3B4;O95271;Q9UIA9;P52294;Q9NUU7;Q9BTX1;P35658;P49790;O00410;Q13257;Q6IS14;Q9H1M0;Q9BVL2;P55735;P62826;O00505;P63165;Q8NFH4;P46060;P61970;O95149;Q14974;O43592;P52948;P49792;Q8NFH3;Q9UBU9;Q8TEM1;Q96EE3;Q9H2T7;Q9UKK6;Q12769;Q9UKX7;Q14764;Q8TEX9;Q8NFH5;O95373;Q9HC62;Q96HA1;Q9GZV4;O14715;Q9UMR2;O…
	Pathogen[HTLV1_env P14075] interacts with 64 human partners:{P63241;Q9BW27;Q8WYP5;Q8N1F7;P78406;P57740;Q7Z3B4;O95271;Q9UIA9;P52294;Q9NUU7;Q9BTX1;P35658;P49790;O00410;Q13257;Q6IS14;Q9H1M0;Q9BVL2;Q9Y6D9;P55735;P62826;O00505;P63165;Q8NFH4;P46060;P61970;Q14974;O43592;P52948;P37198;P49792;Q8NFH3;Q9UBU9;Q8TEM1;Q96EE3;Q9H2T7;Q9UKK6;Q12769;Q9UKX7;Q14764;Q8TEX9;Q8NFH5;O95373;Q9HC62;Q96HA1;Q9GZV4;O14715;Q9…
	Pathogen[HTLV1_rex P0C206] interacts with 60 human partners:{P63241;Q9BW27;Q8WYP5;Q8N1F7;P78406;P57740;Q7Z3B4;O95271;Q9UIA9;P52294;Q9NUU7;P35658;P49790;O00410;Q13257;Q6IS14;Q9H1M0;Q9BVL2;Q9Y6D9;P55735;P62826;O00505;P63165;Q8NFH4;P46060;P61970;Q14974;O43592;P49792;Q8NFH3;Q9UBU9;Q8TEM1;Q96EE3;Q9H2T7;Q9UKK6;Q12769;Q9UKX7;Q14764;Q8TEX9;Q8NFH5;O95373;Q9HC62;Q96HA1;Q9GZV4;O14715;Q9UMR2;O15504;Q9NRG9;A8…
	Pathogen[HTLV2_pol P03363] interacts with 66 human partners:{P63241;Q9BW27;Q8WYP5;Q8N1F7;P78406;P57740;Q7Z3B4;O95271;Q9UIA9;P52294;Q9NUU7;Q9BTX1;P35658;P49790;O00410;Q13257;Q6IS14;Q9H1M0;Q9BVL2;Q9Y6D9;P55735;Q9UND3;P62826;O00505;P63165;Q8NFH4;P46060;P61970;O95149;Q14974;O43592;P52948;P37198;P49792;Q8NFH3;Q9UBU9;Q8TEM1;Q96EE3;Q9H2T7;Q9UKK6;Q12769;Q9UKX7;Q14764;Q8TEX9;Q8NFH5;O95373;Q9HC62;Q96HA1;Q9…
[Cluster 48]GO:0097025+C	cellular_component	[name] MPP7-DLG1-LIN7 complex	[def] "A heterotrimeric protein complex formed by the association of MMP7, DLG1 and either LIN7A or LIN7C_ regulates the stability and localization of DLG1 to cell junctions." [GOC
	Pathogen[HTLV1_hbz Q2Q067] interacts with 2 human partners:{Q5T2T1;Q12959}
	Pathogen[HTLV2_rex Q85601] interacts with 2 human partners:{Q5T2T1;Q12959}
	Pathogen[HTLV1_tax P14079] interacts with 1 human partners:{Q5T2T1}
	Pathogen[HTLV2_gag P03346] interacts with 2 human partners:{Q5T2T1;Q12959}
	Pathogen[HTLV2_env P03383] interacts with 1 human partners:{Q5T2T1}
	Pathogen[HTLV2_tax2 P03410] interacts with 2 human partners:{Q5T2T1;Q12959}
	Pathogen[HTLV1_env P14075] interacts with 1 human partners:{Q5T2T1}
	Pathogen[HTLV1_rex P0C206] interacts with 2 human partners:{Q5T2T1;Q12959}
	Pathogen[HTLV2_pol P03363] interacts with 2 human partners:{Q5T2T1;Q12959}
[Cluster 49]GO:0034750+C	cellular_component	[name] Scrib-APC-beta-catenin complex	[def] "A protein complex that contains the Scribble protein (a cell polarity determinant), the tumor suppressor protein adenomatous polyposis coli (APC), and beta-catenin_ may be involved in the control of cell proliferation." [PMID
	Pathogen[HTLV1_hbz Q2Q067] interacts with 2 human partners:{Q14160;P35222}
	Pathogen[HTLV2_rex Q85601] interacts with 2 human partners:{Q14160;P35222}
	Pathogen[HTLV1_tax P14079] interacts with 1 human partners:{P35222}
	Pathogen[HTLV2_gag P03346] interacts with 2 human partners:{Q14160;P35222}
	Pathogen[HTLV2_env P03383] interacts with 2 human partners:{Q14160;P35222}
	Pathogen[HTLV2_tax2 P03410] interacts with 2 human partners:{Q14160;P35222}
	Pathogen[HTLV1_env P14075] interacts with 2 human partners:{Q14160;P35222}
	Pathogen[HTLV1_rex P0C206] interacts with 2 human partners:{Q14160;P35222}
	Pathogen[HTLV2_pol P03363] interacts with 2 human partners:{Q14160;P35222}
[Cluster 50]GO:0044309+C	cellular_component	[name] neuron spine	[def] "A small membranous protrusion, often ending in a bulbous head and attached to the neuron by a narrow stalk or neck." [ISBN
	Pathogen[HTLV1_hbz Q2Q067] interacts with 2 human partners:{P78352;Q9BYB0}
	Pathogen[HTLV2_rex Q85601] interacts with 2 human partners:{P78352;Q9BYB0}
	Pathogen[HTLV1_tax P14079] interacts with 1 human partners:{Q9BYB0}
	Pathogen[HTLV2_gag P03346] interacts with 3 human partners:{O75781;P78352;Q9BYB0}
	Pathogen[HTLV2_env P03383] interacts with 1 human partners:{P78352}
	Pathogen[HTLV2_tax2 P03410] interacts with 2 human partners:{P78352;Q9BYB0}
	Pathogen[HTLV1_env P14075] interacts with 1 human partners:{P78352}
	Pathogen[HTLV1_rex P0C206] interacts with 2 human partners:{P78352;Q9BYB0}
	Pathogen[HTLV2_pol P03363] interacts with 3 human partners:{O75781;P78352;Q9BYB0}
[Cluster 51]GO:0008076+C	cellular_component	[name] voltage-gated potassium channel complex	[def] "A protein complex that forms a transmembrane channel through which potassium ions may cross a cell membrane in response to changes in membrane potential." [GOC
	Pathogen[HTLV1_hbz Q2Q067] interacts with 1 human partners:{P60880}
	Pathogen[HTLV2_rex Q85601] interacts with 1 human partners:{P60880}
	Pathogen[HTLV1_tax P14079] interacts with 1 human partners:{P60880}
	Pathogen[HTLV2_gag P03346] interacts with 1 human partners:{P60880}
	Pathogen[HTLV2_env P03383] interacts with 1 human partners:{P60880}
	Pathogen[HTLV2_tax2 P03410] interacts with 1 human partners:{P60880}
	Pathogen[HTLV1_env P14075] interacts with 1 human partners:{P60880}
	Pathogen[HTLV1_rex P0C206] interacts with 1 human partners:{P60880}
	Pathogen[HTLV2_pol P03363] interacts with 1 human partners:{P60880}
[Cluster 52]GO:0000444+C	cellular_component	[name] MIS12/MIND type complex	[def] "A multiprotein kinetochore subcomplex that binds to centromeric chromatin and forms part of the inner kinetochore. It helps to recruit outer kinetochore subunits that will bind to microtubules. In humans, it consists of MIS12, DSN1, NSL1 and PMF1." [GOC
	Pathogen[HTLV1_hbz Q2Q067] interacts with 3 human partners:{Q9H410;Q6P1K2;Q96IY1}
	Pathogen[HTLV2_rex Q85601] interacts with 3 human partners:{Q9H410;Q6P1K2;Q96IY1}
	Pathogen[HTLV1_tax P14079] interacts with 4 human partners:{Q9H410;Q6P1K2;Q9H081;Q96IY1}
	Pathogen[HTLV2_gag P03346] interacts with 4 human partners:{Q9H410;Q6P1K2;Q9H081;Q96IY1}
	Pathogen[HTLV2_env P03383] interacts with 3 human partners:{Q9H410;Q6P1K2;Q96IY1}
	Pathogen[HTLV2_tax2 P03410] interacts with 4 human partners:{Q9H410;Q6P1K2;Q9H081;Q96IY1}
	Pathogen[HTLV1_env P14075] interacts with 2 human partners:{Q6P1K2;Q96IY1}
	Pathogen[HTLV1_rex P0C206] interacts with 4 human partners:{Q9H410;Q6P1K2;Q9H081;Q96IY1}
	Pathogen[HTLV2_pol P03363] interacts with 4 human partners:{Q9H410;Q6P1K2;Q9H081;Q96IY1}
[Cluster 53]GO:0071565+C	cellular_component	[name] nBAF complex	[def] "A SWI/SNF-type complex that is found in post-mitotic neurons, and in human contains actin and proteins encoded by the ARID1A/BAF250A or ARID1B/BAF250B, SMARCD1/BAF60A, SMARCD3/BAF60C, SMARCA2/BRM/BAF190B, SMARCA4/BRG1/BAF190A, SMARCB1/BAF47, SMARCC1/BAF155, SMARCE1/BAF57, SMARCC2/BAF170, DPF1/BAF45B, DPF3/BAF45C, ACTL6B/BAF53B genes. The nBAF complex along with CREST plays a role regulatin…
	Pathogen[HTLV1_hbz Q2Q067] interacts with 11 human partners:{Q96GM5;Q969G3;Q6STE5;Q92782;Q12824;Q8TAQ2;O94805;P51532;Q92922;O14497;P51531}
	Pathogen[HTLV2_rex Q85601] interacts with 10 human partners:{Q96GM5;Q969G3;Q6STE5;Q12824;Q8TAQ2;O94805;P51532;Q92922;O14497;P51531}
	Pathogen[HTLV1_tax P14079] interacts with 10 human partners:{Q96GM5;Q6STE5;Q92782;Q12824;Q8TAQ2;O94805;P51532;Q92922;O14497;P51531}
	Pathogen[HTLV2_gag P03346] interacts with 12 human partners:{Q96GM5;Q969G3;Q92784;Q6STE5;Q92782;Q12824;Q8TAQ2;O94805;P51532;Q92922;O14497;P51531}
	Pathogen[HTLV2_env P03383] interacts with 10 human partners:{Q96GM5;Q969G3;Q6STE5;Q12824;Q8TAQ2;O94805;P51532;Q92922;O14497;P51531}
	Pathogen[HTLV2_tax2 P03410] interacts with 10 human partners:{Q96GM5;Q969G3;Q6STE5;Q12824;Q8TAQ2;O94805;P51532;Q92922;O14497;P51531}
	Pathogen[HTLV1_env P14075] interacts with 9 human partners:{Q96GM5;Q6STE5;Q12824;Q8TAQ2;O94805;P51532;Q92922;O14497;P51531}
	Pathogen[HTLV1_rex P0C206] interacts with 10 human partners:{Q96GM5;Q969G3;Q6STE5;Q12824;Q8TAQ2;O94805;P51532;Q92922;O14497;P51531}
	Pathogen[HTLV2_pol P03363] interacts with 12 human partners:{Q96GM5;Q969G3;Q92784;Q6STE5;Q92782;Q12824;Q8TAQ2;O94805;P51532;Q92922;O14497;P51531}
[Cluster 54]GO:0005719+C	cellular_component	[name] nuclear euchromatin	[def] "The dispersed less dense form of chromatin in the interphase nucleus. It exists in at least two forms, a some being in the form of transcriptionally active chromatin which is the least condensed, while the rest is inactive euchromatin which is more condensed than active chromatin but less condensed than heterochromatin." [ISBN
	Pathogen[HTLV1_hbz Q2Q067] interacts with 8 human partners:{P20226;P38159;Q96EB6;O15164;Q9BXF3;Q96RI1;Q13263;Q13185}
	Pathogen[HTLV2_rex Q85601] interacts with 10 human partners:{P20226;P38159;Q96EB6;P05412;O15164;Q9BXF3;P16220;Q96RI1;Q13263;Q13185}
	Pathogen[HTLV1_tax P14079] interacts with 8 human partners:{P38159;Q96EB6;P05412;O15164;Q9BXF3;Q96RI1;Q13263;Q13185}
	Pathogen[HTLV2_gag P03346] interacts with 10 human partners:{P20226;P38159;Q96EB6;P05412;O15164;Q9BXF3;P16220;Q96RI1;Q13263;Q13185}
	Pathogen[HTLV2_env P03383] interacts with 10 human partners:{P20226;P38159;Q96EB6;P05412;O15164;Q9BXF3;P16220;Q96RI1;Q13263;Q13185}
	Pathogen[HTLV2_tax2 P03410] interacts with 10 human partners:{P20226;P38159;Q96EB6;P05412;O15164;Q9BXF3;P16220;Q96RI1;Q13263;Q13185}
	Pathogen[HTLV1_env P14075] interacts with 10 human partners:{P20226;P38159;Q96EB6;P05412;O15164;Q9BXF3;P16220;Q96RI1;Q13263;Q13185}
	Pathogen[HTLV1_rex P0C206] interacts with 10 human partners:{P20226;P38159;Q96EB6;P05412;O15164;Q9BXF3;P16220;Q96RI1;Q13263;Q13185}
	Pathogen[HTLV2_pol P03363] interacts with 10 human partners:{P20226;P38159;Q96EB6;P05412;O15164;Q9BXF3;P16220;Q96RI1;Q13263;Q13185}
[Cluster 55]GO:0034045+C	cellular_component	[name] pre-autophagosomal structure membrane	[def] "A cellular membrane associated with the pre-autophagosomal structure." [GOC
	Pathogen[HTLV1_hbz Q2Q067] interacts with 6 human partners:{Q8TDY2;Q676U5;Q5MNZ9;O94817;Q9H1Y0;Q9Y4P8}
	Pathogen[HTLV2_rex Q85601] interacts with 6 human partners:{Q8TDY2;Q676U5;Q5MNZ9;O94817;Q9H1Y0;Q9Y4P8}
	Pathogen[HTLV1_tax P14079] interacts with 7 human partners:{Q8TDY2;Q676U5;Q5MNZ9;O75385;O94817;Q9H1Y0;Q9Y4P8}
	Pathogen[HTLV2_gag P03346] interacts with 8 human partners:{Q8TDY2;Q676U5;Q5MNZ9;O75385;O94817;Q6ZNE5;Q9H1Y0;Q9Y4P8}
	Pathogen[HTLV2_env P03383] interacts with 4 human partners:{Q8TDY2;Q676U5;O94817;Q9Y4P8}
	Pathogen[HTLV2_tax2 P03410] interacts with 6 human partners:{Q8TDY2;Q676U5;Q5MNZ9;O94817;Q9H1Y0;Q9Y4P8}
	Pathogen[HTLV1_env P14075] interacts with 2 human partners:{Q676U5;Q9Y4P8}
	Pathogen[HTLV1_rex P0C206] interacts with 6 human partners:{Q8TDY2;Q676U5;Q5MNZ9;O94817;Q9H1Y0;Q9Y4P8}
	Pathogen[HTLV2_pol P03363] interacts with 6 human partners:{Q8TDY2;Q676U5;Q5MNZ9;O94817;Q9H1Y0;Q9Y4P8}
[Cluster 56]GO:0001741+C	cellular_component	[name] XY body	[def] "A structure found in a male mammalian spermatocyte containing an unpaired X chromosome that has become densely heterochromatic, silenced and localized at the nuclear periphery." [GOC
	Pathogen[HTLV1_hbz Q2Q067] interacts with 10 human partners:{O75182;P49459;Q9BYU1;Q96JY0;Q13535;Q12824;P63146;P16104;Q92922;Q9NS91}
	Pathogen[HTLV2_rex Q85601] interacts with 10 human partners:{O75182;P49459;Q9BYU1;Q96JY0;Q13535;Q12824;P63146;P16104;Q92922;Q9NS91}
	Pathogen[HTLV1_tax P14079] interacts with 9 human partners:{O75182;P49459;Q9BYU1;Q13535;Q12824;P63146;P16104;Q92922;Q9NS91}
	Pathogen[HTLV2_gag P03346] interacts with 10 human partners:{O75182;P49459;Q9BYU1;Q96JY0;Q13535;Q12824;P63146;P16104;Q92922;Q9NS91}
	Pathogen[HTLV2_env P03383] interacts with 9 human partners:{O75182;P49459;Q9BYU1;Q13535;Q12824;P63146;P16104;Q92922;Q9NS91}
	Pathogen[HTLV2_tax2 P03410] interacts with 10 human partners:{O75182;P49459;Q9BYU1;Q96JY0;Q13535;Q12824;P63146;P16104;Q92922;Q9NS91}
	Pathogen[HTLV1_env P14075] interacts with 9 human partners:{O75182;P49459;Q9BYU1;Q13535;Q12824;P63146;P16104;Q92922;Q9NS91}
	Pathogen[HTLV1_rex P0C206] interacts with 10 human partners:{O75182;P49459;Q9BYU1;Q96JY0;Q13535;Q12824;P63146;P16104;Q92922;Q9NS91}
	Pathogen[HTLV2_pol P03363] interacts with 10 human partners:{O75182;P49459;Q9BYU1;Q96JY0;Q13535;Q12824;P63146;P16104;Q92922;Q9NS91}
[Cluster 57]GO:0031371+C	cellular_component	[name] ubiquitin conjugating enzyme complex	[def] "Any complex that possesses ubiquitin conjugating enzyme activity." [GOC
	Pathogen[HTLV1_hbz Q2Q067] interacts with 2 human partners:{Q9UNE7;Q13404}
	Pathogen[HTLV2_rex Q85601] interacts with 2 human partners:{Q9UNE7;Q13404}
	Pathogen[HTLV1_tax P14079] interacts with 2 human partners:{Q9UNE7;Q13404}
	Pathogen[HTLV2_gag P03346] interacts with 2 human partners:{Q9UNE7;Q13404}
	Pathogen[HTLV2_env P03383] interacts with 2 human partners:{Q9UNE7;Q13404}
	Pathogen[HTLV2_tax2 P03410] interacts with 2 human partners:{Q9UNE7;Q13404}
	Pathogen[HTLV1_env P14075] interacts with 2 human partners:{Q9UNE7;Q13404}
	Pathogen[HTLV1_rex P0C206] interacts with 2 human partners:{Q9UNE7;Q13404}
	Pathogen[HTLV2_pol P03363] interacts with 2 human partners:{Q9UNE7;Q13404}
[Cluster 58]GO:0005760+C	cellular_component	[name] gamma DNA polymerase complex	[def] "A DNA polymerase complex consisting of a large subunit, responsible for the catalytic activities, and a small accessory subunit. Functions in the replication and repair of mitochondrial DNA." [GOC
	Pathogen[HTLV1_hbz Q2Q067] interacts with 1 human partners:{P51530}
	Pathogen[HTLV2_rex Q85601] interacts with 1 human partners:{P51530}
	Pathogen[HTLV1_tax P14079] interacts with 1 human partners:{P51530}
	Pathogen[HTLV2_gag P03346] interacts with 1 human partners:{P51530}
	Pathogen[HTLV2_env P03383] interacts with 1 human partners:{P51530}
	Pathogen[HTLV2_tax2 P03410] interacts with 1 human partners:{P51530}
	Pathogen[HTLV1_env P14075] interacts with 1 human partners:{P51530}
	Pathogen[HTLV1_rex P0C206] interacts with 1 human partners:{P51530}
	Pathogen[HTLV2_pol P03363] interacts with 1 human partners:{P51530}
[Cluster 59]GO:0033017+C	cellular_component	[name] sarcoplasmic reticulum membrane	[def] "The lipid bilayer surrounding the sarcoplasmic reticulum." [GOC
	Pathogen[HTLV1_hbz Q2Q067] interacts with 7 human partners:{P68106;Q13555;P62942;Q13554;Q09013;Q8WXH0;Q13557}
	Pathogen[HTLV2_rex Q85601] interacts with 7 human partners:{P68106;Q13555;P62942;Q13554;Q09013;Q8WXH0;Q13557}
	Pathogen[HTLV1_tax P14079] interacts with 7 human partners:{P68106;Q13555;P62942;Q13554;Q09013;Q8WXH0;Q13557}
	Pathogen[HTLV2_gag P03346] interacts with 8 human partners:{P68106;Q13555;P62942;Q13554;Q09013;Q8WXH0;Q13557;P23327}
	Pathogen[HTLV2_env P03383] interacts with 6 human partners:{P68106;P62942;Q13554;Q09013;Q8WXH0;Q13557}
	Pathogen[HTLV2_tax2 P03410] interacts with 7 human partners:{P68106;Q13555;P62942;Q13554;Q09013;Q8WXH0;Q13557}
	Pathogen[HTLV1_env P14075] interacts with 6 human partners:{P68106;P62942;Q13554;Q09013;Q8WXH0;Q13557}
	Pathogen[HTLV1_rex P0C206] interacts with 7 human partners:{P68106;Q13555;P62942;Q13554;Q09013;Q8WXH0;Q13557}
	Pathogen[HTLV2_pol P03363] interacts with 8 human partners:{Q96MG2;P68106;Q13555;P62942;Q13554;Q09013;Q8WXH0;Q13557}
[Cluster 60]GO:0005640+C	cellular_component	[name] nuclear outer membrane	[def] "The outer, i.e. cytoplasm-facing, lipid bilayer of the nuclear envelope_ continuous with the endoplasmic reticulum of the cell and sometimes studded with ribosomes." [ISBN
	Pathogen[HTLV1_hbz Q2Q067] interacts with 6 human partners:{P78406;Q13023;Q09013;Q8NF91;Q8WXH0;P42704}
	Pathogen[HTLV2_rex Q85601] interacts with 6 human partners:{P78406;Q13023;Q09013;Q8NF91;Q8WXH0;P42704}
	Pathogen[HTLV1_tax P14079] interacts with 6 human partners:{P78406;Q13023;Q09013;Q8NF91;Q8WXH0;P42704}
	Pathogen[HTLV2_gag P03346] interacts with 6 human partners:{P78406;Q13023;Q09013;Q8NF91;Q8WXH0;P42704}
	Pathogen[HTLV2_env P03383] interacts with 6 human partners:{P78406;Q13023;Q09013;Q8NF91;Q8WXH0;P42704}
	Pathogen[HTLV2_tax2 P03410] interacts with 6 human partners:{P78406;Q13023;Q09013;Q8NF91;Q8WXH0;P42704}
	Pathogen[HTLV1_env P14075] interacts with 6 human partners:{P78406;Q13023;Q09013;Q8NF91;Q8WXH0;P42704}
	Pathogen[HTLV1_rex P0C206] interacts with 6 human partners:{P78406;Q13023;Q09013;Q8NF91;Q8WXH0;P42704}
	Pathogen[HTLV2_pol P03363] interacts with 6 human partners:{P78406;Q13023;Q09013;Q8NF91;Q8WXH0;P42704}
[Cluster 61]GO:0071339+C	cellular_component	[name] MLL1 complex	[def] "A protein complex that can methylate lysine-4 of histone H3. MLL1/MLL is the catalytic methyltransferase subunit, and the complex also contains the core components ASH2L, HCFC1/HCF1 WDR5 and RBBP5." [GOC
	Pathogen[HTLV1_hbz Q2Q067] interacts with 22 human partners:{P49848;Q99496;Q96EZ8;P61964;Q8IWI9;Q9HCK8;Q9BVI0;Q8IXM2;O75461;Q15545;Q9H7Z6;Q9Y230;P61244;Q16594;Q9H4L4;O00268;Q9Y265;P51610;Q15291;Q6PI98;Q03164;P21675}
	Pathogen[HTLV2_rex Q85601] interacts with 21 human partners:{P49848;Q99496;Q96EZ8;P61964;Q8IWI9;Q9HCK8;Q9BVI0;Q8IXM2;O75461;Q15545;Q9H7Z6;Q9Y230;P61244;Q16594;Q9H4L4;O00268;Q9Y265;Q15291;Q6PI98;Q03164;P21675}
	Pathogen[HTLV1_tax P14079] interacts with 21 human partners:{P49848;Q99496;Q96EZ8;P61964;Q8IWI9;Q9HCK8;Q9BVI0;Q8IXM2;O75461;Q15545;Q9H7Z6;Q9Y230;Q16594;Q9H4L4;O00268;Q9Y265;P51610;Q15291;Q6PI98;Q03164;P21675}
	Pathogen[HTLV2_gag P03346] interacts with 25 human partners:{P49848;Q99496;Q96EZ8;P61964;Q8IWI9;Q9HCK8;Q8IZL8;Q9BVI0;Q8IXM2;O75461;Q15545;Q9Y4W2;Q7Z3B3;Q9H7Z6;Q9Y230;P61244;Q16594;Q9H4L4;O00268;Q9Y265;P51610;Q15291;Q6PI98;Q03164;P21675}
	Pathogen[HTLV2_env P03383] interacts with 21 human partners:{P49848;Q99496;Q96EZ8;P61964;Q8IWI9;Q9HCK8;Q9BVI0;Q8IXM2;O75461;Q15545;Q9H7Z6;Q9Y230;P61244;Q16594;Q9H4L4;O00268;Q9Y265;P51610;Q15291;Q03164;P21675}
	Pathogen[HTLV2_tax2 P03410] interacts with 24 human partners:{P49848;Q99496;Q96EZ8;P61964;Q8IWI9;Q9HCK8;Q8IZL8;Q9BVI0;Q8IXM2;O75461;Q15545;Q9Y4W2;Q9H7Z6;Q9Y230;P61244;Q16594;Q9H4L4;O00268;Q9Y265;P51610;Q15291;Q6PI98;Q03164;P21675}
	Pathogen[HTLV1_env P14075] interacts with 19 human partners:{P49848;Q99496;Q96EZ8;Q8IWI9;Q9HCK8;Q8IXM2;O75461;Q15545;Q9H7Z6;Q9Y230;P61244;Q16594;Q9H4L4;O00268;Q9Y265;P51610;Q15291;Q03164;P21675}
	Pathogen[HTLV1_rex P0C206] interacts with 22 human partners:{P49848;Q99496;Q96EZ8;P61964;Q8IWI9;Q9HCK8;Q9BVI0;Q8IXM2;O75461;Q15545;Q9H7Z6;Q9Y230;P61244;Q16594;Q9H4L4;O00268;Q9Y265;P51610;Q15291;Q6PI98;Q03164;P21675}
	Pathogen[HTLV2_pol P03363] interacts with 24 human partners:{P49848;Q99496;Q96EZ8;P61964;Q8IWI9;Q9HCK8;Q8IZL8;Q9BVI0;Q8IXM2;O75461;Q15545;Q7Z3B3;Q9H7Z6;Q9Y230;P61244;Q16594;Q9H4L4;O00268;Q9Y265;P51610;Q15291;Q6PI98;Q03164;P21675}
[Cluster 62]GO:0030687+C	cellular_component	[name] preribosome, large subunit precursor	[def] "A preribosomal complex consisting of 27SA, 27SB, and/or 7S pre-rRNA, 5S rRNA, ribosomal proteins including late-associating large subunit proteins, and associated proteins_ a precursor of the eukaryotic cytoplasmic large ribosomal subunit." [PMID
	Pathogen[HTLV1_hbz Q2Q067] interacts with 2 human partners:{Q9GZL7;O00541}
	Pathogen[HTLV2_rex Q85601] interacts with 2 human partners:{Q9GZL7;O00541}
	Pathogen[HTLV1_tax P14079] interacts with 2 human partners:{Q9GZL7;O00541}
	Pathogen[HTLV2_gag P03346] interacts with 2 human partners:{Q9GZL7;O00541}
	Pathogen[HTLV2_env P03383] interacts with 2 human partners:{Q9GZL7;O00541}
	Pathogen[HTLV2_tax2 P03410] interacts with 2 human partners:{Q9GZL7;O00541}
	Pathogen[HTLV1_env P14075] interacts with 2 human partners:{Q9GZL7;O00541}
	Pathogen[HTLV1_rex P0C206] interacts with 2 human partners:{Q9GZL7;O00541}
	Pathogen[HTLV2_pol P03363] interacts with 2 human partners:{Q9GZL7;O00541}
[Cluster 63]GO:0000930+C	cellular_component	[name] gamma-tubulin complex	[def] "A multiprotein complex composed of gamma-tubulin and other non-tubulin proteins. Gamma-tubulin complexes are localized to microtubule organizing centers, and play an important role in the nucleation of microtubules. The number and complexity of non-tubulin proteins associated with these complexes varies between species." [GOC
	Pathogen[HTLV1_hbz Q2Q067] interacts with 6 human partners:{Q9UBK9;Q9NS56;Q14008;P23258;Q6QNY1;O15078}
	Pathogen[HTLV2_rex Q85601] interacts with 6 human partners:{Q9UBK9;Q9NS56;Q14008;P23258;Q6QNY1;O15078}
	Pathogen[HTLV1_tax P14079] interacts with 6 human partners:{Q9UBK9;Q9NS56;Q14008;P23258;Q6QNY1;O15078}
	Pathogen[HTLV2_gag P03346] interacts with 6 human partners:{Q9UBK9;Q9NS56;Q14008;P23258;Q6QNY1;O15078}
	Pathogen[HTLV2_env P03383] interacts with 5 human partners:{Q9UBK9;Q14008;P23258;Q6QNY1;O15078}
	Pathogen[HTLV2_tax2 P03410] interacts with 6 human partners:{Q9UBK9;Q9NS56;Q14008;P23258;Q6QNY1;O15078}
	Pathogen[HTLV1_env P14075] interacts with 5 human partners:{Q9UBK9;Q14008;P23258;Q6QNY1;O15078}
	Pathogen[HTLV1_rex P0C206] interacts with 6 human partners:{Q9UBK9;Q9NS56;Q14008;P23258;Q6QNY1;O15078}
	Pathogen[HTLV2_pol P03363] interacts with 6 human partners:{Q9UBK9;Q9NS56;Q14008;P23258;Q6QNY1;O15078}
[Cluster 64]GO:0005797+C	cellular_component	[name] Golgi medial cisterna	[def] "The middle Golgi cisterna (or cisternae)." [ISBN
	Pathogen[HTLV1_hbz Q2Q067] interacts with 1 human partners:{Q9H8Y8}
	Pathogen[HTLV2_rex Q85601] interacts with 1 human partners:{Q9H8Y8}
	Pathogen[HTLV1_tax P14079] interacts with 1 human partners:{Q9H8Y8}
	Pathogen[HTLV2_gag P03346] interacts with 1 human partners:{Q9H8Y8}
	Pathogen[HTLV2_env P03383] interacts with 1 human partners:{Q9H8Y8}
	Pathogen[HTLV2_tax2 P03410] interacts with 1 human partners:{Q9H8Y8}
	Pathogen[HTLV1_env P14075] interacts with 1 human partners:{Q9H8Y8}
	Pathogen[HTLV1_rex P0C206] interacts with 1 human partners:{Q9H8Y8}
	Pathogen[HTLV2_pol P03363] interacts with 1 human partners:{Q9H8Y8}
[Cluster 65]GO:0005958+C	cellular_component	[name] DNA-dependent protein kinase-DNA ligase 4 complex	[def] "A large protein complex which is involved in the repair of DNA double-strand breaks and, in mammals, V(D)J recombination events. It consists of the DNA-dependent protein kinase catalytic subunit (DNA-PKcs), the DNA end-binding heterodimer Ku, the nuclear phosphoprotein XRCC4 or a homolog thereof, and DNA ligase IV." [GOC
	Pathogen[HTLV1_hbz Q2Q067] interacts with 5 human partners:{P12956;Q13426;P78527;P49917;P13010}
	Pathogen[HTLV2_rex Q85601] interacts with 5 human partners:{P12956;Q13426;P78527;P49917;P13010}
	Pathogen[HTLV1_tax P14079] interacts with 5 human partners:{P12956;Q13426;P78527;P49917;P13010}
	Pathogen[HTLV2_gag P03346] interacts with 6 human partners:{P12956;Q13426;Q9Y6H3;P78527;P49917;P13010}
	Pathogen[HTLV2_env P03383] interacts with 4 human partners:{P12956;P78527;P49917;P13010}
	Pathogen[HTLV2_tax2 P03410] interacts with 5 human partners:{P12956;Q13426;P78527;P49917;P13010}
	Pathogen[HTLV1_env P14075] interacts with 5 human partners:{P12956;Q13426;P78527;P49917;P13010}
	Pathogen[HTLV1_rex P0C206] interacts with 5 human partners:{P12956;Q13426;P78527;P49917;P13010}
	Pathogen[HTLV2_pol P03363] interacts with 6 human partners:{P12956;Q13426;Q9Y6H3;P78527;P49917;P13010}
[Cluster 66]GO:0031674+C	cellular_component	[name] I band	[def] "A region of a sarcomere that appears as a light band on each side of the Z disc, comprising a region of the sarcomere where thin (actin) filaments are not overlapped by thick (myosin) filaments_ contains actin, troponin, and tropomyosin_ each sarcomere includes half of an I band at each end." [ISBN
	Pathogen[HTLV1_hbz Q2Q067] interacts with 9 human partners:{O76041;Q92831;Q15327;Q9GZV1;P02511;A8MU46;P68032;Q86SG2;P0CAP1}
	Pathogen[HTLV2_rex Q85601] interacts with 9 human partners:{O76041;Q92831;Q15327;Q9GZV1;P02511;A8MU46;P68032;Q86SG2;P0CAP1}
	Pathogen[HTLV1_tax P14079] interacts with 8 human partners:{O76041;Q15327;Q9GZV1;P02511;A8MU46;P68032;Q86SG2;P0CAP1}
	Pathogen[HTLV2_gag P03346] interacts with 9 human partners:{O76041;Q92831;Q15327;Q9GZV1;P02511;A8MU46;P68032;Q86SG2;P0CAP1}
	Pathogen[HTLV2_env P03383] interacts with 6 human partners:{O76041;Q92831;Q15327;P02511;P68032;P0CAP1}
	Pathogen[HTLV2_tax2 P03410] interacts with 9 human partners:{O76041;Q92831;Q15327;Q9GZV1;P02511;A8MU46;P68032;Q86SG2;P0CAP1}
	Pathogen[HTLV1_env P14075] interacts with 6 human partners:{O76041;Q92831;Q15327;P02511;P68032;P0CAP1}
	Pathogen[HTLV1_rex P0C206] interacts with 9 human partners:{O76041;Q92831;Q15327;Q9GZV1;P02511;A8MU46;P68032;Q86SG2;P0CAP1}
	Pathogen[HTLV2_pol P03363] interacts with 9 human partners:{O76041;Q92831;Q15327;Q9GZV1;P02511;A8MU46;P68032;Q86SG2;P0CAP1}
[Cluster 67]GO:0016363+C	cellular_component	[name] nuclear matrix	[def] "The dense fibrillar network lying on the inner side of the nuclear membrane." [ISBN
	Pathogen[HTLV1_hbz Q2Q067] interacts with 75 human partners:{Q5EE01;Q8WYP5;Q05655;O60870;Q5T3J3;O60674;P04637;Q9UQE7;Q96IK5;P29590;Q9P0U4;Q14980;Q96T88;Q99684;Q8WXF1;O00255;O14929;P25490;P54252;Q8NEA9;Q05513;P23246;Q9GZX5;Q13216;Q9BX66;Q9H254;P09884;Q5BKZ1;Q8IYB3;O14936;Q9BSI4;P60900;Q9H4L7;P02545;P49454;O75400;P52272;Q9Y230;P23528;Q9UIS9;P54253;P05787;Q96FV9;Q9Y6D6;Q9Y6K1;Q96SB4;Q9Y281;Q7RTV0;Q1…
	Pathogen[HTLV2_rex Q85601] interacts with 75 human partners:{Q5EE01;Q8WYP5;Q05655;O60870;Q5T3J3;O60674;P04637;Q9UQE7;Q96IK5;P29590;Q9P0U4;Q14980;Q96T88;Q99684;Q8WXF1;O00255;O14929;P25490;P54252;Q8NEA9;Q05513;P23246;Q9GZX5;Q13216;Q9BX66;Q9H254;P09884;Q5BKZ1;Q8IYB3;O14936;Q9BSI4;P60900;Q9H4L7;P02545;P49454;O75400;P52272;Q9Y230;P23528;Q9UIS9;P54253;P05787;Q96FV9;Q9Y6D6;Q9Y6K1;Q96SB4;Q9Y281;Q7RTV0;Q1…
	Pathogen[HTLV1_tax P14079] interacts with 70 human partners:{Q5EE01;Q8WYP5;Q05655;O60870;Q5T3J3;O60674;P04637;Q9UQE7;Q96IK5;P29590;Q9P0U4;Q14980;Q96T88;Q99684;Q8WXF1;O00255;O14929;P25490;P54252;Q8NEA9;Q05513;P23246;Q13216;Q9BX66;Q9H254;P09884;Q8IYB3;O14936;Q9BSI4;P60900;Q9H4L7;P02545;P49454;O75400;P52272;Q9Y230;P23528;Q9UIS9;P54253;Q96FV9;Q9Y6D6;Q9Y6K1;Q96SB4;Q9Y281;Q7RTV0;Q15233;P54132;Q13427;O1…
	Pathogen[HTLV2_gag P03346] interacts with 80 human partners:{Q5EE01;Q8WYP5;Q05655;O60870;Q5T3J3;O60674;P04637;Q9UQE7;Q96IK5;P29590;Q9P0U4;Q14980;Q96T88;Q99684;Q8WXF1;O00255;O14929;P25490;P54252;Q8NEA9;Q05513;P23246;Q9GZX5;Q13216;Q9BX66;Q9H254;P09884;Q5BKZ1;Q8IYB3;O14936;Q9BSI4;P60900;Q5HY92;Q9H4L7;P02545;P49454;P50747;O75400;P52272;Q9Y230;P23528;Q9UIS9;P54253;P05787;Q96FV9;Q9Y6D6;Q9Y6K1;Q96SB4;Q9…
	Pathogen[HTLV2_env P03383] interacts with 64 human partners:{Q5EE01;Q8WYP5;Q05655;Q5T3J3;O60674;P04637;Q9UQE7;P29590;Q9P0U4;Q14980;Q96T88;Q99684;Q8WXF1;O00255;O14929;P25490;P54252;Q8NEA9;Q05513;P23246;Q13216;Q9BX66;Q9H254;P09884;O14936;Q9BSI4;P60900;Q9H4L7;P02545;P49454;O75400;P52272;Q9Y230;P54253;P05787;Q96FV9;Q9Y6D6;Q9Y6K1;Q96SB4;Q9Y281;Q15233;P54132;Q9UPW6;Q13427;P17676;O15527;Q01826;Q9Y265;O9…
	Pathogen[HTLV2_tax2 P03410] interacts with 77 human partners:{Q5EE01;Q8WYP5;Q05655;O60870;Q5T3J3;O60674;P04637;Q9UQE7;Q96IK5;P29590;Q9P0U4;Q14980;Q96T88;Q99684;Q8WXF1;O00255;O14929;P25490;P54252;Q8NEA9;Q05513;P23246;Q9GZX5;Q13216;Q9BX66;Q9H254;P09884;Q5BKZ1;Q8IYB3;O14936;Q9BSI4;P60900;Q9H4L7;P02545;P49454;P50747;O75400;P52272;Q9Y230;P23528;Q9UIS9;P54253;P05787;Q96FV9;Q9Y6D6;Q9Y6K1;Q96SB4;Q9Y281;Q…
	Pathogen[HTLV1_env P14075] interacts with 62 human partners:{Q8WYP5;Q05655;O60674;P04637;Q9UQE7;P29590;Q9P0U4;Q14980;Q96T88;Q99684;Q8WXF1;O00255;O14929;P25490;P54252;Q8NEA9;Q05513;P23246;Q13216;Q9BX66;Q9H254;P09884;O14936;Q9BSI4;P60900;Q9H4L7;P02545;P49454;O75400;P52272;Q9Y230;P23528;Q9UIS9;P54253;P05787;Q96FV9;Q9Y6D6;Q9Y6K1;Q96SB4;Q9Y281;Q15233;P54132;Q9UPW6;Q13427;P17676;Q01826;Q9Y265;O95619;O1…
	Pathogen[HTLV1_rex P0C206] interacts with 75 human partners:{Q5EE01;Q8WYP5;Q05655;O60870;Q5T3J3;O60674;P04637;Q9UQE7;Q96IK5;P29590;Q9P0U4;Q14980;Q96T88;Q99684;Q8WXF1;O00255;O14929;P25490;P54252;Q8NEA9;Q05513;P23246;Q9GZX5;Q13216;Q9BX66;Q9H254;P09884;Q5BKZ1;Q8IYB3;O14936;Q9BSI4;P60900;Q9H4L7;P02545;P49454;O75400;P52272;Q9Y230;P23528;Q9UIS9;P54253;P05787;Q96FV9;Q9Y6D6;Q9Y6K1;Q96SB4;Q9Y281;Q7RTV0;Q1…
	Pathogen[HTLV2_pol P03363] interacts with 79 human partners:{Q5EE01;Q8WYP5;Q05655;O60870;Q5T3J3;O60674;P04637;Q9UQE7;Q96IK5;P29590;Q9P0U4;Q14980;Q96T88;Q99684;Q8WXF1;O00255;O14929;P25490;P54252;Q8NEA9;Q05513;P23246;Q9GZX5;Q13216;Q9BX66;Q9H254;P09884;Q5BKZ1;Q8IYB3;O14936;Q9BSI4;P60900;Q5HY92;Q9H4L7;P02545;P49454;P50747;O75400;P52272;Q9Y230;P23528;Q9UIS9;P54253;P05787;Q96FV9;Q9Y6D6;Q9Y6K1;Q96SB4;Q9…
[Cluster 68]GO:0001726+C	cellular_component	[name] ruffle	[def] "Projection at the leading edge of a crawling cell_ the protrusions are supported by a microfilament meshwork." [ISBN
	Pathogen[HTLV1_hbz Q2Q067] interacts with 55 human partners:{Q9HD67;O14578;Q99755;Q9Y6W5;P55008;O43312;P30622;Q14155;Q9Y4G6;Q6ZNL6;Q13882;P20339;Q13153;Q8WWN8;Q9NR12;P35579;Q7L576;Q00534;Q13496;Q9Y5K6;Q8NI77;Q8WX93;P20936;P35241;P13796;P09327;Q9BZG1;Q9Y4I1;Q9Y5X1;P15311;O60861;P06703;O14745;P35240;Q9UJU6;P22392;P56945;P12814;Q9UM54;Q9UQB8;O43739;Q15735;O60662;Q9Y5X3;P62330;Q14247;P06396;Q6ZV73;P3…
	Pathogen[HTLV2_rex Q85601] interacts with 56 human partners:{Q9HD67;O14578;Q99755;Q9Y6W5;P55008;O43312;P30622;Q14155;Q9Y4G6;Q6ZNL6;Q13882;P20339;Q13153;Q8WWN8;Q9NR12;P35579;Q7L576;Q00534;Q13496;P31949;Q9Y5K6;Q8NI77;P20936;P35241;P13796;P09327;Q9BZG1;Q9Y4I1;Q9Y5X1;P15311;O60861;P06703;O14745;P35240;Q9UJU6;Q8NCE2;P22392;P56945;P12814;Q9UM54;Q9UQB8;O43739;Q15735;O60662;Q9Y5X3;P62330;Q14247;P06396;Q6…
	Pathogen[HTLV1_tax P14079] interacts with 53 human partners:{Q9HD67;O14578;Q99755;Q9Y6W5;P55008;O43312;P30622;Q14155;Q9Y4G6;Q6ZNL6;Q13882;P20339;Q13153;Q8WWN8;Q9NR12;P35579;Q7L576;Q13496;P31949;Q9Y5K6;Q8NI77;Q9Y2L6;Q8WX93;P20936;P35241;P13796;P09327;Q9BZG1;Q9Y4I1;Q9Y5X1;P15311;O60861;P06703;O14745;P35240;Q9UJU6;Q8NCE2;P22392;P12814;Q9UM54;Q9UQB8;O43739;Q15735;O60662;P62330;Q14247;Q6ZV73;P38398;O1…
	Pathogen[HTLV2_gag P03346] interacts with 61 human partners:{Q9HD67;O14578;Q99755;Q9Y6W5;P55008;O43312;P30622;P84996;Q14155;Q9Y4G6;Q6ZNL6;Q13882;P20339;Q13153;Q8WWN8;Q9NR12;P35579;Q7L576;Q00534;Q13496;Q9Y5K6;Q8NI77;Q96M96;Q9Y2L6;Q8WX93;P98174;P20936;P35241;P13796;P09327;Q9BZG1;Q9Y4I1;Q9Y5X1;P15311;O60861;Q96DR7;O14745;P35240;Q9UJU6;Q8NCE2;P22392;P56945;P12814;Q9Y490;Q9UM54;Q9UQB8;O43739;Q15735;O6…
	Pathogen[HTLV2_env P03383] interacts with 44 human partners:{Q9HD67;O14578;Q9Y6W5;P55008;O43312;P30622;Q4VCS5;Q14155;Q9Y4G6;Q13882;P20339;Q13153;Q9NR12;P35579;Q7L576;Q00534;Q13496;Q9Y5K6;Q8NI77;P20936;P35241;P09327;Q9BZG1;Q9Y4I1;Q9Y5X1;P15311;O60861;P05556;O14745;P35240;Q9UJU6;P22392;P56945;P12814;Q9UM54;Q9UQB8;O60662;P62330;Q14247;P06396;P38398;Q9NPB6;P19174;Q9BT40}
	Pathogen[HTLV2_tax2 P03410] interacts with 57 human partners:{Q9HD67;O14578;Q99755;Q9Y6W5;P55008;O43312;P30622;Q14155;Q9Y4G6;Q6ZNL6;Q13882;P20339;Q13153;Q8WWN8;Q9NR12;P35579;Q7L576;Q00534;Q13496;P31949;Q9Y5K6;Q8NI77;Q8WX93;P20936;P35241;P13796;P09327;Q9BZG1;Q9Y4I1;Q9Y5X1;P15311;O60861;P06703;O14745;P35240;Q9UJU6;Q8NCE2;P22392;P56945;P12814;Q9UM54;Q9UQB8;O43739;Q15735;O60662;Q9Y5X3;P62330;Q14247;P…
	Pathogen[HTLV1_env P14075] interacts with 42 human partners:{Q9HD67;Q9Y6W5;P55008;O43312;P30622;Q4VCS5;Q14155;Q9Y4G6;Q13882;P20339;Q13153;Q9NR12;P35579;Q7L576;Q00534;Q13496;Q9Y5K6;P20936;P35241;P09327;Q9BZG1;Q9Y4I1;Q9Y5X1;P15311;O60861;P05556;O14745;P35240;Q9UJU6;P22392;P56945;P12814;Q9UM54;Q9UQB8;O60662;P62330;Q14247;P06396;P38398;Q9NPB6;P19174;Q9BT40}
	Pathogen[HTLV1_rex P0C206] interacts with 56 human partners:{Q9HD67;O14578;Q99755;Q9Y6W5;P55008;O43312;P30622;Q14155;Q9Y4G6;Q6ZNL6;Q13882;P20339;Q13153;Q8WWN8;Q9NR12;P35579;Q7L576;Q00534;Q13496;P31949;Q9Y5K6;Q8NI77;P20936;P35241;P13796;P09327;Q9BZG1;Q9Y4I1;Q9Y5X1;P15311;O60861;P06703;O14745;P35240;Q9UJU6;Q8NCE2;P22392;P56945;P12814;Q9UM54;Q9UQB8;O43739;Q15735;O60662;Q9Y5X3;P62330;Q14247;P06396;Q6…
	Pathogen[HTLV2_pol P03363] interacts with 61 human partners:{Q9HD67;O14578;Q99755;Q9Y6W5;P55008;O43312;P30622;P84996;Q14155;Q9Y4G6;Q6ZNL6;Q13882;P20339;Q13153;Q8WWN8;Q9NR12;P35579;Q7L576;Q00534;Q13496;Q9Y5K6;Q8NI77;Q96M96;Q9Y2L6;Q8WX93;P98174;P20936;P35241;P13796;P09327;Q9BZG1;Q9Y4I1;Q9Y5X1;P15311;O60861;Q96DR7;O14745;P35240;Q9UJU6;Q8NCE2;P22392;P56945;P12814;Q9Y490;Q9UM54;Q9UQB8;O43739;Q15735;O6…
[Cluster 69]GO:0000784+C	cellular_component	[name] nuclear chromosome, telomeric region	[def] "The terminal region of a linear chromosome in the nucleus that includes the telomeric DNA repeats and associated proteins." [GOC
	Pathogen[HTLV1_hbz Q2Q067] interacts with 16 human partners:{Q15554;O95271;P54274;Q92889;Q2NKJ3;Q92878;Q86WV5;Q9NYB0;Q9H2K2;Q9H668;Q9NUX5;O60934;Q8IY92;P07992;Q00577;P13010}
	Pathogen[HTLV2_rex Q85601] interacts with 16 human partners:{Q15554;O95271;P54274;Q92889;Q2NKJ3;Q92878;Q86WV5;Q9NYB0;Q9H2K2;Q9H668;Q9NUX5;O60934;Q8IY92;P07992;Q00577;P13010}
	Pathogen[HTLV1_tax P14079] interacts with 15 human partners:{Q15554;O95271;P54274;Q92889;Q92878;Q86WV5;Q9NYB0;Q9H2K2;Q9H668;Q9NUX5;O60934;Q8IY92;P07992;Q00577;P13010}
	Pathogen[HTLV2_gag P03346] interacts with 17 human partners:{Q15554;O95271;P54274;Q92889;Q2NKJ3;Q92878;Q86WV5;Q9NYB0;Q9H2K2;Q9H668;Q9H611;Q9NUX5;O60934;Q8IY92;P07992;Q00577;P13010}
	Pathogen[HTLV2_env P03383] interacts with 13 human partners:{Q15554;O95271;P54274;Q92889;Q92878;Q86WV5;Q9NYB0;Q9H668;Q9NUX5;O60934;P07992;Q00577;P13010}
	Pathogen[HTLV2_tax2 P03410] interacts with 17 human partners:{Q15554;O95271;P54274;Q92889;Q2NKJ3;Q92878;Q86WV5;Q9NYB0;Q9H2K2;Q9H668;Q9H611;Q9NUX5;O60934;Q8IY92;P07992;Q00577;P13010}
	Pathogen[HTLV1_env P14075] interacts with 11 human partners:{Q15554;O95271;P54274;Q92889;Q86WV5;Q9NYB0;Q9NUX5;O60934;P07992;Q00577;P13010}
	Pathogen[HTLV1_rex P0C206] interacts with 16 human partners:{Q15554;O95271;P54274;Q92889;Q2NKJ3;Q92878;Q86WV5;Q9NYB0;Q9H2K2;Q9H668;Q9NUX5;O60934;Q8IY92;P07992;Q00577;P13010}
	Pathogen[HTLV2_pol P03363] interacts with 17 human partners:{Q15554;O95271;P54274;Q92889;Q2NKJ3;Q92878;Q86WV5;Q9NYB0;Q9H2K2;Q9H668;Q9H611;Q9NUX5;O60934;Q8IY92;P07992;Q00577;P13010}
[Cluster 70]GO:0030118+C	cellular_component	[name] clathrin coat	[def] "A membrane coat found on coated pits and some coated vesicles_ consists of polymerized clathrin triskelions, each comprising three clathrin heavy chains and three clathrin light chains, linked to the membrane via one of the AP adaptor complexes." [GOC
	Pathogen[HTLV1_hbz Q2Q067] interacts with 2 human partners:{P09497;Q13492}
	Pathogen[HTLV2_rex Q85601] interacts with 2 human partners:{P09497;Q13492}
	Pathogen[HTLV1_tax P14079] interacts with 2 human partners:{P09497;Q13492}
	Pathogen[HTLV2_gag P03346] interacts with 4 human partners:{O60641;Q00610;P09497;Q13492}
	Pathogen[HTLV2_env P03383] interacts with 1 human partners:{P09497}
	Pathogen[HTLV2_tax2 P03410] interacts with 4 human partners:{O60641;Q00610;P09497;Q13492}
	Pathogen[HTLV1_env P14075] interacts with 1 human partners:{P09497}
	Pathogen[HTLV1_rex P0C206] interacts with 1 human partners:{P09497}
	Pathogen[HTLV2_pol P03363] interacts with 4 human partners:{O60641;Q00610;P09497;Q13492}
[Cluster 71]GO:0042589+C	cellular_component	[name] zymogen granule membrane	[def] "The lipid bilayer surrounding a zymogen granule." [GOC
	Pathogen[HTLV1_hbz Q2Q067] interacts with 3 human partners:{P49755;Q15363;O00194}
	Pathogen[HTLV2_rex Q85601] interacts with 3 human partners:{P49755;Q15363;O00194}
	Pathogen[HTLV1_tax P14079] interacts with 4 human partners:{P49755;Q15363;Q9UGM3;O00194}
	Pathogen[HTLV2_gag P03346] interacts with 4 human partners:{P49755;Q15363;Q9UGM3;O00194}
	Pathogen[HTLV2_env P03383] interacts with 4 human partners:{P49755;Q15363;Q9UGM3;O00194}
	Pathogen[HTLV2_tax2 P03410] interacts with 4 human partners:{P49755;Q15363;Q9UGM3;O00194}
	Pathogen[HTLV1_env P14075] interacts with 4 human partners:{P49755;Q15363;Q9UGM3;O00194}
	Pathogen[HTLV1_rex P0C206] interacts with 4 human partners:{P49755;Q15363;Q9UGM3;O00194}
	Pathogen[HTLV2_pol P03363] interacts with 4 human partners:{P49755;Q15363;Q9UGM3;O00194}
[Cluster 72]GO:0035749+C	cellular_component	[name] myelin sheath adaxonal region	[def] "The region of the myelin sheath nearest to the axon." [GOC
	Pathogen[HTLV1_hbz Q2Q067] interacts with 1 human partners:{Q8N3R9}
	Pathogen[HTLV2_rex Q85601] interacts with 2 human partners:{Q12846;Q8N3R9}
	Pathogen[HTLV1_tax P14079] interacts with 2 human partners:{Q12846;Q8N3R9}
	Pathogen[HTLV2_gag P03346] interacts with 2 human partners:{Q12846;Q8N3R9}
	Pathogen[HTLV2_env P03383] interacts with 2 human partners:{Q12846;Q8N3R9}
	Pathogen[HTLV2_tax2 P03410] interacts with 2 human partners:{Q12846;Q8N3R9}
	Pathogen[HTLV1_env P14075] interacts with 3 human partners:{Q12846;Q8N3R9;P60484}
	Pathogen[HTLV1_rex P0C206] interacts with 2 human partners:{Q12846;Q8N3R9}
	Pathogen[HTLV2_pol P03363] interacts with 2 human partners:{Q12846;Q8N3R9}
[Cluster 73]GO:0008021+C	cellular_component	[name] synaptic vesicle	[def] "A secretory organelle, some 50 nm in diameter, of presynaptic nerve terminals_ accumulates in high concentrations of neurotransmitters and is secreted these into the synaptic cleft by fusion with the 'active zone' of the presynaptic plasma membrane." [PMID
	Pathogen[HTLV1_hbz Q2Q067] interacts with 21 human partners:{O95295;Q9Y296;P07101;O00499;P49418;Q14141;P78352;Q13614;Q9Y2J0;Q8TDJ6;Q00536;P20337;Q99719;Q8TDC3;Q02410;Q9H3Z4;Q96E17;Q8WXE9;P11142;O14908;P20336}
	Pathogen[HTLV2_rex Q85601] interacts with 21 human partners:{O95295;Q9Y296;P07101;O00499;P49418;Q14141;P78352;Q13614;Q9Y2J0;Q8TDJ6;Q00536;P20337;Q99719;Q8TDC3;Q02410;Q9H3Z4;Q96E17;Q8WXE9;P11142;O14908;P20336}
	Pathogen[HTLV1_tax P14079] interacts with 21 human partners:{O95295;Q9Y296;O00499;Q9UI14;P49418;Q96C24;Q14141;Q13614;Q9Y2J0;Q8TDJ6;Q00536;P20337;Q99719;Q8TDC3;Q02410;Q9H3Z4;Q96E17;Q8WXE9;P11142;O14908;P20336}
	Pathogen[HTLV2_gag P03346] interacts with 31 human partners:{O95295;O60641;Q8WZ74;Q9Y296;P07101;P17600;O00499;Q9UI14;P49418;Q96C24;Q14141;P78352;O14994;Q9H1R3;Q14184;Q13614;Q9Y2J0;Q8TDJ6;Q00536;P20337;Q99719;Q8TDC3;Q02410;Q9H3Z4;Q96E17;P25713;Q8WXE9;P11142;Q92777;O14908;P20336}
	Pathogen[HTLV2_env P03383] interacts with 21 human partners:{O95295;Q9Y296;O00499;Q16623;Q9UI14;P49418;Q14141;P78352;Q13614;Q9Y2J0;Q8TDJ6;Q00536;P20337;Q99719;Q8TDC3;Q02410;Q96E17;Q8WXE9;P11142;O14908;P20336}
	Pathogen[HTLV2_tax2 P03410] interacts with 25 human partners:{O95295;O60641;Q9Y296;P07101;O00499;Q9UI14;P49418;Q96C24;Q14141;P78352;Q9H1R3;Q13614;Q9Y2J0;Q8TDJ6;Q00536;P20337;Q99719;Q8TDC3;Q02410;Q9H3Z4;Q96E17;Q8WXE9;P11142;O14908;P20336}
	Pathogen[HTLV1_env P14075] interacts with 18 human partners:{O95295;Q9Y296;O00499;Q16623;Q9UI14;P49418;Q14141;P78352;Q9Y2J0;P20337;Q99719;Q8TDC3;Q02410;Q96E17;Q8WXE9;P11142;O14908;P20336}
	Pathogen[HTLV1_rex P0C206] interacts with 23 human partners:{O95295;Q9Y296;P07101;O00499;Q9UI14;P49418;Q96C24;Q14141;P78352;Q13614;Q9Y2J0;Q8TDJ6;Q00536;P20337;Q99719;Q8TDC3;Q02410;Q9H3Z4;Q96E17;Q8WXE9;P11142;O14908;P20336}
	Pathogen[HTLV2_pol P03363] interacts with 27 human partners:{O95295;O60641;Q9Y296;P07101;P17600;O00499;Q9UI14;P49418;Q14141;P78352;O14994;Q14184;Q13614;Q9Y2J0;Q8TDJ6;Q00536;P20337;Q99719;Q8TDC3;Q02410;Q9H3Z4;Q96E17;Q8WXE9;P11142;Q92777;O14908;P20336}
[Cluster 74]GO:0030014+C	cellular_component	[name] CCR4-NOT complex	[def] "A large multimeric transcription factor complex that can regulate transcription positively or negatively_ consists of a core complex plus additional proteins_ may interact with other proteins to control initiation of transcription. In Saccharomyces the core complex comprises Ccr4p, Caf1p, Not1p, Not2p, Not3p, Not4p, and Not5p_ Caf4p, Caf16p, and several less well characterized proteins." […
	Pathogen[HTLV1_hbz Q2Q067] interacts with 2 human partners:{Q9UIV1;Q86TB9}
	Pathogen[HTLV2_rex Q85601] interacts with 2 human partners:{Q9UIV1;Q86TB9}
	Pathogen[HTLV1_tax P14079] interacts with 2 human partners:{Q9UIV1;Q86TB9}
	Pathogen[HTLV2_gag P03346] interacts with 2 human partners:{Q9UIV1;Q86TB9}
	Pathogen[HTLV2_env P03383] interacts with 1 human partners:{Q9UIV1}
	Pathogen[HTLV2_tax2 P03410] interacts with 2 human partners:{Q9UIV1;Q86TB9}
	Pathogen[HTLV1_env P14075] interacts with 1 human partners:{Q9UIV1}
	Pathogen[HTLV1_rex P0C206] interacts with 2 human partners:{Q9UIV1;Q86TB9}
	Pathogen[HTLV2_pol P03363] interacts with 2 human partners:{Q9UIV1;Q86TB9}
[Cluster 75]GO:0005763+C	cellular_component	[name] mitochondrial small ribosomal subunit	[def] "The smaller of the two subunits of a mitochondrial ribosome." [GOC
	Pathogen[HTLV1_hbz Q2Q067] interacts with 3 human partners:{P82933;P82909;Q9Y3D3}
	Pathogen[HTLV2_rex Q85601] interacts with 5 human partners:{P82933;P82914;P82663;P82909;Q9Y3D3}
	Pathogen[HTLV1_tax P14079] interacts with 3 human partners:{P82650;P82909;Q92665}
	Pathogen[HTLV2_gag P03346] interacts with 16 human partners:{P82912;Q9Y676;Q9BYN8;P82921;Q9Y2R5;P82933;Q9Y3D5;Q9Y291;P82650;P82914;Q9NVS2;P82663;Q9Y2Q9;P82909;Q9Y3D3;Q92665}
	Pathogen[HTLV2_env P03383] interacts with 1 human partners:{P82909}
	Pathogen[HTLV2_tax2 P03410] interacts with 15 human partners:{P82912;Q9Y676;Q9BYN8;P82921;Q9Y2R5;P82933;Q9Y3D5;Q9Y291;P82650;P82914;Q9NVS2;P82663;Q9Y2Q9;P82909;Q9Y3D3}
	Pathogen[HTLV1_env P14075] interacts with 1 human partners:{P82909}
	Pathogen[HTLV1_rex P0C206] interacts with 3 human partners:{P82663;P82909;Q9Y3D3}
	Pathogen[HTLV2_pol P03363] interacts with 16 human partners:{P82912;Q9Y676;Q9BYN8;P82921;Q9Y2R5;P82933;Q9Y3D5;Q9Y291;P82650;P82914;Q9NVS2;P82663;Q9Y2Q9;P82909;Q9Y3D3;Q92665}
[Cluster 76]GO:0005874+C	cellular_component	[name] microtubule	[def] "Any of the long, generally straight, hollow tubes of internal diameter 12-15 nm and external diameter 24 nm found in a wide variety of eukaryotic cells_ each consists (usually) of 13 protofilaments of polymeric tubulin, staggered in such a manner that the tubulin monomers are arranged in a helical pattern on the microtubular surface, and with the alpha/beta axes of the tubulin subunits par…
	Pathogen[HTLV1_hbz Q2Q067] interacts with 233 human partners:{Q9UBN7;Q99832;Q8IX90;P68363;Q9HC77;Q9H0H5;P11137;Q9UQ16;O95613;Q15814;Q8N4C6;Q9HC98;Q9UJT1;O75122;Q9NXR1;Q13748;Q96SN8;Q9UI46;Q9BTV5;Q9NQT8;Q9P258;Q02241;P78559;Q14980;Q9BXF9;P30622;Q96R06;Q7Z4H7;P10636;Q8N0X2;Q13796;Q5JSH3;Q8IYT4;P09543;P49754;Q71U36;O00423;Q5SW79;Q5T7B8;Q9NRH3;O75037;Q9NRI5;Q96FJ2;P33176;Q9P225;Q6ZTW0;Q14203;O60282;Q…
	Pathogen[HTLV2_rex Q85601] interacts with 236 human partners:{Q9UBN7;Q99832;Q8IX90;P68363;Q9HC77;Q9H0H5;P11137;Q9UQ16;O95613;Q15814;Q8N4C6;Q9HC98;Q9UJT1;O75122;Q9NXR1;Q13748;Q96SN8;Q9UI46;Q9BTV5;Q9NQT8;Q9P258;Q02241;P78559;Q14980;Q9BXF9;P30622;Q96R06;Q7Z4H7;P10636;Q8N0X2;Q13796;Q5JSH3;Q8IYT4;P09543;P49754;Q71U36;O00423;Q5SW79;Q5T7B8;Q9NRH3;O75037;Q9NRI5;Q15058;P33176;Q9P225;Q6ZTW0;Q14203;O60282;Q…
	Pathogen[HTLV1_tax P14079] interacts with 220 human partners:{Q9UBN7;Q99832;Q8IX90;P68363;Q9HC77;Q9H0H5;P11137;Q9UQ16;O95613;Q15814;Q8N4C6;Q9HC98;Q9UJT1;O75122;Q9NXR1;Q13748;Q96SN8;Q9UI46;Q9BTV5;Q9NQT8;Q9P258;Q02241;P78559;Q14980;Q9BXF9;P30622;Q96R06;Q7Z4H7;P10636;Q8N0X2;Q13796;Q5JSH3;Q8IYT4;P09543;P49754;Q71U36;O00423;Q5SW79;Q5T7B8;Q9NRH3;O75037;Q9NRI5;Q15058;Q96FJ2;P33176;Q9P225;Q6ZTW0;Q14203;O…
	Pathogen[HTLV2_gag P03346] interacts with 260 human partners:{Q9UBN7;Q99832;Q8IX90;P68363;P56715;Q9HC77;Q9H0H5;P11137;Q9UQ16;O95613;Q15814;Q8N4C6;Q9HC98;Q9UJT1;O75122;Q9NXR1;Q13748;Q96SN8;Q9UI46;Q9BTV5;Q9NQT8;Q9P258;Q02241;P78559;Q14980;Q9BXF9;P30622;Q96R06;Q8WWK9;Q7Z4H7;P10636;Q8N0X2;Q13796;Q5JSH3;O43602;Q8IYT4;P09543;Q9Y4R7;P49754;Q71U36;O00423;Q5SW79;Q5T7B8;Q9NRH3;O75037;Q9NRI5;Q15058;Q96FJ2;P…
	Pathogen[HTLV2_env P03383] interacts with 174 human partners:{Q9UBN7;Q99832;Q8IX90;P68363;Q9HC77;Q9UQ16;O95613;Q15814;Q9HC98;Q9UJT1;O75122;Q9NXR1;Q13748;Q96SN8;Q9UI46;Q9P258;Q02241;P78559;Q14980;Q9BXF9;P30622;P10636;Q13796;Q5JSH3;Q8IYT4;P09543;P49754;Q71U36;O00423;Q5SW79;Q9NRH3;Q9NRI5;Q96FJ2;Q9P225;Q6ZTW0;Q14203;O60282;Q9BXW4;P63172;Q9BYV2;Q13425;P68371;Q15813;Q9NQS7;Q8NI77;Q5BJF6;P40227;Q9ULG1;Q…
	Pathogen[HTLV2_tax2 P03410] interacts with 240 human partners:{Q9UBN7;Q99832;Q8IX90;P68363;Q9HC77;Q9H0H5;P11137;Q9UQ16;O95613;Q15814;Q8N4C6;Q9HC98;Q9UJT1;O75122;Q9NXR1;Q13748;Q96SN8;Q9UI46;Q9BTV5;Q9NQT8;Q9P258;Q02241;P78559;Q14980;Q9BXF9;P30622;Q96R06;Q8WWK9;Q7Z4H7;P10636;Q8N0X2;Q13796;Q5JSH3;Q8IYT4;P09543;P49754;Q71U36;O00423;Q5T7B8;Q9NRH3;O75037;Q9NRI5;Q15058;P33176;Q9P225;Q6ZTW0;Q14203;O60282;…
	Pathogen[HTLV1_env P14075] interacts with 165 human partners:{Q9UBN7;P68363;Q9HC77;P11137;Q9UQ16;O95613;Q15814;Q9HC98;Q9UJT1;O75122;Q9NXR1;Q13748;Q96SN8;Q9UI46;Q9P258;Q02241;P78559;Q14980;Q9BXF9;P30622;P10636;Q13796;Q5JSH3;P09543;P49754;Q71U36;O00423;Q9NRH3;Q9NRI5;Q96FJ2;Q9P225;Q6ZTW0;Q14203;O60282;Q9BXW4;Q8WWW0;P63172;Q9BYV2;Q13425;P68371;Q15813;Q9NQS7;Q5BJF6;P40227;Q9ULG1;Q9H853;P48643;Q9Y283;Q…
	Pathogen[HTLV1_rex P0C206] interacts with 234 human partners:{Q9UBN7;Q99832;Q8IX90;P68363;Q9HC77;Q9H0H5;P11137;Q9UQ16;O95613;Q15814;Q8N4C6;Q9HC98;Q9UJT1;O75122;Q9NXR1;Q13748;Q96SN8;Q9UI46;Q9BTV5;Q9NQT8;Q9P258;Q02241;P78559;Q14980;Q9BXF9;P30622;Q7Z4H7;P10636;Q8N0X2;Q13796;Q5JSH3;Q8IYT4;P09543;P49754;Q71U36;O00423;Q5SW79;Q5T7B8;Q9NRH3;O75037;Q9NRI5;Q15058;P33176;Q9P225;Q6ZTW0;Q14203;O60282;Q9BXW4;Q…
	Pathogen[HTLV2_pol P03363] interacts with 255 human partners:{Q9UBN7;Q99832;Q8IX90;P68363;P56715;Q9HC77;Q9H0H5;P11137;Q9UQ16;O95613;Q15814;Q8N4C6;Q9HC98;Q9UJT1;O75122;Q9NXR1;Q13748;Q96SN8;Q9UI46;Q9BTV5;Q9NQT8;Q9P258;Q02241;P78559;Q14980;Q9BXF9;P30622;Q96R06;Q8WWK9;Q7Z4H7;P10636;Q8N0X2;Q13796;Q5JSH3;O43602;Q8IYT4;P09543;Q9Y4R7;P49754;Q71U36;O00423;Q5SW79;Q5T7B8;Q9NRH3;O75037;Q9NRI5;Q15058;Q96FJ2;P…
[Cluster 77]GO:0032777+C	cellular_component	[name] Piccolo NuA4 histone acetyltransferase complex	[def] "A heterotrimeric H4/H2A histone acetyltransferase complex with a substrate preference of chromatin over free histones. It contains a subset of the proteins found in the larger NuA4 histone acetyltransferase complex_ for example, the S. cerevisiae complex contains Esa1p, Yng2p, and Epl1p." [PMID
	Pathogen[HTLV1_hbz Q2Q067] interacts with 3 human partners:{Q9H2F5;Q9NXR8;Q92993}
	Pathogen[HTLV2_rex Q85601] interacts with 3 human partners:{Q9H2F5;Q9NXR8;Q92993}
	Pathogen[HTLV1_tax P14079] interacts with 2 human partners:{Q9NXR8;Q92993}
	Pathogen[HTLV2_gag P03346] interacts with 3 human partners:{Q9H2F5;Q9NXR8;Q92993}
	Pathogen[HTLV2_env P03383] interacts with 1 human partners:{Q92993}
	Pathogen[HTLV2_tax2 P03410] interacts with 3 human partners:{Q9H2F5;Q9NXR8;Q92993}
	Pathogen[HTLV1_env P14075] interacts with 1 human partners:{Q92993}
	Pathogen[HTLV1_rex P0C206] interacts with 3 human partners:{Q9H2F5;Q9NXR8;Q92993}
	Pathogen[HTLV2_pol P03363] interacts with 3 human partners:{Q9H2F5;Q9NXR8;Q92993}
[Cluster 78]GO:0000786+C	cellular_component	[name] nucleosome	[def] "A complex comprised of DNA wound around a multisubunit core and associated proteins, which forms the primary packing unit of DNA into higher order structures." [GOC
	Pathogen[HTLV1_hbz Q2Q067] interacts with 31 human partners:{P20671;Q93077;P0C0S5;P0C0S8;Q6NXT2;Q96QV6;Q71DI3;P10412;Q6FI13;P04908;P84243;O75367;Q16777;Q7L7L0;P49450;Q99878;Q8WYB5;Q8N257;Q99525;Q8IUE6;Q8IZA3;Q96KK5;Q16695;Q9P0M6;Q92794;P62805;Q149N8;P16104;P68431;Q9BTM1;Q71UI9}
	Pathogen[HTLV2_rex Q85601] interacts with 33 human partners:{P20671;Q93077;P0C0S5;P0C0S8;Q6NXT2;Q96QV6;Q71DI3;P04553;P10412;Q6FI13;P04908;P84243;O75367;Q16777;Q7L7L0;P49450;Q99878;Q8WYB5;Q8N257;Q99525;Q8IUE6;Q8IZA3;P04554;Q96KK5;Q16695;Q9P0M6;Q92794;P62805;Q149N8;P16104;P68431;Q9BTM1;Q71UI9}
	Pathogen[HTLV1_tax P14079] interacts with 27 human partners:{P20671;Q93077;P0C0S5;P0C0S8;Q6NXT2;Q96QV6;Q71DI3;Q6FI13;P04908;O75367;Q16777;Q7L7L0;P49450;Q99878;Q8WYB5;Q8N257;Q8IUE6;Q96KK5;Q16695;Q9P0M6;Q92794;P62805;Q149N8;P16104;P68431;Q9BTM1;Q71UI9}
	Pathogen[HTLV2_gag P03346] interacts with 58 human partners:{Q16778;P20671;Q6DRA6;Q02539;P16403;Q93077;P0C0S5;P0C0S8;Q6NXT2;Q5SSJ5;Q96QV6;Q71DI3;P04553;P10412;Q6FI13;Q9NNZ6;Q5QNW6;O60814;P04908;P84243;O75367;P23527;P33778;Q16777;P57053;Q99880;Q93079;Q7L7L0;P49450;Q99878;Q8WYB5;Q8N257;Q99525;Q8IUE6;Q8IZA3;Q99879;P04554;P07305;Q96KK5;Q16695;Q9P0M6;Q92794;P62805;P06899;Q149N8;P16402;P16104;P58876;P6…
	Pathogen[HTLV2_env P03383] interacts with 27 human partners:{P20671;Q93077;P0C0S5;P0C0S8;Q6NXT2;Q96QV6;Q71DI3;Q6FI13;P04908;P84243;O75367;Q16777;Q7L7L0;P49450;Q99878;Q8WYB5;Q8N257;Q8IUE6;Q96KK5;Q16695;Q92794;P62805;Q149N8;P16104;P68431;Q9BTM1;Q71UI9}
	Pathogen[HTLV2_tax2 P03410] interacts with 33 human partners:{P20671;Q93077;P0C0S5;P0C0S8;Q6NXT2;Q96QV6;Q71DI3;P04553;P10412;Q6FI13;P04908;P84243;O75367;Q16777;Q7L7L0;P49450;Q99878;Q8WYB5;Q8N257;Q99525;Q8IUE6;Q8IZA3;P04554;Q96KK5;Q16695;Q9P0M6;Q92794;P62805;Q149N8;P16104;P68431;Q9BTM1;Q71UI9}
	Pathogen[HTLV1_env P14075] interacts with 26 human partners:{P20671;Q93077;P0C0S5;P0C0S8;Q6NXT2;Q96QV6;Q71DI3;Q6FI13;P04908;P84243;Q16777;Q7L7L0;P49450;Q99878;Q8WYB5;Q8N257;Q8IUE6;Q96KK5;Q16695;Q92794;P62805;Q149N8;P16104;P68431;Q9BTM1;Q71UI9}
	Pathogen[HTLV1_rex P0C206] interacts with 31 human partners:{P20671;Q93077;P0C0S5;P0C0S8;Q6NXT2;Q96QV6;Q71DI3;P10412;Q6FI13;P04908;P84243;O75367;Q16777;Q7L7L0;P49450;Q99878;Q8WYB5;Q8N257;Q99525;Q8IUE6;Q8IZA3;Q96KK5;Q16695;Q9P0M6;Q92794;P62805;Q149N8;P16104;P68431;Q9BTM1;Q71UI9}
	Pathogen[HTLV2_pol P03363] interacts with 57 human partners:{Q16778;P20671;Q6DRA6;Q02539;P16403;Q93077;P0C0S5;P0C0S8;Q6NXT2;Q5SSJ5;Q96QV6;Q71DI3;P04553;P10412;Q6FI13;Q5QNW6;O60814;P04908;P84243;O75367;P23527;P33778;Q16777;P57053;Q99880;Q93079;Q7L7L0;P49450;Q99878;Q8WYB5;Q8N257;Q99525;Q8IUE6;Q8IZA3;Q99879;P04554;P07305;Q96KK5;Q16695;Q9P0M6;Q92794;P62805;P06899;Q149N8;P16402;P16104;P58876;P68431;Q9…
[Cluster 79]GO:0030666+C	cellular_component	[name] endocytic vesicle membrane	[def] "The lipid bilayer surrounding an endocytic vesicle." [GOC
	Pathogen[HTLV1_hbz Q2Q067] interacts with 17 human partners:{Q9UQM7;P62979;Q13555;Q96CW1;Q00987;P53680;O94973;P29474;Q13554;P78352;P63010;O00401;O95782;Q9NRD5;Q13557;P62987;Q8IVI9}
	Pathogen[HTLV2_rex Q85601] interacts with 17 human partners:{Q9UQM7;P62979;Q13555;Q96CW1;Q00987;P53680;O94973;P29474;Q13554;P78352;P63010;O00401;O95782;Q9NRD5;Q13557;P62987;Q8IVI9}
	Pathogen[HTLV1_tax P14079] interacts with 15 human partners:{Q9UQM7;P62979;Q13555;Q96CW1;Q00987;P53680;O94973;Q13554;P63010;O00401;O95782;Q9NRD5;Q13557;P62987;Q8IVI9}
	Pathogen[HTLV2_gag P03346] interacts with 17 human partners:{Q9UQM7;P62979;Q13555;Q96CW1;Q00987;P53680;O94973;P29474;Q13554;P78352;P63010;O00401;O95782;Q9NRD5;Q13557;P62987;Q8IVI9}
	Pathogen[HTLV2_env P03383] interacts with 16 human partners:{Q9UQM7;P62979;Q96CW1;Q00987;P53680;O94973;P29474;Q13554;P78352;P63010;O00401;O95782;Q9NRD5;Q13557;P62987;Q8IVI9}
	Pathogen[HTLV2_tax2 P03410] interacts with 17 human partners:{Q9UQM7;P62979;Q13555;Q96CW1;Q00987;P53680;O94973;P29474;Q13554;P78352;P63010;O00401;O95782;Q9NRD5;Q13557;P62987;Q8IVI9}
	Pathogen[HTLV1_env P14075] interacts with 15 human partners:{Q9UQM7;P62979;Q96CW1;Q00987;O94973;P29474;Q13554;P78352;P63010;O00401;O95782;Q9NRD5;Q13557;P62987;Q8IVI9}
	Pathogen[HTLV1_rex P0C206] interacts with 17 human partners:{Q9UQM7;P62979;Q13555;Q96CW1;Q00987;P53680;O94973;P29474;Q13554;P78352;P63010;O00401;O95782;Q9NRD5;Q13557;P62987;Q8IVI9}
	Pathogen[HTLV2_pol P03363] interacts with 17 human partners:{Q9UQM7;P62979;Q13555;Q96CW1;Q00987;P53680;O94973;P29474;Q13554;P78352;P63010;O00401;O95782;Q9NRD5;Q13557;P62987;Q8IVI9}
[Cluster 80]GO:0030055+C	cellular_component	[name] cell-substrate junction	[def] "A cell junction that forms a connection between a cell and the extracellular matrix." [GOC
	Pathogen[HTLV1_hbz Q2Q067] interacts with 3 human partners:{Q15124;P11532;Q9HBL0}
	Pathogen[HTLV2_rex Q85601] interacts with 4 human partners:{Q15124;P18206;P11532;Q9HBL0}
	Pathogen[HTLV1_tax P14079] interacts with 4 human partners:{Q15124;P18206;P11532;Q9HBL0}
	Pathogen[HTLV2_gag P03346] interacts with 3 human partners:{Q15124;P11532;Q9HBL0}
	Pathogen[HTLV2_env P03383] interacts with 2 human partners:{P11532;Q9HBL0}
	Pathogen[HTLV2_tax2 P03410] interacts with 4 human partners:{Q15124;P18206;P11532;Q9HBL0}
	Pathogen[HTLV1_env P14075] interacts with 2 human partners:{P11532;Q9HBL0}
	Pathogen[HTLV1_rex P0C206] interacts with 4 human partners:{Q15124;P18206;P11532;Q9HBL0}
	Pathogen[HTLV2_pol P03363] interacts with 3 human partners:{Q15124;P11532;Q9HBL0}
[Cluster 81]GO:0032154+C	cellular_component	[name] cleavage furrow	[def] "In animal cells, the first sign of cleavage, or cytokinesis, is the appearance of a shallow groove in the cell surface near the old metaphase plate. A contractile ring containing actin and myosin is located just inside the plasma membrane at the location of the furrow. Ring contraction is associated with centripetal growth of the membrane that deepens the cleavage furrow and divides the cy…
	Pathogen[HTLV1_hbz Q2Q067] interacts with 34 human partners:{Q9H8V3;Q9H0H5;Q96GD0;Q9NXR1;Q9BTV5;O00255;Q8WYL5;P35579;P61586;P08134;Q15019;O95630;P35241;Q14141;Q53EZ4;Q8IYM1;P36873;Q16181;O75154;Q15746;Q16513;P35240;P11233;O75935;P35580;O43586;Q9UL25;Q96GX5;Q86YS3;O00444;Q3KR16;P62745;Q16512;P62491}
	Pathogen[HTLV2_rex Q85601] interacts with 34 human partners:{Q9H8V3;Q9H0H5;Q96GD0;Q9NXR1;Q9BTV5;O00255;Q8WYL5;P35579;P61586;P08134;Q15019;O95630;P35241;Q14141;Q53EZ4;Q8IYM1;P36873;Q16181;O75154;Q15746;Q16513;P35240;P11233;O75935;P35580;O43586;Q9UL25;Q96GX5;Q86YS3;O00444;Q3KR16;P62745;Q16512;P62491}
	Pathogen[HTLV1_tax P14079] interacts with 34 human partners:{Q9H8V3;Q9H0H5;Q96GD0;Q9NXR1;Q9BTV5;O00255;Q8WYL5;P35579;P61586;P08134;Q15019;O95630;P35241;Q14141;Q53EZ4;Q8IYM1;P36873;Q16181;O75154;Q15746;Q16513;P35240;P11233;O75935;P35580;O43586;Q9UL25;Q96GX5;Q86YS3;O00444;Q3KR16;P62745;Q16512;P62491}
	Pathogen[HTLV2_gag P03346] interacts with 34 human partners:{Q9H8V3;Q9H0H5;Q96GD0;Q9NXR1;Q9BTV5;O00255;Q8WYL5;P35579;P61586;P08134;Q15019;O95630;P35241;Q14141;Q53EZ4;Q8IYM1;P36873;Q16181;O75154;Q15746;Q16513;P35240;P11233;O75935;P35580;O43586;Q9UL25;Q96GX5;Q86YS3;O00444;Q3KR16;P62745;Q16512;P62491}
	Pathogen[HTLV2_env P03383] interacts with 30 human partners:{Q9H8V3;Q96GD0;Q9NXR1;O00255;Q8WYL5;P35579;P61586;P08134;Q15019;O95630;P35241;Q14141;Q53EZ4;Q8IYM1;P36873;P05556;O75154;Q15746;Q16513;P35240;P11233;O75935;P35580;O43586;Q9UL25;Q96GX5;Q86YS3;O00444;P62745;Q16512}
	Pathogen[HTLV2_tax2 P03410] interacts with 34 human partners:{Q9H8V3;Q9H0H5;Q96GD0;Q9NXR1;Q9BTV5;O00255;Q8WYL5;P35579;P61586;P08134;Q15019;O95630;P35241;Q14141;Q53EZ4;Q8IYM1;P36873;Q16181;O75154;Q15746;Q16513;P35240;P11233;O75935;P35580;O43586;Q9UL25;Q96GX5;Q86YS3;O00444;Q3KR16;P62745;Q16512;P62491}
	Pathogen[HTLV1_env P14075] interacts with 29 human partners:{Q9H8V3;Q96GD0;Q9NXR1;O00255;Q8WYL5;P35579;P61586;P08134;Q15019;O95630;P35241;Q14141;Q53EZ4;P36873;P05556;O75154;Q15746;Q16513;P35240;P11233;O75935;P35580;O43586;Q9UL25;Q96GX5;Q86YS3;O00444;P62745;Q16512}
	Pathogen[HTLV1_rex P0C206] interacts with 33 human partners:{Q9H8V3;Q9H0H5;Q96GD0;Q9NXR1;Q9BTV5;O00255;Q8WYL5;P35579;P61586;P08134;Q15019;O95630;P35241;Q14141;Q8IYM1;P36873;Q16181;O75154;Q15746;Q16513;P35240;P11233;O75935;P35580;O43586;Q9UL25;Q96GX5;Q86YS3;O00444;Q3KR16;P62745;Q16512;P62491}
	Pathogen[HTLV2_pol P03363] interacts with 34 human partners:{Q9H8V3;Q9H0H5;Q96GD0;Q9NXR1;Q9BTV5;O00255;Q8WYL5;P35579;P61586;P08134;Q15019;O95630;P35241;Q14141;Q53EZ4;Q8IYM1;P36873;Q16181;O75154;Q15746;Q16513;P35240;P11233;O75935;P35580;O43586;Q9UL25;Q96GX5;Q86YS3;O00444;Q3KR16;P62745;Q16512;P62491}
[Cluster 82]GO:0016272+C	cellular_component	[name] prefoldin complex	[def] "A multisubunit chaperone that acts to delivers unfolded proteins to cytosolic chaperonin. In humans, the complex is a heterohexamer of two PFD-alpha and four PFD-beta type subunits." [GOC
	Pathogen[HTLV1_hbz Q2Q067] interacts with 7 human partners:{Q9UBK9;Q14BN4;O15212;Q99471;Q9UHV9;P61758;Q9NQP4}
	Pathogen[HTLV2_rex Q85601] interacts with 8 human partners:{Q9UBK9;Q14BN4;O15212;Q99471;Q9UHV9;P61758;Q9NQP4;O94763}
	Pathogen[HTLV1_tax P14079] interacts with 9 human partners:{O60925;Q9UBK9;Q14BN4;O15212;Q99471;Q9UHV9;P61758;Q9NQP4;O94763}
	Pathogen[HTLV2_gag P03346] interacts with 9 human partners:{O60925;Q9UBK9;Q14BN4;O15212;Q99471;Q9UHV9;P61758;Q9NQP4;O94763}
	Pathogen[HTLV2_env P03383] interacts with 7 human partners:{Q9UBK9;Q14BN4;O15212;Q99471;Q9UHV9;P61758;Q9NQP4}
	Pathogen[HTLV2_tax2 P03410] interacts with 9 human partners:{O60925;Q9UBK9;Q14BN4;O15212;Q99471;Q9UHV9;P61758;Q9NQP4;O94763}
	Pathogen[HTLV1_env P14075] interacts with 7 human partners:{Q9UBK9;Q14BN4;O15212;Q99471;Q9UHV9;P61758;Q9NQP4}
	Pathogen[HTLV1_rex P0C206] interacts with 8 human partners:{Q9UBK9;Q14BN4;O15212;Q99471;Q9UHV9;P61758;Q9NQP4;O94763}
	Pathogen[HTLV2_pol P03363] interacts with 9 human partners:{O60925;Q9UBK9;Q14BN4;O15212;Q99471;Q9UHV9;P61758;Q9NQP4;O94763}
[Cluster 83]GO:0043197+C	cellular_component	[name] dendritic spine	[def] "Protrusion from a dendrite. Spines are specialised subcellular compartments involved in the synaptic transmission. They are linked to the dendritic shaft by a restriction. Because of their bulb shape, they function as a biochemical and an electrical compartment. Spine remodeling is though to be involved in synaptic plasticity." [GOC
	Pathogen[HTLV1_hbz Q2Q067] interacts with 33 human partners:{O00213;Q9UQ16;Q9UPX8;Q9Y6D5;Q9ULV0;Q9Y250;Q96EV8;Q7LC44;Q96SB3;A7KAX9;O43665;O43566;Q9Y566;O43815;Q9NZI8;Q9P021;P04150;P62136;Q8N3V7;P46821;P49841;Q13614;O43166;P35580;P29475;Q9NVA2;P35611;O60890;O60299;O95886;P25098;O14908;Q14CM0}
	Pathogen[HTLV2_rex Q85601] interacts with 33 human partners:{O00213;Q9UQ16;Q9UPX8;Q9Y6D5;Q9ULV0;Q9Y250;Q96EV8;Q7LC44;Q96SB3;A7KAX9;O43665;O43566;Q9Y566;O43815;Q9NZI8;Q9P021;P04150;P62136;Q8N3V7;P46821;P49841;Q13614;O43166;P35580;P29475;Q9NVA2;P35611;O60890;O60299;O95886;P25098;O14908;Q14CM0}
	Pathogen[HTLV1_tax P14079] interacts with 32 human partners:{O00213;Q9UQ16;Q9UPX8;Q9Y6D5;Q9ULV0;Q9Y250;Q96EV8;Q7LC44;Q96SB3;A7KAX9;O43665;O43566;Q9Y566;O43815;Q9NZI8;Q9P021;P04150;P62136;Q8N3V7;P49841;Q13614;O43166;P35580;P29475;Q9NVA2;P35611;O60890;O60299;O95886;P25098;O14908;Q14CM0}
	Pathogen[HTLV2_gag P03346] interacts with 40 human partners:{O00213;Q9UQ16;Q9UPX8;Q9Y6D5;Q9ULV0;Q9Y250;Q96EV8;Q7LC44;Q96SB3;A7KAX9;O75781;P24588;Q7Z6G8;O43665;O43566;Q9Y566;O43815;Q9NZI8;Q9P021;P04150;P62136;Q8N3V7;P46821;P49841;Q9H1R3;Q13614;O43166;P35580;P29475;Q9NVA2;P35611;P27824;O60890;O60299;O95886;O75044;P25098;Q05682;O14908;Q14CM0}
	Pathogen[HTLV2_env P03383] interacts with 27 human partners:{Q9UQ16;Q9Y6D5;Q9ULV0;Q9Y250;Q96EV8;Q7LC44;Q96SB3;O43665;O43566;Q9Y566;O43815;Q9NZI8;P04150;P62136;Q8N3V7;P49841;Q13614;O43166;P35580;P29475;Q9NVA2;P35611;O60299;O95886;P25098;O14908;Q14CM0}
	Pathogen[HTLV2_tax2 P03410] interacts with 35 human partners:{O00213;Q9UQ16;Q9UPX8;Q9Y6D5;Q9ULV0;Q9Y250;Q96EV8;Q7LC44;Q96SB3;A7KAX9;O43665;O43566;Q9Y566;O43815;Q9NZI8;Q9P021;P04150;P62136;Q8N3V7;P46821;P49841;Q9H1R3;Q13614;O43166;P35580;P29475;Q9NVA2;P35611;O60890;O60299;O95886;P25098;Q05682;O14908;Q14CM0}
	Pathogen[HTLV1_env P14075] interacts with 25 human partners:{Q9UQ16;Q9Y6D5;Q9ULV0;Q9Y250;Q7LC44;Q96SB3;O43665;O43566;Q9Y566;O43815;Q9NZI8;P04150;P62136;P49841;O43166;P35580;P29475;Q9NVA2;P35611;P27824;O60299;O95886;P25098;O14908;Q14CM0}
	Pathogen[HTLV1_rex P0C206] interacts with 33 human partners:{O00213;Q9UQ16;Q9UPX8;Q9Y6D5;Q9ULV0;Q9Y250;Q96EV8;Q7LC44;Q96SB3;A7KAX9;O43665;O43566;Q9Y566;O43815;Q9NZI8;Q9P021;P04150;P62136;Q8N3V7;P46821;P49841;Q13614;O43166;P35580;P29475;Q9NVA2;P35611;O60890;O60299;O95886;P25098;O14908;Q14CM0}
	Pathogen[HTLV2_pol P03363] interacts with 38 human partners:{O00213;Q9UQ16;Q9UPX8;Q9Y6D5;Q9ULV0;Q9Y250;Q96EV8;Q7LC44;Q96SB3;O75781;P24588;Q7Z6G8;O43665;O43566;Q9Y566;O43815;Q9NZI8;Q9P021;P04150;P62136;Q8N3V7;P46821;P49841;Q13614;O43166;P35580;P29475;Q9NVA2;P35611;P27824;O60890;O60299;O95886;O75044;P25098;Q05682;O14908;Q14CM0}
[Cluster 84]GO:0032437+C	cellular_component	[name] cuticular plate	[def] "A dense network of actin filaments found beneath the apical cell surface of hair cells, and into which stereocilia are inserted." [PMID
	Pathogen[HTLV1_hbz Q2Q067] interacts with 3 human partners:{P02549;Q13813;Q01082}
	Pathogen[HTLV2_rex Q85601] interacts with 3 human partners:{P02549;Q13813;Q01082}
	Pathogen[HTLV1_tax P14079] interacts with 3 human partners:{P02549;Q13813;Q01082}
	Pathogen[HTLV2_gag P03346] interacts with 3 human partners:{P02549;Q13813;Q01082}
	Pathogen[HTLV2_env P03383] interacts with 3 human partners:{P02549;Q13813;Q01082}
	Pathogen[HTLV2_tax2 P03410] interacts with 3 human partners:{P02549;Q13813;Q01082}
	Pathogen[HTLV1_env P14075] interacts with 3 human partners:{P02549;Q13813;Q01082}
	Pathogen[HTLV1_rex P0C206] interacts with 3 human partners:{P02549;Q13813;Q01082}
	Pathogen[HTLV2_pol P03363] interacts with 3 human partners:{P02549;Q13813;Q01082}
[Cluster 85]GO:0070761+C	cellular_component	[name] pre-snoRNP complex	[def] "A ribonucleoprotein complex that contains a precursor small nucleolar RNA (pre-snoRNA) and associated proteins, and forms during small nucleolar ribonucleoprotein complex (snoRNP) assembly. Pre-snoRNP complexes may contain proteins not found in the corresponding mature snoRNP complexes." [GOC
	Pathogen[HTLV1_hbz Q2Q067] interacts with 5 human partners:{Q9Y2X3;O00567;Q9NWS0;Q16594;Q9UHK0}
	Pathogen[HTLV2_rex Q85601] interacts with 5 human partners:{Q9Y2X3;O00567;Q9NWS0;Q16594;Q9UHK0}
	Pathogen[HTLV1_tax P14079] interacts with 4 human partners:{Q9Y2X3;O00567;Q16594;Q9UHK0}
	Pathogen[HTLV2_gag P03346] interacts with 6 human partners:{Q9NWK9;Q9Y2X3;O00567;Q9NWS0;Q16594;Q9UHK0}
	Pathogen[HTLV2_env P03383] interacts with 2 human partners:{Q16594;Q9UHK0}
	Pathogen[HTLV2_tax2 P03410] interacts with 6 human partners:{Q9NWK9;Q9Y2X3;O00567;Q9NWS0;Q16594;Q9UHK0}
	Pathogen[HTLV1_env P14075] interacts with 2 human partners:{Q16594;Q9UHK0}
	Pathogen[HTLV1_rex P0C206] interacts with 5 human partners:{Q9Y2X3;O00567;Q9NWS0;Q16594;Q9UHK0}
	Pathogen[HTLV2_pol P03363] interacts with 6 human partners:{Q9NWK9;Q9Y2X3;O00567;Q9NWS0;Q16594;Q9UHK0}
[Cluster 86]GO:0009986+C	cellular_component	[name] cell surface	[def] "The external part of the cell wall and/or plasma membrane." [GOC
	Pathogen[HTLV1_hbz Q2Q067] interacts with 34 human partners:{P11021;P09429;Q9ULD6;P30101;Q96JY6;Q9HBD1;P50395;O75335;Q9Y2M5;P11277;P26038;Q9BS26;Q00839;Q6ZVN8;Q15019;P10276;P13667;P54578;Q12955;P23443;Q13685;P11532;P54652;P02511;Q9HC29;P11233;O43187;P04792;O75330;P10809;O75334;O15078;P11142;P38646}
	Pathogen[HTLV2_rex Q85601] interacts with 35 human partners:{P11021;P09429;P07237;Q9ULD6;P30101;Q96JY6;Q9HBD1;P50395;Q12846;O75335;Q9Y2M5;P11277;P26038;Q9BS26;Q00839;Q15019;P10276;P13667;Q12955;P23443;Q13685;P11532;P54652;P02511;Q9HC29;P11233;O43187;P04792;O75330;P10809;O75334;O15078;P11142;P27797;P38646}
	Pathogen[HTLV1_tax P14079] interacts with 31 human partners:{P11021;P09429;P07237;Q9ULD6;P30101;Q96JY6;Q9HBD1;Q12846;Q9Y2M5;P11277;P26038;Q9BS26;Q00839;Q15019;P10276;P13667;Q12955;P23443;Q13685;P11532;P54652;P02511;Q9HC29;P11233;O43187;O75330;P10809;O75334;O15078;P11142;P38646}
	Pathogen[HTLV2_gag P03346] interacts with 51 human partners:{P11021;P09429;P07237;Q9ULD6;P30101;Q96JY6;Q9HBD1;P50395;Q12846;O75335;Q9Y2M5;P11277;P26038;Q9BS26;Q00839;Q6ZVN8;Q15019;P10276;P30040;P13667;P22748;P54578;Q12955;P23443;Q13685;P01137;P11532;P54652;P02511;P56539;P04628;P01730;Q9HC29;P11233;O43187;P04792;Q13368;O75330;O75145;P25063;P32856;O43847;P10809;O75334;O15078;Q14168;P11142;P27797;O7…
	Pathogen[HTLV2_env P03383] interacts with 32 human partners:{P09429;P07237;Q9ULD6;P30101;Q96JY6;Q9HBD1;Q4VCS5;Q12846;Q9Y2M5;P11277;Q9BS26;Q00839;Q15019;P10276;P13667;Q12955;P23443;P05556;P11532;P54652;P02511;P56704;P01730;Q9HC29;P11233;P04792;P32856;P10809;O15078;P11142;P38646;P09958}
	Pathogen[HTLV2_tax2 P03410] interacts with 36 human partners:{P11021;P09429;P07237;Q9ULD6;P30101;Q96JY6;Q9HBD1;P50395;Q12846;O75335;Q9Y2M5;P11277;P26038;Q9BS26;Q00839;Q15019;P10276;P13667;Q12955;P23443;Q13685;P11532;P54652;P02511;Q9HC29;P11233;O43187;P04792;O75330;P25063;P10809;O75334;O15078;P11142;P27797;P38646}
	Pathogen[HTLV1_env P14075] interacts with 35 human partners:{P11021;P09429;P07237;Q9ULD6;P30101;Q96JY6;Q9HBD1;Q4VCS5;Q12846;Q9Y2M5;P11277;P26038;Q9BS26;Q00839;Q15019;P10276;P13667;P23443;P05556;P11532;P54652;P02511;P04628;P56704;P01730;Q9HC29;P11233;P04792;P32856;P10809;O15078;P11142;P27797;P38646;P09958}
	Pathogen[HTLV1_rex P0C206] interacts with 35 human partners:{P11021;P09429;P07237;Q9ULD6;P30101;Q96JY6;Q9HBD1;P50395;Q12846;O75335;Q9Y2M5;P11277;P26038;Q9BS26;Q00839;Q15019;P10276;P13667;Q12955;P23443;Q13685;P11532;P54652;P02511;Q9HC29;P11233;O43187;P04792;O75330;P10809;O75334;O15078;P11142;P27797;P38646}
	Pathogen[HTLV2_pol P03363] interacts with 48 human partners:{P11021;P09429;Q9ULD6;P30101;Q96JY6;Q9HBD1;P50395;Q12846;O75335;Q9Y2M5;P11277;P26038;Q9BS26;Q00839;Q6ZVN8;Q15019;P10276;P30040;P13667;P22748;P54578;Q12955;P23443;Q13685;P01137;P11532;P54652;P02511;P56539;P04628;Q9HC29;P11233;O43187;P04792;Q13368;O75330;O75145;P25063;O43847;P10809;O75334;O15078;Q14168;P11142;P27797;O76027;P38646;P09958}
[Cluster 87]GO:0016013+C	cellular_component	[name] syntrophin complex	[def] "A protein complex that includes alpha-, beta1-, beta2-syntrophins and syntrophin-like proteins_ the syntrophin complex binds to the second half of the carboxy-terminal domain of dystrophin_ also associates with neuronal nitric oxide synthase." [http
	Pathogen[HTLV1_hbz Q2Q067] interacts with 2 human partners:{Q9NSN8;Q9NY99}
	Pathogen[HTLV2_rex Q85601] interacts with 2 human partners:{Q9NSN8;Q9NY99}
	Pathogen[HTLV1_tax P14079] interacts with 2 human partners:{Q9NSN8;Q9NY99}
	Pathogen[HTLV2_gag P03346] interacts with 2 human partners:{Q9NSN8;Q9NY99}
	Pathogen[HTLV2_env P03383] interacts with 2 human partners:{Q9NSN8;Q9NY99}
	Pathogen[HTLV2_tax2 P03410] interacts with 2 human partners:{Q9NSN8;Q9NY99}
	Pathogen[HTLV1_env P14075] interacts with 2 human partners:{Q9NSN8;Q9NY99}
	Pathogen[HTLV1_rex P0C206] interacts with 2 human partners:{Q9NSN8;Q9NY99}
	Pathogen[HTLV2_pol P03363] interacts with 2 human partners:{Q9NSN8;Q9NY99}
[Cluster 88]GO:0031224+C	cellular_component	[name] intrinsic to membrane	[def] "Located in a membrane such that some covalently attached portion of the gene product, for example part of a peptide sequence or some other covalently attached group such as a GPI anchor, spans or is embedded in one or both leaflets of the membrane." [GOC
	Pathogen[HTLV1_hbz Q2Q067] interacts with 1 human partners:{P63092}
	Pathogen[HTLV2_rex Q85601] interacts with 1 human partners:{O60238}
	Pathogen[HTLV1_tax P14079] interacts with 2 human partners:{P63092;O60238}
	Pathogen[HTLV2_gag P03346] interacts with 3 human partners:{P63092;P22735;O60238}
	Pathogen[HTLV2_env P03383] interacts with 1 human partners:{O60238}
	Pathogen[HTLV2_tax2 P03410] interacts with 2 human partners:{P63092;O60238}
	Pathogen[HTLV1_env P14075] interacts with 1 human partners:{O60238}
	Pathogen[HTLV1_rex P0C206] interacts with 1 human partners:{O60238}
	Pathogen[HTLV2_pol P03363] interacts with 3 human partners:{P63092;P22735;O60238}
[Cluster 89]GO:0043209+C	cellular_component	[name] myelin sheath	[def] "An electrically insulating fatty layer that surrounds the axons of many neurons. It is an outgrowth of glial cells
	Pathogen[HTLV1_hbz Q2Q067] interacts with 4 human partners:{Q9BXM0;P10415;Q96A65;P04350}
	Pathogen[HTLV2_rex Q85601] interacts with 4 human partners:{Q9BXM0;P10415;Q96A65;P04350}
	Pathogen[HTLV1_tax P14079] interacts with 5 human partners:{Q9BXM0;Q9NQC3;P10415;Q96A65;P04350}
	Pathogen[HTLV2_gag P03346] interacts with 6 human partners:{Q9BXM0;Q9NQC3;P10415;Q96A65;P04350;Q8TAM6}
	Pathogen[HTLV2_env P03383] interacts with 5 human partners:{Q9BXM0;Q9NQC3;P10415;Q96A65;P04350}
	Pathogen[HTLV2_tax2 P03410] interacts with 4 human partners:{Q9BXM0;P10415;Q96A65;P04350}
	Pathogen[HTLV1_env P14075] interacts with 4 human partners:{Q9BXM0;P10415;Q96A65;P04350}
	Pathogen[HTLV1_rex P0C206] interacts with 4 human partners:{Q9BXM0;P10415;Q96A65;P04350}
	Pathogen[HTLV2_pol P03363] interacts with 5 human partners:{Q9BXM0;P10415;Q96A65;P04350;Q8TAM6}
[Cluster 90]GO:0005776+C	cellular_component	[name] autophagic vacuole	[def] "A double-membrane-bounded compartment in which endogenous cellular material is sequestered_ known as autophagosome in yeast." [ISBN
	Pathogen[HTLV1_hbz Q2Q067] interacts with 15 human partners:{Q676U5;Q9BXW4;Q8IZQ1;P42858;Q9GZQ8;Q96A56;Q9H492;P60520;O95166;Q14596;Q9C0C7;Q9H1Y0;Q9Y4P8;Q8IXH6;Q9H0R8}
	Pathogen[HTLV2_rex Q85601] interacts with 15 human partners:{Q676U5;Q9BXW4;Q8IZQ1;P42858;Q9GZQ8;Q96A56;Q9H492;P60520;O95166;Q14596;Q9C0C7;Q9H1Y0;Q9Y4P8;Q8IXH6;Q9H0R8}
	Pathogen[HTLV1_tax P14079] interacts with 16 human partners:{Q676U5;Q9BXW4;O75385;Q7Z3C6;P42858;Q9GZQ8;Q96A56;Q9H492;P60520;O95166;Q14596;Q9C0C7;Q9H1Y0;Q9Y4P8;Q8IXH6;Q9H0R8}
	Pathogen[HTLV2_gag P03346] interacts with 19 human partners:{Q676U5;Q9BXW4;Q8IZQ1;O75385;Q7Z3C6;P42858;Q9GZQ8;Q96A56;Q9BQS8;Q6ZNE5;Q9H492;P60520;O95166;Q14596;Q9C0C7;Q9H1Y0;Q9Y4P8;Q8IXH6;Q9H0R8}
	Pathogen[HTLV2_env P03383] interacts with 14 human partners:{Q676U5;Q9BXW4;Q8IZQ1;Q7Z3C6;P42858;Q9GZQ8;Q9BQS8;Q9H492;P60520;O95166;Q14596;Q9C0C7;Q9Y4P8;Q9H0R8}
	Pathogen[HTLV2_tax2 P03410] interacts with 16 human partners:{Q676U5;Q9BXW4;Q8IZQ1;Q7Z3C6;P42858;Q9GZQ8;Q96A56;Q9H492;P60520;O95166;Q14596;Q9C0C7;Q9H1Y0;Q9Y4P8;Q8IXH6;Q9H0R8}
	Pathogen[HTLV1_env P14075] interacts with 10 human partners:{Q676U5;Q9BXW4;Q8IZQ1;Q9GZQ8;Q9BQS8;Q9H492;O95166;Q9C0C7;Q9Y4P8;Q9H0R8}
	Pathogen[HTLV1_rex P0C206] interacts with 15 human partners:{Q676U5;Q9BXW4;Q8IZQ1;P42858;Q9GZQ8;Q96A56;Q9H492;P60520;O95166;Q14596;Q9C0C7;Q9H1Y0;Q9Y4P8;Q8IXH6;Q9H0R8}
	Pathogen[HTLV2_pol P03363] interacts with 15 human partners:{Q676U5;Q9BXW4;Q8IZQ1;P42858;Q9GZQ8;Q96A56;Q9H492;P60520;O95166;Q14596;Q9C0C7;Q9H1Y0;Q9Y4P8;Q8IXH6;Q9H0R8}
[Cluster 91]GO:0043229+C	cellular_component	[name] intracellular organelle	[def] "Organized structure of distinctive morphology and function, occurring within the cell. Includes the nucleus, mitochondria, plastids, vacuoles, vesicles, ribosomes and the cytoskeleton. Excludes the plasma membrane." [GOC
	Pathogen[HTLV1_hbz Q2Q067] interacts with 3 human partners:{Q9BZR8;P60880;P20336}
	Pathogen[HTLV2_rex Q85601] interacts with 3 human partners:{Q9BZR8;P60880;P20336}
	Pathogen[HTLV1_tax P14079] interacts with 3 human partners:{Q9BZR8;P60880;P20336}
	Pathogen[HTLV2_gag P03346] interacts with 4 human partners:{P17600;Q9BZR8;P60880;P20336}
	Pathogen[HTLV2_env P03383] interacts with 4 human partners:{Q16623;Q9BZR8;P60880;P20336}
	Pathogen[HTLV2_tax2 P03410] interacts with 3 human partners:{Q9BZR8;P60880;P20336}
	Pathogen[HTLV1_env P14075] interacts with 4 human partners:{Q16623;Q9BZR8;P60880;P20336}
	Pathogen[HTLV1_rex P0C206] interacts with 3 human partners:{Q9BZR8;P60880;P20336}
	Pathogen[HTLV2_pol P03363] interacts with 4 human partners:{P17600;Q9BZR8;P60880;P20336}
[Cluster 92]GO:0097361+C
	Pathogen[HTLV1_hbz Q2Q067] interacts with 4 human partners:{Q96T76;O76071;Q9Y3D0;Q9H6Q4}
	Pathogen[HTLV2_rex Q85601] interacts with 4 human partners:{Q96T76;O76071;Q9Y3D0;Q9H6Q4}
	Pathogen[HTLV1_tax P14079] interacts with 4 human partners:{Q96T76;O76071;Q9Y3D0;Q9H6Q4}
	Pathogen[HTLV2_gag P03346] interacts with 4 human partners:{Q96T76;O76071;Q9Y3D0;Q9H6Q4}
	Pathogen[HTLV2_env P03383] interacts with 3 human partners:{Q96T76;O76071;Q9Y3D0}
	Pathogen[HTLV2_tax2 P03410] interacts with 4 human partners:{Q96T76;O76071;Q9Y3D0;Q9H6Q4}
	Pathogen[HTLV1_env P14075] interacts with 2 human partners:{Q96T76;O76071}
	Pathogen[HTLV1_rex P0C206] interacts with 4 human partners:{Q96T76;O76071;Q9Y3D0;Q9H6Q4}
	Pathogen[HTLV2_pol P03363] interacts with 4 human partners:{Q96T76;O76071;Q9Y3D0;Q9H6Q4}
[Cluster 93]GO:0000779+C	cellular_component	[name] condensed chromosome, centromeric region	[def] "The region of a condensed chromosome that includes the centromere and associated proteins, including the kinetochore. In monocentric chromosomes, this region corresponds to a single area of the chromosome, whereas in holocentric chromosomes, it is evenly distributed along the chromosome." [GOC
	Pathogen[HTLV1_hbz Q2Q067] interacts with 4 human partners:{Q96GD4;Q5FBB7;Q02224;Q13185}
	Pathogen[HTLV2_rex Q85601] interacts with 4 human partners:{Q96GD4;Q5FBB7;Q02224;Q13185}
	Pathogen[HTLV1_tax P14079] interacts with 4 human partners:{Q96GD4;Q5FBB7;Q02224;Q13185}
	Pathogen[HTLV2_gag P03346] interacts with 4 human partners:{Q96GD4;Q5FBB7;Q02224;Q13185}
	Pathogen[HTLV2_env P03383] interacts with 3 human partners:{Q96GD4;Q5FBB7;Q13185}
	Pathogen[HTLV2_tax2 P03410] interacts with 4 human partners:{Q96GD4;Q5FBB7;Q02224;Q13185}
	Pathogen[HTLV1_env P14075] interacts with 3 human partners:{Q96GD4;Q5FBB7;Q13185}
	Pathogen[HTLV1_rex P0C206] interacts with 4 human partners:{Q96GD4;Q5FBB7;Q02224;Q13185}
	Pathogen[HTLV2_pol P03363] interacts with 4 human partners:{Q96GD4;Q5FBB7;Q02224;Q13185}
[Cluster 94]GO:0055038+C	cellular_component	[name] recycling endosome membrane	[def] "The lipid bilayer surrounding a recycling endosome." [GOC
	Pathogen[HTLV1_hbz Q2Q067] interacts with 11 human partners:{O15126;P61225;P10114;Q9Y3L5;O75154;Q8TAC9;Q9BXF6;Q86YS3;Q92597;O15127;P62491}
	Pathogen[HTLV2_rex Q85601] interacts with 11 human partners:{O15126;P61225;P10114;Q9Y3L5;O75154;Q8TAC9;Q9BXF6;Q86YS3;Q92597;O15127;P62491}
	Pathogen[HTLV1_tax P14079] interacts with 6 human partners:{O75154;Q8TAC9;Q9BXF6;Q86YS3;Q92597;P62491}
	Pathogen[HTLV2_gag P03346] interacts with 14 human partners:{O15126;P61225;P10114;Q9Y3L5;Q6IQ22;O75154;Q8TAC9;Q6VEQ5;A8K0Z3;Q9BXF6;Q86YS3;Q92597;O15127;P62491}
	Pathogen[HTLV2_env P03383] interacts with 7 human partners:{O15126;O75154;Q8TAC9;Q9BXF6;Q86YS3;Q92597;O15127}
	Pathogen[HTLV2_tax2 P03410] interacts with 12 human partners:{O15126;P61225;P10114;Q9Y3L5;O75154;Q8TAC9;Q9BXF6;Q86YS3;Q7L804;Q92597;O15127;P62491}
	Pathogen[HTLV1_env P14075] interacts with 7 human partners:{O15126;O75154;Q8TAC9;Q9BXF6;Q86YS3;Q92597;O15127}
	Pathogen[HTLV1_rex P0C206] interacts with 12 human partners:{O15126;P61225;P10114;Q9Y3L5;O75154;Q8TAC9;Q9BXF6;Q86YS3;Q7L804;Q92597;O15127;P62491}
	Pathogen[HTLV2_pol P03363] interacts with 14 human partners:{O15126;P61225;P10114;Q9Y3L5;Q6IQ22;O75154;Q8TAC9;Q6VEQ5;A8K0Z3;Q9BXF6;Q86YS3;Q92597;O15127;P62491}
[Cluster 95]GO:0005883+C	cellular_component	[name] neurofilament	[def] "A type of intermediate filament found in the core of neuronal axons. Neurofilaments are heteropolymers composed of three type IV polypeptides
	Pathogen[HTLV1_hbz Q2Q067] interacts with 8 human partners:{P12036;Q16352;Q9H2C0;Q5SW96;Q9P1A6;P07196;P41219;P07197}
	Pathogen[HTLV2_rex Q85601] interacts with 8 human partners:{P12036;Q16352;Q9H2C0;Q5SW96;Q9P1A6;P07196;P41219;P07197}
	Pathogen[HTLV1_tax P14079] interacts with 7 human partners:{P12036;Q9H2C0;Q5SW96;Q9P1A6;P07196;P41219;P07197}
	Pathogen[HTLV2_gag P03346] interacts with 8 human partners:{P12036;Q16352;Q9H2C0;Q5SW96;Q9P1A6;P07196;P41219;P07197}
	Pathogen[HTLV2_env P03383] interacts with 8 human partners:{P12036;Q16352;Q9H2C0;Q5SW96;Q9P1A6;P07196;P41219;P07197}
	Pathogen[HTLV2_tax2 P03410] interacts with 8 human partners:{P12036;Q16352;Q9H2C0;Q5SW96;Q9P1A6;P07196;P41219;P07197}
	Pathogen[HTLV1_env P14075] interacts with 8 human partners:{P12036;Q16352;Q9H2C0;Q5SW96;Q9P1A6;P07196;P41219;P07197}
	Pathogen[HTLV1_rex P0C206] interacts with 8 human partners:{P12036;Q16352;Q9H2C0;Q5SW96;Q9P1A6;P07196;P41219;P07197}
	Pathogen[HTLV2_pol P03363] interacts with 8 human partners:{P12036;Q16352;Q9H2C0;Q5SW96;Q9P1A6;P07196;P41219;P07197}
[Cluster 96]GO:0005954+C	cellular_component	[name] calcium- and calmodulin-dependent protein kinase complex	[def] "An enzyme complex which in eukaryotes is composed of four different chains
	Pathogen[HTLV1_hbz Q2Q067] interacts with 2 human partners:{Q13555;Q13557}
	Pathogen[HTLV2_rex Q85601] interacts with 2 human partners:{Q13555;Q13557}
	Pathogen[HTLV1_tax P14079] interacts with 2 human partners:{Q13555;Q13557}
	Pathogen[HTLV2_gag P03346] interacts with 2 human partners:{Q13555;Q13557}
	Pathogen[HTLV2_env P03383] interacts with 1 human partners:{Q13557}
	Pathogen[HTLV2_tax2 P03410] interacts with 2 human partners:{Q13555;Q13557}
	Pathogen[HTLV1_env P14075] interacts with 1 human partners:{Q13557}
	Pathogen[HTLV1_rex P0C206] interacts with 2 human partners:{Q13555;Q13557}
	Pathogen[HTLV2_pol P03363] interacts with 2 human partners:{Q13555;Q13557}
[Cluster 97]GO:0031941+C	cellular_component	[name] filamentous actin	[def] "A two-stranded helical polymer of the protein actin." [GOC
	Pathogen[HTLV1_hbz Q2Q067] interacts with 15 human partners:{Q9UBC5;Q13796;Q13153;Q9Y5K6;Q13459;P63261;P60763;Q14195;Q8NEV4;O00160;Q9UM54;Q9BQL6;Q9ULL8;P38398;O00159}
	Pathogen[HTLV2_rex Q85601] interacts with 15 human partners:{Q9UBC5;Q13796;Q13153;Q9Y5K6;Q13459;P63261;P60763;Q14195;Q8NEV4;O00160;Q9UM54;Q9BQL6;Q9ULL8;P38398;O00159}
	Pathogen[HTLV1_tax P14079] interacts with 13 human partners:{Q9UBC5;Q13796;Q13153;Q9Y5K6;Q13459;P63261;P60763;Q8NEV4;O00160;Q9UM54;Q9ULL8;P38398;O00159}
	Pathogen[HTLV2_gag P03346] interacts with 18 human partners:{Q9UBC5;Q13796;Q13153;Q96AC1;Q9Y5K6;B1AK53;Q13459;P63261;P60763;Q14195;Q8NEV4;O00160;Q9UM54;Q9BQL6;Q9ULL8;P67936;P38398;O00159}
	Pathogen[HTLV2_env P03383] interacts with 13 human partners:{Q9UBC5;Q13796;Q13153;Q9Y5K6;Q13459;P63261;P60763;Q8NEV4;O00160;Q9UM54;Q9ULL8;P38398;O00159}
	Pathogen[HTLV2_tax2 P03410] interacts with 16 human partners:{Q9UBC5;Q13796;Q13153;Q9Y5K6;Q13459;P63261;P60763;Q14195;Q8NEV4;O00160;Q9UM54;Q9BQL6;Q9ULL8;P67936;P38398;O00159}
	Pathogen[HTLV1_env P14075] interacts with 13 human partners:{Q9UBC5;Q13796;Q13153;Q9Y5K6;Q13459;P63261;P60763;Q8NEV4;O00160;Q9UM54;Q9ULL8;P38398;O00159}
	Pathogen[HTLV1_rex P0C206] interacts with 15 human partners:{Q9UBC5;Q13796;Q13153;Q9Y5K6;Q13459;P63261;P60763;Q14195;Q8NEV4;O00160;Q9UM54;Q9BQL6;Q9ULL8;P38398;O00159}
	Pathogen[HTLV2_pol P03363] interacts with 18 human partners:{Q9UBC5;Q13796;Q13153;Q96AC1;Q9Y5K6;B1AK53;Q13459;P63261;P60763;Q14195;Q8NEV4;O00160;Q9UM54;Q9BQL6;Q9ULL8;P67936;P38398;O00159}
[Cluster 98]GO:0005684+C	cellular_component	[name] U2-type spliceosomal complex	[def] "Any spliceosomal complex that forms during the splicing of a messenger RNA primary transcript to excise an intron that has canonical consensus sequences near the 5' and 3' ends." [GOC
	Pathogen[HTLV1_hbz Q2Q067] interacts with 1 human partners:{Q15459}
	Pathogen[HTLV2_rex Q85601] interacts with 1 human partners:{Q15459}
	Pathogen[HTLV1_tax P14079] interacts with 1 human partners:{Q15459}
	Pathogen[HTLV2_gag P03346] interacts with 1 human partners:{Q15459}
	Pathogen[HTLV2_env P03383] interacts with 1 human partners:{Q15459}
	Pathogen[HTLV2_tax2 P03410] interacts with 1 human partners:{Q15459}
	Pathogen[HTLV1_env P14075] interacts with 1 human partners:{Q15459}
	Pathogen[HTLV1_rex P0C206] interacts with 1 human partners:{Q15459}
	Pathogen[HTLV2_pol P03363] interacts with 1 human partners:{Q15459}
[Cluster 99]GO:0035189+C	cellular_component	[name] Rb-E2F complex	[def] "A multiprotein complex containing a heterodimeric E2F transcription factor and a Retinoblastoma (Rb) family member. This complex is capable of repressing transcription of E2F-regulated genes in order to regulate cell cycle progression." [PMID
	Pathogen[HTLV1_hbz Q2Q067] interacts with 4 human partners:{P55345;P06400;Q01094;P49715}
	Pathogen[HTLV2_rex Q85601] interacts with 4 human partners:{P55345;P06400;Q01094;P49715}
	Pathogen[HTLV1_tax P14079] interacts with 3 human partners:{P55345;Q01094;P49715}
	Pathogen[HTLV2_gag P03346] interacts with 4 human partners:{P55345;P06400;Q01094;P49715}
	Pathogen[HTLV2_env P03383] interacts with 4 human partners:{P55345;P06400;Q01094;P49715}
	Pathogen[HTLV2_tax2 P03410] interacts with 4 human partners:{P55345;P06400;Q01094;P49715}
	Pathogen[HTLV1_env P14075] interacts with 4 human partners:{P55345;P06400;Q01094;P49715}
	Pathogen[HTLV1_rex P0C206] interacts with 4 human partners:{P55345;P06400;Q01094;P49715}
	Pathogen[HTLV2_pol P03363] interacts with 4 human partners:{P55345;P06400;Q01094;P49715}
[Cluster 100]GO:0032807+C	cellular_component	[name] DNA ligase IV complex	[def] "A eukaryotically conserved protein complex that contains DNA ligase IV and is involved in DNA repair by non-homologous end joining_ in addition to the ligase, the complex also contains XRCC4 or a homolog, e.g. Saccharomyces Lif1p." [PMID
	Pathogen[HTLV1_hbz Q2Q067] interacts with 2 human partners:{Q13426;P49917}
	Pathogen[HTLV2_rex Q85601] interacts with 2 human partners:{Q13426;P49917}
	Pathogen[HTLV1_tax P14079] interacts with 2 human partners:{Q13426;P49917}
	Pathogen[HTLV2_gag P03346] interacts with 2 human partners:{Q13426;P49917}
	Pathogen[HTLV2_env P03383] interacts with 1 human partners:{P49917}
	Pathogen[HTLV2_tax2 P03410] interacts with 2 human partners:{Q13426;P49917}
	Pathogen[HTLV1_env P14075] interacts with 2 human partners:{Q13426;P49917}
	Pathogen[HTLV1_rex P0C206] interacts with 2 human partners:{Q13426;P49917}
	Pathogen[HTLV2_pol P03363] interacts with 2 human partners:{Q13426;P49917}
[Cluster 101]GO:0002193+C	cellular_component	[name] MAML1-RBP-Jkappa- ICN1 complex	[def] "A protein complex that consists of the intracellular domain of Notch1 (ICN1), the DNA-binding transcription factor RBP-Jkappa, and the transcriptional coactivator Mastermind-like-1 (MAML1)_ the complex is involved in transcriptional activation in response to Notch-mediated signaling." [CORUM
	Pathogen[HTLV1_hbz Q2Q067] interacts with 2 human partners:{Q92585;Q06330}
	Pathogen[HTLV2_rex Q85601] interacts with 2 human partners:{Q92585;Q06330}
	Pathogen[HTLV1_tax P14079] interacts with 2 human partners:{Q92585;Q06330}
	Pathogen[HTLV2_gag P03346] interacts with 2 human partners:{Q92585;Q06330}
	Pathogen[HTLV2_env P03383] interacts with 2 human partners:{Q92585;Q06330}
	Pathogen[HTLV2_tax2 P03410] interacts with 2 human partners:{Q92585;Q06330}
	Pathogen[HTLV1_env P14075] interacts with 2 human partners:{Q92585;Q06330}
	Pathogen[HTLV1_rex P0C206] interacts with 2 human partners:{Q92585;Q06330}
	Pathogen[HTLV2_pol P03363] interacts with 2 human partners:{Q92585;Q06330}
[Cluster 102]GO:0005912+C	cellular_component	[name] adherens junction	[def] "A cell junction at which anchoring proteins (cadherins or integrins) extend through the plasma membrane and are attached to actin filaments." [GOC
	Pathogen[HTLV1_hbz Q2Q067] interacts with 33 human partners:{Q9UQB3;P55196;A6NIX2;Q92730;O00560;Q9BX66;Q96SB3;Q9H254;Q15124;Q8N264;Q8TF72;P25054;Q8N157;Q07157;Q9P1Y5;Q5T2T1;Q12965;Q9BYP7;Q07912;Q6IQ23;P14923;P35240;Q9Y2D8;O15259;O15061;Q8TEW0;Q9UGP4;P35221;P26232;Q14160;Q9BTW9;Q9UDY2;P35222}
	Pathogen[HTLV2_rex Q85601] interacts with 34 human partners:{Q9UQB3;P55196;A6NIX2;Q92730;O00560;Q9BX66;Q96SB3;Q9H254;Q15124;Q8N264;Q8TF72;P25054;Q8N157;P18206;Q07157;Q9P1Y5;Q5T2T1;Q12965;Q9BYP7;Q07912;Q6IQ23;P14923;P35240;Q9Y2D8;O15259;O15061;Q8TEW0;Q9UGP4;P35221;P26232;Q14160;Q9BTW9;Q9UDY2;P35222}
	Pathogen[HTLV1_tax P14079] interacts with 33 human partners:{Q9UQB3;P55196;A6NIX2;Q92730;Q9HCM4;O00560;Q9BX66;Q96SB3;Q9H254;Q15124;Q8N264;Q8TF72;P25054;Q8N157;P18206;Q07157;Q5T2T1;Q12965;Q9BYP7;Q07912;Q6IQ23;P14923;P35240;Q9Y2D8;O15259;O15061;Q8TEW0;Q9UGP4;P35221;P26232;Q9BTW9;Q9UDY2;P35222}
	Pathogen[HTLV2_gag P03346] interacts with 39 human partners:{Q9UQB3;P55196;Q9P266;A6NIX2;Q92730;Q9HCM4;O00560;Q9BX66;Q96SB3;Q9H254;Q96TA1;Q68DA7;Q15124;Q8N264;Q8TF72;P25054;Q8N157;Q07157;Q9P1Y5;Q5T2T1;Q12965;Q9BYP7;Q07912;Q6IQ23;P14923;P35240;Q9Y2D8;O15259;O15061;Q8TEW0;Q9UGP4;P35221;O60331;P26232;Q14160;Q9BTW9;Q0ZGT2;Q9UDY2;P35222}
	Pathogen[HTLV2_env P03383] interacts with 32 human partners:{Q9UQB3;P55196;A6NIX2;Q92730;O00560;Q9BX66;Q96SB3;Q9H254;Q8N264;Q8TF72;P25054;Q8N157;Q07157;Q5T2T1;Q12965;Q9BYP7;Q07912;P05556;Q6IQ23;P14923;P35240;Q9Y2D8;O15259;O15061;Q8TEW0;Q9UGP4;P35221;P26232;Q14160;Q9BTW9;Q9UDY2;P35222}
	Pathogen[HTLV2_tax2 P03410] interacts with 35 human partners:{Q9UQB3;P55196;A6NIX2;Q92730;Q9HCM4;O00560;Q9BX66;Q96SB3;Q9H254;Q96TA1;Q15124;Q8N264;Q8TF72;P25054;Q8N157;P18206;Q07157;Q9P1Y5;Q5T2T1;Q12965;Q9BYP7;Q07912;Q6IQ23;P14923;P35240;O15259;O15061;Q8TEW0;Q9UGP4;P35221;P26232;Q14160;Q9BTW9;Q9UDY2;P35222}
	Pathogen[HTLV1_env P14075] interacts with 31 human partners:{Q9UQB3;P55196;A6NIX2;Q92730;O00560;Q9BX66;Q96SB3;Q9H254;Q8N264;Q8TF72;P25054;Q8N157;Q07157;Q5T2T1;Q12965;Q9BYP7;Q07912;P05556;Q6IQ23;P14923;P35240;Q9Y2D8;O15259;O15061;Q8TEW0;Q9UGP4;P35221;P26232;Q14160;Q9UDY2;P35222}
	Pathogen[HTLV1_rex P0C206] interacts with 34 human partners:{Q9UQB3;P55196;A6NIX2;Q92730;O00560;Q9BX66;Q96SB3;Q9H254;Q15124;Q8N264;Q8TF72;P25054;Q8N157;P18206;Q07157;Q9P1Y5;Q5T2T1;Q12965;Q9BYP7;Q07912;Q6IQ23;P14923;P35240;Q9Y2D8;O15259;O15061;Q8TEW0;Q9UGP4;P35221;P26232;Q14160;Q9BTW9;Q9UDY2;P35222}
	Pathogen[HTLV2_pol P03363] interacts with 38 human partners:{Q9UQB3;P55196;Q9P266;A6NIX2;Q92730;Q9HCM4;O00560;Q9BX66;Q96SB3;Q9H254;Q96TA1;Q68DA7;Q15124;Q8N264;Q8TF72;P25054;Q8N157;Q07157;Q9P1Y5;Q5T2T1;Q12965;Q9BYP7;Q07912;Q6IQ23;P14923;P35240;Q9Y2D8;O15259;O15061;Q8TEW0;Q9UGP4;P35221;O60331;P26232;Q14160;Q9BTW9;Q9UDY2;P35222}
[Cluster 103]GO:0032279+C	cellular_component	[name] asymmetric synapse	[def] "A type of synapse occurring between an axon and a dendritic spine or dendritic shaft. Asymmetric synapses, the most abundant synapse type in the central nervous system, involve axons that contain predominantly spherical vesicles and contain a thickened postsynaptic density." [GOC
	Pathogen[HTLV1_hbz Q2Q067] interacts with 1 human partners:{Q9Y6D5}
	Pathogen[HTLV2_rex Q85601] interacts with 1 human partners:{Q9Y6D5}
	Pathogen[HTLV1_tax P14079] interacts with 1 human partners:{Q9Y6D5}
	Pathogen[HTLV2_gag P03346] interacts with 2 human partners:{Q9Y6D5;P24588}
	Pathogen[HTLV2_env P03383] interacts with 1 human partners:{Q9Y6D5}
	Pathogen[HTLV2_tax2 P03410] interacts with 1 human partners:{Q9Y6D5}
	Pathogen[HTLV1_env P14075] interacts with 1 human partners:{Q9Y6D5}
	Pathogen[HTLV1_rex P0C206] interacts with 1 human partners:{Q9Y6D5}
	Pathogen[HTLV2_pol P03363] interacts with 2 human partners:{Q9Y6D5;P24588}
[Cluster 104]GO:0042175+C	cellular_component	[name] nuclear outer membrane-endoplasmic reticulum membrane network	[def] "The continuous network of membranes encompassing the nuclear outer membrane and the endoplasmic reticulum membrane." [GOC
	Pathogen[HTLV1_hbz Q2Q067] interacts with 2 human partners:{Q8TAT6;P61106}
	Pathogen[HTLV2_rex Q85601] interacts with 2 human partners:{Q8TAT6;P61106}
	Pathogen[HTLV1_tax P14079] interacts with 2 human partners:{Q8TAT6;P61106}
	Pathogen[HTLV2_gag P03346] interacts with 2 human partners:{Q8TAT6;P61106}
	Pathogen[HTLV2_env P03383] interacts with 1 human partners:{Q8TAT6}
	Pathogen[HTLV2_tax2 P03410] interacts with 2 human partners:{Q8TAT6;P61106}
	Pathogen[HTLV1_env P14075] interacts with 1 human partners:{P61106}
	Pathogen[HTLV1_rex P0C206] interacts with 2 human partners:{Q8TAT6;P61106}
	Pathogen[HTLV2_pol P03363] interacts with 2 human partners:{Q8TAT6;P61106}
[Cluster 105]GO:0005769+C	cellular_component	[name] early endosome	[def] "A membrane-bounded organelle that receives incoming material from primary endocytic vesicles that have been generated by clathrin-dependent and clathrin-independent endocytosis_ vesicles fuse with the early endosome to deliver cargo for sorting into recycling or degradation pathways." [GOC
	Pathogen[HTLV1_hbz Q2Q067] interacts with 53 human partners:{Q15276;Q96BR1;P28482;Q9Y6W5;Q8TB24;Q8IUQ4;Q96L92;O60296;Q6ZNL6;O60291;P20339;P49754;Q9P253;Q14694;Q5VYK3;Q99816;O95630;O60759;Q9BW19;Q9BZG1;Q93096;P36507;Q13636;Q5SW96;P27361;Q9UJ41;Q9H5N1;Q9UPV9;Q9Y3E7;O75351;O75382;O14964;P35240;P40818;Q96S38;Q02750;O60784;Q9Y5W8;P62330;P61106;Q9BVN2;Q5T1M5;Q8IWB7;P10809;P52198;Q96NW4;Q9UL26;O95405;Q7…
	Pathogen[HTLV2_rex Q85601] interacts with 55 human partners:{Q15276;Q96BR1;P28482;P18031;Q9Y6W5;Q8TB24;Q8IUQ4;Q96L92;O60296;Q6ZNL6;O60291;P20339;P49754;Q9P253;Q14694;Q5VYK3;Q99816;O95630;O60759;Q9BW19;Q9BZG1;Q93096;P36507;Q13636;Q5SW96;P27361;Q9UJ41;Q9H5N1;Q9UPV9;Q9Y3E7;O75351;O75382;O14964;P35240;Q9P2Y5;P40818;Q96S38;Q02750;O60784;Q9Y5W8;P62330;P61106;Q9BVN2;Q5T1M5;Q8IWB7;P10809;P52198;Q96NW4;Q9…
	Pathogen[HTLV1_tax P14079] interacts with 51 human partners:{Q15276;Q96BR1;P28482;P18031;Q9Y6W5;Q8TB24;Q8IUQ4;Q96L92;O60296;Q6ZNL6;O60291;P20339;P49754;Q14694;Q5VYK3;Q99816;O95630;O60759;Q9BW19;Q9BZG1;Q93096;P36507;Q13636;Q5SW96;P27361;Q9UJ41;Q9UPV9;Q9Y3E7;O75351;O75382;P35240;P40818;Q96S38;Q02750;O60784;Q9Y5W8;P62330;P61106;Q9BUN8;Q5T1M5;Q8IWB7;P10809;P52198;Q96NW4;Q9UL26;O95405;Q7Z3T8;O60879;Q6…
	Pathogen[HTLV2_gag P03346] interacts with 70 human partners:{Q4V328;Q15276;Q96BR1;P28482;P18031;Q9Y6W5;Q8TB24;Q8IUQ4;Q96L92;O60296;Q6ZNL6;O60291;P20339;P49754;Q9P253;Q14694;Q5VYK3;Q9GZP9;Q15075;Q99816;O95630;O60759;Q9BW19;Q9BZG1;Q93096;P36507;Q5SNT6;Q13636;Q5SW96;P27361;Q9UJ41;Q9H5N1;Q9UPV9;Q9Y4E1;Q9H269;Q9Y3E7;O75351;O75382;O14964;P35240;Q9P2Y5;P04628;Q6VEQ5;P01730;P40818;Q96S38;Q9Y3C5;Q02750;O6…
	Pathogen[HTLV2_env P03383] interacts with 43 human partners:{Q15276;Q96BR1;P28482;Q9Y6W5;Q8IUQ4;Q96L92;O60291;P20339;P49754;Q5VYK3;Q9GZP9;Q99816;O95630;O60759;Q9BZG1;Q93096;P36507;Q5SW96;P27361;Q9UPV9;Q9Y3E7;O75351;O75382;O14964;P35240;P56704;P01730;Q96S38;Q02750;O60784;P62330;Q9BVN2;Q9BUN8;Q5T1M5;Q8IWB7;P10809;P52198;Q96NW4;Q9UL26;O95405;O60879;Q6ICB4;Q9HD42}
	Pathogen[HTLV2_tax2 P03410] interacts with 58 human partners:{Q15276;Q96BR1;P28482;P18031;Q9Y6W5;Q8TB24;Q8IUQ4;Q96L92;O60296;Q6ZNL6;O60291;P20339;P49754;Q9P253;Q14694;Q5VYK3;Q99816;O95630;O60759;Q9BW19;Q9BZG1;Q93096;P36507;Q5SNT6;Q13636;Q5SW96;P27361;Q9UJ41;Q9H5N1;Q9UPV9;Q9Y4E1;Q9Y3E7;O75351;O75382;P35240;Q9P2Y5;P40818;Q96S38;Q02750;O60784;Q9Y5W8;P62330;P61106;Q9BVN2;Q63HQ0;Q9BUN8;Q5T1M5;Q8IWB7;P…
	Pathogen[HTLV1_env P14075] interacts with 40 human partners:{P28482;Q9Y6W5;Q8IUQ4;Q96L92;O60291;P20339;P49754;Q5VYK3;Q99816;O95630;O60759;Q9BZG1;Q93096;P36507;Q5SW96;P27361;Q9UPV9;Q9Y3E7;O75351;O75382;O14964;P35240;P04628;P56704;P01730;Q96S38;Q02750;O60784;P62330;P61106;Q9BVN2;Q9BUN8;Q5T1M5;Q8IWB7;P10809;P52198;Q96NW4;Q9UL26;Q6ICB4;Q9HD42}
	Pathogen[HTLV1_rex P0C206] interacts with 57 human partners:{Q15276;Q96BR1;P28482;P18031;Q9Y6W5;Q8TB24;Q8IUQ4;Q96L92;O60296;Q6ZNL6;O60291;P20339;P49754;Q9P253;Q14694;Q5VYK3;Q99816;O95630;O60759;Q9BW19;Q9BZG1;Q93096;P36507;Q13636;Q5SW96;P27361;Q9UJ41;Q9H5N1;Q9UPV9;Q9Y3E7;O75351;O75382;O14964;P35240;Q9P2Y5;P40818;Q96S38;Q02750;O60784;Q9Y5W8;P62330;P61106;Q9BVN2;Q63HQ0;Q9BUN8;Q5T1M5;Q8IWB7;P10809;P5…
	Pathogen[HTLV2_pol P03363] interacts with 66 human partners:{Q15276;Q96BR1;P28482;Q9Y6W5;Q8TB24;Q8IUQ4;Q96L92;O60296;Q6ZNL6;O60291;P20339;P49754;Q9P253;Q14694;Q5VYK3;Q9GZP9;Q15075;Q99816;O95630;O60759;Q9BW19;Q9BZG1;Q93096;P36507;Q5SNT6;Q13636;Q5SW96;P27361;Q9UJ41;Q9H5N1;Q9UPV9;Q9Y4E1;Q9H269;Q9Y3E7;O75351;O75382;O14964;P35240;Q9P2Y5;P04628;Q6VEQ5;P40818;Q96S38;Q02750;O60784;P30048;Q9Y5W8;A8K0Z3;P6…
[Cluster 106]GO:0031436+C	cellular_component	[name] BRCA1-BARD1 complex	[def] "A heterodimeric complex comprising BRCA1 and BARD1, which possesses ubiquitin ligase activity and is involved in genome maintenance, possibly by functioning in surveillance for DNA damage." [PMID
	Pathogen[HTLV1_hbz Q2Q067] interacts with 2 human partners:{Q99728;P38398}
	Pathogen[HTLV2_rex Q85601] interacts with 2 human partners:{Q99728;P38398}
	Pathogen[HTLV1_tax P14079] interacts with 2 human partners:{Q99728;P38398}
	Pathogen[HTLV2_gag P03346] interacts with 2 human partners:{Q99728;P38398}
	Pathogen[HTLV2_env P03383] interacts with 2 human partners:{Q99728;P38398}
	Pathogen[HTLV2_tax2 P03410] interacts with 2 human partners:{Q99728;P38398}
	Pathogen[HTLV1_env P14075] interacts with 2 human partners:{Q99728;P38398}
	Pathogen[HTLV1_rex P0C206] interacts with 2 human partners:{Q99728;P38398}
	Pathogen[HTLV2_pol P03363] interacts with 2 human partners:{Q99728;P38398}
[Cluster 107]GO:0072557+C	cellular_component	[name] IPAF inflammasome complex	[def] "A protein complex that consists of three components, IPAF, NAIP and caspase-1, and includes among its functions the sensing of flagellin derived from Legionella pneumophila, Salmonella typhimurium, Pseudomonas aeruginosa and Shigella flexneri." [GOC
	Pathogen[HTLV1_hbz Q2Q067] interacts with 1 human partners:{Q9NPP4}
	Pathogen[HTLV2_rex Q85601] interacts with 1 human partners:{Q9NPP4}
	Pathogen[HTLV1_tax P14079] interacts with 1 human partners:{Q9NPP4}
	Pathogen[HTLV2_gag P03346] interacts with 1 human partners:{Q9NPP4}
	Pathogen[HTLV2_env P03383] interacts with 1 human partners:{Q9NPP4}
	Pathogen[HTLV2_tax2 P03410] interacts with 1 human partners:{Q9NPP4}
	Pathogen[HTLV1_env P14075] interacts with 1 human partners:{Q9NPP4}
	Pathogen[HTLV1_rex P0C206] interacts with 1 human partners:{Q9NPP4}
	Pathogen[HTLV2_pol P03363] interacts with 1 human partners:{Q9NPP4}
[Cluster 108]GO:0008328+C	cellular_component	[name] ionotropic glutamate receptor complex	[def] "A multimeric assembly of four or five subunits which form a structure with an extracellular N-terminus and a large loop that together form the ligand binding domain. The C-terminus is intracellular. The ionotropic glutamate receptor complex itself acts as a ligand-gated ion channel_ on binding glutamate, charged ions pass through a channel in the center of the receptor complex." [http
	Pathogen[HTLV1_hbz Q2Q067] interacts with 3 human partners:{Q9UPX8;Q9Y566;P78352}
	Pathogen[HTLV2_rex Q85601] interacts with 3 human partners:{Q9UPX8;Q9Y566;P78352}
	Pathogen[HTLV1_tax P14079] interacts with 2 human partners:{Q9UPX8;Q9Y566}
	Pathogen[HTLV2_gag P03346] interacts with 3 human partners:{Q9UPX8;Q9Y566;P78352}
	Pathogen[HTLV2_env P03383] interacts with 2 human partners:{Q9Y566;P78352}
	Pathogen[HTLV2_tax2 P03410] interacts with 3 human partners:{Q9UPX8;Q9Y566;P78352}
	Pathogen[HTLV1_env P14075] interacts with 2 human partners:{Q9Y566;P78352}
	Pathogen[HTLV1_rex P0C206] interacts with 3 human partners:{Q9UPX8;Q9Y566;P78352}
	Pathogen[HTLV2_pol P03363] interacts with 3 human partners:{Q9UPX8;Q9Y566;P78352}
[Cluster 109]GO:0042734+C	cellular_component	[name] presynaptic membrane	[def] "A specialized area of membrane of the axon terminal that faces the plasma membrane of the neuron or muscle fiber with which the axon terminal establishes a synaptic junction_ many synaptic junctions exhibit structural presynaptic characteristics, such as conical, electron-dense internal protrusions, that distinguish it from the remainder of the axon plasma membrane." [GOC
	Pathogen[HTLV1_hbz Q2Q067] interacts with 16 human partners:{O00213;Q96CX2;Q86UR5;Q9UQM7;Q9Y6H5;O14936;O15083;Q9UQ26;P15407;Q9UH03;Q96JB8;Q9NRD5;Q8IUD2;Q13492;P0C2W1;Q14160}
	Pathogen[HTLV2_rex Q85601] interacts with 16 human partners:{O00213;Q96CX2;Q86UR5;Q9UQM7;Q9Y6H5;O14936;O15083;Q9UQ26;P15407;Q9UH03;Q96JB8;Q9NRD5;Q8IUD2;Q13492;P0C2W1;Q14160}
	Pathogen[HTLV1_tax P14079] interacts with 15 human partners:{O00213;Q96CX2;Q86UR5;Q9UQM7;Q9Y6H5;O14936;O15083;Q9UQ26;P15407;Q9UH03;Q96JB8;Q9NRD5;Q8IUD2;Q13492;P0C2W1}
	Pathogen[HTLV2_gag P03346] interacts with 18 human partners:{O00213;O60641;Q96CX2;Q86UR5;Q9UQM7;Q9Y6H5;O14936;O15083;Q9UQ26;P15407;Q9UH03;Q05329;Q96JB8;Q9NRD5;Q8IUD2;Q13492;P0C2W1;Q14160}
	Pathogen[HTLV2_env P03383] interacts with 12 human partners:{Q86UR5;Q9UQM7;Q9Y6H5;O14936;O15083;Q9UQ26;P15407;Q9UH03;Q9NRD5;Q8IUD2;P0C2W1;Q14160}
	Pathogen[HTLV2_tax2 P03410] interacts with 17 human partners:{O00213;O60641;Q96CX2;Q86UR5;Q9UQM7;Q9Y6H5;O14936;O15083;Q9UQ26;P15407;Q9UH03;Q96JB8;Q9NRD5;Q8IUD2;Q13492;P0C2W1;Q14160}
	Pathogen[HTLV1_env P14075] interacts with 12 human partners:{Q86UR5;Q9UQM7;Q9Y6H5;O14936;O15083;Q9UQ26;P15407;Q96JB8;Q9NRD5;Q8IUD2;P0C2W1;Q14160}
	Pathogen[HTLV1_rex P0C206] interacts with 15 human partners:{O00213;Q96CX2;Q86UR5;Q9UQM7;Q9Y6H5;O14936;O15083;Q9UQ26;P15407;Q9UH03;Q96JB8;Q9NRD5;Q8IUD2;P0C2W1;Q14160}
	Pathogen[HTLV2_pol P03363] interacts with 18 human partners:{O00213;O60641;Q96CX2;Q86UR5;Q9UQM7;Q9Y6H5;O14936;O15083;Q9UQ26;P15407;Q9UH03;Q05329;Q96JB8;Q9NRD5;Q8IUD2;Q13492;P0C2W1;Q14160}
[Cluster 110]GO:0035097+C	cellular_component	[name] histone methyltransferase complex	[def] "A multimeric complex that is able to catalyze the addition of methyl groups to histone proteins." [GOC
	Pathogen[HTLV1_hbz Q2Q067] interacts with 17 human partners:{P61964;Q9P0U4;Q8NEZ4;O00255;Q9UKV0;O15550;Q9UPS6;Q9UMN6;Q14686;O15047;O14686;Q92833;Q15291;Q6ZW49;Q03164;P45973;Q6UXN9}
	Pathogen[HTLV2_rex Q85601] interacts with 17 human partners:{P61964;Q9P0U4;Q8NEZ4;O00255;Q9UKV0;O15550;Q9UPS6;Q9UMN6;Q14686;O15047;O14686;Q92833;Q15291;Q6ZW49;Q03164;P45973;Q6UXN9}
	Pathogen[HTLV1_tax P14079] interacts with 17 human partners:{P61964;Q9P0U4;Q8NEZ4;O00255;Q9UKV0;O15550;Q9UPS6;Q9UMN6;Q14686;O15047;O14686;Q92833;Q15291;Q6ZW49;Q03164;P45973;Q6UXN9}
	Pathogen[HTLV2_gag P03346] interacts with 19 human partners:{Q9C005;P61964;Q9P0U4;Q8NEZ4;O00255;Q9BTK6;Q9UKV0;O15550;Q9UPS6;Q9UMN6;Q14686;O15047;O14686;Q92833;Q15291;Q6ZW49;Q03164;P45973;Q6UXN9}
	Pathogen[HTLV2_env P03383] interacts with 16 human partners:{P61964;Q9P0U4;Q8NEZ4;O00255;Q9UKV0;Q9UPS6;Q9UMN6;Q14686;O15047;O14686;Q92833;Q15291;Q6ZW49;Q03164;P45973;Q6UXN9}
	Pathogen[HTLV2_tax2 P03410] interacts with 18 human partners:{P61964;Q9P0U4;Q8NEZ4;O00255;Q9BTK6;Q9UKV0;O15550;Q9UPS6;Q9UMN6;Q14686;O15047;O14686;Q92833;Q15291;Q6ZW49;Q03164;P45973;Q6UXN9}
	Pathogen[HTLV1_env P14075] interacts with 15 human partners:{Q9P0U4;Q8NEZ4;O00255;Q9UKV0;Q9UPS6;Q9UMN6;Q14686;O15047;O14686;Q92833;Q15291;Q6ZW49;Q03164;P45973;Q6UXN9}
	Pathogen[HTLV1_rex P0C206] interacts with 17 human partners:{P61964;Q9P0U4;Q8NEZ4;O00255;Q9UKV0;O15550;Q9UPS6;Q9UMN6;Q14686;O15047;O14686;Q92833;Q15291;Q6ZW49;Q03164;P45973;Q6UXN9}
	Pathogen[HTLV2_pol P03363] interacts with 19 human partners:{Q9C005;P61964;Q9P0U4;Q8NEZ4;O00255;Q9BTK6;Q9UKV0;O15550;Q9UPS6;Q9UMN6;Q14686;O15047;O14686;Q92833;Q15291;Q6ZW49;Q03164;P45973;Q6UXN9}
[Cluster 111]GO:0042383+C	cellular_component	[name] sarcolemma	[def] "The outer membrane of a muscle cell, consisting of the plasma membrane, a covering basement membrane (about 100 nm thick and sometimes common to more than one fiber), and the associated loose network of collagen fibers." [ISBN
	Pathogen[HTLV1_hbz Q2Q067] interacts with 19 human partners:{P14672;Q14BN4;P17661;Q04759;Q96EV8;Q14315;Q15124;Q12955;Q01484;Q15149;P11532;Q9H7C4;P29475;P08727;Q13424;Q13557;Q13884;Q9NY99;Q12959}
	Pathogen[HTLV2_rex Q85601] interacts with 20 human partners:{P14672;Q14BN4;Q12846;P17661;Q04759;Q96EV8;Q14315;Q15124;Q12955;Q01484;Q15149;P11532;Q9H7C4;P29475;P08727;Q13424;Q13557;Q13884;Q9NY99;Q12959}
	Pathogen[HTLV1_tax P14079] interacts with 18 human partners:{P14672;Q14BN4;Q12846;P17661;Q04759;Q96EV8;Q14315;Q15124;Q12955;Q01484;Q15149;P11532;Q9H7C4;P29475;Q13424;Q13557;Q9NY99;Q14118}
	Pathogen[HTLV2_gag P03346] interacts with 28 human partners:{P14672;A2IDD5;Q02641;Q14BN4;Q08289;Q12846;P17661;Q04759;Q96EV8;Q14315;Q15124;P22748;Q12955;Q01484;Q15149;P11532;Q9H7C4;P56539;P29475;Q01970;P08727;P09917;Q13424;Q9UBF9;Q13557;Q13884;Q9NY99;Q12959}
	Pathogen[HTLV2_env P03383] interacts with 20 human partners:{P14672;Q14BN4;Q12846;P17661;Q04759;Q96EV8;Q14315;Q12955;Q15149;P05556;P11532;Q9H7C4;P29475;Q01970;P08727;Q13424;Q13557;Q13884;Q9NY99;Q14118}
	Pathogen[HTLV2_tax2 P03410] interacts with 21 human partners:{A2IDD5;Q14BN4;Q12846;P17661;Q04759;Q96EV8;Q14315;Q15124;Q12955;Q01484;Q15149;P11532;Q9H7C4;P29475;P08727;Q13424;Q13557;Q13884;Q9NY99;Q12959;Q14118}
	Pathogen[HTLV1_env P14075] interacts with 17 human partners:{P14672;Q14BN4;Q12846;P17661;Q04759;Q14315;Q15149;P05556;P11532;Q9H7C4;P29475;P08727;Q13424;Q13557;Q13884;Q9NY99;Q14118}
	Pathogen[HTLV1_rex P0C206] interacts with 21 human partners:{P14672;Q14BN4;Q12846;P17661;Q04759;Q96EV8;Q14315;Q15124;Q12955;Q01484;Q15149;P11532;Q9H7C4;P29475;P08727;Q13424;Q13557;Q13884;Q9NY99;Q12959;Q14118}
	Pathogen[HTLV2_pol P03363] interacts with 27 human partners:{P14672;A2IDD5;Q02641;Q14BN4;Q08289;Q12846;P17661;Q04759;Q96EV8;Q14315;Q15124;P22748;Q12955;Q01484;Q15149;P11532;Q9H7C4;P56539;P29475;P08727;P09917;Q13424;Q9UBF9;Q13557;Q13884;Q9NY99;Q12959}
[Cluster 112]GO:0035327+C	cellular_component	[name] transcriptionally active chromatin	[def] "The ordered and organized complex of DNA and protein that forms regions of the chromosome that are being actively transcribed." [GOC
	Pathogen[HTLV1_hbz Q2Q067] interacts with 5 human partners:{Q6PGP7;Q6PD62;Q9NQT5;O75475;Q9GZS3}
	Pathogen[HTLV2_rex Q85601] interacts with 5 human partners:{Q6PGP7;Q6PD62;Q9NQT5;O75475;Q9GZS3}
	Pathogen[HTLV1_tax P14079] interacts with 4 human partners:{Q6PGP7;Q6PD62;O75475;Q9GZS3}
	Pathogen[HTLV2_gag P03346] interacts with 7 human partners:{Q9NQT4;Q6PGP7;Q6PD62;Q9NQT5;Q9NPD3;O75475;Q9GZS3}
	Pathogen[HTLV2_env P03383] interacts with 4 human partners:{Q6PGP7;Q6PD62;O75475;Q9GZS3}
	Pathogen[HTLV2_tax2 P03410] interacts with 7 human partners:{Q9NQT4;Q6PGP7;Q6PD62;Q9NQT5;Q9NPD3;O75475;Q9GZS3}
	Pathogen[HTLV1_env P14075] interacts with 4 human partners:{Q6PGP7;Q6PD62;O75475;Q9GZS3}
	Pathogen[HTLV1_rex P0C206] interacts with 6 human partners:{Q9NQT4;Q6PGP7;Q6PD62;Q9NQT5;O75475;Q9GZS3}
	Pathogen[HTLV2_pol P03363] interacts with 7 human partners:{Q9NQT4;Q6PGP7;Q6PD62;Q9NQT5;Q9NPD3;O75475;Q9GZS3}
[Cluster 113]GO:0005641+C	cellular_component	[name] nuclear envelope lumen	[def] "The region between the two lipid bilayers of the nuclear envelope_ 20-40 nm wide." [GOC
	Pathogen[HTLV1_hbz Q2Q067] interacts with 2 human partners:{Q9HB71;P07437}
	Pathogen[HTLV2_rex Q85601] interacts with 2 human partners:{Q9HB71;P07437}
	Pathogen[HTLV1_tax P14079] interacts with 2 human partners:{Q9HB71;P07437}
	Pathogen[HTLV2_gag P03346] interacts with 3 human partners:{Q9HB71;P07437;P09917}
	Pathogen[HTLV2_env P03383] interacts with 2 human partners:{Q9HB71;P07437}
	Pathogen[HTLV2_tax2 P03410] interacts with 2 human partners:{Q9HB71;P07437}
	Pathogen[HTLV1_env P14075] interacts with 2 human partners:{Q9HB71;P07437}
	Pathogen[HTLV1_rex P0C206] interacts with 2 human partners:{Q9HB71;P07437}
	Pathogen[HTLV2_pol P03363] interacts with 3 human partners:{Q9HB71;P07437;P09917}
[Cluster 114]GO:0008623+C	cellular_component	[name] chromatin accessibility complex	[def] "A multisubunit complex that uses ATP to increase the general accessibility of DNA in chromatin. Unlike other known chromatin remodeling complexes, CHRAC can also function during chromatin assembly_ it uses ATP to convert irregular chromatin into a regular array of nucleosomes with even spacing." [GOC
	Pathogen[HTLV1_hbz Q2Q067] interacts with 2 human partners:{Q9NRL2;Q9NRG0}
	Pathogen[HTLV2_rex Q85601] interacts with 2 human partners:{Q9NRL2;Q9NRG0}
	Pathogen[HTLV1_tax P14079] interacts with 2 human partners:{Q9NRL2;Q9NRG0}
	Pathogen[HTLV2_gag P03346] interacts with 2 human partners:{Q9NRL2;Q9NRG0}
	Pathogen[HTLV2_env P03383] interacts with 2 human partners:{Q9NRL2;Q9NRG0}
	Pathogen[HTLV2_tax2 P03410] interacts with 2 human partners:{Q9NRL2;Q9NRG0}
	Pathogen[HTLV1_env P14075] interacts with 2 human partners:{Q9NRL2;Q9NRG0}
	Pathogen[HTLV1_rex P0C206] interacts with 2 human partners:{Q9NRL2;Q9NRG0}
	Pathogen[HTLV2_pol P03363] interacts with 2 human partners:{Q9NRL2;Q9NRG0}
[Cluster 115]GO:0005844+C	cellular_component	[name] polysome	[def] "Several ribosomes bound to one mRNA." [ISBN
	Pathogen[HTLV1_hbz Q2Q067] interacts with 17 human partners:{Q9UKV8;P25786;P22090;Q92904;P51114;Q9UL18;P60900;Q8TC59;O95278;P05198;Q99700;Q9Y295;Q96J94;P16989;P62701;O43347;P13639}
	Pathogen[HTLV2_rex Q85601] interacts with 19 human partners:{Q9UKV8;P25786;P22090;Q92904;P51114;Q9UL18;P60900;Q8TC59;O95278;P05198;Q99700;Q9Y295;Q96J94;Q9Y2T7;P16989;P62701;O43347;P13639;P27797}
	Pathogen[HTLV1_tax P14079] interacts with 16 human partners:{Q9UKV8;P22090;Q92904;P51114;Q9UL18;P60900;Q8TC59;O95278;P05198;Q99700;Q9Y295;Q96J94;P16989;P62701;O43347;P13639}
	Pathogen[HTLV2_gag P03346] interacts with 19 human partners:{Q9UKV8;P25786;P22090;Q92904;P51114;Q9UL18;P60900;Q8TC59;O95278;P05198;Q99700;Q9Y295;Q96J94;Q9Y2T7;P16989;P62701;O43347;P13639;P27797}
	Pathogen[HTLV2_env P03383] interacts with 12 human partners:{Q9UKV8;P25786;Q92904;P51114;Q9UL18;P60900;Q8TC59;O95278;P05198;Q96J94;P62701;O43347}
	Pathogen[HTLV2_tax2 P03410] interacts with 19 human partners:{Q9UKV8;P25786;P22090;Q92904;P51114;Q9UL18;P60900;Q8TC59;O95278;P05198;Q99700;Q9Y295;Q96J94;Q9Y2T7;P16989;P62701;O43347;P13639;P27797}
	Pathogen[HTLV1_env P14075] interacts with 12 human partners:{Q9UKV8;P25786;Q92904;Q9UL18;P60900;Q8TC59;O95278;P05198;Q96J94;P62701;O43347;P27797}
	Pathogen[HTLV1_rex P0C206] interacts with 19 human partners:{Q9UKV8;P25786;P22090;Q92904;P51114;Q9UL18;P60900;Q8TC59;O95278;P05198;Q99700;Q9Y295;Q96J94;Q9Y2T7;P16989;P62701;O43347;P13639;P27797}
	Pathogen[HTLV2_pol P03363] interacts with 19 human partners:{Q9UKV8;P25786;P22090;Q92904;P51114;Q9UL18;P60900;Q8TC59;O95278;P05198;Q99700;Q9Y295;Q96J94;Q9Y2T7;P16989;P62701;O43347;P13639;P27797}
[Cluster 116]GO:0035861+C	cellular_component	[name] site of double-strand break	[def] "A region of a chromosome at which a DNA double-strand break has occurred. DNA damage signaling and repair proteins accumulate at the lesion to respond to the damage and repair the DNA to form a continuous DNA helix." [GOC
	Pathogen[HTLV1_hbz Q2Q067] interacts with 5 human partners:{Q9H4L7;Q8IYW5;P55072;Q8NCN4;O76064}
	Pathogen[HTLV2_rex Q85601] interacts with 5 human partners:{Q9H4L7;Q8IYW5;P55072;Q8NCN4;O76064}
	Pathogen[HTLV1_tax P14079] interacts with 5 human partners:{Q9H4L7;Q8IYW5;P55072;Q8NCN4;O76064}
	Pathogen[HTLV2_gag P03346] interacts with 5 human partners:{Q9H4L7;Q8IYW5;P55072;Q8NCN4;O76064}
	Pathogen[HTLV2_env P03383] interacts with 5 human partners:{Q9H4L7;Q8IYW5;P55072;Q8NCN4;O76064}
	Pathogen[HTLV2_tax2 P03410] interacts with 5 human partners:{Q9H4L7;Q8IYW5;P55072;Q8NCN4;O76064}
	Pathogen[HTLV1_env P14075] interacts with 5 human partners:{Q9H4L7;Q8IYW5;P55072;Q8NCN4;O76064}
	Pathogen[HTLV1_rex P0C206] interacts with 5 human partners:{Q9H4L7;Q8IYW5;P55072;Q8NCN4;O76064}
	Pathogen[HTLV2_pol P03363] interacts with 5 human partners:{Q9H4L7;Q8IYW5;P55072;Q8NCN4;O76064}
[Cluster 117]GO:0031428+C	cellular_component	[name] box C/D snoRNP complex	[def] "A ribonucleoprotein complex containing small nucleolar RNA of the box C/D type that can carry out ribose-2'-O-methylation of target RNAs." [ISBN
	Pathogen[HTLV1_hbz Q2Q067] interacts with 4 human partners:{Q9Y2X3;O00567;P22087;P55769}
	Pathogen[HTLV2_rex Q85601] interacts with 4 human partners:{Q9Y2X3;O00567;P22087;P55769}
	Pathogen[HTLV1_tax P14079] interacts with 4 human partners:{Q9Y2X3;O00567;P22087;P55769}
	Pathogen[HTLV2_gag P03346] interacts with 4 human partners:{Q9Y2X3;O00567;P22087;P55769}
	Pathogen[HTLV2_env P03383] interacts with 1 human partners:{P55769}
	Pathogen[HTLV2_tax2 P03410] interacts with 4 human partners:{Q9Y2X3;O00567;P22087;P55769}
	Pathogen[HTLV1_env P14075] interacts with 1 human partners:{P55769}
	Pathogen[HTLV1_rex P0C206] interacts with 4 human partners:{Q9Y2X3;O00567;P22087;P55769}
	Pathogen[HTLV2_pol P03363] interacts with 4 human partners:{Q9Y2X3;O00567;P22087;P55769}
[Cluster 118]GO:0016529+C	cellular_component	[name] sarcoplasmic reticulum	[def] "A fine reticular network of membrane-limited elements that pervades the sarcoplasm of a muscle cell_ continuous over large portions of the cell and with the nuclear envelope_ that part of the endoplasmic reticulum specialized for calcium release, uptake and storage." [GOC
	Pathogen[HTLV1_hbz Q2Q067] interacts with 12 human partners:{P68106;Q13555;Q86TD4;O00165;Q13554;Q13023;Q09013;P29475;Q8WXH0;Q13557;Q9NR31;P16157}
	Pathogen[HTLV2_rex Q85601] interacts with 13 human partners:{P68106;Q13555;Q86TD4;O00165;Q13554;Q13023;Q09013;P29475;Q8WXH0;Q13557;Q9NR31;P27797;P16157}
	Pathogen[HTLV1_tax P14079] interacts with 11 human partners:{P68106;Q13555;Q13554;P35573;Q13023;Q09013;P29475;Q8WXH0;Q13557;Q9NR31;P16157}
	Pathogen[HTLV2_gag P03346] interacts with 19 human partners:{A2IDD5;P68106;Q02641;Q13555;Q86TD4;P22748;O00165;Q13554;P35573;Q13023;Q09013;P29475;P11217;Q8WXH0;Q13557;Q9NR31;P27797;P16157;P23327}
	Pathogen[HTLV2_env P03383] interacts with 9 human partners:{P68106;Q13554;Q13023;Q09013;P29475;Q8WXH0;Q13557;Q9NR31;P16157}
	Pathogen[HTLV2_tax2 P03410] interacts with 15 human partners:{A2IDD5;P68106;Q13555;Q86TD4;O00165;Q13554;P35573;Q13023;Q09013;P29475;Q8WXH0;Q13557;Q9NR31;P27797;P16157}
	Pathogen[HTLV1_env P14075] interacts with 10 human partners:{P68106;Q13554;Q13023;Q09013;P29475;Q8WXH0;Q13557;Q9NR31;P27797;P16157}
	Pathogen[HTLV1_rex P0C206] interacts with 13 human partners:{P68106;Q13555;Q86TD4;O00165;Q13554;Q13023;Q09013;P29475;Q8WXH0;Q13557;Q9NR31;P27797;P16157}
	Pathogen[HTLV2_pol P03363] interacts with 19 human partners:{Q96MG2;A2IDD5;P68106;Q02641;Q13555;Q86TD4;P22748;O00165;Q13554;P35573;Q13023;Q09013;P29475;P11217;Q8WXH0;Q13557;Q9NR31;P27797;P16157}
[Cluster 119]GO:0043220+C	cellular_component	[name] Schmidt-Lanterman incisure	[def] "Regions within compact myelin in which the cytoplasmic faces of the enveloping myelin sheath are not tightly juxtaposed, and include cytoplasm from the cell responsible for making the myelin. Schmidt-Lanterman incisures occur in the compact myelin internode, while lateral loops are analogous structures found in the paranodal region adjacent to the nodes of Ranvier." [GOC
	Pathogen[HTLV1_hbz Q2Q067] interacts with 3 human partners:{P41743;O75970;Q8N3R9}
	Pathogen[HTLV2_rex Q85601] interacts with 3 human partners:{P41743;O75970;Q8N3R9}
	Pathogen[HTLV1_tax P14079] interacts with 3 human partners:{P41743;O75970;Q8N3R9}
	Pathogen[HTLV2_gag P03346] interacts with 3 human partners:{P41743;O75970;Q8N3R9}
	Pathogen[HTLV2_env P03383] interacts with 3 human partners:{P41743;O75970;Q8N3R9}
	Pathogen[HTLV2_tax2 P03410] interacts with 3 human partners:{P41743;O75970;Q8N3R9}
	Pathogen[HTLV1_env P14075] interacts with 4 human partners:{P41743;O75970;Q8N3R9;P60484}
	Pathogen[HTLV1_rex P0C206] interacts with 3 human partners:{P41743;O75970;Q8N3R9}
	Pathogen[HTLV2_pol P03363] interacts with 3 human partners:{P41743;O75970;Q8N3R9}
[Cluster 120]GO:0031410+C	cellular_component	[name] cytoplasmic vesicle	[def] "A vesicle formed of membrane or protein, found in the cytoplasm of a cell." [GOC
	Pathogen[HTLV1_hbz Q2Q067] interacts with 138 human partners:{P51149;O94979;Q15276;Q96BR1;Q9NQW1;O95295;P51153;O95208;Q9H0H5;O14641;Q8TD16;Q96J02;P49755;O43516;P07101;Q8TB24;P30622;P08631;Q15286;P49761;Q9H6Q3;Q9Y6D5;O75970;Q8TF30;Q92572;Q96EV8;Q9Y6Q5;P09497;P49407;Q9BXW4;Q96G01;Q5MNZ9;Q9BXS5;Q5VYK3;Q7LC44;Q13425;Q9H3S7;Q5T0N5;P55735;P57735;P59780;Q96AX2;Q9H201;Q6Q0C0;Q13367;Q8N4G2;P49418;Q53G59;Q…
	Pathogen[HTLV2_rex Q85601] interacts with 140 human partners:{P51149;O94979;Q15276;Q96BR1;Q9NQW1;O95295;P51153;O95208;P18031;Q9H0H5;O14641;Q8TD16;Q96J02;P49755;O43516;P07101;Q8TB24;P30622;P08631;Q15286;P49761;Q9H6Q3;Q9Y6D5;O75970;Q8TF30;Q92572;Q96EV8;Q9Y6Q5;P09497;P49407;Q9BXW4;Q96G01;Q5MNZ9;Q9BXS5;Q5VYK3;Q7LC44;Q13425;Q9H3S7;Q5T0N5;P55735;P57735;P59780;Q96AX2;Q9H201;Q6Q0C0;Q13367;Q8N4G2;P49418;Q…
	Pathogen[HTLV1_tax P14079] interacts with 128 human partners:{O94979;Q15276;Q96BR1;Q9NQW1;O95295;O95208;P18031;Q9H0H5;O14641;Q8TD16;Q96J02;P49755;Q8TB24;P30622;P08631;P49761;Q9H6Q3;Q9Y6D5;O75970;Q8TF30;Q92572;Q96EV8;Q9Y6Q5;P09497;P49407;Q9BXW4;Q96G01;Q5MNZ9;Q9BXS5;Q5VYK3;Q7LC44;Q9H270;Q9H3S7;Q5T0N5;P55735;P57735;P59780;Q9UI14;Q9H201;Q6Q0C0;Q13367;Q7Z3C6;Q8N4G2;P49418;Q53G59;Q9Y3R0;Q9BY84;Q96C24;Q…
	Pathogen[HTLV2_gag P03346] interacts with 174 human partners:{P51149;O94979;Q15276;Q96BR1;Q9NQW1;O95295;P51153;O95208;P18031;Q9H0H5;Q5VXU3;O14641;Q8TD16;Q96J02;P49755;O43516;P07101;Q8TB24;O75340;P30622;P08631;Q15286;P49761;Q9H6Q3;Q00610;Q8NC96;Q9Y6D5;O75970;Q8TF30;Q92572;Q96EV8;Q9Y6Q5;P09497;P49407;Q9BXW4;Q8TDM5;Q96G01;Q5MNZ9;Q9BXS5;Q5VYK3;Q9NVZ3;Q7LC44;Q13425;P30793;Q9H3S7;Q5T0N5;P55735;Q05084;Q…
	Pathogen[HTLV2_env P03383] interacts with 107 human partners:{O94979;Q15276;Q96BR1;Q9NQW1;O95295;O14641;Q8TD16;Q96J02;P49755;P57737;P30622;P08631;Q4VCS5;P49761;Q9H6Q3;Q9Y6D5;O75970;Q8TF30;Q92572;Q96EV8;Q9Y6Q5;P09497;Q16623;Q9BXW4;Q96G01;Q9BXS5;Q5VYK3;Q7LC44;Q13425;Q9H3S7;Q5T0N5;P55735;P59780;Q9UI14;Q9H201;Q6Q0C0;Q13367;Q7Z3C6;Q8N4G2;P49418;Q53G59;Q9Y3R0;Q15363;Q9UL54;Q9GZQ8;P62195;Q9Y3Q3;Q9Y5X1;Q…
	Pathogen[HTLV2_tax2 P03410] interacts with 151 human partners:{P51149;O94979;Q15276;Q96BR1;Q9NQW1;O95295;P51153;O95208;P18031;Q9H0H5;O14641;Q8TD16;Q96J02;P49755;O43516;P07101;Q8TB24;P30622;P08631;Q15286;P49761;Q9H6Q3;Q00610;Q9Y6D5;O75970;Q8TF30;Q92572;Q96EV8;Q9Y6Q5;P09497;P49407;Q9BXW4;Q96G01;Q5MNZ9;Q9BXS5;Q5VYK3;Q7LC44;Q13425;Q9H270;Q9H3S7;Q5T0N5;P55735;P57735;P59780;Q9UI14;Q96AX2;Q9H201;Q6Q0C0;…
	Pathogen[HTLV1_env P14075] interacts with 89 human partners:{O94979;Q9NQW1;O95295;O14641;Q8TD16;Q96J02;P49755;P57737;P30622;P08631;Q4VCS5;P49761;Q9H6Q3;Q9Y6D5;O75970;Q92572;Q9Y6Q5;P09497;Q16623;Q9BXW4;Q96G01;Q9BXS5;Q5VYK3;Q7LC44;Q13425;Q9H3S7;Q5T0N5;P55735;Q9UI14;Q13367;Q8N4G2;P49418;Q53G59;Q9Y3R0;Q15363;Q9UL54;Q9GZQ8;P62195;Q9Y3Q3;Q9Y5X1;Q12965;P56377;Q15034;P35606;Q9UNF0;Q07912;Q6PJW8;Q12772;Q9…
	Pathogen[HTLV1_rex P0C206] interacts with 139 human partners:{P51149;O94979;Q15276;Q96BR1;Q9NQW1;O95295;P51153;O95208;P18031;Q9H0H5;Q8TD16;Q96J02;P49755;O43516;P07101;Q8TB24;P30622;P08631;Q15286;P49761;Q9H6Q3;Q9Y6D5;O75970;Q8TF30;Q92572;Q96EV8;Q9Y6Q5;P09497;P49407;Q9BXW4;Q96G01;Q5MNZ9;Q9BXS5;Q5VYK3;Q7LC44;Q13425;Q9H3S7;Q5T0N5;P55735;P57735;P59780;Q9UI14;Q96AX2;Q9H201;Q6Q0C0;Q13367;Q8N4G2;P49418;Q…
	Pathogen[HTLV2_pol P03363] interacts with 163 human partners:{P51149;O94979;Q15276;Q96BR1;Q9NQW1;O95295;P51153;O95208;Q9H0H5;Q5VXU3;O14641;Q8TD16;Q96J02;P49755;O43516;P07101;Q8TB24;O75340;P30622;P08631;Q15286;P49761;Q9H6Q3;Q00610;Q9Y6D5;O75970;Q8TF30;Q92572;Q96EV8;Q9Y6Q5;P09497;P49407;Q9BXW4;Q8TDM5;Q96G01;Q5MNZ9;Q9BXS5;Q5VYK3;Q9NVZ3;Q7LC44;Q13425;P30793;Q9H3S7;Q5T0N5;P55735;Q05084;P57735;P59780;Q…
[Cluster 121]GO:0032116+C	cellular_component	[name] SMC loading complex	[def] "A protein complex required for the loading of a structural maintenance of chromosome (SMC) complex, such as cohesin, condensin or SMC5/SMC6, onto DNA. Appears to be eukaryotically conserved." [GOC
	Pathogen[HTLV1_hbz Q2Q067] interacts with 2 human partners:{Q9Y6X3;Q6KC79}
	Pathogen[HTLV2_rex Q85601] interacts with 2 human partners:{Q9Y6X3;Q6KC79}
	Pathogen[HTLV1_tax P14079] interacts with 2 human partners:{Q9Y6X3;Q6KC79}
	Pathogen[HTLV2_gag P03346] interacts with 2 human partners:{Q9Y6X3;Q6KC79}
	Pathogen[HTLV2_env P03383] interacts with 1 human partners:{Q9Y6X3}
	Pathogen[HTLV2_tax2 P03410] interacts with 2 human partners:{Q9Y6X3;Q6KC79}
	Pathogen[HTLV1_env P14075] interacts with 1 human partners:{Q9Y6X3}
	Pathogen[HTLV1_rex P0C206] interacts with 2 human partners:{Q9Y6X3;Q6KC79}
	Pathogen[HTLV2_pol P03363] interacts with 2 human partners:{Q9Y6X3;Q6KC79}
[Cluster 122]GO:0000228+C	cellular_component	[name] nuclear chromosome	[def] "A chromosome found in the nucleus of a eukaryotic cell." [GOC
	Pathogen[HTLV1_hbz Q2Q067] interacts with 24 human partners:{P52926;Q15021;Q14549;O60216;Q9H4I0;Q969G3;Q9Y2Y4;Q9BY41;P43246;Q9NRL2;Q99811;P11388;O95347;O95072;P11387;Q96BK5;Q9NYB0;P46100;Q12824;P35452;Q99592;Q86U86;O15392;Q9HBU1}
	Pathogen[HTLV2_rex Q85601] interacts with 25 human partners:{P52926;Q15021;Q14549;O60216;Q9H4I0;Q969G3;Q9Y2Y4;Q9BY41;P43246;Q9NRL2;Q99811;P11388;O95347;O95072;P11387;Q96BK5;Q9NYB0;P46100;P05412;Q12824;P35452;Q99592;Q86U86;O15392;Q9HBU1}
	Pathogen[HTLV1_tax P14079] interacts with 22 human partners:{P52926;Q15021;Q14549;O60216;Q9H4I0;Q9Y2Y4;Q9BY41;Q9NRL2;Q99811;P11388;O95347;O95072;Q96BK5;Q9NYB0;P46100;P05412;Q12824;P35452;Q99592;Q86U86;O15392;Q9HBU1}
	Pathogen[HTLV2_gag P03346] interacts with 28 human partners:{P52926;Q15021;Q14549;O60216;Q9H4I0;Q969G3;Q9Y2Y4;Q9BY41;P43246;P52701;Q9NRL2;Q99811;P11388;O95347;O95072;P11387;Q96BK5;Q9NYB0;P46100;P05412;Q12824;P35452;Q99592;P20585;Q86U86;O96006;O15392;Q9HBU1}
	Pathogen[HTLV2_env P03383] interacts with 22 human partners:{P52926;Q15021;Q14549;O60216;Q969G3;Q9Y2Y4;Q9BY41;Q9NRL2;Q99811;P11388;O95347;P11387;Q96BK5;Q9NYB0;P46100;P05412;Q12824;P35452;Q99592;Q86U86;O15392;Q9HBU1}
	Pathogen[HTLV2_tax2 P03410] interacts with 27 human partners:{P52926;Q15021;Q14549;O60216;Q9H4I0;Q969G3;Q9Y2Y4;Q9BY41;P43246;Q9NRL2;Q99811;P11388;O95347;O95072;P11387;Q96BK5;Q9NYB0;P46100;P05412;Q12824;P35452;Q99592;P20585;Q86U86;O96006;O15392;Q9HBU1}
	Pathogen[HTLV1_env P14075] interacts with 20 human partners:{Q15021;Q14549;O60216;Q9Y2Y4;Q9BY41;Q9NRL2;Q99811;P11388;O95347;P11387;Q96BK5;Q9NYB0;P46100;P05412;Q12824;P35452;Q99592;Q86U86;O15392;Q9HBU1}
	Pathogen[HTLV1_rex P0C206] interacts with 25 human partners:{P52926;Q15021;Q14549;O60216;Q9H4I0;Q969G3;Q9Y2Y4;Q9BY41;P43246;Q9NRL2;Q99811;P11388;O95347;O95072;P11387;Q96BK5;Q9NYB0;P46100;P05412;Q12824;P35452;Q99592;Q86U86;O15392;Q9HBU1}
	Pathogen[HTLV2_pol P03363] interacts with 28 human partners:{P52926;Q15021;Q14549;O60216;Q9H4I0;Q969G3;Q9Y2Y4;Q9BY41;P43246;P52701;Q9NRL2;Q99811;P11388;O95347;O95072;P11387;Q96BK5;Q9NYB0;P46100;P05412;Q12824;P35452;Q99592;P20585;Q86U86;O96006;O15392;Q9HBU1}
[Cluster 123]GO:0031981+C	cellular_component	[name] nuclear lumen	[def] "The volume enclosed by the nuclear inner membrane." [GOC
	Pathogen[HTLV1_hbz Q2Q067] interacts with 2 human partners:{Q9UHQ1;Q8WXH0}
	Pathogen[HTLV2_rex Q85601] interacts with 2 human partners:{Q9UHQ1;Q8WXH0}
	Pathogen[HTLV1_tax P14079] interacts with 1 human partners:{Q8WXH0}
	Pathogen[HTLV2_gag P03346] interacts with 3 human partners:{Q9UHQ1;Q8WXH0;Q5VWP3}
	Pathogen[HTLV2_env P03383] interacts with 1 human partners:{Q8WXH0}
	Pathogen[HTLV2_tax2 P03410] interacts with 2 human partners:{Q9UHQ1;Q8WXH0}
	Pathogen[HTLV1_env P14075] interacts with 1 human partners:{Q8WXH0}
	Pathogen[HTLV1_rex P0C206] interacts with 2 human partners:{Q9UHQ1;Q8WXH0}
	Pathogen[HTLV2_pol P03363] interacts with 3 human partners:{Q9UHQ1;Q8WXH0;Q5VWP3}
[Cluster 124]GO:0008305+C	cellular_component	[name] integrin complex	[def] "A protein complex that is composed of one alpha subunit and one beta subunit, both of which are members of the integrin superfamily of cell adhesion receptors_ the complex spans the plasma membrane and binds to extracellular matrix ligands, cell-surface ligands, and soluble ligands." [PMID
	Pathogen[HTLV1_hbz Q2Q067] interacts with 1 human partners:{P35579}
	Pathogen[HTLV2_rex Q85601] interacts with 1 human partners:{P35579}
	Pathogen[HTLV1_tax P14079] interacts with 1 human partners:{P35579}
	Pathogen[HTLV2_gag P03346] interacts with 1 human partners:{P35579}
	Pathogen[HTLV2_env P03383] interacts with 2 human partners:{P35579;P05556}
	Pathogen[HTLV2_tax2 P03410] interacts with 1 human partners:{P35579}
	Pathogen[HTLV1_env P14075] interacts with 2 human partners:{P35579;P05556}
	Pathogen[HTLV1_rex P0C206] interacts with 1 human partners:{P35579}
	Pathogen[HTLV2_pol P03363] interacts with 1 human partners:{P35579}
[Cluster 125]GO:0000939+C	cellular_component	[name] condensed chromosome inner kinetochore	[def] "The region of a condensed chromosome kinetochore closest to centromeric DNA_ in mammals the CREST antigens (CENP proteins) are found in this layer_ this layer may help define underlying centromeric chromatin structure and position of the kinetochore on the chromosome." [GOC
	Pathogen[HTLV1_hbz Q2Q067] interacts with 2 human partners:{Q13416;P49450}
	Pathogen[HTLV2_rex Q85601] interacts with 2 human partners:{Q13416;P49450}
	Pathogen[HTLV1_tax P14079] interacts with 2 human partners:{Q13416;P49450}
	Pathogen[HTLV2_gag P03346] interacts with 2 human partners:{Q13416;P49450}
	Pathogen[HTLV2_env P03383] interacts with 2 human partners:{Q13416;P49450}
	Pathogen[HTLV2_tax2 P03410] interacts with 2 human partners:{Q13416;P49450}
	Pathogen[HTLV1_env P14075] interacts with 2 human partners:{Q13416;P49450}
	Pathogen[HTLV1_rex P0C206] interacts with 2 human partners:{Q13416;P49450}
	Pathogen[HTLV2_pol P03363] interacts with 2 human partners:{Q13416;P49450}
[Cluster 126]GO:0045202+C	cellular_component	[name] synapse	[def] "The junction between a nerve fiber of one neuron and another neuron or muscle fiber or glial cell_ the site of interneuronal communication. As the nerve fiber approaches the synapse it enlarges into a specialized structure, the presynaptic nerve ending, which contains mitochondria and synaptic vesicles. At the tip of the nerve ending is the presynaptic membrane_ facing it, and separated fr…
	Pathogen[HTLV1_hbz Q2Q067] interacts with 110 human partners:{Q96EY1;O95295;P56545;O00213;Q9ULJ8;Q96CX2;Q86UR5;Q9Y296;Q9UQM7;Q9Y4G6;Q9UPX8;Q17RY0;Q9Y6D5;O75970;Q96HC4;Q9Y250;Q9NRI5;Q96EV8;Q7L576;P36575;Q9HAP6;P07737;Q92796;Q7LC44;Q13425;Q9UQF2;Q96SB3;A7KAX9;P63165;P46939;O14910;Q8IZP0;P49418;Q9P202;P25054;O14936;Q9Y3R0;Q12955;O15083;O43566;Q01484;Q9NSC5;Q9NSB8;Q9Y566;Q8NE35;P23443;Q96A65;Q9C0D0;P…
	Pathogen[HTLV2_rex Q85601] interacts with 111 human partners:{Q96EY1;O95295;P56545;O00213;Q9ULJ8;Q96CX2;Q86UR5;Q9Y296;Q9UQM7;Q9Y4G6;Q9UPX8;Q17RY0;Q9Y6D5;O75970;Q96HC4;Q9Y250;Q9NRI5;Q96EV8;Q7L576;P36575;Q9HAP6;P07737;Q92796;Q7LC44;Q13425;Q9UQF2;Q96SB3;A7KAX9;P63165;P46939;O14910;Q8IZP0;P49418;Q9P202;P25054;O14936;Q9Y3R0;Q12955;O15083;O43566;Q01484;Q9NSC5;Q9NSB8;Q9Y566;Q8NE35;P23443;Q96A65;Q9C0D0;P…
	Pathogen[HTLV1_tax P14079] interacts with 99 human partners:{Q96EY1;O95295;P56545;O00213;Q9ULJ8;Q96CX2;Q86UR5;Q9Y296;Q9UQM7;Q9Y4G6;Q9UPX8;Q17RY0;Q9Y6D5;O75970;Q96HC4;Q9Y250;Q9NRI5;Q96EV8;Q7L576;P36575;Q9HAP6;P07737;Q92796;Q7LC44;Q96SB3;A7KAX9;Q9UI14;P63165;P46939;Q8IZP0;P49418;Q9P202;P25054;O14936;Q9Y3R0;Q12955;O15083;O43566;Q01484;Q9NSB8;Q9Y566;Q8NE35;P23443;Q96A65;P17677;Q96F07;Q9P021;Q9Y6N9;Q8…
	Pathogen[HTLV2_gag P03346] interacts with 131 human partners:{Q96EY1;O95295;P56545;O00213;Q9ULJ8;Q96CX2;Q86UR5;Q9Y296;Q9UQM7;Q9Y4G6;P17600;Q9UPX8;Q17RY0;Q9Y6D5;O75970;Q96HC4;Q9Y250;Q9NRI5;Q96EV8;Q7L576;P36575;Q9HAP6;P07737;Q92796;Q7LC44;Q13425;Q9UQF2;Q05084;Q96SB3;A7KAX9;Q9UI14;P63165;P46939;O14910;Q8IZP0;P49418;Q9P202;P25054;O14936;Q9Y3R0;Q7Z6G8;Q12955;O15083;O43566;Q01484;Q9NSC5;Q9NSB8;Q9Y566;Q…
	Pathogen[HTLV2_env P03383] interacts with 93 human partners:{Q96EY1;O95295;P56545;Q9ULJ8;Q86UR5;Q9Y296;Q9UQM7;Q9Y4G6;Q17RY0;Q9Y6D5;O75970;Q96HC4;Q9Y250;Q9NRI5;Q96EV8;Q7L576;Q16623;Q9HAP6;P07737;Q92796;Q7LC44;Q13425;Q96SB3;Q9UI14;P63165;O14910;Q8IZP0;P49418;Q9P202;P25054;O14936;Q9Y3R0;Q12955;O15083;O43566;Q9Y566;Q8NE35;P23443;Q96A65;P17677;Q96F07;P78352;Q9Y6N9;Q8N3V7;P11532;Q9UQ26;Q9P1A6;A4D2P6;Q8…
	Pathogen[HTLV2_tax2 P03410] interacts with 118 human partners:{Q96EY1;O95295;P56545;O00213;Q9ULJ8;Q96CX2;Q86UR5;Q9Y296;Q9UQM7;Q9Y4G6;Q9UPX8;Q17RY0;Q9Y6D5;O75970;Q96HC4;Q9Y250;Q9NRI5;Q96EV8;Q7L576;P36575;Q9HAP6;P07737;Q92796;Q7LC44;Q13425;Q9UQF2;Q96SB3;A7KAX9;Q9UI14;P63165;P46939;O14910;Q8IZP0;P49418;Q9P202;P25054;O14936;Q9Y3R0;Q12955;O15083;O43566;Q01484;Q9NSC5;Q9NSB8;Q9Y566;Q8NE35;P23443;Q96A65;…
	Pathogen[HTLV1_env P14075] interacts with 85 human partners:{Q96EY1;O95295;P56545;Q9ULJ8;Q86UR5;Q9Y296;Q9UQM7;Q9Y4G6;Q17RY0;Q9Y6D5;O75970;Q96HC4;Q9Y250;Q9NRI5;Q7L576;Q16623;Q9HAP6;P07737;Q92796;Q7LC44;Q13425;Q96SB3;Q9UI14;P63165;O14910;Q8IZP0;P49418;Q9P202;P25054;O14936;Q9Y3R0;O15083;O43566;Q9Y566;Q8NE35;P23443;Q96A65;P78352;Q9Y6N9;P11532;Q9UQ26;Q9P1A6;A4D2P6;Q8TAC9;Q8N4C8;Q9NUP9;Q9BY11;Q86UL8;O4…
	Pathogen[HTLV1_rex P0C206] interacts with 111 human partners:{Q96EY1;O95295;P56545;O00213;Q9ULJ8;Q96CX2;Q86UR5;Q9Y296;Q9UQM7;Q9Y4G6;Q9UPX8;Q17RY0;Q9Y6D5;O75970;Q96HC4;Q9Y250;Q9NRI5;Q96EV8;Q7L576;P36575;Q9HAP6;P07737;Q92796;Q7LC44;Q13425;Q9UQF2;Q96SB3;A7KAX9;Q9UI14;P63165;P46939;O14910;Q8IZP0;P49418;Q9P202;P25054;O14936;Q9Y3R0;Q12955;O15083;O43566;Q01484;Q9NSC5;Q9NSB8;Q9Y566;Q8NE35;P23443;Q96A65;P…
	Pathogen[HTLV2_pol P03363] interacts with 127 human partners:{Q96EY1;O95295;P56545;O00213;Q9ULJ8;Q96CX2;Q86UR5;Q9Y296;Q9UQM7;Q9Y4G6;P17600;Q9UPX8;Q17RY0;Q9Y6D5;O75970;Q96HC4;Q9Y250;Q9NRI5;Q96EV8;Q7L576;P36575;Q9HAP6;P07737;Q92796;Q7LC44;Q13425;Q9UQF2;Q05084;Q96SB3;Q9UI14;P63165;P46939;O14910;Q8IZP0;P49418;Q9P202;P25054;O14936;Q9Y3R0;Q7Z6G8;Q12955;O15083;O43566;Q01484;Q9NSC5;Q9NSB8;Q9Y566;Q8NE35;P…
[Cluster 127]GO:0031618+C	cellular_component	[name] nuclear centromeric heterochromatin	[def] "A region of heterochromatin located near the centromere of a chromosome in the nucleus." [GOC
	Pathogen[HTLV1_hbz Q2Q067] interacts with 3 human partners:{P42695;P45973;Q13185}
	Pathogen[HTLV2_rex Q85601] interacts with 3 human partners:{P42695;P45973;Q13185}
	Pathogen[HTLV1_tax P14079] interacts with 3 human partners:{P42695;P45973;Q13185}
	Pathogen[HTLV2_gag P03346] interacts with 3 human partners:{P42695;P45973;Q13185}
	Pathogen[HTLV2_env P03383] interacts with 2 human partners:{P45973;Q13185}
	Pathogen[HTLV2_tax2 P03410] interacts with 3 human partners:{P42695;P45973;Q13185}
	Pathogen[HTLV1_env P14075] interacts with 2 human partners:{P45973;Q13185}
	Pathogen[HTLV1_rex P0C206] interacts with 3 human partners:{P42695;P45973;Q13185}
	Pathogen[HTLV2_pol P03363] interacts with 3 human partners:{P42695;P45973;Q13185}
[Cluster 128]GO:0005847+C	cellular_component	[name] mRNA cleavage and polyadenylation specificity factor complex	[def] "A multisubunit complex that binds to the canonical AAUAAA hexamer and to U-rich upstream sequence elements on the pre-mRNA, thereby stimulating the otherwise weakly active and nonspecific polymerase to elongate efficiently RNAs containing a poly(A) signal." [PMID
	Pathogen[HTLV1_hbz Q2Q067] interacts with 8 human partners:{Q99755;P48729;Q6UN15;Q9P2I0;Q9H6E5;O95639;P33240;Q10570}
	Pathogen[HTLV2_rex Q85601] interacts with 8 human partners:{Q99755;P48729;Q6UN15;Q9P2I0;Q9H6E5;O95639;P33240;Q10570}
	Pathogen[HTLV1_tax P14079] interacts with 7 human partners:{Q99755;P48729;Q9P2I0;Q9H6E5;O95639;P33240;Q10570}
	Pathogen[HTLV2_gag P03346] interacts with 8 human partners:{Q99755;P48729;Q6UN15;Q9P2I0;Q9H6E5;O95639;P33240;Q10570}
	Pathogen[HTLV2_env P03383] interacts with 6 human partners:{P48729;Q9P2I0;Q9H6E5;O95639;P33240;Q10570}
	Pathogen[HTLV2_tax2 P03410] interacts with 8 human partners:{Q99755;P48729;Q6UN15;Q9P2I0;Q9H6E5;O95639;P33240;Q10570}
	Pathogen[HTLV1_env P14075] interacts with 6 human partners:{P48729;Q9P2I0;Q9H6E5;O95639;P33240;Q10570}
	Pathogen[HTLV1_rex P0C206] interacts with 8 human partners:{Q99755;P48729;Q6UN15;Q9P2I0;Q9H6E5;O95639;P33240;Q10570}
	Pathogen[HTLV2_pol P03363] interacts with 8 human partners:{Q99755;P48729;Q6UN15;Q9P2I0;Q9H6E5;O95639;P33240;Q10570}
[Cluster 129]GO:0030027+C	cellular_component	[name] lamellipodium	[def] "A thin sheetlike process extended by the leading edge of a crawling fibroblast_ contains a dense meshwork of actin filaments." [ISBN
	Pathogen[HTLV1_hbz Q2Q067] interacts with 79 human partners:{Q9HD67;P49023;Q9HBI1;Q99755;P50552;Q9Y6W5;O00213;Q96GD0;P55008;P47756;Q15052;Q15833;Q14155;Q6ZNL6;Q7Z6J0;Q8WWN8;Q8WYL5;P63000;Q7L576;P61586;Q9UI47;Q7Z5R6;Q9UI08;P31749;Q96SB3;Q9NVD7;Q8IZP0;Q6IBS0;Q96N96;Q8WX93;P25054;Q70E73;P35241;O00165;P09327;Q14511;P60763;Q8IZE3;O15145;O15357;Q14195;P61158;Q96IF1;Q9P2A4;Q13574;Q8IVF5;Q9NZI8;Q96QF0;Q1…
	Pathogen[HTLV2_rex Q85601] interacts with 78 human partners:{Q9HD67;P49023;Q9HBI1;Q99755;P50552;Q9Y6W5;O00213;Q96GD0;P55008;P47756;Q15052;Q15833;Q14155;Q6ZNL6;Q7Z6J0;Q8WWN8;Q8WYL5;P63000;Q7L576;P61586;Q9UI47;Q7Z5R6;Q9UI08;P31749;Q96SB3;Q9NVD7;Q8IZP0;Q6IBS0;Q96N96;P25054;Q70E73;P35241;O00165;P09327;Q14511;P60763;Q8IZE3;O15145;O15357;Q14195;P61158;Q96IF1;Q9P2A4;Q13574;Q8IVF5;Q9NZI8;Q96QF0;Q12923;Q3…
	Pathogen[HTLV1_tax P14079] interacts with 70 human partners:{Q9HD67;P49023;Q9HBI1;Q99755;P50552;Q9Y6W5;O00213;Q96GD0;P55008;P47756;Q15052;Q15833;Q14155;Q6ZNL6;Q7Z6J0;Q8WWN8;Q8WYL5;Q7L576;P61586;Q9UI47;Q96SB3;Q9NVD7;Q8IZP0;Q6IBS0;Q96N96;Q8WX93;P25054;P35241;P09327;P60763;Q8IZE3;O15145;O15357;P61158;Q96IF1;Q9P2A4;Q13574;Q8IVF5;Q9NZI8;Q96QF0;Q12923;Q3V6T2;O00401;Q15746;Q16513;P35240;Q9UJU6;Q14289;Q9…
	Pathogen[HTLV2_gag P03346] interacts with 87 human partners:{Q9HD67;P49023;Q9HBI1;Q99755;P50552;Q9Y6W5;O00213;Q96GD0;P55008;P47756;Q15052;Q15833;Q14155;Q6ZNL6;Q7Z6J0;Q8WWN8;Q8WYL5;P63000;Q7L576;P61586;Q9UI47;Q7Z5R6;Q9UI08;P31749;Q96SB3;Q9NVD7;Q96M96;Q8IZP0;Q6IBS0;Q96N96;Q8WX93;P25054;P98174;Q70E73;P35241;O00165;P09327;Q14511;P60763;Q8IZE3;O15145;Q8IZ21;O15357;Q14195;P61158;Q96IF1;Q9P2A4;Q2M1Z3;Q1…
	Pathogen[HTLV2_env P03383] interacts with 62 human partners:{Q9HD67;P49023;Q9HBI1;Q9Y6W5;Q96GD0;P55008;Q15052;Q4VCS5;Q15833;Q14155;Q7Z6J0;Q8WYL5;P63000;Q7L576;P61586;Q9UI47;P31749;Q96SB3;Q9NVD7;Q8IZP0;Q6IBS0;P25054;P35241;P09327;Q14511;P60763;O15145;P61158;Q96IF1;Q9P2A4;Q13574;Q8IVF5;Q9NZI8;Q96QF0;Q12923;Q3V6T2;O00401;Q15746;Q16513;P35240;Q12884;Q9UJU6;Q14289;Q92558;P22392;O43586;P35221;Q9NYB9;Q9…
	Pathogen[HTLV2_tax2 P03410] interacts with 80 human partners:{Q9HD67;P49023;Q9HBI1;Q99755;P50552;Q9Y6W5;O00213;Q96GD0;P55008;P47756;Q15052;Q15833;Q14155;Q6ZNL6;Q7Z6J0;Q8WWN8;Q8WYL5;P63000;Q7L576;P61586;Q9UI47;Q7Z5R6;Q9UI08;P31749;Q96SB3;Q9NVD7;Q8IZP0;Q6IBS0;Q96N96;Q8WX93;P25054;Q70E73;P35241;O00165;P09327;Q14511;P60763;Q8IZE3;O15145;O15357;Q14195;P61158;Q96IF1;Q9P2A4;Q13574;Q8IVF5;Q9NZI8;Q96QF0;Q…
	Pathogen[HTLV1_env P14075] interacts with 60 human partners:{Q9HD67;P49023;Q9HBI1;Q9Y6W5;Q96GD0;P55008;Q15052;Q4VCS5;Q15833;Q14155;Q7Z6J0;Q8WYL5;P63000;Q7L576;P61586;Q9UI47;P31749;Q96SB3;Q9NVD7;Q8IZP0;Q6IBS0;P25054;P35241;P09327;Q14511;P60763;O15145;P61158;Q96IF1;Q9P2A4;Q13574;Q8IVF5;Q9NZI8;Q96QF0;Q12923;O00401;Q15746;Q16513;P35240;Q12884;Q9UJU6;Q92558;P22392;O43586;P35221;Q9NYB9;Q92870;Q14247;O6…
	Pathogen[HTLV1_rex P0C206] interacts with 79 human partners:{Q9HD67;P49023;Q9HBI1;Q99755;P50552;Q9Y6W5;O00213;Q96GD0;P55008;P47756;Q15052;Q15833;Q14155;Q6ZNL6;Q7Z6J0;Q8WWN8;Q8WYL5;P63000;Q7L576;P61586;Q9UI47;Q7Z5R6;Q9UI08;P31749;Q96SB3;Q9NVD7;Q8IZP0;Q6IBS0;Q96N96;P25054;Q70E73;P35241;O00165;P09327;Q14511;P60763;Q8IZE3;O15145;O15357;Q14195;P61158;Q96IF1;Q9P2A4;Q13574;Q8IVF5;Q9NZI8;Q96QF0;Q12923;Q3…
	Pathogen[HTLV2_pol P03363] interacts with 84 human partners:{Q9HD67;P49023;Q9HBI1;Q99755;P50552;Q9Y6W5;O00213;Q96GD0;P55008;P47756;Q15052;Q15833;Q14155;Q6ZNL6;Q7Z6J0;Q8WWN8;Q8WYL5;P63000;Q7L576;P61586;Q9UI47;Q7Z5R6;Q9UI08;P31749;Q96SB3;Q9NVD7;Q96M96;Q8IZP0;Q6IBS0;Q96N96;Q8WX93;P25054;P98174;Q70E73;P35241;O00165;P09327;Q14511;P60763;Q8IZE3;O15145;Q8IZ21;O15357;Q14195;P61158;Q96IF1;Q9P2A4;Q13574;Q8…
[Cluster 130]GO:0031597+C	cellular_component	[name] cytosolic proteasome complex	[def] "A proteasome complex found in the cytosol of a cell." [GOC
	Pathogen[HTLV1_hbz Q2Q067] interacts with 1 human partners:{Q9NRR5}
	Pathogen[HTLV2_rex Q85601] interacts with 1 human partners:{Q9NRR5}
	Pathogen[HTLV1_tax P14079] interacts with 1 human partners:{Q9NRR5}
	Pathogen[HTLV2_gag P03346] interacts with 1 human partners:{Q9NRR5}
	Pathogen[HTLV2_env P03383] interacts with 1 human partners:{Q9NRR5}
	Pathogen[HTLV2_tax2 P03410] interacts with 1 human partners:{Q9NRR5}
	Pathogen[HTLV1_env P14075] interacts with 1 human partners:{Q9NRR5}
	Pathogen[HTLV1_rex P0C206] interacts with 1 human partners:{Q9NRR5}
	Pathogen[HTLV2_pol P03363] interacts with 1 human partners:{Q9NRR5}
[Cluster 131]GO:0071546+C	cellular_component	[name] pi-body	[def] "A P granule that contains the PIWIL2-TDRD1 module, a set of proteins that act in the primary piRNA pathway. The pi-body corresponds to the cementing material between mitochondria found in gonocytes." [GOC
	Pathogen[HTLV1_hbz Q2Q067] interacts with 4 human partners:{Q9BXT4;Q8TC59;Q8NAT2;Q9NQI0}
	Pathogen[HTLV2_rex Q85601] interacts with 4 human partners:{Q9BXT4;Q8TC59;Q8NAT2;Q9NQI0}
	Pathogen[HTLV1_tax P14079] interacts with 3 human partners:{Q9BXT4;Q8TC59;Q9NQI0}
	Pathogen[HTLV2_gag P03346] interacts with 4 human partners:{Q9BXT4;Q8TC59;Q8NAT2;Q9NQI0}
	Pathogen[HTLV2_env P03383] interacts with 3 human partners:{Q9BXT4;Q8TC59;Q9NQI0}
	Pathogen[HTLV2_tax2 P03410] interacts with 3 human partners:{Q9BXT4;Q8TC59;Q9NQI0}
	Pathogen[HTLV1_env P14075] interacts with 4 human partners:{Q9BXT4;Q8TC59;Q8NAT2;Q9NQI0}
	Pathogen[HTLV1_rex P0C206] interacts with 4 human partners:{Q9BXT4;Q8TC59;Q8NAT2;Q9NQI0}
	Pathogen[HTLV2_pol P03363] interacts with 4 human partners:{Q9BXT4;Q8TC59;Q8NAT2;Q9NQI0}
[Cluster 132]GO:0070083+C	cellular_component	[name] clathrin sculpted monoamine transport vesicle membrane	[def] "The lipid bilayer surrounding a clathrin sculpted monoamine transport vesicle." [GOC
	Pathogen[HTLV1_hbz Q2Q067] interacts with 1 human partners:{P20336}
	Pathogen[HTLV2_rex Q85601] interacts with 1 human partners:{P20336}
	Pathogen[HTLV1_tax P14079] interacts with 1 human partners:{P20336}
	Pathogen[HTLV2_gag P03346] interacts with 1 human partners:{P20336}
	Pathogen[HTLV2_env P03383] interacts with 1 human partners:{P20336}
	Pathogen[HTLV2_tax2 P03410] interacts with 1 human partners:{P20336}
	Pathogen[HTLV1_env P14075] interacts with 1 human partners:{P20336}
	Pathogen[HTLV1_rex P0C206] interacts with 1 human partners:{P20336}
	Pathogen[HTLV2_pol P03363] interacts with 1 human partners:{P20336}
[Cluster 133]GO:0019005+C	cellular_component	[name] SCF ubiquitin ligase complex	[def] "A ubiquitin ligase complex in which a cullin from the Cul1 subfamily and a RING domain protein form the catalytic core_ substrate specificity is conferred by a Skp1 adaptor and an F-box protein. SCF complexes are involved in targeting proteins for degradation by the proteasome. The best characterized complexes are those from yeast and mammals (with core subunits named Cdc53/Cul1, Rbx1/Hrt1…
	Pathogen[HTLV1_hbz Q2Q067] interacts with 20 human partners:{Q8NCQ5;Q8N3Y1;Q9H469;Q9UKT5;Q969U6;P63208;Q8TCJ0;Q8NI29;Q96EF6;P41002;Q9Y297;Q9UKA1;Q9UJT9;Q9UKT7;Q13309;Q969H0;Q9UKB1;P19474;P62877;Q13616}
	Pathogen[HTLV2_rex Q85601] interacts with 20 human partners:{Q8NCQ5;Q8N3Y1;Q9H469;Q9UKT5;Q969U6;P63208;Q8TCJ0;Q8NI29;Q96EF6;P41002;Q9Y297;Q9UKA1;Q9UJT9;Q9UKT7;Q13309;Q969H0;Q9UKB1;P19474;P62877;Q13616}
	Pathogen[HTLV1_tax P14079] interacts with 17 human partners:{Q8NCQ5;Q8N3Y1;Q9H469;Q9UKT5;Q969U6;P63208;P41002;Q9Y297;Q9UKA1;Q9UJT9;Q9UKT7;Q13309;Q969H0;Q9UKB1;P19474;P62877;Q13616}
	Pathogen[HTLV2_gag P03346] interacts with 22 human partners:{Q5XUX0;Q8NCQ5;Q8N3Y1;Q9H469;Q9UKT5;Q969U6;P63208;Q9H4M3;Q8TCJ0;Q8NI29;Q96EF6;P41002;Q9Y297;Q9UKA1;Q9UJT9;Q9UKT7;Q13309;Q969H0;Q9UKB1;P19474;P62877;Q13616}
	Pathogen[HTLV2_env P03383] interacts with 17 human partners:{Q8NCQ5;Q8N3Y1;Q9H469;Q9UKT5;Q969U6;P63208;P41002;Q9Y297;Q9UKA1;Q9UJT9;Q9UKT7;Q13309;Q969H0;Q9UKB1;P19474;P62877;Q13616}
	Pathogen[HTLV2_tax2 P03410] interacts with 20 human partners:{Q8NCQ5;Q8N3Y1;Q9H469;Q9UKT5;Q969U6;P63208;Q8TCJ0;Q8NI29;Q96EF6;P41002;Q9Y297;Q9UKA1;Q9UJT9;Q9UKT7;Q13309;Q969H0;Q9UKB1;P19474;P62877;Q13616}
	Pathogen[HTLV1_env P14075] interacts with 15 human partners:{Q8N3Y1;Q9H469;Q9UKT5;Q969U6;P63208;P41002;Q9Y297;Q9UKA1;Q9UJT9;Q13309;Q969H0;Q9UKB1;P19474;P62877;Q13616}
	Pathogen[HTLV1_rex P0C206] interacts with 20 human partners:{Q8NCQ5;Q8N3Y1;Q9H469;Q9UKT5;Q969U6;P63208;Q8TCJ0;Q8NI29;Q96EF6;P41002;Q9Y297;Q9UKA1;Q9UJT9;Q9UKT7;Q13309;Q969H0;Q9UKB1;P19474;P62877;Q13616}
	Pathogen[HTLV2_pol P03363] interacts with 22 human partners:{Q5XUX0;Q8NCQ5;Q8N3Y1;Q9H469;Q9UKT5;Q969U6;P63208;Q9H4M3;Q8TCJ0;Q8NI29;Q96EF6;P41002;Q9Y297;Q9UKA1;Q9UJT9;Q9UKT7;Q13309;Q969H0;Q9UKB1;P19474;P62877;Q13616}
[Cluster 134]GO:0005664+C	cellular_component	[name] nuclear origin of replication recognition complex	[def] "A multisubunit complex that is located at the replication origins of a chromosome in the nucleus." [GOC
	Pathogen[HTLV1_hbz Q2Q067] interacts with 7 human partners:{Q13416;O43929;Q9UBD5;O43913;P49736;Q13415;Q9Y5N6}
	Pathogen[HTLV2_rex Q85601] interacts with 7 human partners:{Q13416;O43929;Q9UBD5;O43913;P49736;Q13415;Q9Y5N6}
	Pathogen[HTLV1_tax P14079] interacts with 7 human partners:{Q13416;O43929;Q9UBD5;O43913;P49736;Q13415;Q9Y5N6}
	Pathogen[HTLV2_gag P03346] interacts with 9 human partners:{Q13416;O43929;Q9UFC0;Q9UBD5;O43913;P49736;Q13415;Q9BWE0;Q9Y5N6}
	Pathogen[HTLV2_env P03383] interacts with 7 human partners:{Q13416;O43929;Q9UBD5;O43913;P49736;Q13415;Q9Y5N6}
	Pathogen[HTLV2_tax2 P03410] interacts with 7 human partners:{Q13416;O43929;Q9UBD5;O43913;P49736;Q13415;Q9Y5N6}
	Pathogen[HTLV1_env P14075] interacts with 7 human partners:{Q13416;O43929;Q9UBD5;O43913;P49736;Q13415;Q9Y5N6}
	Pathogen[HTLV1_rex P0C206] interacts with 7 human partners:{Q13416;O43929;Q9UBD5;O43913;P49736;Q13415;Q9Y5N6}
	Pathogen[HTLV2_pol P03363] interacts with 9 human partners:{Q13416;O43929;Q9UFC0;Q9UBD5;O43913;P49736;Q13415;Q9BWE0;Q9Y5N6}
[Cluster 135]GO:0042587+C	cellular_component	[name] glycogen granule	[def] "Cytoplasmic bead-like structures of animal cells, visible by electron microscope. Each granule is a functional unit with the biosynthesis and catabolism of glycogen being catalyzed by enzymes bound to the granule surface." [GOC
	Pathogen[HTLV1_hbz Q2Q067] interacts with 2 human partners:{P62136;P62140}
	Pathogen[HTLV2_rex Q85601] interacts with 2 human partners:{P62136;P62140}
	Pathogen[HTLV1_tax P14079] interacts with 2 human partners:{P62136;P62140}
	Pathogen[HTLV2_gag P03346] interacts with 2 human partners:{P62136;P62140}
	Pathogen[HTLV2_env P03383] interacts with 2 human partners:{P62136;P62140}
	Pathogen[HTLV2_tax2 P03410] interacts with 2 human partners:{P62136;P62140}
	Pathogen[HTLV1_env P14075] interacts with 2 human partners:{P62136;P62140}
	Pathogen[HTLV1_rex P0C206] interacts with 2 human partners:{P62136;P62140}
	Pathogen[HTLV2_pol P03363] interacts with 3 human partners:{O95685;P62136;P62140}
[Cluster 136]GO:0043231+C	cellular_component	[name] intracellular membrane-bounded organelle	[def] "Organized structure of distinctive morphology and function, bounded by a single or double lipid bilayer membrane and occurring within the cell. Includes the nucleus, mitochondria, plastids, vacuoles, and vesicles. Excludes the plasma membrane." [GOC
	Pathogen[HTLV1_hbz Q2Q067] interacts with 164 human partners:{Q6ULP2;P51149;Q15437;O94979;Q9UPZ9;Q9UHH9;Q13137;P82970;Q6P1M3;P07948;Q9Y2W1;Q92585;P06401;Q13769;Q13813;P49789;P11171;O60506;Q01196;P16435;Q08AM6;O15111;Q9UBP6;Q13887;Q9Y535;Q9Y5L0;Q9NRA8;O14929;Q13895;P42566;Q9NZM5;Q9UPN9;O60664;Q9H9L3;Q15283;Q9UPN4;Q9Y463;Q9BVJ7;Q9ULZ2;Q8TC71;P50750;P09884;Q9H1K0;O75886;Q6Q0C0;P41970;Q8N6T3;Q06413;Q…
	Pathogen[HTLV2_rex Q85601] interacts with 168 human partners:{Q6ULP2;P51149;Q15437;O94979;Q9UPZ9;Q9UHH9;Q13137;P82970;Q6P1M3;P07948;Q9Y2W1;Q92585;P06401;Q13769;Q13813;P49789;P11171;O60506;Q01196;P16435;Q08AM6;O15111;Q9UBP6;Q13887;Q9Y535;Q9Y5L0;Q9NRA8;O14929;Q13895;P42566;Q9NZM5;Q9UPN9;O60664;Q9H9L3;Q15283;Q9UPN4;Q9Y463;Q9BVJ7;Q9ULZ2;Q8TC71;P50750;P09884;Q9H1K0;O75886;Q6Q0C0;P41970;Q8N6T3;Q06413;Q…
	Pathogen[HTLV1_tax P14079] interacts with 151 human partners:{Q6ULP2;O94979;Q9UPZ9;Q13137;P82970;Q6P1M3;P07948;Q9Y2W1;Q92585;P06401;Q13769;Q13813;P49789;P11171;O60506;Q01196;Q5T1C6;P16435;Q13887;Q9Y535;Q9Y5L0;Q9NRA8;O14929;Q13895;P42566;Q9NZM5;Q9UPN9;O60664;Q9P2R3;Q8IYM9;Q9UPN4;Q9Y463;Q9BVJ7;Q9ULZ2;P50750;P09884;Q9H1K0;O75886;Q6Q0C0;P41970;Q8N6T3;Q06413;Q92560;P09601;Q6DN90;Q96E35;Q7Z6M1;P53992;O…
	Pathogen[HTLV2_gag P03346] interacts with 204 human partners:{Q6ULP2;P51149;P11413;Q15437;O94979;Q9UPZ9;Q9UHH9;Q13137;P82970;Q6P1M3;P07948;Q9Y2W1;Q9UDR5;Q92585;P06401;Q13769;Q13813;P49789;P11171;O60506;Q01196;Q5T1C6;P16435;Q08AM6;O15111;Q9UBP6;Q13887;Q9Y535;Q9Y5L0;Q9NRA8;O14929;Q13895;P42566;Q9NZM5;Q9UPN9;O60664;Q9H9L3;Q9P2R3;Q8IYM9;Q15283;Q9UPN4;Q9Y463;Q9BVJ7;Q9ULZ2;Q8TC71;P50750;Q92681;P09884;Q…
	Pathogen[HTLV2_env P03383] interacts with 127 human partners:{Q15437;O94979;Q9UPZ9;Q12981;Q13137;Q6P1M3;P07948;Q9Y2W1;Q92585;P06401;Q13813;P49789;P11171;O60506;Q01196;P16435;Q08AM6;O15111;Q13887;Q9Y535;Q9Y5L0;Q9NRA8;O14929;Q9UPN9;O60664;Q8IYM9;Q9UPN4;Q9Y463;P50750;P09884;O75886;Q6Q0C0;P41970;Q8N6T3;Q06413;Q96E35;Q7Z6M1;P53992;O14662;Q8TF76;Q15363;Q96RE7;Q9Y2H1;Q9UBC3;Q92630;P37198;Q9GZZ9;Q96KC8;Q…
	Pathogen[HTLV2_tax2 P03410] interacts with 178 human partners:{Q6ULP2;P51149;Q15437;O94979;Q9UPZ9;Q9UHH9;Q13137;P82970;Q6P1M3;P07948;Q9Y2W1;Q92585;P06401;Q13769;Q13813;P49789;P11171;O60506;Q01196;Q5T1C6;P16435;Q08AM6;O15111;Q9UBP6;Q13887;Q9Y535;Q9Y5L0;Q9NRA8;O14929;Q13895;P42566;Q9NZM5;Q9UPN9;O60664;Q9H9L3;Q9P2R3;Q8IYM9;Q15283;Q9UPN4;Q9Y463;Q9BVJ7;Q9ULZ2;Q8TC71;P50750;P09884;Q9H1K0;O75886;Q6Q0C0;…
	Pathogen[HTLV1_env P14075] interacts with 118 human partners:{O94979;Q9UPZ9;Q13137;P82970;Q6P1M3;P07948;Q9Y2W1;Q92585;P06401;Q13769;Q13813;P11171;O60506;Q01196;O15111;Q13887;Q9Y535;Q9Y5L0;Q9NRA8;O14929;Q9UPN9;O60664;Q8IYM9;Q9UPN4;Q9Y463;P50750;P09884;O75886;P41970;Q8N6T3;Q06413;Q96E35;Q7Z6M1;P53992;O14662;Q8TF76;Q14449;Q15363;Q96RE7;Q9Y2H1;Q9UBC3;Q92630;P37198;Q9GZZ9;Q96KC8;Q9NZI8;Q15020;P54253;Q…
	Pathogen[HTLV1_rex P0C206] interacts with 167 human partners:{Q6ULP2;P51149;Q15437;O94979;Q9UPZ9;Q9UHH9;Q13137;P82970;Q6P1M3;P07948;Q9Y2W1;Q92585;P06401;Q13769;Q13813;P49789;P11171;O60506;Q01196;P16435;Q08AM6;O15111;Q9UBP6;Q13887;Q9Y535;Q9Y5L0;Q9NRA8;O14929;Q13895;P42566;Q9NZM5;Q9UPN9;O60664;Q9H9L3;Q8IYM9;Q15283;Q9UPN4;Q9Y463;Q9BVJ7;Q9ULZ2;Q8TC71;P50750;P09884;Q9H1K0;O75886;Q6Q0C0;P41970;Q8N6T3;Q…
	Pathogen[HTLV2_pol P03363] interacts with 197 human partners:{Q6ULP2;P51149;P11413;Q15437;O94979;Q9UPZ9;Q9UHH9;Q13137;P82970;Q6P1M3;P07948;Q9Y2W1;Q9UDR5;Q92585;P06401;Q13769;Q13813;P49789;P11171;O60506;Q01196;Q5T1C6;P16435;Q08AM6;O15111;Q9UBP6;Q13887;Q9Y535;Q9Y5L0;Q9NRA8;O14929;Q13895;P42566;Q9NZM5;Q9UPN9;O60664;Q9H9L3;Q9P2R3;Q8IYM9;Q15283;Q9UPN4;Q9Y463;Q9BVJ7;Q9ULZ2;Q8TC71;P50750;Q92681;P09884;Q…
[Cluster 137]GO:0030673+C	cellular_component	[name] axolemma	[def] "The portion of the plasma membrane surrounding an axon_ it is a specialized trilaminar random mosaic of protein molecules floating within a fluid matrix of highly mobile phospholipid molecules, 7-8 nm in thickness." [http
	Pathogen[HTLV1_hbz Q2Q067] interacts with 1 human partners:{O94832}
	Pathogen[HTLV2_rex Q85601] interacts with 1 human partners:{O94832}
	Pathogen[HTLV1_tax P14079] interacts with 1 human partners:{O94832}
	Pathogen[HTLV2_gag P03346] interacts with 2 human partners:{Q9UPT6;O94832}
	Pathogen[HTLV2_env P03383] interacts with 1 human partners:{O94832}
	Pathogen[HTLV2_tax2 P03410] interacts with 1 human partners:{O94832}
	Pathogen[HTLV1_env P14075] interacts with 1 human partners:{O94832}
	Pathogen[HTLV1_rex P0C206] interacts with 1 human partners:{O94832}
	Pathogen[HTLV2_pol P03363] interacts with 2 human partners:{Q9UPT6;O94832}
[Cluster 138]GO:0031588+C	cellular_component	[name] AMP-activated protein kinase complex	[def] "A protein complex that possesses AMP-dependent protein kinase activity." [GOC
	Pathogen[HTLV1_hbz Q2Q067] interacts with 4 human partners:{P54646;O43741;Q9UGJ0;P54619}
	Pathogen[HTLV2_rex Q85601] interacts with 3 human partners:{P54646;O43741;P54619}
	Pathogen[HTLV1_tax P14079] interacts with 3 human partners:{P54646;O43741;P54619}
	Pathogen[HTLV2_gag P03346] interacts with 5 human partners:{Q9Y478;P54646;O43741;Q9UGJ0;P54619}
	Pathogen[HTLV2_env P03383] interacts with 3 human partners:{P54646;O43741;P54619}
	Pathogen[HTLV2_tax2 P03410] interacts with 5 human partners:{Q9Y478;P54646;O43741;Q9UGJ0;P54619}
	Pathogen[HTLV1_env P14075] interacts with 3 human partners:{P54646;O43741;P54619}
	Pathogen[HTLV1_rex P0C206] interacts with 3 human partners:{P54646;O43741;P54619}
	Pathogen[HTLV2_pol P03363] interacts with 3 human partners:{Q9Y478;P54646;O43741}
[Cluster 139]GO:0005770+C	cellular_component	[name] late endosome	[def] "A prelysosomal endocytic organelle differentiated from early endosomes by lower lumenal pH and different protein composition. Late endosomes are more spherical than early endosomes and are mostly juxtanuclear, being concentrated near the microtubule organizing center." [PMID
	Pathogen[HTLV1_hbz Q2Q067] interacts with 26 human partners:{P51149;P28482;Q9H6Q3;P49754;Q9Y2Q5;Q5VYK3;Q13496;Q9H0R1;Q99816;P51159;P36507;P42858;Q13636;Q13501;P27361;Q9Y3E7;O75351;Q96NA2;Q9BXW6;Q02750;P12931;P51151;Q9H492;P61106;Q14596;Q9H9C1}
	Pathogen[HTLV2_rex Q85601] interacts with 28 human partners:{P51149;P28482;Q9H267;Q9H6Q3;P49754;Q9Y2Q5;Q5VYK3;Q13496;Q9H0R1;Q99816;P51159;P36507;P42858;Q13636;Q13501;P27361;Q9Y3E7;O75351;Q9P2Y5;Q96NA2;Q9BXW6;Q02750;P12931;P51151;Q9H492;P61106;Q14596;Q9H9C1}
	Pathogen[HTLV1_tax P14079] interacts with 26 human partners:{P28482;Q9H6Q3;P49754;Q5VYK3;Q13496;Q9H0R1;Q99816;Q7Z3C6;Q8NEB9;P51159;P36507;P42858;Q13636;Q13501;P27361;Q9Y3E7;O75351;Q9BXW6;Q02750;P12931;P51151;Q9H492;P61106;Q14596;Q9BUN8;Q9H9C1}
	Pathogen[HTLV2_gag P03346] interacts with 41 human partners:{P51149;P28482;Q9H267;Q9H6Q3;P49754;Q9BRK5;Q9Y2Q5;Q5VYK3;Q13496;Q9H0R1;Q9GZP9;Q99816;Q7Z3C6;Q8NEB9;P51159;P36507;P42858;Q13636;Q13501;P27361;Q9H269;Q9Y3E7;O75351;Q96AH8;Q9P2Y5;Q9BQS8;P04628;Q96NA2;Q9BXW6;Q02750;P12931;P51151;Q9H492;P61106;Q63HQ0;Q14596;Q9BUN8;Q96EK6;Q9NUS5;P49638;Q9H9C1}
	Pathogen[HTLV2_env P03383] interacts with 23 human partners:{P28482;Q9H6Q3;P49754;Q5VYK3;Q13496;Q9GZP9;Q99816;Q7Z3C6;P51159;P36507;P42858;Q13501;P27361;Q9Y3E7;O75351;Q9BQS8;P56704;Q9BXW6;Q02750;P12931;Q9H492;Q14596;Q9BUN8}
	Pathogen[HTLV2_tax2 P03410] interacts with 34 human partners:{P51149;P28482;Q9H267;Q9H6Q3;P49754;Q9Y2Q5;Q5VYK3;Q13496;Q9H0R1;Q99816;Q7Z3C6;Q8NEB9;P51159;P36507;P42858;Q13636;Q13501;P27361;Q9Y3E7;O75351;Q9P2Y5;Q96NA2;Q9BXW6;Q02750;P12931;P51151;Q9H492;P61106;Q63HQ0;Q14596;Q9BUN8;Q96EK6;Q9NUS5;Q9H9C1}
	Pathogen[HTLV1_env P14075] interacts with 21 human partners:{P28482;Q9H6Q3;P49754;Q5VYK3;Q13496;Q99816;P51159;P36507;Q13501;P27361;Q9Y3E7;O75351;Q9BQS8;P04628;P56704;Q9BXW6;Q02750;P12931;Q9H492;P61106;Q9BUN8}
	Pathogen[HTLV1_rex P0C206] interacts with 30 human partners:{P51149;P28482;Q9H267;Q9H6Q3;P49754;Q9Y2Q5;Q5VYK3;Q13496;Q9H0R1;Q99816;P51159;P36507;P42858;Q13636;Q13501;P27361;Q9Y3E7;O75351;Q9P2Y5;Q96NA2;Q9BXW6;Q02750;P12931;P51151;Q9H492;P61106;Q63HQ0;Q14596;Q9BUN8;Q9H9C1}
	Pathogen[HTLV2_pol P03363] interacts with 38 human partners:{P51149;P28482;Q9H267;Q9H6Q3;P49754;Q9Y2Q5;Q5VYK3;Q13496;Q9H0R1;Q9GZP9;Q99816;Q8NEB9;P51159;P36507;P42858;Q13636;Q13501;P27361;Q9H269;Q9Y3E7;O75351;Q96AH8;Q9P2Y5;P04628;Q96NA2;Q9BXW6;Q02750;P12931;P51151;Q9H492;P61106;Q63HQ0;Q14596;Q9BUN8;Q96EK6;Q9NUS5;P49638;Q9H9C1}
[Cluster 140]GO:0016461+C	cellular_component	[name] unconventional myosin complex	[def] "A portmanteau term for myosins other than myosin II." [GOC
	Pathogen[HTLV1_hbz Q2Q067] interacts with 5 human partners:{Q8IUG5;O00160;Q9UM54;O00159;B2RTY4}
	Pathogen[HTLV2_rex Q85601] interacts with 5 human partners:{Q8IUG5;O00160;Q9UM54;O00159;B2RTY4}
	Pathogen[HTLV1_tax P14079] interacts with 5 human partners:{Q8IUG5;O00160;Q9UM54;O00159;B2RTY4}
	Pathogen[HTLV2_gag P03346] interacts with 6 human partners:{Q8IUG5;O00160;Q9UM54;P60660;O00159;B2RTY4}
	Pathogen[HTLV2_env P03383] interacts with 5 human partners:{Q8IUG5;O00160;Q9UM54;O00159;B2RTY4}
	Pathogen[HTLV2_tax2 P03410] interacts with 5 human partners:{Q8IUG5;O00160;Q9UM54;O00159;B2RTY4}
	Pathogen[HTLV1_env P14075] interacts with 5 human partners:{Q8IUG5;O00160;Q9UM54;O00159;B2RTY4}
	Pathogen[HTLV1_rex P0C206] interacts with 5 human partners:{Q8IUG5;O00160;Q9UM54;O00159;B2RTY4}
	Pathogen[HTLV2_pol P03363] interacts with 6 human partners:{Q8IUG5;O00160;Q9UM54;P60660;O00159;B2RTY4}
[Cluster 141]GO:0042788+C	cellular_component	[name] polysomal ribosome	[def] "A ribosome bound to mRNA that forms part of a polysome." [GOC
	Pathogen[HTLV1_hbz Q2Q067] interacts with 4 human partners:{P51843;Q06787;Q8NE71;P62424}
	Pathogen[HTLV2_rex Q85601] interacts with 4 human partners:{P51843;Q06787;Q8NE71;P62424}
	Pathogen[HTLV1_tax P14079] interacts with 3 human partners:{P51843;Q06787;Q8NE71}
	Pathogen[HTLV2_gag P03346] interacts with 5 human partners:{P51843;Q06787;Q8NE71;Q7Z417;P62424}
	Pathogen[HTLV2_env P03383] interacts with 4 human partners:{P51843;Q06787;Q8NE71;P62424}
	Pathogen[HTLV2_tax2 P03410] interacts with 4 human partners:{P51843;Q06787;Q8NE71;P62424}
	Pathogen[HTLV1_env P14075] interacts with 4 human partners:{P51843;Q06787;Q8NE71;P62424}
	Pathogen[HTLV1_rex P0C206] interacts with 4 human partners:{P51843;Q06787;Q8NE71;P62424}
	Pathogen[HTLV2_pol P03363] interacts with 4 human partners:{P51843;Q06787;Q8NE71;P62424}
[Cluster 142]GO:0070938+C	cellular_component	[name] contractile ring	[def] "A cytoskeletal structure composed of filamentous protein that forms beneath the membrane of many cells or organelles, in the plane of cell or organelle division. Ring contraction is associated with centripetal growth of the membrane that divides the cytoplasm of the two daughter cells or organelles." [GOC
	Pathogen[HTLV1_hbz Q2Q067] interacts with 1 human partners:{Q96GD0}
	Pathogen[HTLV2_rex Q85601] interacts with 1 human partners:{Q96GD0}
	Pathogen[HTLV1_tax P14079] interacts with 2 human partners:{Q96GD0;Q14118}
	Pathogen[HTLV2_gag P03346] interacts with 1 human partners:{Q96GD0}
	Pathogen[HTLV2_env P03383] interacts with 2 human partners:{Q96GD0;Q14118}
	Pathogen[HTLV2_tax2 P03410] interacts with 2 human partners:{Q96GD0;Q14118}
	Pathogen[HTLV1_env P14075] interacts with 2 human partners:{Q96GD0;Q14118}
	Pathogen[HTLV1_rex P0C206] interacts with 2 human partners:{Q96GD0;Q14118}
	Pathogen[HTLV2_pol P03363] interacts with 1 human partners:{Q96GD0}
[Cluster 143]GO:0005795+C	cellular_component	[name] Golgi stack	[def] "The set of thin, flattened membrane-bounded compartments, called cisternae, that form the central portion of the Golgi complex. The stack usually comprises cis, medial, and trans cisternae_ the cis- and trans-Golgi networks are not considered part of the stack." [GOC
	Pathogen[HTLV1_hbz Q2Q067] interacts with 10 human partners:{Q9Y296;O75674;Q9H4B4;Q99986;O00194;P46459;P61106;Q15771;Q9HBF4;Q6XZF7}
	Pathogen[HTLV2_rex Q85601] interacts with 10 human partners:{Q9Y296;O75674;Q9H4B4;Q99986;O00194;P46459;P61106;Q15771;Q9HBF4;Q6XZF7}
	Pathogen[HTLV1_tax P14079] interacts with 10 human partners:{Q14746;Q9Y296;O75674;Q9H4B4;Q99986;O00194;P46459;P61106;Q9HBF4;Q6XZF7}
	Pathogen[HTLV2_gag P03346] interacts with 14 human partners:{Q14746;Q9Y296;O75674;Q05084;Q96JH7;Q9H4B4;Q99986;O00194;P46459;P61106;Q5U651;Q15771;Q9HBF4;Q6XZF7}
	Pathogen[HTLV2_env P03383] interacts with 7 human partners:{Q9Y296;Q9H4B4;Q99986;O00194;P46459;Q9HBF4;Q6XZF7}
	Pathogen[HTLV2_tax2 P03410] interacts with 11 human partners:{Q14746;Q9Y296;O75674;Q9H4B4;Q99986;O00194;P46459;P61106;Q15771;Q9HBF4;Q6XZF7}
	Pathogen[HTLV1_env P14075] interacts with 8 human partners:{Q9Y296;Q9H4B4;Q99986;O00194;P46459;P61106;Q9HBF4;Q6XZF7}
	Pathogen[HTLV1_rex P0C206] interacts with 11 human partners:{Q14746;Q9Y296;O75674;Q9H4B4;Q99986;O00194;P46459;P61106;Q15771;Q9HBF4;Q6XZF7}
	Pathogen[HTLV2_pol P03363] interacts with 14 human partners:{Q14746;Q9Y296;O75674;Q05084;Q96JH7;Q9H4B4;Q99986;O00194;P46459;P61106;Q5U651;Q15771;Q9HBF4;Q6XZF7}
[Cluster 144]GO:0000800+C	cellular_component	[name] lateral element	[def] "A proteinaceous core found between sister chromatids during meiotic prophase." [GOC
	Pathogen[HTLV1_hbz Q2Q067] interacts with 6 human partners:{Q9UQE7;A8MW99;O95072;Q9BX26;P54132;Q06609}
	Pathogen[HTLV2_rex Q85601] interacts with 6 human partners:{Q9UQE7;A8MW99;O95072;Q9BX26;P54132;Q06609}
	Pathogen[HTLV1_tax P14079] interacts with 5 human partners:{Q9UQE7;O95072;Q9BX26;P54132;Q06609}
	Pathogen[HTLV2_gag P03346] interacts with 6 human partners:{Q9UQE7;A8MW99;O95072;Q9BX26;P54132;Q06609}
	Pathogen[HTLV2_env P03383] interacts with 3 human partners:{Q9UQE7;P54132;Q06609}
	Pathogen[HTLV2_tax2 P03410] interacts with 6 human partners:{Q9UQE7;A8MW99;O95072;Q9BX26;P54132;Q06609}
	Pathogen[HTLV1_env P14075] interacts with 3 human partners:{Q9UQE7;P54132;Q06609}
	Pathogen[HTLV1_rex P0C206] interacts with 6 human partners:{Q9UQE7;A8MW99;O95072;Q9BX26;P54132;Q06609}
	Pathogen[HTLV2_pol P03363] interacts with 6 human partners:{Q9UQE7;A8MW99;O95072;Q9BX26;P54132;Q06609}
[Cluster 145]GO:0016533+C	cellular_component	[name] cyclin-dependent protein kinase 5 holoenzyme complex	[def] "A protein complex that activates cyclin-dependent kinase 5_ composed of regulatory and catalytic subunits." [PMID
	Pathogen[HTLV1_hbz Q2Q067] interacts with 1 human partners:{Q00535}
	Pathogen[HTLV2_rex Q85601] interacts with 1 human partners:{Q00535}
	Pathogen[HTLV1_tax P14079] interacts with 1 human partners:{Q00535}
	Pathogen[HTLV2_gag P03346] interacts with 1 human partners:{Q00535}
	Pathogen[HTLV2_env P03383] interacts with 1 human partners:{Q00535}
	Pathogen[HTLV2_tax2 P03410] interacts with 1 human partners:{Q00535}
	Pathogen[HTLV1_env P14075] interacts with 1 human partners:{Q00535}
	Pathogen[HTLV1_rex P0C206] interacts with 1 human partners:{Q00535}
	Pathogen[HTLV2_pol P03363] interacts with 1 human partners:{Q00535}
[Cluster 146]GO:0045120+C	cellular_component	[name] pronucleus	[def] "The nucleus of either the ovum or the spermatozoon following fertilization. Thus, in the fertilized ovum, there are two pronuclei, one originating from the ovum, the other from the spermatozoon that brought about fertilization_ they approach each other, but do not fuse until just before the first cleavage, when each pronucleus loses its membrane to release its contents." [ISBN
	Pathogen[HTLV1_hbz Q2Q067] interacts with 10 human partners:{Q15021;Q15910;Q92878;P20226;P14866;P49454;O75530;P54132;P20823;Q00613}
	Pathogen[HTLV2_rex Q85601] interacts with 11 human partners:{Q15021;Q15910;Q92878;P20226;P14866;P49454;O75530;P54132;P20823;Q00613;P56279}
	Pathogen[HTLV1_tax P14079] interacts with 9 human partners:{Q15021;Q15910;Q92878;P14866;P49454;O75530;P54132;P20823;Q00613}
	Pathogen[HTLV2_gag P03346] interacts with 11 human partners:{Q15021;Q15910;Q92878;P20226;P14866;P49454;O75530;P54132;P20823;Q00613;P56279}
	Pathogen[HTLV2_env P03383] interacts with 10 human partners:{Q15021;Q15910;Q92878;P20226;P14866;P49454;O75530;P54132;P20823;Q00613}
	Pathogen[HTLV2_tax2 P03410] interacts with 11 human partners:{Q15021;Q15910;Q92878;P20226;P14866;P49454;O75530;P54132;P20823;Q00613;P56279}
	Pathogen[HTLV1_env P14075] interacts with 9 human partners:{Q15021;Q15910;P20226;P14866;P49454;O75530;P54132;P20823;Q00613}
	Pathogen[HTLV1_rex P0C206] interacts with 10 human partners:{Q15021;Q15910;Q92878;P20226;P14866;P49454;O75530;P54132;P20823;Q00613}
	Pathogen[HTLV2_pol P03363] interacts with 11 human partners:{Q15021;Q15910;Q92878;P20226;P14866;P49454;O75530;P54132;P20823;Q00613;P56279}
[Cluster 147]GO:0043020+C	cellular_component	[name] NADPH oxidase complex	[def] "A enzyme complex of which the core is a heterodimer composed of a light (alpha) and heavy (beta) chain, and requires several other water-soluble proteins of cytosolic origin for activity. Functions in superoxide generation by the NADPH-dependent reduction of O2." [GOC
	Pathogen[HTLV1_hbz Q2Q067] interacts with 5 human partners:{Q15080;Q86UR1;P14598;Q8NFA2;P19878}
	Pathogen[HTLV2_rex Q85601] interacts with 5 human partners:{Q15080;Q86UR1;P14598;Q8NFA2;P19878}
	Pathogen[HTLV1_tax P14079] interacts with 4 human partners:{Q15080;Q86UR1;P14598;P19878}
	Pathogen[HTLV2_gag P03346] interacts with 6 human partners:{Q15080;P13498;Q86UR1;P14598;Q8NFA2;P19878}
	Pathogen[HTLV2_env P03383] interacts with 4 human partners:{Q15080;Q86UR1;P14598;P19878}
	Pathogen[HTLV2_tax2 P03410] interacts with 5 human partners:{Q15080;Q86UR1;P14598;Q8NFA2;P19878}
	Pathogen[HTLV1_env P14075] interacts with 4 human partners:{Q15080;Q86UR1;P14598;P19878}
	Pathogen[HTLV1_rex P0C206] interacts with 5 human partners:{Q15080;Q86UR1;P14598;Q8NFA2;P19878}
	Pathogen[HTLV2_pol P03363] interacts with 6 human partners:{Q15080;P13498;Q86UR1;P14598;Q8NFA2;P19878}
[Cluster 148]GO:0030665+C	cellular_component	[name] clathrin coated vesicle membrane	[def] "The lipid bilayer surrounding a clathrin-coated vesicle." [GOC
	Pathogen[HTLV1_hbz Q2Q067] interacts with 10 human partners:{Q9Y6Q5;Q9BXS5;Q13367;O75146;P98082;Q9UM54;O00291;Q10567;O00203;O43747}
	Pathogen[HTLV2_rex Q85601] interacts with 10 human partners:{Q9Y6Q5;Q9BXS5;Q13367;O75146;P98082;Q9UM54;O00291;Q10567;O00203;O43747}
	Pathogen[HTLV1_tax P14079] interacts with 9 human partners:{Q9Y6Q5;Q9BXS5;Q13367;O75146;Q9UM54;O00291;Q10567;O00203;O43747}
	Pathogen[HTLV2_gag P03346] interacts with 12 human partners:{Q8NC96;Q9Y6Q5;Q9BXS5;Q9NVZ3;Q13367;O75146;P98082;Q9UM54;O00291;Q10567;O00203;O43747}
	Pathogen[HTLV2_env P03383] interacts with 9 human partners:{Q9Y6Q5;Q9BXS5;Q13367;O75146;Q9UM54;O00291;Q10567;O00203;O43747}
	Pathogen[HTLV2_tax2 P03410] interacts with 10 human partners:{Q9Y6Q5;Q9BXS5;Q13367;O75146;P98082;Q9UM54;O00291;Q10567;O00203;O43747}
	Pathogen[HTLV1_env P14075] interacts with 9 human partners:{Q9Y6Q5;Q9BXS5;Q13367;O75146;Q9UM54;O00291;Q10567;O00203;O43747}
	Pathogen[HTLV1_rex P0C206] interacts with 10 human partners:{Q9Y6Q5;Q9BXS5;Q13367;O75146;P98082;Q9UM54;O00291;Q10567;O00203;O43747}
	Pathogen[HTLV2_pol P03363] interacts with 10 human partners:{Q9Y6Q5;Q9BXS5;Q9NVZ3;Q13367;O75146;Q9UM54;O00291;Q10567;O00203;O43747}
[Cluster 149]GO:0000791+C	cellular_component	[name] euchromatin	[def] "A dispersed and relatively uncompacted form of chromatin." [GOC
	Pathogen[HTLV1_hbz Q2Q067] interacts with 2 human partners:{Q96T88;Q9Y6K1}
	Pathogen[HTLV2_rex Q85601] interacts with 2 human partners:{Q96T88;Q9Y6K1}
	Pathogen[HTLV1_tax P14079] interacts with 2 human partners:{Q96T88;Q9Y6K1}
	Pathogen[HTLV2_gag P03346] interacts with 2 human partners:{Q96T88;Q9Y6K1}
	Pathogen[HTLV2_env P03383] interacts with 2 human partners:{Q96T88;Q9Y6K1}
	Pathogen[HTLV2_tax2 P03410] interacts with 2 human partners:{Q96T88;Q9Y6K1}
	Pathogen[HTLV1_env P14075] interacts with 2 human partners:{Q96T88;Q9Y6K1}
	Pathogen[HTLV1_rex P0C206] interacts with 2 human partners:{Q96T88;Q9Y6K1}
	Pathogen[HTLV2_pol P03363] interacts with 2 human partners:{Q96T88;Q9Y6K1}
[Cluster 150]GO:0071818+C	cellular_component	[name] BAT3 complex	[def] "An ER membrane insertion complex that acts by facilitating tail-anchored protein capture by ASNA1/TRC40. In mammals the complex contains Bat3, TRC35 and Ubl4A." [GOC
	Pathogen[HTLV1_hbz Q2Q067] interacts with 2 human partners:{P11441;P46379}
	Pathogen[HTLV2_rex Q85601] interacts with 2 human partners:{P11441;P46379}
	Pathogen[HTLV1_tax P14079] interacts with 2 human partners:{P11441;P46379}
	Pathogen[HTLV2_gag P03346] interacts with 3 human partners:{P11441;Q7L5D6;P46379}
	Pathogen[HTLV2_env P03383] interacts with 2 human partners:{P11441;P46379}
	Pathogen[HTLV2_tax2 P03410] interacts with 2 human partners:{P11441;P46379}
	Pathogen[HTLV1_env P14075] interacts with 2 human partners:{P11441;P46379}
	Pathogen[HTLV1_rex P0C206] interacts with 2 human partners:{P11441;P46379}
	Pathogen[HTLV2_pol P03363] interacts with 3 human partners:{P11441;Q7L5D6;P46379}
[Cluster 151]GO:0043293+C	cellular_component	[name] apoptosome	[def] "A multisubunit protein complex involved in the activation of apoptosis. In mammals it is typically composed of seven Apaf-1 subunits bound to cytochrome c and caspase-9. A similar complex to promote apoptosis is formed from homologous gene products in other eukaryotic organisms." [PMID
	Pathogen[HTLV1_hbz Q2Q067] interacts with 3 human partners:{Q9BZF9;P55211;O14727}
	Pathogen[HTLV2_rex Q85601] interacts with 3 human partners:{Q9BZF9;P55211;O14727}
	Pathogen[HTLV1_tax P14079] interacts with 3 human partners:{Q9BZF9;P55211;O14727}
	Pathogen[HTLV2_gag P03346] interacts with 3 human partners:{Q9BZF9;P55211;O14727}
	Pathogen[HTLV2_env P03383] interacts with 3 human partners:{Q9BZF9;P55211;O14727}
	Pathogen[HTLV2_tax2 P03410] interacts with 3 human partners:{Q9BZF9;P55211;O14727}
	Pathogen[HTLV1_env P14075] interacts with 3 human partners:{Q9BZF9;P55211;O14727}
	Pathogen[HTLV1_rex P0C206] interacts with 3 human partners:{Q9BZF9;P55211;O14727}
	Pathogen[HTLV2_pol P03363] interacts with 3 human partners:{Q9BZF9;P55211;O14727}
[Cluster 152]GO:0031466+C	cellular_component	[name] Cul5-RING ubiquitin ligase complex	[def] "A ubiquitin ligase complex in which a cullin from the Cul5 subfamily and a RING domain protein form the catalytic core_ substrate specificity is conferred by an elongin-BC adaptor and a SOCS/BC box protein." [PMID
	Pathogen[HTLV1_hbz Q2Q067] interacts with 3 human partners:{Q15370;Q93034;P62877}
	Pathogen[HTLV2_rex Q85601] interacts with 3 human partners:{Q15370;Q93034;P62877}
	Pathogen[HTLV1_tax P14079] interacts with 3 human partners:{Q15370;Q93034;P62877}
	Pathogen[HTLV2_gag P03346] interacts with 3 human partners:{Q15370;Q93034;P62877}
	Pathogen[HTLV2_env P03383] interacts with 3 human partners:{Q15370;Q93034;P62877}
	Pathogen[HTLV2_tax2 P03410] interacts with 3 human partners:{Q15370;Q93034;P62877}
	Pathogen[HTLV1_env P14075] interacts with 3 human partners:{Q15370;Q93034;P62877}
	Pathogen[HTLV1_rex P0C206] interacts with 3 human partners:{Q15370;Q93034;P62877}
	Pathogen[HTLV2_pol P03363] interacts with 3 human partners:{Q15370;Q93034;P62877}
[Cluster 153]GO:0009330+C	cellular_component	[name] DNA topoisomerase complex (ATP-hydrolyzing)	[def] "Complex that possesses DNA topoisomerase (ATP-hydrolyzing) activity." [GOC
	Pathogen[HTLV1_hbz Q2Q067] interacts with 1 human partners:{P11388}
	Pathogen[HTLV2_rex Q85601] interacts with 1 human partners:{P11388}
	Pathogen[HTLV1_tax P14079] interacts with 1 human partners:{P11388}
	Pathogen[HTLV2_gag P03346] interacts with 1 human partners:{P11388}
	Pathogen[HTLV2_env P03383] interacts with 1 human partners:{P11388}
	Pathogen[HTLV2_tax2 P03410] interacts with 1 human partners:{P11388}
	Pathogen[HTLV1_env P14075] interacts with 1 human partners:{P11388}
	Pathogen[HTLV1_rex P0C206] interacts with 1 human partners:{P11388}
	Pathogen[HTLV2_pol P03363] interacts with 1 human partners:{P11388}
[Cluster 154]GO:0070852+C	cellular_component	[name] cell body fiber	[def] "A neuron projection that is found in unipolar neurons and corresponds to the region between the cell body and the point at which the single projection branches." [GOC
	Pathogen[HTLV1_hbz Q2Q067] interacts with 2 human partners:{Q9H254;Q9NZJ4}
	Pathogen[HTLV2_rex Q85601] interacts with 2 human partners:{Q9H254;Q9NZJ4}
	Pathogen[HTLV1_tax P14079] interacts with 2 human partners:{Q9H254;Q9NZJ4}
	Pathogen[HTLV2_gag P03346] interacts with 3 human partners:{P00966;Q9H254;Q9NZJ4}
	Pathogen[HTLV2_env P03383] interacts with 1 human partners:{Q9H254}
	Pathogen[HTLV2_tax2 P03410] interacts with 2 human partners:{Q9H254;Q9NZJ4}
	Pathogen[HTLV1_env P14075] interacts with 1 human partners:{Q9H254}
	Pathogen[HTLV1_rex P0C206] interacts with 2 human partners:{Q9H254;Q9NZJ4}
	Pathogen[HTLV2_pol P03363] interacts with 2 human partners:{Q9H254;Q9NZJ4}
[Cluster 155]GO:0051233+C	cellular_component	[name] spindle midzone	[def] "The area in the center of the spindle where the spindle microtubules from opposite poles overlap." [GOC
	Pathogen[HTLV1_hbz Q2Q067] interacts with 11 human partners:{Q9UQB9;Q9H0H5;O60566;P60953;P53350;Q13554;Q9Y5B0;Q96BM9;Q99741;Q99569;Q9NVJ2}
	Pathogen[HTLV2_rex Q85601] interacts with 11 human partners:{Q9UQB9;Q9H0H5;O60566;P60953;P53350;Q13554;Q9Y5B0;Q96BM9;Q99741;Q99569;Q9NVJ2}
	Pathogen[HTLV1_tax P14079] interacts with 10 human partners:{Q9UQB9;Q9H0H5;O60566;P53350;Q13554;Q9Y5B0;Q96BM9;Q99741;Q99569;Q9NVJ2}
	Pathogen[HTLV2_gag P03346] interacts with 12 human partners:{Q9UQB9;Q9H0H5;O60566;P60953;P53350;Q13554;Q9Y5B0;Q96BM9;Q7Z7K6;Q99741;Q99569;Q9NVJ2}
	Pathogen[HTLV2_env P03383] interacts with 10 human partners:{Q9UQB9;O60566;P60953;P53350;Q13554;Q9Y5B0;Q96BM9;Q99741;Q99569;Q9NVJ2}
	Pathogen[HTLV2_tax2 P03410] interacts with 12 human partners:{Q9UQB9;Q9H0H5;O60566;P60953;P53350;Q13554;Q9Y5B0;Q96BM9;Q7Z7K6;Q99741;Q99569;Q9NVJ2}
	Pathogen[HTLV1_env P14075] interacts with 9 human partners:{O60566;P60953;P53350;Q13554;Q9Y5B0;Q96BM9;Q99741;Q99569;Q9NVJ2}
	Pathogen[HTLV1_rex P0C206] interacts with 11 human partners:{Q9UQB9;Q9H0H5;O60566;P60953;P53350;Q13554;Q9Y5B0;Q96BM9;Q99741;Q99569;Q9NVJ2}
	Pathogen[HTLV2_pol P03363] interacts with 12 human partners:{Q9UQB9;Q9H0H5;O60566;P60953;P53350;Q13554;Q9Y5B0;Q96BM9;Q7Z7K6;Q99741;Q99569;Q9NVJ2}
[Cluster 156]GO:0000808+C	cellular_component	[name] origin recognition complex	[def] "A multisubunit complex that is located at the replication origins of a chromosome." [GOC
	Pathogen[HTLV1_hbz Q2Q067] interacts with 6 human partners:{Q13416;O43929;Q9UBD5;O43913;Q13415;Q9Y5N6}
	Pathogen[HTLV2_rex Q85601] interacts with 6 human partners:{Q13416;O43929;Q9UBD5;O43913;Q13415;Q9Y5N6}
	Pathogen[HTLV1_tax P14079] interacts with 6 human partners:{Q13416;O43929;Q9UBD5;O43913;Q13415;Q9Y5N6}
	Pathogen[HTLV2_gag P03346] interacts with 6 human partners:{Q13416;O43929;Q9UBD5;O43913;Q13415;Q9Y5N6}
	Pathogen[HTLV2_env P03383] interacts with 6 human partners:{Q13416;O43929;Q9UBD5;O43913;Q13415;Q9Y5N6}
	Pathogen[HTLV2_tax2 P03410] interacts with 6 human partners:{Q13416;O43929;Q9UBD5;O43913;Q13415;Q9Y5N6}
	Pathogen[HTLV1_env P14075] interacts with 6 human partners:{Q13416;O43929;Q9UBD5;O43913;Q13415;Q9Y5N6}
	Pathogen[HTLV1_rex P0C206] interacts with 6 human partners:{Q13416;O43929;Q9UBD5;O43913;Q13415;Q9Y5N6}
	Pathogen[HTLV2_pol P03363] interacts with 6 human partners:{Q13416;O43929;Q9UBD5;O43913;Q13415;Q9Y5N6}
[Cluster 157]GO:0080008+C	cellular_component	[name] CUL4 RING ubiquitin ligase complex	[def] "A ubiquitin ligase complex in which a cullin from the Cul4 family and a RING domain protein form the catalytic core_ substrate specificity is conferred by an adaptor protein." [PMID
	Pathogen[HTLV1_hbz Q2Q067] interacts with 12 human partners:{Q13619;Q8TEB1;Q5T6F0;Q5QP82;Q969U6;Q16531;Q9NV06;Q8WV16;P61962;Q96JK2;Q58WW2;Q5TAQ9}
	Pathogen[HTLV2_rex Q85601] interacts with 11 human partners:{Q13619;Q8TEB1;Q5T6F0;Q5QP82;Q969U6;Q16531;Q9NV06;Q8WV16;P61962;Q58WW2;Q5TAQ9}
	Pathogen[HTLV1_tax P14079] interacts with 12 human partners:{Q13619;Q8TEB1;Q5T6F0;Q5QP82;Q969U6;Q16531;Q9NV06;Q8WV16;P61962;Q96JK2;Q58WW2;Q5TAQ9}
	Pathogen[HTLV2_gag P03346] interacts with 13 human partners:{Q13619;Q8TEB1;Q5T6F0;Q5QP82;Q969U6;Q16531;Q9NXF7;Q9NV06;Q8WV16;P61962;Q96JK2;Q58WW2;Q5TAQ9}
	Pathogen[HTLV2_env P03383] interacts with 7 human partners:{Q13619;Q5T6F0;Q969U6;Q16531;Q9NV06;P61962;Q5TAQ9}
	Pathogen[HTLV2_tax2 P03410] interacts with 13 human partners:{Q13619;Q8TEB1;Q5T6F0;Q5QP82;Q969U6;Q16531;Q9NXF7;Q9NV06;Q8WV16;P61962;Q96JK2;Q58WW2;Q5TAQ9}
	Pathogen[HTLV1_env P14075] interacts with 7 human partners:{Q13619;Q5T6F0;Q969U6;Q16531;Q9NV06;P61962;Q5TAQ9}
	Pathogen[HTLV1_rex P0C206] interacts with 11 human partners:{Q13619;Q8TEB1;Q5T6F0;Q5QP82;Q969U6;Q16531;Q9NV06;Q8WV16;P61962;Q58WW2;Q5TAQ9}
	Pathogen[HTLV2_pol P03363] interacts with 13 human partners:{Q13619;Q8TEB1;Q5T6F0;Q5QP82;Q969U6;Q16531;Q9NXF7;Q9NV06;Q8WV16;P61962;Q96JK2;Q58WW2;Q5TAQ9}
[Cluster 158]GO:0016010+C	cellular_component	[name] dystrophin-associated glycoprotein complex	[def] "A multiprotein complex that forms a strong mechanical link between the cytoskeleton and extracellular matrix_ typical of, but not confined to, muscle cells. The complex is composed of transmembrane, cytoplasmic, and extracellular proteins, including dystrophin, sarcoglycans, dystroglycan, dystrobrevins, syntrophins, sarcospan, caveolin-3, and NO synthase." [PMID
	Pathogen[HTLV1_hbz Q2Q067] interacts with 6 human partners:{Q13425;Q15124;P46939;P11532;P08727;Q13884}
	Pathogen[HTLV2_rex Q85601] interacts with 6 human partners:{Q13425;Q15124;P46939;P11532;P08727;Q13884}
	Pathogen[HTLV1_tax P14079] interacts with 4 human partners:{Q15124;P46939;P11532;Q14118}
	Pathogen[HTLV2_gag P03346] interacts with 7 human partners:{Q13425;Q15124;P46939;P11532;P56539;P08727;Q13884}
	Pathogen[HTLV2_env P03383] interacts with 5 human partners:{Q13425;P11532;P08727;Q13884;Q14118}
	Pathogen[HTLV2_tax2 P03410] interacts with 7 human partners:{Q13425;Q15124;P46939;P11532;P08727;Q13884;Q14118}
	Pathogen[HTLV1_env P14075] interacts with 5 human partners:{Q13425;P11532;P08727;Q13884;Q14118}
	Pathogen[HTLV1_rex P0C206] interacts with 7 human partners:{Q13425;Q15124;P46939;P11532;P08727;Q13884;Q14118}
	Pathogen[HTLV2_pol P03363] interacts with 7 human partners:{Q13425;Q15124;P46939;P11532;P56539;P08727;Q13884}
[Cluster 159]GO:0035869+C	cellular_component	[name] ciliary transition zone	[def] "A region of the cilium between the basal body and proximal segment that is characterized by Y-shaped assemblages that connect axonemal microtubules to the ciliary membrane. The ciliary transition zone appears to function as a gate that controls ciliary membrane composition." [GOC
	Pathogen[HTLV1_hbz Q2Q067] interacts with 4 human partners:{Q9NXB0;A6NIH7;Q9P2K1;Q6IQ19}
	Pathogen[HTLV2_rex Q85601] interacts with 4 human partners:{Q9NXB0;A6NIH7;Q9P2K1;Q6IQ19}
	Pathogen[HTLV1_tax P14079] interacts with 4 human partners:{Q9NXB0;A6NIH7;Q9P2K1;Q6IQ19}
	Pathogen[HTLV2_gag P03346] interacts with 4 human partners:{Q9NXB0;A6NIH7;Q9P2K1;Q6IQ19}
	Pathogen[HTLV2_env P03383] interacts with 3 human partners:{Q9NXB0;A6NIH7;Q9P2K1}
	Pathogen[HTLV2_tax2 P03410] interacts with 4 human partners:{Q9NXB0;A6NIH7;Q9P2K1;Q6IQ19}
	Pathogen[HTLV1_env P14075] interacts with 2 human partners:{Q9NXB0;A6NIH7}
	Pathogen[HTLV1_rex P0C206] interacts with 4 human partners:{Q9NXB0;A6NIH7;Q9P2K1;Q6IQ19}
	Pathogen[HTLV2_pol P03363] interacts with 4 human partners:{Q9NXB0;A6NIH7;Q9P2K1;Q6IQ19}
[Cluster 160]GO:0005942+C	cellular_component	[name] phosphatidylinositol 3-kinase complex	[def] "A complex containing a heterodimer of a catalytic subunit and a regulatory (adaptor) subunit of any phosphatidylinositol 3-kinase (PI3K)." [GOC
	Pathogen[HTLV1_hbz Q2Q067] interacts with 6 human partners:{O00329;Q8WYR1;Q92569;P27986;P42345;O00459}
	Pathogen[HTLV2_rex Q85601] interacts with 6 human partners:{O00329;Q8WYR1;Q92569;P27986;P42345;O00459}
	Pathogen[HTLV1_tax P14079] interacts with 5 human partners:{O00329;Q8WYR1;Q92569;P42345;O00459}
	Pathogen[HTLV2_gag P03346] interacts with 7 human partners:{O00329;Q8WYR1;Q92569;P27986;P42345;O00459;P42338}
	Pathogen[HTLV2_env P03383] interacts with 3 human partners:{P27986;P42345;O00459}
	Pathogen[HTLV2_tax2 P03410] interacts with 7 human partners:{O00329;Q8WYR1;Q92569;P27986;P42345;O00459;P42338}
	Pathogen[HTLV1_env P14075] interacts with 4 human partners:{Q92569;P27986;P42345;O00459}
	Pathogen[HTLV1_rex P0C206] interacts with 6 human partners:{O00329;Q8WYR1;Q92569;P27986;P42345;O00459}
	Pathogen[HTLV2_pol P03363] interacts with 7 human partners:{O00329;Q8WYR1;Q92569;P27986;P42345;O00459;P42338}
[Cluster 161]GO:0001669+C	cellular_component	[name] acrosomal vesicle	[def] "A structure in the head of a spermatozoon that contains acid hydrolases, and is concerned with the breakdown of the outer membrane of the ovum during fertilization. It lies just beneath the plasma membrane and is derived from the lysosome." [ISBN
	Pathogen[HTLV1_hbz Q2Q067] interacts with 8 human partners:{Q9H0H5;P49761;Q7LC44;O75969;P35221;Q96PF2;Q6A555;P19878}
	Pathogen[HTLV2_rex Q85601] interacts with 9 human partners:{Q9H0H5;P49761;Q7LC44;O75969;P35221;Q96PF2;Q6A555;P27797;P19878}
	Pathogen[HTLV1_tax P14079] interacts with 8 human partners:{Q9H0H5;P49761;Q7LC44;Q8NG31;P35221;Q96PF2;Q6A555;P19878}
	Pathogen[HTLV2_gag P03346] interacts with 15 human partners:{Q9H0H5;P49761;Q8TDM5;Q7LC44;Q8NG31;O75969;P35221;P26436;Q99932;Q96PF2;Q6UW49;Q6A555;Q96LC9;P27797;P19878}
	Pathogen[HTLV2_env P03383] interacts with 6 human partners:{P49761;Q7LC44;P05556;P35221;Q96PF2;P19878}
	Pathogen[HTLV2_tax2 P03410] interacts with 10 human partners:{Q9H0H5;P49761;Q7LC44;Q8NG31;O75969;P35221;Q96PF2;Q6A555;P27797;P19878}
	Pathogen[HTLV1_env P14075] interacts with 7 human partners:{P49761;Q7LC44;P05556;P35221;Q96PF2;P27797;P19878}
	Pathogen[HTLV1_rex P0C206] interacts with 10 human partners:{Q9H0H5;P49761;Q7LC44;Q8NG31;O75969;P35221;Q96PF2;Q6A555;P27797;P19878}
	Pathogen[HTLV2_pol P03363] interacts with 15 human partners:{Q9H0H5;P49761;Q8TDM5;Q7LC44;Q8NG31;O75969;P35221;P26436;Q99932;Q96PF2;Q6UW49;Q6A555;Q96LC9;P27797;P19878}
[Cluster 162]GO:0031931+C	cellular_component	[name] TORC1 complex	[def] "A protein complex that contains at least TOR (target of rapamycin) and Raptor (regulatory-associated protein of TOR), or orthologs of, in complex with other signaling components. Mediates the phosphorylation and activation of S6K. In Saccharomyces, the complex contains Kog1p, Lst8p, Tco89p, and either Tor1p or Tor2p." [GOC
	Pathogen[HTLV1_hbz Q2Q067] interacts with 2 human partners:{Q96B36;P42345}
	Pathogen[HTLV2_rex Q85601] interacts with 2 human partners:{Q96B36;P42345}
	Pathogen[HTLV1_tax P14079] interacts with 2 human partners:{Q96B36;P42345}
	Pathogen[HTLV2_gag P03346] interacts with 3 human partners:{Q96B36;P42345;Q8N122}
	Pathogen[HTLV2_env P03383] interacts with 1 human partners:{P42345}
	Pathogen[HTLV2_tax2 P03410] interacts with 2 human partners:{Q96B36;P42345}
	Pathogen[HTLV1_env P14075] interacts with 1 human partners:{P42345}
	Pathogen[HTLV1_rex P0C206] interacts with 2 human partners:{Q96B36;P42345}
	Pathogen[HTLV2_pol P03363] interacts with 3 human partners:{Q96B36;P42345;Q8N122}
[Cluster 163]GO:0016281+C	cellular_component	[name] eukaryotic translation initiation factor 4F complex	[def] "The eukaryotic translation initiation factor 4F complex is composed of eIF4E, eIF4A and eIF4G_ it is involved in the recognition of the mRNA cap, ATP-dependent unwinding of the 5'-terminal secondary structure and recruitment of the mRNA to the ribosome." [GOC
	Pathogen[HTLV1_hbz Q2Q067] interacts with 9 human partners:{P78344;Q14240;P23588;O43432;P06730;O60516;Q04637;Q15056;P60842}
	Pathogen[HTLV2_rex Q85601] interacts with 9 human partners:{P78344;Q14240;P23588;O43432;P06730;O60516;Q04637;Q15056;P60842}
	Pathogen[HTLV1_tax P14079] interacts with 8 human partners:{P78344;Q14240;P23588;O43432;P06730;Q04637;Q15056;P60842}
	Pathogen[HTLV2_gag P03346] interacts with 9 human partners:{P78344;Q14240;P23588;O43432;P06730;O60516;Q04637;Q15056;P60842}
	Pathogen[HTLV2_env P03383] interacts with 8 human partners:{P78344;Q14240;P23588;O43432;P06730;Q04637;Q15056;P60842}
	Pathogen[HTLV2_tax2 P03410] interacts with 9 human partners:{P78344;Q14240;P23588;O43432;P06730;O60516;Q04637;Q15056;P60842}
	Pathogen[HTLV1_env P14075] interacts with 8 human partners:{P78344;Q14240;P23588;O43432;P06730;Q04637;Q15056;P60842}
	Pathogen[HTLV1_rex P0C206] interacts with 9 human partners:{P78344;Q14240;P23588;O43432;P06730;O60516;Q04637;Q15056;P60842}
	Pathogen[HTLV2_pol P03363] interacts with 9 human partners:{P78344;Q14240;P23588;O43432;P06730;O60516;Q04637;Q15056;P60842}
[Cluster 164]GO:0031143+C	cellular_component	[name] pseudopodium	[def] "A temporary protrusion or retractile process of a cell, associated with flowing movements of the protoplasm, and serving for locomotion and feeding." [ISBN
	Pathogen[HTLV1_hbz Q2Q067] interacts with 10 human partners:{P28482;P49407;O43707;P57735;O75112;P27361;P04049;P12814;O60662;Q9NP98}
	Pathogen[HTLV2_rex Q85601] interacts with 11 human partners:{P28482;P49407;O43707;P57735;O75112;P27361;P04049;Q08043;P12814;O60662;Q9NP98}
	Pathogen[HTLV1_tax P14079] interacts with 9 human partners:{P28482;P49407;O43707;P57735;O75112;P27361;P04049;P12814;O60662}
	Pathogen[HTLV2_gag P03346] interacts with 11 human partners:{P28482;P49407;O43707;P57735;O75112;P27361;P04049;Q08043;P12814;O60662;Q9NP98}
	Pathogen[HTLV2_env P03383] interacts with 7 human partners:{P28482;O43707;O75112;P27361;P04049;P12814;O60662}
	Pathogen[HTLV2_tax2 P03410] interacts with 11 human partners:{P28482;P49407;O43707;P57735;O75112;P27361;P04049;Q08043;P12814;O60662;Q9NP98}
	Pathogen[HTLV1_env P14075] interacts with 7 human partners:{P28482;O43707;O75112;P27361;P04049;P12814;O60662}
	Pathogen[HTLV1_rex P0C206] interacts with 10 human partners:{P28482;P49407;O43707;P57735;O75112;P27361;P04049;P12814;O60662;Q9NP98}
	Pathogen[HTLV2_pol P03363] interacts with 11 human partners:{P28482;P49407;O43707;P57735;O75112;P27361;P04049;Q08043;P12814;O60662;Q9NP98}
[Cluster 165]GO:0030990+C	cellular_component	[name] intraflagellar transport particle	[def] "A nonmembrane-bound oligomeric protein complex that participates in bidirectional transport of molecules (cargo) along axonemal microtubules." [GOC
	Pathogen[HTLV1_hbz Q2Q067] interacts with 1 human partners:{Q8TCX1}
	Pathogen[HTLV2_rex Q85601] interacts with 1 human partners:{Q8TCX1}
	Pathogen[HTLV1_tax P14079] interacts with 1 human partners:{Q8TCX1}
	Pathogen[HTLV2_gag P03346] interacts with 1 human partners:{Q8TCX1}
	Pathogen[HTLV2_env P03383] interacts with 1 human partners:{Q8TCX1}
	Pathogen[HTLV2_tax2 P03410] interacts with 1 human partners:{Q8TCX1}
	Pathogen[HTLV1_env P14075] interacts with 1 human partners:{Q8TCX1}
	Pathogen[HTLV1_rex P0C206] interacts with 1 human partners:{Q8TCX1}
	Pathogen[HTLV2_pol P03363] interacts with 1 human partners:{Q8TCX1}
[Cluster 166]GO:0030863+C	cellular_component	[name] cortical cytoskeleton	[def] "The portion of the cytoskeleton that lies just beneath the plasma membrane." [GOC
	Pathogen[HTLV1_hbz Q2Q067] interacts with 15 human partners:{P02549;Q13813;Q92835;P11171;P47756;P11277;P35579;P35228;O43707;Q01082;Q08495;P15311;P78352;P60709;P16157}
	Pathogen[HTLV2_rex Q85601] interacts with 15 human partners:{P02549;Q13813;Q92835;P11171;P47756;P11277;P35579;P35228;O43707;Q01082;Q08495;P15311;P78352;P60709;P16157}
	Pathogen[HTLV1_tax P14079] interacts with 14 human partners:{P02549;Q13813;Q92835;P11171;P47756;P11277;P35579;P35228;O43707;Q01082;Q08495;P15311;P60709;P16157}
	Pathogen[HTLV2_gag P03346] interacts with 19 human partners:{P02549;Q13813;Q92835;P11171;P47756;P11277;P35579;P35228;O43707;Q01082;Q08495;P28289;P15311;P78352;P16452;Q00013;P60709;P67936;P16157}
	Pathogen[HTLV2_env P03383] interacts with 13 human partners:{P02549;Q13813;P11171;P11277;P35579;P35228;O43707;Q01082;Q08495;P15311;P78352;P60709;P16157}
	Pathogen[HTLV2_tax2 P03410] interacts with 16 human partners:{P02549;Q13813;Q92835;P11171;P47756;P11277;P35579;P35228;O43707;Q01082;Q08495;P15311;P78352;P60709;P67936;P16157}
	Pathogen[HTLV1_env P14075] interacts with 13 human partners:{P02549;Q13813;P11171;P11277;P35579;P35228;O43707;Q01082;Q08495;P15311;P78352;P60709;P16157}
	Pathogen[HTLV1_rex P0C206] interacts with 15 human partners:{P02549;Q13813;Q92835;P11171;P47756;P11277;P35579;P35228;O43707;Q01082;Q08495;P15311;P78352;P60709;P16157}
	Pathogen[HTLV2_pol P03363] interacts with 19 human partners:{P02549;Q13813;Q92835;P11171;P47756;P11277;P35579;P35228;O43707;Q01082;Q08495;P28289;P15311;P78352;P16452;Q00013;P60709;P67936;P16157}
[Cluster 167]GO:0032839+C	cellular_component	[name] dendrite cytoplasm	[def] "All of the contents of a dendrite, excluding the surrounding plasma membrane." [GOC
	Pathogen[HTLV1_hbz Q2Q067] interacts with 7 human partners:{P28482;Q8TAS1;O76039;P78352;Q02750;Q6TDP4;Q9H0R8}
	Pathogen[HTLV2_rex Q85601] interacts with 7 human partners:{P28482;Q8TAS1;O76039;P78352;Q02750;Q6TDP4;Q9H0R8}
	Pathogen[HTLV1_tax P14079] interacts with 6 human partners:{P28482;Q8TAS1;O76039;Q02750;Q6TDP4;Q9H0R8}
	Pathogen[HTLV2_gag P03346] interacts with 8 human partners:{P28482;Q8TAS1;O76039;P78352;Q02750;Q6TDP4;P27824;Q9H0R8}
	Pathogen[HTLV2_env P03383] interacts with 7 human partners:{P28482;Q8TAS1;O76039;P78352;Q02750;Q6TDP4;Q9H0R8}
	Pathogen[HTLV2_tax2 P03410] interacts with 7 human partners:{P28482;Q8TAS1;O76039;P78352;Q02750;Q6TDP4;Q9H0R8}
	Pathogen[HTLV1_env P14075] interacts with 8 human partners:{P28482;Q8TAS1;O76039;P78352;Q02750;Q6TDP4;P27824;Q9H0R8}
	Pathogen[HTLV1_rex P0C206] interacts with 7 human partners:{P28482;Q8TAS1;O76039;P78352;Q02750;Q6TDP4;Q9H0R8}
	Pathogen[HTLV2_pol P03363] interacts with 8 human partners:{P28482;Q8TAS1;O76039;P78352;Q02750;Q6TDP4;P27824;Q9H0R8}
[Cluster 168]GO:0030136+C	cellular_component	[name] clathrin-coated vesicle	[def] "A vesicle with a coat formed of clathrin connected to the membrane via one of the clathrin adaptor complexes." [GOC
	Pathogen[HTLV1_hbz Q2Q067] interacts with 25 human partners:{P14672;O95208;O14641;Q15286;P42566;Q5MNZ9;Q9UJY4;P49795;Q9H201;Q9Y5X1;Q12965;Q07912;O75146;Q9P0V3;P53675;O00291;Q6P3W7;Q9BQI5;Q13492;O14640;Q8WXE9;Q6ICB4;Q14677;Q96RF0;O43747}
	Pathogen[HTLV2_rex Q85601] interacts with 25 human partners:{P14672;O95208;O14641;Q15286;P42566;Q5MNZ9;Q9UJY4;P49795;Q9H201;Q9Y5X1;Q12965;Q07912;O75146;Q9P0V3;P53675;O00291;Q6P3W7;Q9BQI5;Q13492;O14640;Q8WXE9;Q6ICB4;Q14677;Q96RF0;O43747}
	Pathogen[HTLV1_tax P14079] interacts with 22 human partners:{P14672;O95208;O14641;P42566;Q5MNZ9;Q9UJY4;P49795;Q9H201;Q9Y5X1;Q12965;Q07912;O75146;Q9P0V3;O00291;Q6P3W7;Q13492;O14640;Q8WXE9;Q6ICB4;Q14677;Q96RF0;O43747}
	Pathogen[HTLV2_gag P03346] interacts with 28 human partners:{P14672;O95208;O14641;Q15286;Q00610;P42566;Q5MNZ9;Q9UJY4;P49795;Q9H201;Q9Y5X1;Q12965;Q07912;O75146;Q9P0V3;P53675;O00291;Q6P3W7;Q9BQI5;Q0JRZ9;Q13492;O14640;Q8WXE9;O00443;Q6ICB4;Q14677;Q96RF0;O43747}
	Pathogen[HTLV2_env P03383] interacts with 18 human partners:{P14672;O14641;Q9UJY4;P49795;Q9H201;Q9Y5X1;Q12965;Q07912;O75146;Q9P0V3;O00291;Q6P3W7;O14640;Q8WXE9;Q6ICB4;Q14677;Q96RF0;O43747}
	Pathogen[HTLV2_tax2 P03410] interacts with 25 human partners:{O95208;O14641;Q15286;Q00610;P42566;Q5MNZ9;Q9UJY4;P49795;Q9H201;Q9Y5X1;Q12965;Q07912;O75146;Q9P0V3;P53675;O00291;Q6P3W7;Q9BQI5;Q13492;O14640;Q8WXE9;Q6ICB4;Q14677;Q96RF0;O43747}
	Pathogen[HTLV1_env P14075] interacts with 16 human partners:{P14672;O14641;Q9UJY4;P49795;Q9Y5X1;Q12965;Q07912;O75146;O00291;Q6P3W7;O14640;Q8WXE9;Q6ICB4;Q14677;Q96RF0;O43747}
	Pathogen[HTLV1_rex P0C206] interacts with 23 human partners:{P14672;O95208;Q15286;P42566;Q5MNZ9;Q9UJY4;P49795;Q9H201;Q9Y5X1;Q12965;Q07912;O75146;Q9P0V3;P53675;O00291;Q6P3W7;Q9BQI5;O14640;Q8WXE9;Q6ICB4;Q14677;Q96RF0;O43747}
	Pathogen[HTLV2_pol P03363] interacts with 28 human partners:{P14672;O95208;O14641;Q15286;Q00610;P42566;Q5MNZ9;Q9UJY4;P49795;Q9H201;Q9Y5X1;Q12965;Q07912;O75146;Q9P0V3;P53675;O00291;Q6P3W7;Q9BQI5;Q0JRZ9;Q13492;O14640;Q8WXE9;O00443;Q6ICB4;Q14677;Q96RF0;O43747}
[Cluster 169]GO:0016023+C	cellular_component	[name] cytoplasmic membrane-bounded vesicle	[def] "A membrane-bounded vesicle found in the cytoplasm of the cell." [GOC
	Pathogen[HTLV1_hbz Q2Q067] interacts with 53 human partners:{Q15276;Q96BR1;O14641;O43516;Q14457;Q8TB24;P08631;Q9H6Q3;Q9Y6D5;P63000;P49407;Q5VYK3;Q9H3S7;Q5T0N5;P57735;Q15907;Q96AX2;Q6Q0C0;Q9Y2T1;Q8N4G2;Q8WZ73;Q9Y3R0;P54578;Q9BY84;O00165;Q9UL54;P42858;Q9Y5X1;Q12965;Q15034;Q9UNF0;P54257;Q3V6T2;O00401;Q96RU3;O60333;O15530;O15169;Q9UM54;Q99819;Q96CV9;Q86YS3;Q9BVN2;O14640;Q9NRW1;Q16512;Q13315;O15524;P5…
	Pathogen[HTLV2_rex Q85601] interacts with 52 human partners:{Q15276;Q96BR1;O14641;O43516;Q14457;Q8TB24;P08631;Q9H6Q3;Q9Y6D5;P63000;P49407;Q5VYK3;Q9H3S7;Q5T0N5;P57735;Q15907;Q96AX2;Q6Q0C0;Q9Y2T1;Q8N4G2;Q8WZ73;Q9Y3R0;Q9BY84;O00165;Q9UL54;P42858;Q9Y5X1;Q12965;Q15034;Q9UNF0;P54257;Q3V6T2;O00401;Q96RU3;O60333;O15530;O15169;Q9UM54;Q99819;Q96CV9;Q86YS3;Q9BVN2;O14640;Q9NRW1;Q16512;Q13315;O15524;P52566;Q9…
	Pathogen[HTLV1_tax P14079] interacts with 48 human partners:{Q15276;Q96BR1;O14641;Q14457;Q8TB24;P08631;Q9H6Q3;Q9Y6D5;P49407;Q5VYK3;Q9H270;Q9H3S7;Q5T0N5;P57735;Q6Q0C0;Q9Y2T1;Q8N4G2;Q8WZ73;Q9Y3R0;Q9BY84;Q9UL54;P42858;Q9Y5X1;Q12965;Q15034;Q9UNF0;P54257;Q3V6T2;O00401;Q96RU3;O60333;O15530;O15169;Q9UM54;Q99819;Q96CV9;Q86YS3;P53990;O14640;Q16512;Q13315;O15524;P52566;Q9H9C1;Q8IVI9;Q9BQ24;O14908;P52594}
	Pathogen[HTLV2_gag P03346] interacts with 67 human partners:{Q9NQG7;Q15276;Q96BR1;Q5VXU3;O14641;O43516;Q14457;Q8TB24;P08631;Q9H6Q3;Q9Y6D5;P63000;P49407;Q5VYK3;Q9H3S7;Q5T0N5;Q7Z6I6;P57735;Q15907;Q96N21;O75781;Q96AX2;Q6Q0C0;Q9Y2T1;Q8N4G2;Q8WZ73;Q9Y3R0;P54578;Q9BY84;O00165;Q9UL54;P42858;Q9Y5X1;Q12965;Q15034;Q9UNF0;Q9BPZ7;Q9BYX2;P54257;Q3V6T2;Q9H3C7;O00401;Q96RU3;P07332;O60333;O15530;Q8NA61;O15169;Q9…
	Pathogen[HTLV2_env P03383] interacts with 40 human partners:{Q15276;Q96BR1;O14641;P57737;Q14457;P08631;Q9H6Q3;Q9Y6D5;P63000;Q5VYK3;Q9H3S7;Q5T0N5;Q6Q0C0;Q8N4G2;Q8WZ73;Q9Y3R0;Q9UL54;P42858;Q9Y5X1;Q12965;Q15034;Q9UNF0;Q3V6T2;O00401;Q96RU3;Q9NX95;O15530;O15169;Q9UM54;Q03001;Q96CV9;Q86YS3;Q9BVN2;O14640;Q16512;Q13315;O15524;Q8IVI9;O14908;P52594}
	Pathogen[HTLV2_tax2 P03410] interacts with 56 human partners:{Q9NQG7;Q15276;Q96BR1;O14641;O43516;Q14457;Q8TB24;P08631;Q9H6Q3;Q9Y6D5;P63000;P49407;Q5VYK3;Q9H270;Q9H3S7;Q5T0N5;P57735;Q15907;Q96AX2;Q6Q0C0;Q9Y2T1;Q8N4G2;Q8WZ73;Q9Y3R0;Q9BY84;O00165;Q9UL54;P42858;Q9Y5X1;Q12965;Q15034;Q9UNF0;P54257;Q3V6T2;O00401;Q96RU3;O60333;O15530;O15169;Q9UM54;Q99819;Q96CV9;Q86YS3;Q9BVN2;P53990;O14640;Q9NRW1;Q16512;Q…
	Pathogen[HTLV1_env P14075] interacts with 33 human partners:{O14641;P57737;Q14457;P08631;Q9H6Q3;Q9Y6D5;P63000;Q5VYK3;Q9H3S7;Q5T0N5;Q8N4G2;Q8WZ73;Q9Y3R0;Q9UL54;Q9Y5X1;Q12965;Q15034;Q9UNF0;O00401;Q96RU3;O15530;O15169;Q9UM54;Q03001;Q86YS3;Q9BVN2;O14640;Q16512;Q13315;O15524;Q8IVI9;O14908;P52594}
	Pathogen[HTLV1_rex P0C206] interacts with 50 human partners:{Q15276;Q96BR1;O43516;Q14457;Q8TB24;P08631;Q9H6Q3;Q9Y6D5;P63000;P49407;Q5VYK3;Q9H3S7;Q5T0N5;P57735;Q15907;Q96AX2;Q6Q0C0;Q9Y2T1;Q8N4G2;Q8WZ73;Q9Y3R0;Q9BY84;O00165;Q9UL54;P42858;Q9Y5X1;Q12965;Q15034;Q9UNF0;P54257;Q3V6T2;O00401;Q96RU3;O60333;O15530;O15169;Q9UM54;Q99819;Q96CV9;Q86YS3;Q9BVN2;O14640;Q9NRW1;Q16512;Q13315;O15524;P52566;Q9H9C1;Q8…
	Pathogen[HTLV2_pol P03363] interacts with 62 human partners:{Q9NQG7;Q15276;Q96BR1;Q5VXU3;O14641;O43516;Q14457;Q8TB24;P08631;Q9H6Q3;Q9Y6D5;P63000;P49407;Q5VYK3;Q9H3S7;Q5T0N5;P57735;Q15907;Q96N21;O75781;Q96AX2;Q6Q0C0;Q9Y2T1;Q8N4G2;Q8WZ73;Q9Y3R0;P54578;O00165;Q9UL54;P42858;Q9Y5X1;Q12965;Q15034;Q9UNF0;Q9BPZ7;Q9BYX2;P54257;Q3V6T2;Q9H3C7;O00401;Q96RU3;O60333;O15530;O15169;Q9UM54;Q05329;Q99819;Q96CV9;Q8…
[Cluster 170]GO:0002102+C	cellular_component	[name] podosome	[def] "An actin-rich adhesion structure characterized by formation upon cell substrate contact and localization at the substrate-attached part of the cell, contain an F-actin-rich core surrounded by a ring structure containing proteins such as vinculin and talin, and have a diameter of 0.5 mm." [PMID
	Pathogen[HTLV1_hbz Q2Q067] interacts with 7 human partners:{Q5TCZ1;O60711;P61158;O95425;Q05209;A1X283;Q7L0Q8}
	Pathogen[HTLV2_rex Q85601] interacts with 7 human partners:{Q5TCZ1;O60711;P61158;O95425;Q05209;A1X283;Q7L0Q8}
	Pathogen[HTLV1_tax P14079] interacts with 7 human partners:{Q5TCZ1;O60711;P61158;O95425;Q05209;A1X283;Q7L0Q8}
	Pathogen[HTLV2_gag P03346] interacts with 9 human partners:{Q86UX7;Q5TCZ1;O60711;P61158;O95425;Q05209;A1X283;Q7L0Q8;P67936}
	Pathogen[HTLV2_env P03383] interacts with 7 human partners:{Q5TCZ1;O60711;P61158;O95425;Q05209;A1X283;Q7L0Q8}
	Pathogen[HTLV2_tax2 P03410] interacts with 8 human partners:{Q5TCZ1;O60711;P61158;O95425;Q05209;A1X283;Q7L0Q8;P67936}
	Pathogen[HTLV1_env P14075] interacts with 7 human partners:{Q5TCZ1;O60711;P61158;O95425;Q05209;A1X283;Q7L0Q8}
	Pathogen[HTLV1_rex P0C206] interacts with 7 human partners:{Q5TCZ1;O60711;P61158;O95425;Q05209;A1X283;Q7L0Q8}
	Pathogen[HTLV2_pol P03363] interacts with 9 human partners:{Q86UX7;Q5TCZ1;O60711;P61158;O95425;Q05209;A1X283;Q7L0Q8;P67936}
[Cluster 171]GO:0030864+C	cellular_component	[name] cortical actin cytoskeleton	[def] "The portion of the actin cytoskeleton, comprising filamentous actin and associated proteins, that lies just beneath the plasma membrane." [GOC
	Pathogen[HTLV1_hbz Q2Q067] interacts with 14 human partners:{Q9UBC5;Q96JY6;P54840;Q13796;Q14847;Q15334;P23528;P35240;O00160;P12814;Q9BV36;Q9ULL8;P31146;P0CAP1}
	Pathogen[HTLV2_rex Q85601] interacts with 14 human partners:{Q9UBC5;Q96JY6;P54840;Q13796;Q14847;Q15334;P23528;P35240;O00160;P12814;Q9BV36;Q9ULL8;P31146;P0CAP1}
	Pathogen[HTLV1_tax P14079] interacts with 12 human partners:{Q9UBC5;Q96JY6;Q13796;Q14847;P23528;P35240;O00160;P12814;Q9BV36;Q9ULL8;P31146;P0CAP1}
	Pathogen[HTLV2_gag P03346] interacts with 15 human partners:{Q9UBC5;P60981;Q96JY6;P54840;Q13796;Q14847;Q15334;P23528;P35240;O00160;P12814;Q9BV36;Q9ULL8;P31146;P0CAP1}
	Pathogen[HTLV2_env P03383] interacts with 11 human partners:{Q9UBC5;Q96JY6;Q13796;Q14847;P35240;O00160;P12814;Q9BV36;Q9ULL8;P31146;P0CAP1}
	Pathogen[HTLV2_tax2 P03410] interacts with 14 human partners:{Q9UBC5;Q96JY6;P54840;Q13796;Q14847;Q15334;P23528;P35240;O00160;P12814;Q9BV36;Q9ULL8;P31146;P0CAP1}
	Pathogen[HTLV1_env P14075] interacts with 11 human partners:{Q9UBC5;Q96JY6;Q13796;Q14847;P23528;P35240;O00160;P12814;Q9ULL8;P31146;P0CAP1}
	Pathogen[HTLV1_rex P0C206] interacts with 14 human partners:{Q9UBC5;Q96JY6;P54840;Q13796;Q14847;Q15334;P23528;P35240;O00160;P12814;Q9BV36;Q9ULL8;P31146;P0CAP1}
	Pathogen[HTLV2_pol P03363] interacts with 15 human partners:{Q9UBC5;P60981;Q96JY6;P54840;Q13796;Q14847;Q15334;P23528;P35240;O00160;P12814;Q9BV36;Q9ULL8;P31146;P0CAP1}
[Cluster 172]GO:0000151+C	cellular_component	[name] ubiquitin ligase complex	[def] "A protein complex that includes a ubiquitin-protein ligase and other proteins that may confer substrate specificity on the complex." [PMID
	Pathogen[HTLV1_hbz Q2Q067] interacts with 48 human partners:{Q7Z569;P46934;Q9HAU4;Q99496;Q9Y3I1;Q9NRD0;Q9NXK8;Q9UKT6;Q99728;Q9H0M0;Q96GG9;Q9UK97;Q9HC52;P61088;Q9UNE7;Q9UKT5;Q6Q0C0;Q75N03;Q9UKA2;Q92630;Q8TCJ0;Q13404;Q7Z419;Q86XK2;Q06587;Q8IYW5;P51965;O75150;Q5VTR2;O75426;O94941;Q9Y2Z0;Q86VP6;Q9UMS4;Q96PM5;Q13356;Q9UKA1;P46736;Q9UJT9;P35226;Q14139;Q9UKT7;Q9Y4X5;O00308;Q9UKB1;O76064;P38398;P68036}
	Pathogen[HTLV2_rex Q85601] interacts with 48 human partners:{Q7Z569;P46934;Q9HAU4;Q99496;Q9Y3I1;Q9NRD0;Q9NXK8;Q9UKT6;Q99728;Q9H0M0;Q96GG9;Q9UK97;Q9HC52;P61088;Q9UNE7;Q9UKT5;Q6Q0C0;Q75N03;Q9UKA2;Q92630;Q8TCJ0;Q13404;Q7Z419;Q86XK2;Q06587;Q8IYW5;P51965;O75150;Q5VTR2;O75426;O94941;Q9Y2Z0;Q86VP6;Q9UMS4;Q96PM5;Q13356;Q9UKA1;P46736;Q9UJT9;P35226;Q14139;Q9UKT7;Q9Y4X5;O00308;Q9UKB1;O76064;P38398;P68036}
	Pathogen[HTLV1_tax P14079] interacts with 47 human partners:{Q7Z569;P46934;Q9HAU4;Q99496;Q9Y3I1;Q9NRD0;Q9NXK8;Q9UKT6;Q99728;Q9H0M0;Q9UK97;Q9HC52;Q9UNE7;Q9UKT5;Q6Q0C0;Q75N03;Q9UKA2;Q92630;Q13404;Q7Z419;Q86XK2;Q06587;Q8IYW5;P51965;O75150;Q5VTR2;Q8N9V3;O75426;O94941;Q9Y2Z0;Q86VP6;Q9UMS4;Q96PM5;Q13356;Q9UKA1;P46736;Q9UJT9;P35226;Q14139;Q9UKT7;Q9Y4X5;O00308;P57775;Q9UKB1;O76064;P38398;P68036}
	Pathogen[HTLV2_gag P03346] interacts with 56 human partners:{Q7Z569;P46934;Q9HAU4;Q99496;Q9Y3I1;O95155;Q9NRD0;Q9NXK8;Q9UKT6;O94952;Q99728;Q9H0M0;Q8IWV8;Q96GG9;Q9UK97;Q9HC52;P61088;Q9UNE7;Q9UKT5;Q6Q0C0;Q75N03;Q9UKA2;Q92630;Q8TCJ0;Q13404;Q7Z419;Q86XK2;Q06587;Q8IYW5;P51965;O75150;Q5VTR2;Q8N9V3;O75426;O94941;Q9Y2Z0;Q86VP6;Q9UMS4;Q96PM5;Q13356;Q9UKA1;Q9Y3C5;P46736;Q9UJT9;P35226;Q14139;Q9UK96;Q9UKT7;Q9…
	Pathogen[HTLV2_env P03383] interacts with 41 human partners:{Q7Z569;P46934;Q9HAU4;Q99496;Q9NXK8;Q99728;Q9H0M0;Q9HC52;P61088;Q9UNE7;Q9UKT5;Q6Q0C0;Q75N03;Q9UKA2;Q92630;Q13404;Q7Z419;Q86XK2;Q06587;Q8IYW5;P51965;O75150;Q5VTR2;O75426;Q9Y2Z0;Q86VP6;Q9UMS4;Q96PM5;Q13356;Q9UKA1;P46736;Q9UJT9;P35226;Q14139;Q9UKT7;Q9Y4X5;O00308;Q9UKB1;O76064;P38398;P68036}
	Pathogen[HTLV2_tax2 P03410] interacts with 49 human partners:{Q7Z569;P46934;Q9HAU4;Q99496;Q9Y3I1;Q9NRD0;Q9NXK8;Q9UKT6;O94952;Q99728;Q9H0M0;Q96GG9;Q9UK97;Q9HC52;P61088;Q9UNE7;Q9UKT5;Q6Q0C0;Q75N03;Q9UKA2;Q92630;Q8TCJ0;Q13404;Q7Z419;Q86XK2;Q06587;Q8IYW5;P51965;O75150;Q5VTR2;O75426;O94941;Q9Y2Z0;Q86VP6;Q9UMS4;Q96PM5;Q13356;Q9UKA1;P46736;Q9UJT9;P35226;Q14139;Q9UKT7;Q9Y4X5;O00308;Q9UKB1;O76064;P38398;P…
	Pathogen[HTLV1_env P14075] interacts with 38 human partners:{Q7Z569;P46934;Q9HAU4;Q99496;Q9NXK8;Q99728;Q9H0M0;Q9HC52;P61088;Q9UNE7;Q9UKT5;Q75N03;Q92630;Q13404;Q7Z419;Q86XK2;Q06587;Q8IYW5;P51965;O75150;Q5VTR2;O75426;Q9Y2Z0;Q86VP6;Q9UMS4;Q96PM5;Q13356;Q9UKA1;P46736;Q9UJT9;P35226;Q14139;Q9Y4X5;O00308;Q9UKB1;O76064;P38398;P68036}
	Pathogen[HTLV1_rex P0C206] interacts with 48 human partners:{Q7Z569;P46934;Q9HAU4;Q99496;Q9Y3I1;Q9NRD0;Q9NXK8;Q9UKT6;Q99728;Q9H0M0;Q96GG9;Q9UK97;Q9HC52;P61088;Q9UNE7;Q9UKT5;Q6Q0C0;Q75N03;Q9UKA2;Q92630;Q8TCJ0;Q13404;Q7Z419;Q86XK2;Q06587;Q8IYW5;P51965;O75150;Q5VTR2;O75426;O94941;Q9Y2Z0;Q86VP6;Q9UMS4;Q96PM5;Q13356;Q9UKA1;P46736;Q9UJT9;P35226;Q14139;Q9UKT7;Q9Y4X5;O00308;Q9UKB1;O76064;P38398;P68036}
	Pathogen[HTLV2_pol P03363] interacts with 54 human partners:{Q7Z569;P46934;Q9HAU4;Q99496;Q9Y3I1;O95155;Q9NRD0;Q9NXK8;Q9UKT6;O94952;Q99728;Q9H0M0;Q8IWV8;Q96GG9;Q9UK97;Q9HC52;P61088;Q9UNE7;Q9UKT5;Q6Q0C0;Q75N03;Q9UKA2;Q92630;Q8TCJ0;Q13404;Q7Z419;Q86XK2;Q06587;Q8IYW5;P51965;O75150;Q5VTR2;Q8N9V3;O75426;O94941;Q9Y2Z0;Q86VP6;Q9UMS4;Q96PM5;Q13356;Q9UKA1;P46736;Q9UJT9;P35226;Q14139;Q9UKT7;Q9Y4X5;O00308;P5…
[Cluster 173]GO:0035102+C	cellular_component	[name] PRC1 complex	[def] "An insect multiprotein complex containing the products of many of the Polycomb Group genes including Polycomb, Posterior sex combs, polyhomeotic and Sex comb on midleg. The Polycomb Group proteins are required for stable long-term maintenance of transcriptionally repressed states and the PRC1 complex directly antagonizes ATP-dependent remodeling of nucleosomal arrays." [GOC
	Pathogen[HTLV1_hbz Q2Q067] interacts with 11 human partners:{O95931;Q99496;Q14781;Q9HC52;Q9BYE7;O00257;Q06587;P78364;Q8IXK0;P35226;P35227}
	Pathogen[HTLV2_rex Q85601] interacts with 11 human partners:{O95931;Q99496;Q14781;Q9HC52;Q9BYE7;O00257;Q06587;P78364;Q8IXK0;P35226;P35227}
	Pathogen[HTLV1_tax P14079] interacts with 9 human partners:{O95931;Q99496;Q14781;Q9HC52;Q9BYE7;O00257;Q06587;P35226;P35227}
	Pathogen[HTLV2_gag P03346] interacts with 11 human partners:{O95931;Q99496;Q14781;Q9HC52;Q9BYE7;O00257;Q06587;P78364;Q8IXK0;P35226;P35227}
	Pathogen[HTLV2_env P03383] interacts with 9 human partners:{O95931;Q99496;Q14781;Q9HC52;Q9BYE7;O00257;Q06587;P35226;P35227}
	Pathogen[HTLV2_tax2 P03410] interacts with 11 human partners:{O95931;Q99496;Q14781;Q9HC52;Q9BYE7;O00257;Q06587;P78364;Q8IXK0;P35226;P35227}
	Pathogen[HTLV1_env P14075] interacts with 9 human partners:{O95931;Q99496;Q14781;Q9HC52;Q9BYE7;O00257;Q06587;P35226;P35227}
	Pathogen[HTLV1_rex P0C206] interacts with 11 human partners:{O95931;Q99496;Q14781;Q9HC52;Q9BYE7;O00257;Q06587;P78364;Q8IXK0;P35226;P35227}
	Pathogen[HTLV2_pol P03363] interacts with 11 human partners:{O95931;Q99496;Q14781;Q9HC52;Q9BYE7;O00257;Q06587;P78364;Q8IXK0;P35226;P35227}
[Cluster 174]GO:0032432+C	cellular_component	[name] actin filament bundle	[def] "An assembly of actin filaments that are on the same axis but may be oriented with the same or opposite polarities and may be packed with different levels of tightness." [GOC
	Pathogen[HTLV1_hbz Q2Q067] interacts with 3 human partners:{Q8IY33;P09327;P02511}
	Pathogen[HTLV2_rex Q85601] interacts with 3 human partners:{Q8IY33;P09327;P02511}
	Pathogen[HTLV1_tax P14079] interacts with 3 human partners:{Q8IY33;P09327;P02511}
	Pathogen[HTLV2_gag P03346] interacts with 3 human partners:{Q8IY33;P09327;P02511}
	Pathogen[HTLV2_env P03383] interacts with 3 human partners:{Q8IY33;P09327;P02511}
	Pathogen[HTLV2_tax2 P03410] interacts with 3 human partners:{Q8IY33;P09327;P02511}
	Pathogen[HTLV1_env P14075] interacts with 3 human partners:{Q8IY33;P09327;P02511}
	Pathogen[HTLV1_rex P0C206] interacts with 3 human partners:{Q8IY33;P09327;P02511}
	Pathogen[HTLV2_pol P03363] interacts with 3 human partners:{Q8IY33;P09327;P02511}
[Cluster 175]GO:0000815+C	cellular_component	[name] ESCRT III complex	[def] "An endosomal sorting complex required for transport. Consists of two soluble subcomplexes of highly charged coiled-coil proteins and is required for sorting and/or concentration of multivesicular body (MVB) cargoes." [GOC
	Pathogen[HTLV1_hbz Q2Q067] interacts with 2 human partners:{Q9UN37;Q8WUX9}
	Pathogen[HTLV2_rex Q85601] interacts with 2 human partners:{Q9UN37;Q8WUX9}
	Pathogen[HTLV1_tax P14079] interacts with 1 human partners:{Q9UN37}
	Pathogen[HTLV2_gag P03346] interacts with 2 human partners:{Q9UN37;Q8WUX9}
	Pathogen[HTLV2_env P03383] interacts with 1 human partners:{Q9UN37}
	Pathogen[HTLV2_tax2 P03410] interacts with 2 human partners:{Q9UN37;Q8WUX9}
	Pathogen[HTLV1_env P14075] interacts with 1 human partners:{Q9UN37}
	Pathogen[HTLV1_rex P0C206] interacts with 2 human partners:{Q9UN37;Q8WUX9}
	Pathogen[HTLV2_pol P03363] interacts with 2 human partners:{Q9UN37;Q8WUX9}
[Cluster 176]GO:0032391+C	cellular_component	[name] photoreceptor connecting cilium	[def] "A nonmotile primary cilium that has a 9+0 microtubule array and forms the portion of the axoneme traversing the boundary between the photoreceptor inner and outer segments." [PMID
	Pathogen[HTLV1_hbz Q2Q067] interacts with 20 human partners:{Q9HBG6;Q15814;Q9NS56;Q9NWB7;P11488;Q9P202;Q96RY7;P41208;Q12798;Q8IWN7;O15259;Q8TAM2;Q9Y496;Q15051;O15182;Q13099;O15078;Q13402;P36405;Q8NEZ3}
	Pathogen[HTLV2_rex Q85601] interacts with 19 human partners:{Q9HBG6;Q15814;Q9NS56;Q9NWB7;P11488;Q9P202;Q96RY7;P41208;Q12798;O15259;Q8TAM2;Q9Y496;Q15051;O15182;Q13099;O15078;Q13402;P36405;Q8NEZ3}
	Pathogen[HTLV1_tax P14079] interacts with 19 human partners:{Q9HBG6;Q15814;Q9NS56;Q9NWB7;P11488;Q9P202;Q96RY7;P41208;Q12798;O15259;Q8TAM2;Q9Y496;Q15051;O15182;Q13099;O15078;Q13402;P36405;Q8NEZ3}
	Pathogen[HTLV2_gag P03346] interacts with 23 human partners:{Q9HBG6;P56715;Q15814;Q9NS56;Q9NWB7;P11488;Q9P202;Q96RY7;P41208;Q12798;Q8IWN7;Q9Y366;O15259;Q3B820;Q8TAM2;Q9Y496;Q15051;O15182;Q13099;O15078;Q13402;P36405;Q8NEZ3}
	Pathogen[HTLV2_env P03383] interacts with 14 human partners:{Q9HBG6;Q15814;Q9NWB7;Q9P202;Q96RY7;Q12798;O15259;Q8TAM2;Q15051;Q13099;O15078;Q13402;P36405;Q8NEZ3}
	Pathogen[HTLV2_tax2 P03410] interacts with 19 human partners:{Q9HBG6;Q15814;Q9NS56;Q9NWB7;P11488;Q9P202;Q96RY7;P41208;Q12798;O15259;Q8TAM2;Q9Y496;Q15051;O15182;Q13099;O15078;Q13402;P36405;Q8NEZ3}
	Pathogen[HTLV1_env P14075] interacts with 13 human partners:{Q9HBG6;Q15814;Q9P202;Q96RY7;Q12798;O15259;Q8TAM2;Q15051;Q13099;O15078;Q13402;P36405;Q8NEZ3}
	Pathogen[HTLV1_rex P0C206] interacts with 19 human partners:{Q9HBG6;Q15814;Q9NS56;Q9NWB7;P11488;Q9P202;Q96RY7;P41208;Q12798;O15259;Q8TAM2;Q9Y496;Q15051;O15182;Q13099;O15078;Q13402;P36405;Q8NEZ3}
	Pathogen[HTLV2_pol P03363] interacts with 23 human partners:{Q9HBG6;P56715;Q15814;Q9NS56;Q9NWB7;P11488;Q9P202;Q96RY7;P41208;Q12798;Q8IWN7;Q9Y366;O15259;Q3B820;Q8TAM2;Q9Y496;Q15051;O15182;Q13099;O15078;Q13402;P36405;Q8NEZ3}
[Cluster 177]GO:0036064+C	cellular_component	[name] cilium basal body	[def] "A membrane-tethered derivative of the centriole, and the site of assembly and remodelling of the cilium. As well as anchoring the cilium, the basal body is thought to provide a selective gateway regulating the entry of ciliary proteins and vesicles by intraflagellar transport." [PMID
	Pathogen[HTLV1_hbz Q2Q067] interacts with 6 human partners:{Q8N841;Q9NS56;Q9BYV8;Q96RY7;Q86YF9;Q6IQ19}
	Pathogen[HTLV2_rex Q85601] interacts with 6 human partners:{Q8N841;Q9NS56;Q9BYV8;Q96RY7;Q86YF9;Q6IQ19}
	Pathogen[HTLV1_tax P14079] interacts with 6 human partners:{Q8N841;Q9NS56;Q9BYV8;Q96RY7;Q86YF9;Q6IQ19}
	Pathogen[HTLV2_gag P03346] interacts with 7 human partners:{Q8N841;Q9NS56;Q9BYV8;Q96RY7;Q86YF9;Q3B820;Q6IQ19}
	Pathogen[HTLV2_env P03383] interacts with 3 human partners:{Q9BYV8;Q96RY7;Q86YF9}
	Pathogen[HTLV2_tax2 P03410] interacts with 6 human partners:{Q8N841;Q9NS56;Q9BYV8;Q96RY7;Q86YF9;Q6IQ19}
	Pathogen[HTLV1_env P14075] interacts with 3 human partners:{Q9BYV8;Q96RY7;Q86YF9}
	Pathogen[HTLV1_rex P0C206] interacts with 6 human partners:{Q8N841;Q9NS56;Q9BYV8;Q96RY7;Q86YF9;Q6IQ19}
	Pathogen[HTLV2_pol P03363] interacts with 7 human partners:{Q8N841;Q9NS56;Q9BYV8;Q96RY7;Q86YF9;Q3B820;Q6IQ19}
[Cluster 178]GO:0000164+C	cellular_component	[name] protein phosphatase type 1 complex	[def] "A protein complex that possesses magnesium-dependent protein serine/threonine phosphatase (AMD phosphatase) activity, and consists of a catalytic subunit and one or more regulatory subunits that dictates the phosphatase's substrate specificity, function, and activity." [GOC
	Pathogen[HTLV1_hbz Q2Q067] interacts with 4 human partners:{Q5SWA1;Q96SB3;P62136;P62140}
	Pathogen[HTLV2_rex Q85601] interacts with 4 human partners:{Q5SWA1;Q96SB3;P62136;P62140}
	Pathogen[HTLV1_tax P14079] interacts with 3 human partners:{Q96SB3;P62136;P62140}
	Pathogen[HTLV2_gag P03346] interacts with 4 human partners:{Q5SWA1;Q96SB3;P62136;P62140}
	Pathogen[HTLV2_env P03383] interacts with 3 human partners:{Q96SB3;P62136;P62140}
	Pathogen[HTLV2_tax2 P03410] interacts with 4 human partners:{Q5SWA1;Q96SB3;P62136;P62140}
	Pathogen[HTLV1_env P14075] interacts with 3 human partners:{Q96SB3;P62136;P62140}
	Pathogen[HTLV1_rex P0C206] interacts with 4 human partners:{Q5SWA1;Q96SB3;P62136;P62140}
	Pathogen[HTLV2_pol P03363] interacts with 4 human partners:{Q5SWA1;Q96SB3;P62136;P62140}
[Cluster 179]GO:0035086+C	cellular_component	[name] flagellar axoneme	[def] "The bundle of microtubules and associated proteins that forms the core of flagellar in eukaryotic cells and is responsible for their movements." [GOC
	Pathogen[HTLV1_hbz Q2Q067] interacts with 5 human partners:{Q9BXF9;Q8N0X2;Q6ZTW0;Q6Q759;Q8WW24}
	Pathogen[HTLV2_rex Q85601] interacts with 6 human partners:{Q9BXF9;Q8N0X2;Q6ZTW0;Q6Q759;Q96M29;Q8WW24}
	Pathogen[HTLV1_tax P14079] interacts with 5 human partners:{Q9BXF9;Q8N0X2;Q6ZTW0;Q6Q759;Q8WW24}
	Pathogen[HTLV2_gag P03346] interacts with 8 human partners:{Q9BXF9;Q8N0X2;Q6ZTW0;Q6Q759;Q96M29;Q8WW24;Q9UIF3;Q969V4}
	Pathogen[HTLV2_env P03383] interacts with 4 human partners:{Q9BXF9;Q6ZTW0;Q9NPE6;Q8WW24}
	Pathogen[HTLV2_tax2 P03410] interacts with 5 human partners:{Q9BXF9;Q8N0X2;Q6ZTW0;Q6Q759;Q96M29}
	Pathogen[HTLV1_env P14075] interacts with 3 human partners:{Q9BXF9;Q6ZTW0;Q8WW24}
	Pathogen[HTLV1_rex P0C206] interacts with 6 human partners:{Q9BXF9;Q8N0X2;Q6ZTW0;Q6Q759;Q96M29;Q8WW24}
	Pathogen[HTLV2_pol P03363] interacts with 8 human partners:{Q9BXF9;Q8N0X2;Q6ZTW0;Q6Q759;Q96M29;Q8WW24;Q9UIF3;Q969V4}
[Cluster 180]GO:0044354+C	cellular_component	[name] macropinosome	[def] "A membrane-bounded, uncoated intracellular vesicle formed by the process of macropinocytosis." [PMID
	Pathogen[HTLV1_hbz Q2Q067] interacts with 1 human partners:{P30622}
	Pathogen[HTLV2_rex Q85601] interacts with 1 human partners:{P30622}
	Pathogen[HTLV1_tax P14079] interacts with 1 human partners:{P30622}
	Pathogen[HTLV2_gag P03346] interacts with 1 human partners:{P30622}
	Pathogen[HTLV2_env P03383] interacts with 1 human partners:{P30622}
	Pathogen[HTLV2_tax2 P03410] interacts with 1 human partners:{P30622}
	Pathogen[HTLV1_env P14075] interacts with 1 human partners:{P30622}
	Pathogen[HTLV1_rex P0C206] interacts with 1 human partners:{P30622}
	Pathogen[HTLV2_pol P03363] interacts with 1 human partners:{P30622}
[Cluster 181]GO:0044295+C	cellular_component	[name] axonal growth cone	[def] "The migrating motile tip of a growing nerve cell axon." [GOC
	Pathogen[HTLV1_hbz Q2Q067] interacts with 4 human partners:{Q9UQF2;P25054;Q02790;P60880}
	Pathogen[HTLV2_rex Q85601] interacts with 4 human partners:{Q9UQF2;P25054;Q02790;P60880}
	Pathogen[HTLV1_tax P14079] interacts with 3 human partners:{P25054;Q02790;P60880}
	Pathogen[HTLV2_gag P03346] interacts with 4 human partners:{Q9UQF2;P25054;Q02790;P60880}
	Pathogen[HTLV2_env P03383] interacts with 3 human partners:{P25054;Q02790;P60880}
	Pathogen[HTLV2_tax2 P03410] interacts with 4 human partners:{Q9UQF2;P25054;Q02790;P60880}
	Pathogen[HTLV1_env P14075] interacts with 3 human partners:{P25054;Q02790;P60880}
	Pathogen[HTLV1_rex P0C206] interacts with 4 human partners:{Q9UQF2;P25054;Q02790;P60880}
	Pathogen[HTLV2_pol P03363] interacts with 4 human partners:{Q9UQF2;P25054;Q02790;P60880}
[Cluster 182]GO:0005677+C	cellular_component	[name] chromatin silencing complex	[def] "Any protein complex that mediates changes in chromatin structure that result in transcriptional silencing." [GOC
	Pathogen[HTLV1_hbz Q2Q067] interacts with 6 human partners:{Q8TBE0;Q9UIF9;Q96EB6;O60264;O43463;Q8IXJ6}
	Pathogen[HTLV2_rex Q85601] interacts with 6 human partners:{Q8TBE0;Q9UIF9;Q96EB6;O60264;O43463;Q8IXJ6}
	Pathogen[HTLV1_tax P14079] interacts with 4 human partners:{Q9UIF9;Q96EB6;O60264;Q8IXJ6}
	Pathogen[HTLV2_gag P03346] interacts with 7 human partners:{Q8TBE0;Q9UIF9;Q96EB6;O60264;O43159;O43463;Q8IXJ6}
	Pathogen[HTLV2_env P03383] interacts with 5 human partners:{Q9UIF9;Q96EB6;O60264;O43463;Q8IXJ6}
	Pathogen[HTLV2_tax2 P03410] interacts with 7 human partners:{Q8TBE0;Q9UIF9;Q96EB6;O60264;O43159;O43463;Q8IXJ6}
	Pathogen[HTLV1_env P14075] interacts with 5 human partners:{Q9UIF9;Q96EB6;O60264;O43463;Q8IXJ6}
	Pathogen[HTLV1_rex P0C206] interacts with 6 human partners:{Q8TBE0;Q9UIF9;Q96EB6;O60264;O43463;Q8IXJ6}
	Pathogen[HTLV2_pol P03363] interacts with 7 human partners:{Q8TBE0;Q9UIF9;Q96EB6;O60264;O43159;O43463;Q8IXJ6}
[Cluster 183]GO:0030141+C	cellular_component	[name] secretory granule	[def] "A small subcellular vesicle, surrounded by a membrane, that is formed from the Golgi apparatus and contains a highly concentrated protein destined for secretion. Secretory granules move towards the periphery of the cell and upon stimulation, their membranes fuse with the cell membrane, and their protein load is exteriorized. Processing of the contained protein may take place in secretory g…
	Pathogen[HTLV1_hbz Q2Q067] interacts with 12 human partners:{Q15833;P60953;P35557;Q96AX2;P51159;Q9Y4I1;P51587;O14964;Q9Y2J0;P20337;Q86VI1;P10809}
	Pathogen[HTLV2_rex Q85601] interacts with 12 human partners:{Q15833;P60953;P35557;Q96AX2;P51159;Q9Y4I1;P51587;O14964;Q9Y2J0;P20337;Q86VI1;P10809}
	Pathogen[HTLV1_tax P14079] interacts with 10 human partners:{Q15833;P35557;Q96C24;P51159;Q9Y4I1;P51587;Q9Y2J0;Q9UNE2;P20337;P10809}
	Pathogen[HTLV2_gag P03346] interacts with 18 human partners:{Q15833;P13498;P60953;P35557;Q96AX2;P41250;Q96C24;P51159;Q9Y4I1;P51587;P01137;O14964;O60911;Q9Y2J0;Q9UNE2;P20337;Q86VI1;P10809}
	Pathogen[HTLV2_env P03383] interacts with 11 human partners:{Q15833;P60953;Q16623;P35557;P51159;Q9Y4I1;P51587;O14964;Q9Y2J0;P20337;P10809}
	Pathogen[HTLV2_tax2 P03410] interacts with 13 human partners:{Q15833;P60953;P35557;Q96AX2;Q96C24;P51159;Q9Y4I1;P51587;Q9Y2J0;Q9UNE2;P20337;Q86VI1;P10809}
	Pathogen[HTLV1_env P14075] interacts with 11 human partners:{Q15833;P60953;Q16623;P35557;P51159;Q9Y4I1;P51587;O14964;Q9Y2J0;P20337;P10809}
	Pathogen[HTLV1_rex P0C206] interacts with 13 human partners:{Q15833;P60953;P35557;Q96AX2;Q96C24;P51159;Q9Y4I1;P51587;O14964;Q9Y2J0;P20337;Q86VI1;P10809}
	Pathogen[HTLV2_pol P03363] interacts with 17 human partners:{Q15833;P13498;P60953;P35557;Q96AX2;P41250;P51159;Q9Y4I1;P51587;P01137;O14964;O60911;Q9Y2J0;Q9UNE2;P20337;Q86VI1;P10809}
[Cluster 184]GO:0043186+C	cellular_component	[name] P granule	[def] "A small cytoplasmic, non-membranous RNA/protein complex aggregates in the primordial germ cells of many higher eukaryotes." [GOC
	Pathogen[HTLV1_hbz Q2Q067] interacts with 7 human partners:{Q7Z3Z4;Q9BXT4;Q8TC59;Q96JY0;Q96J94;Q8NHU6;Q9Y2V2}
	Pathogen[HTLV2_rex Q85601] interacts with 7 human partners:{Q7Z3Z4;Q9BXT4;Q8TC59;Q96JY0;Q96J94;Q8NHU6;Q9Y2V2}
	Pathogen[HTLV1_tax P14079] interacts with 5 human partners:{Q7Z3Z4;Q9BXT4;Q8TC59;Q96J94;Q8NHU6}
	Pathogen[HTLV2_gag P03346] interacts with 9 human partners:{Q7Z3Z4;Q9BXT4;Q8TC59;Q5T8I9;Q96JY0;Q96J94;O60522;Q8NHU6;Q9Y2V2}
	Pathogen[HTLV2_env P03383] interacts with 4 human partners:{Q9BXT4;Q8TC59;Q96J94;Q8NHU6}
	Pathogen[HTLV2_tax2 P03410] interacts with 7 human partners:{Q7Z3Z4;Q9BXT4;Q8TC59;Q96JY0;Q96J94;Q8NHU6;Q9Y2V2}
	Pathogen[HTLV1_env P14075] interacts with 5 human partners:{Q9BXT4;Q8TC59;Q96J94;O60522;Q8NHU6}
	Pathogen[HTLV1_rex P0C206] interacts with 7 human partners:{Q7Z3Z4;Q9BXT4;Q8TC59;Q96JY0;Q96J94;Q8NHU6;Q9Y2V2}
	Pathogen[HTLV2_pol P03363] interacts with 9 human partners:{Q7Z3Z4;Q9BXT4;Q8TC59;Q5T8I9;Q96JY0;Q96J94;O60522;Q8NHU6;Q9Y2V2}
[Cluster 185]GO:0005682+C	cellular_component	[name] U5 snRNP	[def] "A ribonucleoprotein complex that contains small nuclear RNA U5." [GOC
	Pathogen[HTLV1_hbz Q2Q067] interacts with 6 human partners:{O94906;O75643;O95400;Q9BUQ8;Q6P2Q9;Q96DI7}
	Pathogen[HTLV2_rex Q85601] interacts with 6 human partners:{O94906;O75643;O95400;Q9BUQ8;Q6P2Q9;Q96DI7}
	Pathogen[HTLV1_tax P14079] interacts with 6 human partners:{O94906;O75643;O95400;Q9BUQ8;Q6P2Q9;Q96DI7}
	Pathogen[HTLV2_gag P03346] interacts with 6 human partners:{O94906;O75643;O95400;Q9BUQ8;Q6P2Q9;Q96DI7}
	Pathogen[HTLV2_env P03383] interacts with 6 human partners:{O94906;O75643;O95400;Q9BUQ8;Q6P2Q9;Q96DI7}
	Pathogen[HTLV2_tax2 P03410] interacts with 5 human partners:{O94906;O75643;O95400;Q6P2Q9;Q96DI7}
	Pathogen[HTLV1_env P14075] interacts with 6 human partners:{O94906;O75643;O95400;Q9BUQ8;Q6P2Q9;Q96DI7}
	Pathogen[HTLV1_rex P0C206] interacts with 6 human partners:{O94906;O75643;O95400;Q9BUQ8;Q6P2Q9;Q96DI7}
	Pathogen[HTLV2_pol P03363] interacts with 6 human partners:{O94906;O75643;O95400;Q9BUQ8;Q6P2Q9;Q96DI7}
[Cluster 186]GO:0030867+C	cellular_component	[name] rough endoplasmic reticulum membrane	[def] "The lipid bilayer surrounding the rough endoplasmic reticulum." [GOC
	Pathogen[HTLV1_hbz Q2Q067] interacts with 1 human partners:{P05062}
	Pathogen[HTLV2_rex Q85601] interacts with 1 human partners:{P05062}
	Pathogen[HTLV1_tax P14079] interacts with 1 human partners:{P05062}
	Pathogen[HTLV2_gag P03346] interacts with 4 human partners:{P05062;O00469;Q02809;O60568}
	Pathogen[HTLV2_env P03383] interacts with 1 human partners:{P05062}
	Pathogen[HTLV2_tax2 P03410] interacts with 2 human partners:{P05062;O60568}
	Pathogen[HTLV1_env P14075] interacts with 1 human partners:{P05062}
	Pathogen[HTLV1_rex P0C206] interacts with 1 human partners:{P05062}
	Pathogen[HTLV2_pol P03363] interacts with 4 human partners:{P05062;O00469;Q02809;O60568}
[Cluster 187]GO:0030123+C	cellular_component	[name] AP-3 adaptor complex	[def] "A heterotetrameric AP-type membrane coat adaptor complex that consists of beta3, delta, mu3 and sigma3 subunits and is found associated with endosomal membranes. AP-3 does not appear to associate with clathrin in all organisms. In at least humans, the AP-3 complex can be heterogeneric due to the existence of multiple subunit isoforms encoded by different genes (beta3A and beta3B, mu3A and …
	Pathogen[HTLV1_hbz Q2Q067] interacts with 2 human partners:{Q92572;P59780}
	Pathogen[HTLV2_rex Q85601] interacts with 2 human partners:{Q92572;P59780}
	Pathogen[HTLV1_tax P14079] interacts with 2 human partners:{Q92572;P59780}
	Pathogen[HTLV2_gag P03346] interacts with 2 human partners:{Q92572;P59780}
	Pathogen[HTLV2_env P03383] interacts with 2 human partners:{Q92572;P59780}
	Pathogen[HTLV2_tax2 P03410] interacts with 2 human partners:{Q92572;P59780}
	Pathogen[HTLV1_env P14075] interacts with 1 human partners:{Q92572}
	Pathogen[HTLV1_rex P0C206] interacts with 2 human partners:{Q92572;P59780}
	Pathogen[HTLV2_pol P03363] interacts with 2 human partners:{Q92572;P59780}
[Cluster 188]GO:0005678+C	cellular_component	[name] chromatin assembly complex	[def] "Any protein complex that acts in the formation of nucleosomes or higher order chromatin structure." [GOC
	Pathogen[HTLV1_hbz Q2Q067] interacts with 9 human partners:{Q99457;P04637;Q9ULW6;P55209;Q13111;Q8WUU5;Q9Y3T9;Q13112;Q99733}
	Pathogen[HTLV2_rex Q85601] interacts with 9 human partners:{Q99457;P04637;Q9ULW6;P55209;Q13111;Q8WUU5;Q9Y3T9;Q13112;Q99733}
	Pathogen[HTLV1_tax P14079] interacts with 6 human partners:{P04637;P55209;Q8WUU5;Q9Y3T9;Q13112;Q99733}
	Pathogen[HTLV2_gag P03346] interacts with 9 human partners:{Q99457;P04637;Q9ULW6;P55209;Q13111;Q8WUU5;Q9Y3T9;Q13112;Q99733}
	Pathogen[HTLV2_env P03383] interacts with 6 human partners:{P04637;P55209;Q8WUU5;Q9Y3T9;Q13112;Q99733}
	Pathogen[HTLV2_tax2 P03410] interacts with 9 human partners:{Q99457;P04637;Q9ULW6;P55209;Q13111;Q8WUU5;Q9Y3T9;Q13112;Q99733}
	Pathogen[HTLV1_env P14075] interacts with 5 human partners:{P04637;Q8WUU5;Q9Y3T9;Q13112;Q99733}
	Pathogen[HTLV1_rex P0C206] interacts with 9 human partners:{Q99457;P04637;Q9ULW6;P55209;Q13111;Q8WUU5;Q9Y3T9;Q13112;Q99733}
	Pathogen[HTLV2_pol P03363] interacts with 9 human partners:{Q99457;P04637;Q9ULW6;P55209;Q13111;Q8WUU5;Q9Y3T9;Q13112;Q99733}
[Cluster 189]GO:0071564+C	cellular_component	[name] npBAF complex	[def] "A SWI/SNF-type complex that is found in neural stem or progenitor cells, and in human contains actin and proteins encoded by the ARID1A/BAF250A or ARID1B/BAF250B, SMARCD1/BAF60A, SMARCD3/BAF60C, SMARCA2/BRM/BAF190B, SMARCA4/BRG1/BAF190A, SMARCB1/BAF47, SMARCC1/BAF155, SMARCE1/BAF57, SMARCC2/BAF170, PHF10/BAF45A, ACTL6A/BAF53A genes. The npBAF complex is essential for the self-renewal/proli…
	Pathogen[HTLV1_hbz Q2Q067] interacts with 11 human partners:{Q96GM5;Q969G3;Q8WUB8;Q6STE5;Q12824;Q8TAQ2;P51532;O96019;Q92922;O14497;P51531}
	Pathogen[HTLV2_rex Q85601] interacts with 11 human partners:{Q96GM5;Q969G3;Q8WUB8;Q6STE5;Q12824;Q8TAQ2;P51532;O96019;Q92922;O14497;P51531}
	Pathogen[HTLV1_tax P14079] interacts with 9 human partners:{Q96GM5;Q8WUB8;Q6STE5;Q12824;Q8TAQ2;P51532;Q92922;O14497;P51531}
	Pathogen[HTLV2_gag P03346] interacts with 11 human partners:{Q96GM5;Q969G3;Q8WUB8;Q6STE5;Q12824;Q8TAQ2;P51532;O96019;Q92922;O14497;P51531}
	Pathogen[HTLV2_env P03383] interacts with 10 human partners:{Q96GM5;Q969G3;Q6STE5;Q12824;Q8TAQ2;P51532;O96019;Q92922;O14497;P51531}
	Pathogen[HTLV2_tax2 P03410] interacts with 11 human partners:{Q96GM5;Q969G3;Q8WUB8;Q6STE5;Q12824;Q8TAQ2;P51532;O96019;Q92922;O14497;P51531}
	Pathogen[HTLV1_env P14075] interacts with 9 human partners:{Q96GM5;Q6STE5;Q12824;Q8TAQ2;P51532;O96019;Q92922;O14497;P51531}
	Pathogen[HTLV1_rex P0C206] interacts with 11 human partners:{Q96GM5;Q969G3;Q8WUB8;Q6STE5;Q12824;Q8TAQ2;P51532;O96019;Q92922;O14497;P51531}
	Pathogen[HTLV2_pol P03363] interacts with 11 human partners:{Q96GM5;Q969G3;Q8WUB8;Q6STE5;Q12824;Q8TAQ2;P51532;O96019;Q92922;O14497;P51531}
[Cluster 190]GO:0000421+C	cellular_component	[name] autophagic vacuole membrane	[def] "The lipid bilayer surrounding an autophagic vacuole, a double-membrane-bounded vesicle in which endogenous cellular material is sequestered." [GOC
	Pathogen[HTLV1_hbz Q2Q067] interacts with 10 human partners:{Q676U5;Q9BXW4;Q5MNZ9;Q9GZQ8;A1A4Y4;Q9H492;P60520;O95166;Q9Y4P8;A6NCE7}
	Pathogen[HTLV2_rex Q85601] interacts with 10 human partners:{Q676U5;Q9BXW4;Q5MNZ9;Q9GZQ8;A1A4Y4;Q9H492;P60520;O95166;Q9Y4P8;A6NCE7}
	Pathogen[HTLV1_tax P14079] interacts with 10 human partners:{Q676U5;Q9BXW4;Q5MNZ9;Q7Z3C6;Q9GZQ8;Q9H492;P60520;O95166;Q9Y4P8;A6NCE7}
	Pathogen[HTLV2_gag P03346] interacts with 11 human partners:{Q676U5;Q9BXW4;Q5MNZ9;Q7Z3C6;Q9GZQ8;A1A4Y4;Q9H492;P60520;O95166;Q9Y4P8;A6NCE7}
	Pathogen[HTLV2_env P03383] interacts with 9 human partners:{Q676U5;Q9BXW4;Q7Z3C6;Q9GZQ8;Q9H492;P60520;O95166;Q9Y4P8;A6NCE7}
	Pathogen[HTLV2_tax2 P03410] interacts with 11 human partners:{Q676U5;Q9BXW4;Q5MNZ9;Q7Z3C6;Q9GZQ8;A1A4Y4;Q9H492;P60520;O95166;Q9Y4P8;A6NCE7}
	Pathogen[HTLV1_env P14075] interacts with 6 human partners:{Q676U5;Q9BXW4;Q9GZQ8;Q9H492;O95166;Q9Y4P8}
	Pathogen[HTLV1_rex P0C206] interacts with 10 human partners:{Q676U5;Q9BXW4;Q5MNZ9;Q9GZQ8;A1A4Y4;Q9H492;P60520;O95166;Q9Y4P8;A6NCE7}
	Pathogen[HTLV2_pol P03363] interacts with 10 human partners:{Q676U5;Q9BXW4;Q5MNZ9;Q9GZQ8;A1A4Y4;Q9H492;P60520;O95166;Q9Y4P8;A6NCE7}
[Cluster 191]GO:0044306+C	cellular_component	[name] neuron projection terminus	[def] "The specialized, terminal region of a neuron projection such as an axon or a dendrite." [GOC
	Pathogen[HTLV1_hbz Q2Q067] interacts with 2 human partners:{P78352;P11532}
	Pathogen[HTLV2_rex Q85601] interacts with 2 human partners:{P78352;P11532}
	Pathogen[HTLV1_tax P14079] interacts with 1 human partners:{P11532}
	Pathogen[HTLV2_gag P03346] interacts with 2 human partners:{P78352;P11532}
	Pathogen[HTLV2_env P03383] interacts with 2 human partners:{P78352;P11532}
	Pathogen[HTLV2_tax2 P03410] interacts with 2 human partners:{P78352;P11532}
	Pathogen[HTLV1_env P14075] interacts with 2 human partners:{P78352;P11532}
	Pathogen[HTLV1_rex P0C206] interacts with 2 human partners:{P78352;P11532}
	Pathogen[HTLV2_pol P03363] interacts with 2 human partners:{P78352;P11532}
[Cluster 192]GO:0030133+C	cellular_component	[name] transport vesicle	[def] "Any of the vesicles of the constitutive secretory pathway, which carry cargo from the endoplasmic reticulum to the Golgi, between Golgi cisternae, or to destinations within or outside the cell." [GOC
	Pathogen[HTLV1_hbz Q2Q067] interacts with 12 human partners:{P08631;Q6QNY0;O95716;Q92572;Q9UL45;Q969E2;P61106;Q8NFW9;Q86VI1;Q9H8W4;P62491;O75843}
	Pathogen[HTLV2_rex Q85601] interacts with 14 human partners:{P08631;Q6QNY0;O95716;Q92572;Q9UL45;Q969E2;Q6PJW8;P61106;Q8NFW9;Q86VI1;Q9H8W4;P62491;O75843;Q8TDH9}
	Pathogen[HTLV1_tax P14079] interacts with 13 human partners:{P08631;Q6QNY0;O95716;Q92572;Q9UL45;Q969E2;Q6PJW8;P61106;Q8NFW9;Q9H8W4;P62491;O75843;Q8TDH9}
	Pathogen[HTLV2_gag P03346] interacts with 16 human partners:{P08631;Q6QNY0;O95716;Q92572;O43493;Q9UL45;Q969E2;Q6PJW8;P61106;Q8NFW9;Q63HQ0;Q86VI1;Q9H8W4;P32856;P62491;O75843}
	Pathogen[HTLV2_env P03383] interacts with 9 human partners:{P08631;Q92572;O43493;Q9UL45;Q969E2;Q6PJW8;Q9H8W4;P32856;O75843}
	Pathogen[HTLV2_tax2 P03410] interacts with 15 human partners:{P08631;Q6QNY0;O95716;Q92572;Q9UL45;Q969E2;Q6PJW8;P61106;Q8NFW9;Q63HQ0;Q86VI1;Q9H8W4;P62491;O75843;Q8TDH9}
	Pathogen[HTLV1_env P14075] interacts with 9 human partners:{P08631;O95716;Q92572;Q9UL45;Q6PJW8;P61106;Q9H8W4;P32856;O75843}
	Pathogen[HTLV1_rex P0C206] interacts with 15 human partners:{P08631;Q6QNY0;O95716;Q92572;Q9UL45;Q969E2;Q6PJW8;P61106;Q8NFW9;Q63HQ0;Q86VI1;Q9H8W4;P62491;O75843;Q8TDH9}
	Pathogen[HTLV2_pol P03363] interacts with 15 human partners:{P08631;Q6QNY0;O95716;Q92572;O43493;Q9UL45;Q969E2;Q6PJW8;P61106;Q8NFW9;Q63HQ0;Q86VI1;Q9H8W4;P62491;O75843}
[Cluster 193]GO:0030131+C	cellular_component	[name] clathrin adaptor complex	[def] "A membrane coat adaptor complex that links clathrin to a membrane." [GOC
	Pathogen[HTLV1_hbz Q2Q067] interacts with 20 human partners:{Q9Y6B7;Q9Y6Q5;P53677;Q96CW1;Q9BXS5;O00189;Q9UJY4;Q9H0R1;O94973;Q9UJY5;P63010;O95782;Q9Y2T2;P48444;Q10567;Q8WXE9;Q9NZ52;O75843;Q9Y6Q2;O43747}
	Pathogen[HTLV2_rex Q85601] interacts with 20 human partners:{Q9Y6B7;Q9Y6Q5;P53677;Q96CW1;Q9BXS5;O00189;Q9UJY4;Q9H0R1;O94973;Q9UJY5;P63010;O95782;Q9Y2T2;P48444;Q10567;Q8WXE9;Q9NZ52;O75843;Q9Y6Q2;O43747}
	Pathogen[HTLV1_tax P14079] interacts with 20 human partners:{Q9Y6B7;Q9Y6Q5;P53677;Q96CW1;Q9BXS5;O00189;Q9UJY4;Q9H0R1;O94973;Q9UJY5;P63010;O95782;Q9Y2T2;P48444;Q10567;Q8WXE9;Q9NZ52;O75843;Q9Y6Q2;O43747}
	Pathogen[HTLV2_gag P03346] interacts with 20 human partners:{Q9Y6B7;Q9Y6Q5;P53677;Q96CW1;Q9BXS5;O00189;Q9UJY4;Q9H0R1;O94973;Q9UJY5;P63010;O95782;Q9Y2T2;P48444;Q10567;Q8WXE9;Q9NZ52;O75843;Q9Y6Q2;O43747}
	Pathogen[HTLV2_env P03383] interacts with 19 human partners:{Q9Y6B7;Q9Y6Q5;P53677;Q96CW1;Q9BXS5;O00189;Q9UJY4;O94973;Q9UJY5;P63010;O95782;Q9Y2T2;P48444;Q10567;Q8WXE9;Q9NZ52;O75843;Q9Y6Q2;O43747}
	Pathogen[HTLV2_tax2 P03410] interacts with 19 human partners:{Q9Y6B7;Q9Y6Q5;P53677;Q96CW1;Q9BXS5;Q9UJY4;Q9H0R1;O94973;Q9UJY5;P63010;O95782;Q9Y2T2;P48444;Q10567;Q8WXE9;Q9NZ52;O75843;Q9Y6Q2;O43747}
	Pathogen[HTLV1_env P14075] interacts with 17 human partners:{Q9Y6B7;Q9Y6Q5;P53677;Q96CW1;Q9BXS5;O00189;Q9UJY4;O94973;Q9UJY5;P63010;O95782;P48444;Q10567;Q8WXE9;Q9NZ52;O75843;O43747}
	Pathogen[HTLV1_rex P0C206] interacts with 20 human partners:{Q9Y6B7;Q9Y6Q5;P53677;Q96CW1;Q9BXS5;O00189;Q9UJY4;Q9H0R1;O94973;Q9UJY5;P63010;O95782;Q9Y2T2;P48444;Q10567;Q8WXE9;Q9NZ52;O75843;Q9Y6Q2;O43747}
	Pathogen[HTLV2_pol P03363] interacts with 20 human partners:{Q9Y6B7;Q9Y6Q5;P53677;Q96CW1;Q9BXS5;O00189;Q9UJY4;Q9H0R1;O94973;Q9UJY5;P63010;O95782;Q9Y2T2;P48444;Q10567;Q8WXE9;Q9NZ52;O75843;Q9Y6Q2;O43747}
[Cluster 194]GO:0005802+C	cellular_component	[name] trans-Golgi network	[def] "The network of interconnected tubular and cisternal structures located at the side of the Golgi apparatus distal to the endoplasmic reticulum, from which secretory vesicles emerge. The trans-Golgi network is important in the later stages of protein secretion where it is thought to play a key role in the sorting and targeting of secreted proteins to the correct destination." [GOC
	Pathogen[HTLV1_hbz Q2Q067] interacts with 43 human partners:{Q9NR09;Q9BSU1;O75122;Q14457;Q8IWJ2;Q9NWB1;Q13439;Q9NRD0;Q9Y6B7;Q9Y6D5;O15126;Q7Z3U7;P09497;Q96G01;Q5MNZ9;Q5VYK3;Q9UJY4;Q6DN90;Q99418;Q92538;Q9UIL1;Q9Y5X1;Q13636;Q15438;P63010;Q99700;Q9UIA0;P40616;Q9Y6D6;P53675;P20340;O43739;Q9H4A6;Q96CV9;Q92805;P60880;P62491;Q9UPP2;Q13795;Q9NZ52;Q6ICB4;Q9BT40;O43747}
	Pathogen[HTLV2_rex Q85601] interacts with 47 human partners:{Q9NR09;Q9BSU1;O75122;Q14457;Q8IWJ2;Q9NWB1;Q13439;Q9NRD0;Q9Y6B7;Q12846;Q9Y6D5;O15126;Q7Z3U7;Q5JU85;P09497;Q96G01;Q5MNZ9;Q5VYK3;Q9UJY4;Q6DN90;Q99418;Q92538;Q9UIL1;Q9Y5X1;Q13636;Q15438;Q6PJW8;P63010;Q99700;Q9UIA0;P40616;Q9Y6D6;P53675;P20340;P21333;O43739;Q9H4A6;Q96CV9;Q92805;P60880;P62491;Q9UPP2;Q13795;Q9NZ52;Q6ICB4;Q9BT40;O43747}
	Pathogen[HTLV1_tax P14079] interacts with 46 human partners:{Q9NR09;Q9BSU1;O75122;Q14457;Q8IWJ2;Q9NWB1;Q13439;Q9NRD0;Q9Y6B7;Q12846;P61026;Q9Y6D5;Q7Z3U7;Q5JU85;P09497;Q96G01;Q5MNZ9;Q5VYK3;Q9UJY4;Q6DN90;Q99418;Q92538;Q9UIL1;Q9Y5X1;Q13636;Q15438;Q6PJW8;P63010;Q99700;Q9UIA0;P40616;Q9Y6D6;P20340;P21333;O43739;Q9H4A6;Q96CV9;Q92805;P60880;P62491;Q9UPP2;Q13795;Q9NZ52;Q6ICB4;Q9BT40;O43747}
	Pathogen[HTLV2_gag P03346] interacts with 57 human partners:{Q9NR09;Q9BSU1;Q9C005;O75122;Q14457;Q8IWJ2;Q9NWB1;Q13439;Q9NRD0;Q9Y6B7;Q12846;P61026;Q9Y6D5;O15126;Q7Z3U7;Q5JU85;P09497;Q96G01;Q5MNZ9;Q5VYK3;Q9UJY4;O43493;Q6DN90;Q99418;P22748;Q92538;Q9UIL1;Q9Y5X1;Q13636;Q9Y3M2;Q15438;Q6PJW8;P63010;Q99700;Q9UIA0;P40616;Q9Y6D6;Q96AH8;P53675;P20340;Q9BUX1;O43739;Q9H4A6;Q9NYI0;Q96CV9;Q15139;Q92805;P60880;P6…
	Pathogen[HTLV2_env P03383] interacts with 33 human partners:{Q9NR09;Q9BSU1;O75122;Q14457;Q8IWJ2;Q9NWB1;Q9Y6B7;Q12846;Q9Y6D5;O15126;Q7Z3U7;P09497;Q96G01;Q5VYK3;Q9UJY4;O43493;Q99418;Q9UIL1;Q9Y5X1;Q15438;Q6PJW8;P63010;P40616;Q9Y6D6;P20340;Q96CV9;P60880;Q13795;Q9NZ52;Q6ICB4;Q9BT40;P09958;O43747}
	Pathogen[HTLV2_tax2 P03410] interacts with 50 human partners:{Q9NR09;Q9BSU1;O75122;Q14457;Q8IWJ2;Q9NWB1;Q13439;Q9NRD0;Q9Y6B7;Q12846;P61026;Q9Y6D5;O15126;Q7Z3U7;Q5JU85;P09497;Q96G01;Q5MNZ9;Q5VYK3;Q9UJY4;Q6DN90;Q99418;Q92538;Q9UIL1;Q9Y5X1;Q13636;Q9Y3M2;Q15438;Q6PJW8;P63010;Q99700;Q9UIA0;P40616;Q9Y6D6;P53675;P20340;P21333;Q9BUX1;O43739;Q9H4A6;Q96CV9;Q92805;P60880;P62491;Q9UPP2;Q13795;Q9NZ52;Q6ICB4;Q…
	Pathogen[HTLV1_env P14075] interacts with 28 human partners:{Q9NR09;O75122;Q14457;Q8IWJ2;Q9NWB1;Q9Y6B7;Q12846;Q9Y6D5;O15126;P09497;Q96G01;Q5VYK3;Q9UJY4;Q99418;Q9Y5X1;Q15438;Q6PJW8;P63010;P40616;Q9Y6D6;P20340;P60880;Q13795;Q9NZ52;Q6ICB4;Q9BT40;P09958;O43747}
	Pathogen[HTLV1_rex P0C206] interacts with 47 human partners:{Q9NR09;Q9BSU1;O75122;Q14457;Q8IWJ2;Q9NWB1;Q13439;Q9NRD0;Q9Y6B7;Q12846;P61026;Q9Y6D5;O15126;Q7Z3U7;Q5JU85;P09497;Q96G01;Q5MNZ9;Q5VYK3;Q9UJY4;Q6DN90;Q99418;Q92538;Q9UIL1;Q9Y5X1;Q13636;Q15438;Q6PJW8;P63010;Q99700;Q9UIA0;P40616;Q9Y6D6;P53675;P20340;P21333;O43739;Q96CV9;Q92805;P60880;P62491;Q9UPP2;Q13795;Q9NZ52;Q6ICB4;Q9BT40;O43747}
	Pathogen[HTLV2_pol P03363] interacts with 55 human partners:{Q9NR09;Q9BSU1;Q9C005;O75122;Q14457;Q8IWJ2;Q9NWB1;Q13439;Q9NRD0;Q9Y6B7;Q12846;P61026;Q9Y6D5;O15126;Q7Z3U7;Q5JU85;P09497;Q96G01;Q5MNZ9;Q5VYK3;Q9UJY4;O43493;Q6DN90;Q99418;P22748;Q92538;Q9UIL1;Q9Y5X1;Q13636;Q9Y3M2;Q15438;Q6PJW8;P63010;Q99700;Q9UIA0;P40616;Q9Y6D6;Q96AH8;P53675;P20340;Q9BUX1;O43739;Q9H4A6;Q9NYI0;Q96CV9;Q92805;P60880;P62491;Q9…
[Cluster 195]GO:0005879+C	cellular_component	[name] axonemal microtubule	[def] "A microtubule in the axoneme of a cilium or flagellum_ an axoneme contains nine modified doublet microtubules surrounding a pair of single microtubules." [ISBN
	Pathogen[HTLV1_hbz Q2Q067] interacts with 2 human partners:{Q9Y6D5;Q9H0F7}
	Pathogen[HTLV2_rex Q85601] interacts with 2 human partners:{Q9Y6D5;Q9H0F7}
	Pathogen[HTLV1_tax P14079] interacts with 2 human partners:{Q9Y6D5;Q9H0F7}
	Pathogen[HTLV2_gag P03346] interacts with 2 human partners:{Q9Y6D5;Q9H0F7}
	Pathogen[HTLV2_env P03383] interacts with 2 human partners:{Q9Y6D5;Q9H0F7}
	Pathogen[HTLV2_tax2 P03410] interacts with 2 human partners:{Q9Y6D5;Q9H0F7}
	Pathogen[HTLV1_env P14075] interacts with 2 human partners:{Q9Y6D5;Q9H0F7}
	Pathogen[HTLV1_rex P0C206] interacts with 2 human partners:{Q9Y6D5;Q9H0F7}
	Pathogen[HTLV2_pol P03363] interacts with 2 human partners:{Q9Y6D5;Q9H0F7}
[Cluster 196]GO:0031512+C	cellular_component	[name] motile primary cilium	[def] "A primary cilium which may contain a variable array of axonemal microtubules and also contains molecular motors. Motile primary cilia display a distinct twirling motion that directs fluid flow asymmetrically across the cellular surface to affect asymmetric body plan organization." [GOC
	Pathogen[HTLV1_hbz Q2Q067] interacts with 5 human partners:{P10070;Q8TCX1;Q9NQC8;Q13099;P43034}
	Pathogen[HTLV2_rex Q85601] interacts with 6 human partners:{P10070;Q8TCX1;Q9NQC8;Q13099;P43034;Q8NCM8}
	Pathogen[HTLV1_tax P14079] interacts with 6 human partners:{P10070;Q8TCX1;Q9NQC8;Q13099;P43034;Q8NCM8}
	Pathogen[HTLV2_gag P03346] interacts with 6 human partners:{P10070;Q8TCX1;Q9NQC8;Q13099;P43034;Q8NCM8}
	Pathogen[HTLV2_env P03383] interacts with 4 human partners:{P10070;Q8TCX1;Q13099;P43034}
	Pathogen[HTLV2_tax2 P03410] interacts with 6 human partners:{P10070;Q8TCX1;Q9NQC8;Q13099;P43034;Q8NCM8}
	Pathogen[HTLV1_env P14075] interacts with 4 human partners:{P10070;Q8TCX1;Q13099;P43034}
	Pathogen[HTLV1_rex P0C206] interacts with 6 human partners:{P10070;Q8TCX1;Q9NQC8;Q13099;P43034;Q8NCM8}
	Pathogen[HTLV2_pol P03363] interacts with 6 human partners:{P10070;Q8TCX1;Q9NQC8;Q13099;P43034;Q8NCM8}
[Cluster 197]GO:0016021+C	cellular_component	[name] integral to membrane	[def] "Penetrating at least one phospholipid bilayer of a membrane. May also refer to the state of being buried in the bilayer with no exposure outside the bilayer. When used to describe a protein, indicates that all or part of the peptide sequence is embedded in the membrane." [GOC
	Pathogen[HTLV1_hbz Q2Q067] interacts with 78 human partners:{O95476;P14672;Q8IUR5;Q9NV58;P49755;Q96TA2;Q14BN4;P40855;Q3ZCQ8;Q96BA8;Q68CJ9;O60313;Q99717;O15126;Q14318;Q14241;Q8TEY5;Q9Y276;P10415;Q14494;Q86UE4;Q8IU89;Q12983;Q9BVK6;Q6Y2X3;Q9NYL4;Q07820;Q70SY1;Q15797;O14662;Q15363;Q9UL54;P57105;O14828;Q9Y3Q3;Q7Z419;Q8TEM1;P11169;Q969E2;Q9UQ90;P18850;Q12772;Q9Y4W6;Q9UGP8;Q8TAC9;Q07817;Q09013;P50876;Q9…
	Pathogen[HTLV2_rex Q85601] interacts with 84 human partners:{O95476;P14672;Q8IUR5;Q9NV58;P49755;Q96TA2;Q14BN4;P40855;Q3ZCQ8;Q96BA8;Q6ZMG9;Q68CJ9;O60313;Q12846;Q99717;O15126;Q14318;Q14241;Q8TEY5;Q9Y276;P10415;Q14494;Q86UE4;Q8IU89;Q12983;Q9BVK6;Q6Y2X3;Q9NYL4;Q70SY1;Q15797;O14662;Q15363;Q9UL54;P57105;O14828;Q96KC8;Q9Y3Q3;Q7Z419;Q8TEM1;P11169;Q96DC7;Q969E2;Q9UQ90;Q6PJW8;P18850;Q12772;Q9Y4W6;Q9UGP8;Q8…
	Pathogen[HTLV1_tax P14079] interacts with 105 human partners:{O95476;P14672;Q8IUR5;Q9NV58;P49755;Q96TA2;Q5JRA6;Q14BN4;P40855;Q9NQC3;Q3ZCQ8;Q96BA8;Q03519;Q9BTX1;Q6ZMG9;Q68CJ9;O60313;Q12846;Q99717;P21796;Q14318;Q14241;Q8TEY5;Q9Y276;P10415;Q14494;Q86UE4;Q9UI14;Q8IU89;Q12983;Q9BVK6;Q6Y2X3;Q7Z3C6;Q9NYL4;Q07820;Q70SY1;Q15797;O14662;Q15363;Q9UL54;O43731;P57105;O14828;Q96KC8;Q9Y3Q3;Q7Z419;Q8TEM1;P11169;Q…
	Pathogen[HTLV2_gag P03346] interacts with 133 human partners:{O95476;P14672;Q5QFB9;Q8IUR5;Q9NV58;Q96Q80;P49755;Q96TA2;Q5JRA6;Q14BN4;P40855;Q9NQC3;Q3ZCQ8;Q9GZY8;Q96BA8;Q9BTX1;Q6ZMG9;Q68CJ9;O60313;Q12846;Q99717;O15126;P21796;Q86WV6;Q14318;Q14241;Q8TEY5;Q9Y276;Q8N1N2;P10415;O43493;Q9GZP9;Q14494;Q86UE4;Q9UI14;Q8IU89;Q12983;Q9BVK6;Q6Y2X3;Q7Z3C6;Q07820;Q70SY1;P28328;Q8TBM8;Q15797;O14662;Q15363;Q9UL54;O…
	Pathogen[HTLV2_env P03383] interacts with 184 human partners:{O95476;P14672;A8MVW5;Q8IUR5;Q12981;Q9NV58;Q969V5;Q96Q80;P49755;Q96TA2;P57737;Q5JRA6;O60858;Q5T4D3;Q14BN4;P40855;Q9NQC3;Q3ZCQ8;Q9Y4D8;Q9GZY8;Q96BA8;Q03519;Q4VCS5;Q9BTX1;Q96QE2;Q6ZMG9;Q68CJ9;Q902F8;Q8N2K1;O60313;Q12846;Q99717;O15126;P21796;Q14318;Q9Y5U4;Q9NXW2;Q16623;Q14241;Q8TEY5;Q9Y276;P10415;O43493;Q9GZP9;Q14494;Q86UE4;Q9UH99;Q9BXM7;Q…
	Pathogen[HTLV2_tax2 P03410] interacts with 102 human partners:{O95476;Q8IUR5;Q9NV58;P49755;Q96TA2;Q5JRA6;Q14BN4;P40855;Q3ZCQ8;Q96BA8;Q03519;Q9BTX1;Q6ZMG9;Q68CJ9;O60313;Q12846;Q99717;O15126;Q14318;Q14241;Q8TEY5;Q9Y276;P10415;Q14494;Q86UE4;Q9UI14;Q8IU89;Q12983;Q9BVK6;Q6Y2X3;Q7Z3C6;Q9NYL4;Q07820;Q70SY1;Q15797;O14662;Q15363;Q9UL54;O43731;P57105;O14828;Q96KC8;Q9Y3Q3;Q7Z419;Q8TEM1;P11169;Q96DC7;Q969E2;…
	Pathogen[HTLV1_env P14075] interacts with 147 human partners:{O95476;P14672;A8MVW5;Q8IUR5;Q9NV58;Q969V5;P49755;Q96TA2;P57737;Q5JRA6;Q5T4D3;Q14BN4;P40855;Q3ZCQ8;Q9GZY8;Q96BA8;Q03519;Q4VCS5;Q9BTX1;Q6ZMG9;Q68CJ9;Q8N2K1;O60313;Q12846;Q99717;O15126;P21796;Q86WV6;Q14318;Q16623;Q14241;Q8TEY5;Q9Y276;P10415;Q14494;Q86UE4;Q9BXM7;Q9UI14;Q8IU89;Q12983;Q9BVK6;Q6Y2X3;Q9Y2G1;Q6PXP3;Q9HD36;Q03518;Q9NYL4;Q07820;Q…
	Pathogen[HTLV1_rex P0C206] interacts with 92 human partners:{O95476;P14672;Q8IUR5;P49755;Q96TA2;Q5JRA6;Q14BN4;P40855;Q3ZCQ8;Q96BA8;Q03519;Q6ZMG9;Q68CJ9;O60313;Q12846;Q99717;O15126;Q14318;Q14241;Q8TEY5;Q9Y276;P10415;Q14494;Q86UE4;Q9UI14;Q8IU89;Q12983;Q9BVK6;Q6Y2X3;Q9NYL4;Q70SY1;Q15797;O14662;Q15363;Q9UL54;P57105;O14828;Q96KC8;Q9Y3Q3;Q7Z419;Q8TEM1;P11169;Q96DC7;Q969E2;Q9UQ90;Q6PJW8;P18850;Q12772;Q9…
	Pathogen[HTLV2_pol P03363] interacts with 107 human partners:{O95476;P14672;Q8IUR5;Q9NV58;Q96Q80;P49755;Q96TA2;Q14BN4;P40855;Q3ZCQ8;Q9GZY8;Q96BA8;Q9BTX1;Q6ZMG9;Q68CJ9;O60313;Q12846;Q99717;O15126;P21796;Q86WV6;Q14318;Q14241;Q8TEY5;Q9Y276;P10415;O43493;Q9GZP9;Q14494;Q86UE4;Q9UI14;Q8IU89;Q12983;Q9BVK6;Q6Y2X3;Q70SY1;P28328;Q15797;O14662;Q15363;Q9UL54;P57105;O14828;Q96KC8;Q9Y3Q3;Q7Z419;Q8TEM1;P11169;Q…
[Cluster 198]GO:0070652+C	cellular_component	[name] HAUS complex	[def] "A protein complex that localizes to interphase centrosomes and to mitotic spindle tubules and regulates mitotic spindle assembly and centrosome integrity_ in human, the complex consists of eight subunits, some of which are homologous to subunits of the Drosophila Augmin complex." [PMID
	Pathogen[HTLV1_hbz Q2Q067] interacts with 8 human partners:{Q7Z4H7;Q68CZ6;Q99871;Q96CS2;Q9BT25;Q9H6D7;O94927;Q9NVX0}
	Pathogen[HTLV2_rex Q85601] interacts with 7 human partners:{Q7Z4H7;Q68CZ6;Q99871;Q96CS2;Q9BT25;O94927;Q9NVX0}
	Pathogen[HTLV1_tax P14079] interacts with 8 human partners:{Q7Z4H7;Q68CZ6;Q99871;Q96CS2;Q9BT25;Q9H6D7;O94927;Q9NVX0}
	Pathogen[HTLV2_gag P03346] interacts with 8 human partners:{Q7Z4H7;Q68CZ6;Q99871;Q96CS2;Q9BT25;Q9H6D7;O94927;Q9NVX0}
	Pathogen[HTLV2_env P03383] interacts with 3 human partners:{Q68CZ6;Q99871;O94927}
	Pathogen[HTLV2_tax2 P03410] interacts with 8 human partners:{Q7Z4H7;Q68CZ6;Q99871;Q96CS2;Q9BT25;Q9H6D7;O94927;Q9NVX0}
	Pathogen[HTLV1_env P14075] interacts with 3 human partners:{Q68CZ6;Q99871;O94927}
	Pathogen[HTLV1_rex P0C206] interacts with 8 human partners:{Q7Z4H7;Q68CZ6;Q99871;Q96CS2;Q9BT25;Q9H6D7;O94927;Q9NVX0}
	Pathogen[HTLV2_pol P03363] interacts with 8 human partners:{Q7Z4H7;Q68CZ6;Q99871;Q96CS2;Q9BT25;Q9H6D7;O94927;Q9NVX0}
[Cluster 199]GO:0043679+C	cellular_component	[name] axon terminus	[def] "Terminal inflated portion of the axon, containing the specialized apparatus necessary to release neurotransmitters. The axon terminus is considered to be the whole region of thickening and the terminal button is a specialized region of it." [GOC
	Pathogen[HTLV1_hbz Q2Q067] interacts with 8 human partners:{O00499;P49418;Q155Q3;O43665;Q14141;P54257;O76070;Q99719}
	Pathogen[HTLV2_rex Q85601] interacts with 8 human partners:{O00499;P49418;Q155Q3;O43665;Q14141;P54257;O76070;Q99719}
	Pathogen[HTLV1_tax P14079] interacts with 8 human partners:{O00499;P49418;Q155Q3;O43665;Q14141;P54257;O76070;Q99719}
	Pathogen[HTLV2_gag P03346] interacts with 9 human partners:{O00499;P49418;Q155Q3;O43665;Q14141;Q9C0D5;P54257;O76070;Q99719}
	Pathogen[HTLV2_env P03383] interacts with 6 human partners:{O00499;P49418;Q155Q3;O43665;Q14141;Q99719}
	Pathogen[HTLV2_tax2 P03410] interacts with 8 human partners:{O00499;P49418;Q155Q3;O43665;Q14141;P54257;O76070;Q99719}
	Pathogen[HTLV1_env P14075] interacts with 6 human partners:{O00499;P49418;Q155Q3;O43665;Q14141;Q99719}
	Pathogen[HTLV1_rex P0C206] interacts with 8 human partners:{O00499;P49418;Q155Q3;O43665;Q14141;P54257;O76070;Q99719}
	Pathogen[HTLV2_pol P03363] interacts with 8 human partners:{O00499;P49418;Q155Q3;O43665;Q14141;P54257;O76070;Q99719}
[Cluster 200]GO:0072559+C	cellular_component	[name] NLRP3 inflammasome complex	[def] "A protein complex that consists of three components, NLRP3 (NALP3), PYCARD and caspase-1. It is activated upon exposure to whole pathogens, as well as a number of structurally diverse pathogen- and danger-associated molecular patterns (PAMPs and DAMPs) and environmental irritants. Whole pathogens demonstrated to activate the NLRP3 inflammasome complex include the fungi Candida albicans and…
	Pathogen[HTLV1_hbz Q2Q067] interacts with 2 human partners:{Q96P20;Q9Y2G2}
	Pathogen[HTLV2_rex Q85601] interacts with 1 human partners:{Q96P20}
	Pathogen[HTLV1_tax P14079] interacts with 1 human partners:{Q96P20}
	Pathogen[HTLV2_gag P03346] interacts with 2 human partners:{Q96P20;Q9Y2G2}
	Pathogen[HTLV2_env P03383] interacts with 1 human partners:{Q96P20}
	Pathogen[HTLV2_tax2 P03410] interacts with 1 human partners:{Q96P20}
	Pathogen[HTLV1_env P14075] interacts with 1 human partners:{Q96P20}
	Pathogen[HTLV1_rex P0C206] interacts with 1 human partners:{Q96P20}
	Pathogen[HTLV2_pol P03363] interacts with 2 human partners:{Q96P20;Q9Y2G2}
[truncated: 5,540 more rows]
