# Supplementary material for: Computational reconstruction of proteome-wide protein interaction networks between HTLV retroviruses and Homo sapiens
Source: BMC Bioinformatics. 2014 Jul 18;15(1):245. doi: 10.1186/1471-2105-15-245 (PMC4133621; doi:10.1186/1471-2105-15-245)
Supplement: Supplementary file 6 — Additional file 6: Text file contains the cellular compartments modules that all the 9 HTLV viruses are involved in. (TXT 938 KB) [file 12859_2014_6529_MOESM6_ESM.txt]

[Cluster 1]GO:0006554+P	biological_process	[name] lysine catabolic process	[def] "The chemical reactions and pathways resulting in the breakdown of lysine, 2,6-diaminohexanoic acid." [GOC
	Pathogen[HTLV1_hbz Q2Q067] interacts with 1 human partners:{P09622}
	Pathogen[HTLV2_rex Q85601] interacts with 1 human partners:{P09622}
	Pathogen[HTLV2_gag P03346] interacts with 4 human partners:{Q9UDR5;P49419;P09622;Q02218}
	Pathogen[HTLV2_tax2 P03410] interacts with 1 human partners:{P09622}
	Pathogen[HTLV1_rex P0C206] interacts with 1 human partners:{P09622}
	Pathogen[HTLV2_pol P03363] interacts with 4 human partners:{Q9UDR5;P49419;P09622;Q02218}
[Cluster 2]GO:0071392+P	biological_process	[name] cellular response to estradiol stimulus	[def] "Any process that results in a change in state or activity of a cell (in terms of movement, secretion, enzyme production, gene expression, etc.) as a result of stimulus by estradiol, a C18 steroid hormone hydroxylated at C3 and C17 that acts as a potent estrogen." [GOC
	Pathogen[HTLV1_hbz Q2Q067] interacts with 1 human partners:{P35548}
	Pathogen[HTLV2_rex Q85601] interacts with 1 human partners:{P35548}
	Pathogen[HTLV2_gag P03346] interacts with 1 human partners:{P35548}
	Pathogen[HTLV2_env P03383] interacts with 1 human partners:{P35548}
	Pathogen[HTLV2_tax2 P03410] interacts with 1 human partners:{P35548}
	Pathogen[HTLV1_env P14075] interacts with 1 human partners:{P35548}
	Pathogen[HTLV1_rex P0C206] interacts with 1 human partners:{P35548}
	Pathogen[HTLV2_pol P03363] interacts with 1 human partners:{P35548}
[Cluster 3]GO:0034141+P	biological_process	[name] positive regulation of toll-like receptor 3 signaling pathway	[def] "Any process that activates or increases the frequency, rate, or extent of toll-like receptor 3 signaling pathway." [GOC
	Pathogen[HTLV1_hbz Q2Q067] interacts with 1 human partners:{Q96FA3}
	Pathogen[HTLV2_rex Q85601] interacts with 1 human partners:{Q96FA3}
	Pathogen[HTLV2_gag P03346] interacts with 1 human partners:{Q96FA3}
	Pathogen[HTLV2_tax2 P03410] interacts with 1 human partners:{Q96FA3}
	Pathogen[HTLV1_rex P0C206] interacts with 1 human partners:{Q96FA3}
	Pathogen[HTLV2_pol P03363] interacts with 1 human partners:{Q96FA3}
[Cluster 4]GO:0046459+P	biological_process	[name] short-chain fatty acid metabolic process	[def] "The chemical reactions and pathways involving fatty acids with a chain length of less than 8 carbons." [ISBN
	Pathogen[HTLV2_gag P03346] interacts with 1 human partners:{P51649}
	Pathogen[HTLV2_tax2 P03410] interacts with 1 human partners:{P51649}
	Pathogen[HTLV2_pol P03363] interacts with 1 human partners:{P51649}
[Cluster 5]GO:0071354+P	biological_process	[name] cellular response to interleukin-6	[def] "Any process that results in a change in state or activity of a cell (in terms of movement, secretion, enzyme production, gene expression, etc.) as a result of an interleukin-6 stimulus." [GOC
	Pathogen[HTLV2_gag P03346] interacts with 1 human partners:{Q7Z2X4}
	Pathogen[HTLV2_tax2 P03410] interacts with 1 human partners:{Q7Z2X4}
	Pathogen[HTLV2_pol P03363] interacts with 1 human partners:{Q7Z2X4}
[Cluster 6]GO:0007212+P	biological_process	[name] dopamine receptor signaling pathway	[def] "The series of molecular signals generated as a consequence of a dopamine receptor binding to one of its physiological ligands." [GOC
	Pathogen[HTLV1_hbz Q2Q067] interacts with 3 human partners:{P09471;Q9BXK1;P42858}
	Pathogen[HTLV2_rex Q85601] interacts with 3 human partners:{P09471;Q9BXK1;P42858}
	Pathogen[HTLV1_tax P14079] interacts with 2 human partners:{P09471;P42858}
	Pathogen[HTLV2_gag P03346] interacts with 4 human partners:{P09471;Q9BXK1;P42858;O75916}
	Pathogen[HTLV2_env P03383] interacts with 1 human partners:{P42858}
	Pathogen[HTLV2_tax2 P03410] interacts with 3 human partners:{P09471;Q9BXK1;P42858}
	Pathogen[HTLV1_rex P0C206] interacts with 2 human partners:{P09471;P42858}
	Pathogen[HTLV2_pol P03363] interacts with 4 human partners:{P09471;Q9BXK1;P42858;O75916}
[Cluster 7]GO:0006021+P	biological_process	[name] inositol biosynthetic process	[def] "The chemical reactions and pathways resulting in the formation of inositol, 1,2,3,4,5,6-cyclohexanehexol, a growth factor for animals and microorganisms." [CHEBI
	Pathogen[HTLV2_gag P03346] interacts with 1 human partners:{P29218}
[Cluster 8]GO:0070889+P	biological_process	[name] platelet alpha granule organization	[def] "A process that is carried out at the cellular level which results in the assembly, arrangement of constituent parts, or disassembly of a platelet alpha granule. A platelet alpha granule is a secretory organelle found in blood platelets." [GOC
	Pathogen[HTLV2_rex Q85601] interacts with 1 human partners:{Q9H267}
	Pathogen[HTLV2_gag P03346] interacts with 1 human partners:{Q9H267}
	Pathogen[HTLV2_tax2 P03410] interacts with 1 human partners:{Q9H267}
	Pathogen[HTLV1_rex P0C206] interacts with 1 human partners:{Q9H267}
	Pathogen[HTLV2_pol P03363] interacts with 1 human partners:{Q9H267}
[Cluster 9]GO:0035572+P	biological_process	[name] N-terminal peptidyl-serine dimethylation	[def] "The dimethylation of the N-terminal serine of proteins to form the derivative N,N-dimethylserine." [PMID
	Pathogen[HTLV2_gag P03346] interacts with 1 human partners:{Q9BV86}
	Pathogen[HTLV2_pol P03363] interacts with 1 human partners:{Q9BV86}
[Cluster 10]GO:0051960+P	biological_process	[name] regulation of nervous system development	[def] "Any process that modulates the frequency, rate or extent of nervous system development, the origin and formation of nervous tissue." [GOC
	Pathogen[HTLV1_tax P14079] interacts with 1 human partners:{Q9NQC3}
	Pathogen[HTLV2_gag P03346] interacts with 1 human partners:{Q9NQC3}
	Pathogen[HTLV2_env P03383] interacts with 1 human partners:{Q9NQC3}
[Cluster 11]GO:2000096+P	biological_process	[name] positive regulation of Wnt receptor signaling pathway, planar cell polarity pathway	[def] "Any process that activates or increases the frequency, rate or extent of Wnt receptor signaling pathway, planar cell polarity pathway." [GOC
	Pathogen[HTLV1_hbz Q2Q067] interacts with 3 human partners:{P98082;P42568;Q9Y2G4}
	Pathogen[HTLV2_rex Q85601] interacts with 3 human partners:{P98082;P42568;Q9Y2G4}
	Pathogen[HTLV1_tax P14079] interacts with 2 human partners:{P42568;Q9Y2G4}
	Pathogen[HTLV2_gag P03346] interacts with 3 human partners:{P98082;P42568;Q9Y2G4}
	Pathogen[HTLV2_env P03383] interacts with 1 human partners:{P42568}
	Pathogen[HTLV2_tax2 P03410] interacts with 3 human partners:{P98082;P42568;Q9Y2G4}
	Pathogen[HTLV1_rex P0C206] interacts with 3 human partners:{P98082;P42568;Q9Y2G4}
	Pathogen[HTLV2_pol P03363] interacts with 2 human partners:{P42568;Q9Y2G4}
[Cluster 12]GO:0045779+P	biological_process	[name] negative regulation of bone resorption	[def] "Any process that stops, prevents, or reduces the frequency, rate or extent of bone resorption." [GOC
	Pathogen[HTLV1_hbz Q2Q067] interacts with 1 human partners:{Q92835}
	Pathogen[HTLV2_rex Q85601] interacts with 1 human partners:{Q92835}
	Pathogen[HTLV1_tax P14079] interacts with 1 human partners:{Q92835}
	Pathogen[HTLV2_gag P03346] interacts with 2 human partners:{P21580;Q92835}
	Pathogen[HTLV2_tax2 P03410] interacts with 1 human partners:{Q92835}
	Pathogen[HTLV1_rex P0C206] interacts with 1 human partners:{Q92835}
	Pathogen[HTLV2_pol P03363] interacts with 2 human partners:{P21580;Q92835}
[Cluster 13]GO:0032817+P	biological_process	[name] regulation of natural killer cell proliferation	[def] "Any process that modulates the frequency, rate or extent of natural killer cell proliferation." [GOC
	Pathogen[HTLV1_hbz Q2Q067] interacts with 1 human partners:{Q9Y2R2}
	Pathogen[HTLV2_rex Q85601] interacts with 1 human partners:{Q9Y2R2}
	Pathogen[HTLV1_tax P14079] interacts with 1 human partners:{Q9Y2R2}
	Pathogen[HTLV2_gag P03346] interacts with 1 human partners:{Q9Y2R2}
	Pathogen[HTLV2_tax2 P03410] interacts with 1 human partners:{Q9Y2R2}
	Pathogen[HTLV1_env P14075] interacts with 1 human partners:{Q9Y2R2}
	Pathogen[HTLV1_rex P0C206] interacts with 1 human partners:{Q9Y2R2}
	Pathogen[HTLV2_pol P03363] interacts with 1 human partners:{Q9Y2R2}
[Cluster 14]GO:0060695+P	biological_process	[name] negative regulation of cholesterol transporter activity	[def] "Any process that decreases the rate, frequency, or extent of cholesterol transporter activity." [GOC
	Pathogen[HTLV2_gag P03346] interacts with 1 human partners:{P02652}
	Pathogen[HTLV2_pol P03363] interacts with 1 human partners:{P02652}
[Cluster 15]GO:1900452+P	
	Pathogen[HTLV1_hbz Q2Q067] interacts with 1 human partners:{Q9BYB0}
	Pathogen[HTLV2_rex Q85601] interacts with 1 human partners:{Q9BYB0}
	Pathogen[HTLV1_tax P14079] interacts with 1 human partners:{Q9BYB0}
	Pathogen[HTLV2_gag P03346] interacts with 1 human partners:{Q9BYB0}
	Pathogen[HTLV2_tax2 P03410] interacts with 1 human partners:{Q9BYB0}
	Pathogen[HTLV1_rex P0C206] interacts with 1 human partners:{Q9BYB0}
	Pathogen[HTLV2_pol P03363] interacts with 1 human partners:{Q9BYB0}
[Cluster 16]GO:0060688+P	biological_process	[name] regulation of morphogenesis of a branching structure	[def] "Any process that modulates the rate, frequency, or extent of branching morphogenesis, the process in which the anatomical structures of branches are generated and organized." [GOC
	Pathogen[HTLV2_gag P03346] interacts with 1 human partners:{P12644}
[Cluster 17]GO:0006558+P	biological_process	[name] L-phenylalanine metabolic process	[def] "The chemical reactions and pathways involving L-phenylalanine, the L-enantiomer of 2-amino-3-phenylpropanoic acid, i.e. (2S)-2-amino-3-phenylpropanoic acid." [CHEBI
	Pathogen[HTLV1_hbz Q2Q067] interacts with 1 human partners:{P00439}
	Pathogen[HTLV2_rex Q85601] interacts with 1 human partners:{P00439}
	Pathogen[HTLV1_tax P14079] interacts with 1 human partners:{P00439}
	Pathogen[HTLV2_gag P03346] interacts with 1 human partners:{P00439}
	Pathogen[HTLV2_tax2 P03410] interacts with 1 human partners:{P00439}
	Pathogen[HTLV1_rex P0C206] interacts with 1 human partners:{P00439}
	Pathogen[HTLV2_pol P03363] interacts with 1 human partners:{P00439}
[Cluster 18]GO:0009582+P	biological_process	[name] detection of abiotic stimulus	[def] "The series of events in which an (non-living) abiotic stimulus is received by a cell and converted into a molecular signal." [GOC
	Pathogen[HTLV2_gag P03346] interacts with 1 human partners:{Q9UNS1}
	Pathogen[HTLV2_pol P03363] interacts with 1 human partners:{Q9UNS1}
[Cluster 19]GO:0006747+P	biological_process	[name] FAD biosynthetic process	[def] "The chemical reactions and pathways resulting in the formation of FAD, the oxidized form of flavin-adenine dinucleotide." [CHEBI
	Pathogen[HTLV2_gag P03346] interacts with 1 human partners:{Q8NFF5}
[Cluster 20]GO:0071679+P	biological_process	[name] commissural neuron axon guidance	[def] "The process in which the migration of an axon growth cone of a commissural neuron is directed to its target in the brain in response to a combination of attractive and repulsive cues." [GOC
	Pathogen[HTLV2_gag P03346] interacts with 1 human partners:{O00712}
	Pathogen[HTLV2_pol P03363] interacts with 1 human partners:{O00712}
[Cluster 21]GO:0060751+P	biological_process	[name] branch elongation involved in mammary gland duct branching	[def] "The developmental growth process in which a branch of a mammary gland duct elongates." [GOC
	Pathogen[HTLV2_gag P03346] interacts with 1 human partners:{P01137}
	Pathogen[HTLV2_pol P03363] interacts with 1 human partners:{P01137}
[Cluster 22]GO:0032913+P	biological_process	[name] negative regulation of transforming growth factor beta3 production	[def] "Any process that stops, prevents, or reduces the frequency, rate, or extent of production of transforming growth factor-beta3." [GOC
	Pathogen[HTLV2_gag P03346] interacts with 1 human partners:{P25063}
	Pathogen[HTLV2_tax2 P03410] interacts with 1 human partners:{P25063}
	Pathogen[HTLV2_pol P03363] interacts with 1 human partners:{P25063}
[Cluster 23]GO:0016074+P	biological_process	[name] snoRNA metabolic process	[def] "The chemical reactions and pathways involving snoRNA, small nucleolar RNA, any of a class of small RNAs that are associated with the eukaryotic nucleus as components of small nucleolar ribonucleoproteins. They participate in the processing or modifications of many RNAs, mostly ribosomal RNAs (rRNAs) though snoRNAs are also known to target other classes of RNA, including spliceosomal RNAs, tRNAs, and mRNAs via a stretch of sequence that is complementary to a sequence in the targeted RNA." [GOC
	Pathogen[HTLV1_hbz Q2Q067] interacts with 1 human partners:{P22087}
	Pathogen[HTLV2_rex Q85601] interacts with 1 human partners:{P22087}
	Pathogen[HTLV1_tax P14079] interacts with 1 human partners:{P22087}
	Pathogen[HTLV2_gag P03346] interacts with 1 human partners:{P22087}
	Pathogen[HTLV2_tax2 P03410] interacts with 1 human partners:{P22087}
	Pathogen[HTLV1_rex P0C206] interacts with 1 human partners:{P22087}
	Pathogen[HTLV2_pol P03363] interacts with 1 human partners:{P22087}
[Cluster 24]GO:0010633+P	biological_process	[name] negative regulation of epithelial cell migration	[def] "Any process that stops, prevents, or reduces the frequency, rate or extent of epithelial cell migration." [GOC
	Pathogen[HTLV2_gag P03346] interacts with 1 human partners:{P23508}
	Pathogen[HTLV2_pol P03363] interacts with 1 human partners:{P23508}
[Cluster 25]GO:0018230+P	biological_process	[name] peptidyl-L-cysteine S-palmitoylation	[def] "The covalent attachment of a palmitoyl group to a sulfur (S) atom within a cysteine residue to form peptidyl-S-palmitoyl-L-cysteine." [RESID
	Pathogen[HTLV2_env P03383] interacts with 1 human partners:{Q8IVQ6}
	Pathogen[HTLV1_env P14075] interacts with 1 human partners:{Q8IVQ6}
[Cluster 26]GO:0030212+P	biological_process	[name] hyaluronan metabolic process	[def] "The chemical reactions and pathways involving hyaluronan, the naturally occurring anionic form of hyaluronic acid, any member of a group of glycosaminoglycans, the repeat units of which consist of beta-1,4 linked D-glucuronyl-beta-(1,3)-N-acetyl-D-glucosamine." [GOC
	Pathogen[HTLV1_hbz Q2Q067] interacts with 1 human partners:{O75330}
	Pathogen[HTLV2_rex Q85601] interacts with 1 human partners:{O75330}
	Pathogen[HTLV1_tax P14079] interacts with 1 human partners:{O75330}
	Pathogen[HTLV2_gag P03346] interacts with 1 human partners:{O75330}
	Pathogen[HTLV2_env P03383] interacts with 1 human partners:{P19634}
	Pathogen[HTLV2_tax2 P03410] interacts with 1 human partners:{O75330}
	Pathogen[HTLV1_rex P0C206] interacts with 1 human partners:{O75330}
	Pathogen[HTLV2_pol P03363] interacts with 1 human partners:{O75330}
[Cluster 27]GO:0021682+P	biological_process	[name] nerve maturation	[def] "A developmental process, independent of morphogenetic (shape) change, that is required for a nerve to attain its fully functional state." [GO_REF
	Pathogen[HTLV1_tax P14079] interacts with 1 human partners:{Q14118}
	Pathogen[HTLV2_env P03383] interacts with 1 human partners:{Q14118}
	Pathogen[HTLV2_tax2 P03410] interacts with 1 human partners:{Q14118}
	Pathogen[HTLV1_env P14075] interacts with 1 human partners:{Q14118}
	Pathogen[HTLV1_rex P0C206] interacts with 1 human partners:{Q14118}
[Cluster 28]GO:0051938+P	biological_process	[name] L-glutamate import	[def] "The directed movement of L-glutamate, the L-enantiomer of the anion of 2-aminopentanedioic acid, into a cell or organelle." [GOC
	Pathogen[HTLV1_hbz Q2Q067] interacts with 1 human partners:{P42858}
	Pathogen[HTLV2_rex Q85601] interacts with 1 human partners:{P42858}
	Pathogen[HTLV1_tax P14079] interacts with 1 human partners:{P42858}
	Pathogen[HTLV2_gag P03346] interacts with 1 human partners:{P42858}
	Pathogen[HTLV2_env P03383] interacts with 1 human partners:{P42858}
	Pathogen[HTLV2_tax2 P03410] interacts with 1 human partners:{P42858}
	Pathogen[HTLV1_rex P0C206] interacts with 1 human partners:{P42858}
	Pathogen[HTLV2_pol P03363] interacts with 1 human partners:{P42858}
[Cluster 29]GO:0060503+P	biological_process	[name] bud dilation involved in lung branching	[def] "The process in which a bud in the lung increases radially." [GOC
	Pathogen[HTLV2_gag P03346] interacts with 1 human partners:{P12644}
[Cluster 30]GO:0006562+P	biological_process	[name] proline catabolic process	[def] "The chemical reactions and pathways resulting in the breakdown of proline (pyrrolidine-2-carboxylic acid), a chiral, cyclic, nonessential alpha-amino acid found in peptide linkage in proteins." [GOC
	Pathogen[HTLV2_gag P03346] interacts with 2 human partners:{Q9UF12;P30038}
[Cluster 31]GO:1900108+P	
	Pathogen[HTLV1_hbz Q2Q067] interacts with 1 human partners:{Q5SW24}
	Pathogen[HTLV2_rex Q85601] interacts with 1 human partners:{Q5SW24}
	Pathogen[HTLV2_gag P03346] interacts with 1 human partners:{Q5SW24}
	Pathogen[HTLV2_tax2 P03410] interacts with 1 human partners:{Q5SW24}
	Pathogen[HTLV1_rex P0C206] interacts with 1 human partners:{Q5SW24}
	Pathogen[HTLV2_pol P03363] interacts with 1 human partners:{Q5SW24}
[Cluster 32]GO:0070781+P	biological_process	[name] response to biotin	[def] "Any process that results in a change in state or activity of a cell or an organism (in terms of movement, secretion, enzyme production, gene expression, etc.) as a result of a biotin stimulus." [GOC
	Pathogen[HTLV2_gag P03346] interacts with 2 human partners:{P50747;P00480}
	Pathogen[HTLV2_tax2 P03410] interacts with 1 human partners:{P50747}
	Pathogen[HTLV2_pol P03363] interacts with 2 human partners:{P50747;P00480}
[Cluster 33]GO:0009229+P	biological_process	[name] thiamine diphosphate biosynthetic process	[def] "The chemical reactions and pathways resulting in the formation of thiamine diphosphate, a derivative of thiamine (vitamin B1) which acts as a coenzyme in a range of processes including the Krebs cycle." [CHEBI
	Pathogen[HTLV2_gag P03346] interacts with 1 human partners:{Q9H3S4}
	Pathogen[HTLV2_tax2 P03410] interacts with 1 human partners:{Q9H3S4}
	Pathogen[HTLV2_pol P03363] interacts with 1 human partners:{Q9H3S4}
[Cluster 34]GO:0045591+P	biological_process	[name] positive regulation of regulatory T cell differentiation	[def] "Any process that activates or increases the frequency, rate or extent of differentiation of regulatory T cells." [ISBN
	Pathogen[HTLV1_hbz Q2Q067] interacts with 1 human partners:{Q9BZS1}
	Pathogen[HTLV2_rex Q85601] interacts with 1 human partners:{Q9BZS1}
	Pathogen[HTLV2_gag P03346] interacts with 1 human partners:{Q9BZS1}
	Pathogen[HTLV2_tax2 P03410] interacts with 1 human partners:{Q9BZS1}
	Pathogen[HTLV2_pol P03363] interacts with 1 human partners:{Q9BZS1}
[Cluster 35]GO:0038109+P	
	Pathogen[HTLV2_gag P03346] interacts with 1 human partners:{P16591}
[Cluster 36]GO:0072110+P	biological_process	[name] glomerular mesangial cell proliferation	[def] "The multiplication or reproduction of glomerular mesangial cells, resulting in the expansion of the population." [GOC
	Pathogen[HTLV1_hbz Q2Q067] interacts with 1 human partners:{P18146}
	Pathogen[HTLV2_rex Q85601] interacts with 1 human partners:{P18146}
	Pathogen[HTLV2_gag P03346] interacts with 1 human partners:{P18146}
	Pathogen[HTLV2_env P03383] interacts with 1 human partners:{P18146}
	Pathogen[HTLV2_tax2 P03410] interacts with 1 human partners:{P18146}
	Pathogen[HTLV1_env P14075] interacts with 1 human partners:{P18146}
	Pathogen[HTLV1_rex P0C206] interacts with 1 human partners:{P18146}
	Pathogen[HTLV2_pol P03363] interacts with 1 human partners:{P18146}
[Cluster 37]GO:0010866+P	biological_process	[name] regulation of triglyceride biosynthetic process	[def] "Any process that modulates the rate, frequency, or extent of triglyceride biosynthesis. Triglyceride biosynthesis is the collection of chemical reactions and pathways resulting in the formation of triglyceride, any triester of glycerol." [GOC
	Pathogen[HTLV2_rex Q85601] interacts with 1 human partners:{Q92748}
	Pathogen[HTLV2_gag P03346] interacts with 1 human partners:{Q92748}
	Pathogen[HTLV2_tax2 P03410] interacts with 1 human partners:{Q92748}
	Pathogen[HTLV1_rex P0C206] interacts with 1 human partners:{Q92748}
	Pathogen[HTLV2_pol P03363] interacts with 1 human partners:{Q92748}
[Cluster 38]GO:0006167+P	biological_process	[name] AMP biosynthetic process	[def] "The chemical reactions and pathways resulting in the formation of AMP, adenosine monophosphate." [GOC
	Pathogen[HTLV2_gag P03346] interacts with 3 human partners:{P30520;P11908;Q8N142}
	Pathogen[HTLV2_pol P03363] interacts with 3 human partners:{P30520;P11908;Q8N142}
[Cluster 39]GO:0032976+P	biological_process	[name] release of matrix enzymes from mitochondria	[def] "The process in which enzymes, such as aspartate aminotransferase, are enabled to move from the mitochondrial matrix into the cytosol." [GOC
	Pathogen[HTLV1_tax P14079] interacts with 1 human partners:{Q07812}
	Pathogen[HTLV2_gag P03346] interacts with 1 human partners:{Q07812}
	Pathogen[HTLV2_env P03383] interacts with 1 human partners:{Q07812}
	Pathogen[HTLV2_tax2 P03410] interacts with 1 human partners:{Q07812}
	Pathogen[HTLV1_env P14075] interacts with 1 human partners:{Q07812}
	Pathogen[HTLV1_rex P0C206] interacts with 1 human partners:{Q07812}
	Pathogen[HTLV2_pol P03363] interacts with 1 human partners:{Q07812}
[Cluster 40]GO:0006311+P	biological_process	[name] meiotic gene conversion	[def] "The cell cycle process in which genetic information is transferred from one helix to another. It often occurs in association with general genetic recombination events, and is believed to be a straightforward consequence of the mechanisms of general recombination and DNA repair. For example, meiosis might yield three copies of the maternal version of an allele and only one copy of the paternal allele, indicating that one of the two copies of the paternal allele has been changed to a copy of the maternal allele." [ISBN
	Pathogen[HTLV1_hbz Q2Q067] interacts with 2 human partners:{P43246;Q9NQV7}
	Pathogen[HTLV2_rex Q85601] interacts with 2 human partners:{P43246;Q9NQV7}
	Pathogen[HTLV2_gag P03346] interacts with 2 human partners:{P43246;Q9NQV7}
	Pathogen[HTLV2_tax2 P03410] interacts with 2 human partners:{P43246;Q9NQV7}
	Pathogen[HTLV1_rex P0C206] interacts with 2 human partners:{P43246;Q9NQV7}
	Pathogen[HTLV2_pol P03363] interacts with 2 human partners:{P43246;Q9NQV7}
[Cluster 41]GO:0007100+P	biological_process	[name] mitotic centrosome separation	[def] "Separation of duplicated centrosome components at the beginning of mitosis. The centriole pair within each centrosome becomes part of a separate microtubule organizing center that nucleates a radial array of microtubules called an aster. The two asters move to opposite sides of the nucleus to form the two poles of the mitotic spindle." [ISBN
	Pathogen[HTLV1_hbz Q2Q067] interacts with 1 human partners:{O15066}
	Pathogen[HTLV2_rex Q85601] interacts with 1 human partners:{O15066}
	Pathogen[HTLV2_gag P03346] interacts with 2 human partners:{P52732;O15066}
	Pathogen[HTLV2_tax2 P03410] interacts with 1 human partners:{O15066}
	Pathogen[HTLV1_rex P0C206] interacts with 1 human partners:{O15066}
	Pathogen[HTLV2_pol P03363] interacts with 2 human partners:{P52732;O15066}
[Cluster 42]GO:0006551+P	biological_process	[name] leucine metabolic process	[def] "The chemical reactions and pathways involving leucine, 2-amino-4-methylpentanoic acid." [GOC
	Pathogen[HTLV2_gag P03346] interacts with 1 human partners:{O15382}
	Pathogen[HTLV2_pol P03363] interacts with 1 human partners:{O15382}
[Cluster 43]GO:0042661+P	biological_process	[name] regulation of mesodermal cell fate specification	[def] "Any process that modulates the frequency, rate or extent of mesoderm cell fate specification." [GOC
	Pathogen[HTLV1_hbz Q2Q067] interacts with 1 human partners:{Q9H6I2}
	Pathogen[HTLV2_rex Q85601] interacts with 1 human partners:{Q9H6I2}
	Pathogen[HTLV2_gag P03346] interacts with 1 human partners:{Q9H6I2}
	Pathogen[HTLV2_env P03383] interacts with 1 human partners:{Q9H6I2}
	Pathogen[HTLV2_tax2 P03410] interacts with 1 human partners:{Q9H6I2}
	Pathogen[HTLV1_env P14075] interacts with 1 human partners:{Q9H6I2}
	Pathogen[HTLV1_rex P0C206] interacts with 1 human partners:{Q9H6I2}
	Pathogen[HTLV2_pol P03363] interacts with 1 human partners:{Q9H6I2}
[Cluster 44]GO:0006102+P	biological_process	[name] isocitrate metabolic process	[def] "The chemical reactions and pathways involving isocitrate, the anion of isocitric acid, 1-hydroxy-1,2,3-propanetricarboxylic acid. Isocitrate is an important intermediate in the TCA cycle and the glycoxylate cycle." [ISBN
	Pathogen[HTLV1_hbz Q2Q067] interacts with 1 human partners:{O75874}
	Pathogen[HTLV2_rex Q85601] interacts with 3 human partners:{Q99798;P51553;O75874}
	Pathogen[HTLV2_gag P03346] interacts with 5 human partners:{O43837;Q99798;P51553;P50213;O75874}
	Pathogen[HTLV2_tax2 P03410] interacts with 5 human partners:{O43837;Q99798;P51553;P50213;O75874}
	Pathogen[HTLV1_rex P0C206] interacts with 2 human partners:{P51553;O75874}
	Pathogen[HTLV2_pol P03363] interacts with 5 human partners:{O43837;Q99798;P51553;P50213;O75874}
[Cluster 45]GO:0005976+P	biological_process	[name] polysaccharide metabolic process	[def] "The chemical reactions and pathways involving polysaccharides, a polymer of more than 20 monosaccharide residues joined by glycosidic linkages." [ISBN
	Pathogen[HTLV2_gag P03346] interacts with 2 human partners:{P46020;Q93100}
[Cluster 46]GO:0045738+P	biological_process	[name] negative regulation of DNA repair	[def] "Any process that stops, prevents, or reduces the frequency, rate or extent of DNA repair." [GOC
	Pathogen[HTLV1_hbz Q2Q067] interacts with 1 human partners:{P23396}
	Pathogen[HTLV2_rex Q85601] interacts with 1 human partners:{P23396}
	Pathogen[HTLV1_tax P14079] interacts with 1 human partners:{P23396}
	Pathogen[HTLV2_gag P03346] interacts with 1 human partners:{P23396}
	Pathogen[HTLV2_env P03383] interacts with 1 human partners:{P23396}
	Pathogen[HTLV2_tax2 P03410] interacts with 1 human partners:{P23396}
	Pathogen[HTLV1_rex P0C206] interacts with 1 human partners:{P23396}
	Pathogen[HTLV2_pol P03363] interacts with 1 human partners:{P23396}
[Cluster 47]GO:0048697+P	biological_process	[name] positive regulation of collateral sprouting in absence of injury	[def] "Any process that activates or increases the frequency, rate or extent of collateral sprouting in the absence of injury." [GOC
	Pathogen[HTLV2_env P03383] interacts with 1 human partners:{P56704}
	Pathogen[HTLV1_env P14075] interacts with 1 human partners:{P56704}
[Cluster 48]GO:0044210+P	biological_process	[name] 'de novo' CTP biosynthetic process	[def] "The chemical reactions and pathways resulting in the formation of cytidine 5'-triphosphate (CTP) from simpler components." [GOC
	Pathogen[HTLV2_gag P03346] interacts with 2 human partners:{P17812;Q9NRF8}
[Cluster 49]GO:0038095+P	
	Pathogen[HTLV2_gag P03346] interacts with 1 human partners:{P16591}
[Cluster 50]GO:0072134+P	biological_process	[name] nephrogenic mesenchyme morphogenesis	[def] "The process in which the anatomical structures of a nephrogenic mesenchymal tissue are generated and organized. Nephrogenic mesenchyme is the tissue made up of loosely connected mesenchymal cells in the nephron." [GOC
	Pathogen[HTLV1_hbz Q2Q067] interacts with 1 human partners:{Q13485}
	Pathogen[HTLV2_rex Q85601] interacts with 1 human partners:{Q13485}
	Pathogen[HTLV2_gag P03346] interacts with 1 human partners:{Q13485}
	Pathogen[HTLV2_env P03383] interacts with 1 human partners:{Q13485}
	Pathogen[HTLV2_tax2 P03410] interacts with 1 human partners:{Q13485}
	Pathogen[HTLV1_env P14075] interacts with 1 human partners:{Q13485}
	Pathogen[HTLV1_rex P0C206] interacts with 1 human partners:{Q13485}
	Pathogen[HTLV2_pol P03363] interacts with 1 human partners:{Q13485}
[Cluster 51]GO:0033632+P	biological_process	[name] regulation of cell-cell adhesion mediated by integrin	[def] "Any process that modulates the frequency, rate, or extent of cell-cell adhesion mediated by integrin." [GOC
	Pathogen[HTLV2_gag P03346] interacts with 1 human partners:{Q86UX7}
	Pathogen[HTLV2_pol P03363] interacts with 1 human partners:{Q86UX7}
[Cluster 52]GO:0043383+P	biological_process	[name] negative T cell selection	[def] "The process of elimination of immature T cells which react strongly with self-antigens." [ISBN
	Pathogen[HTLV2_gag P03346] interacts with 1 human partners:{Q8N1K5}
	Pathogen[HTLV2_pol P03363] interacts with 1 human partners:{Q8N1K5}
[Cluster 53]GO:0009106+P	biological_process	[name] lipoate metabolic process	[def] "The chemical reactions and pathways involving lipoate, 1,2-dithiolane-3-pentanoate, the anion derived from lipoic acid." [GOC
	Pathogen[HTLV1_hbz Q2Q067] interacts with 1 human partners:{P09622}
	Pathogen[HTLV2_rex Q85601] interacts with 1 human partners:{P09622}
	Pathogen[HTLV2_gag P03346] interacts with 1 human partners:{P09622}
	Pathogen[HTLV2_tax2 P03410] interacts with 1 human partners:{P09622}
	Pathogen[HTLV1_rex P0C206] interacts with 1 human partners:{P09622}
	Pathogen[HTLV2_pol P03363] interacts with 1 human partners:{P09622}
[Cluster 54]GO:0071951+P	biological_process	[name] conversion of methionyl-tRNA to N-formyl-methionyl-tRNA	[def] "The modification process that results in the conversion of methionine charged on a tRNA(fMet) to N-formyl-methionine-tRNA(fMet)." [GOC
	Pathogen[HTLV2_gag P03346] interacts with 1 human partners:{Q96DP5}
	Pathogen[HTLV2_pol P03363] interacts with 1 human partners:{Q96DP5}
[Cluster 55]GO:0032943+P	biological_process	[name] mononuclear cell proliferation	[def] "The expansion of a mononuclear cell population by cell division. A mononuclear cell is a leukocyte with a single non-segmented nucleus in the mature form." [GOC
	Pathogen[HTLV2_gag P03346] interacts with 1 human partners:{P01137}
	Pathogen[HTLV2_pol P03363] interacts with 1 human partners:{P01137}
[Cluster 56]GO:0090031+P	biological_process	[name] positive regulation of steroid hormone biosynthetic process	[def] "Any process that increases the frequency, rate or extent of the chemical reactions and pathways resulting in the formation of steroid hormones,compounds with a 1, 2, cyclopentanoperhydrophenanthrene nucleus that act as hormones." [GOC
	Pathogen[HTLV1_hbz Q2Q067] interacts with 1 human partners:{P16435}
	Pathogen[HTLV2_rex Q85601] interacts with 1 human partners:{P16435}
	Pathogen[HTLV1_tax P14079] interacts with 1 human partners:{P16435}
	Pathogen[HTLV2_gag P03346] interacts with 1 human partners:{P16435}
	Pathogen[HTLV2_env P03383] interacts with 1 human partners:{P16435}
	Pathogen[HTLV2_tax2 P03410] interacts with 1 human partners:{P16435}
	Pathogen[HTLV1_rex P0C206] interacts with 1 human partners:{P16435}
	Pathogen[HTLV2_pol P03363] interacts with 1 human partners:{P16435}
[Cluster 57]GO:0051410+P	biological_process	[name] detoxification of nitrogen compound	[def] "Any process that reduces or removes the toxicity of nitrogenous compounds which are dangerous or toxic. This includes the aerobic conversion of toxic compounds to harmless substances." [GOC
	Pathogen[HTLV2_gag P03346] interacts with 1 human partners:{Q5VT66}
	Pathogen[HTLV2_pol P03363] interacts with 1 human partners:{Q5VT66}
[Cluster 58]GO:0051318+P	biological_process	[name] G1 phase	[def] "A cell cycle process comprising the steps by which a cell progresses through G1 phase, one of two 'gap' phases in the cell cycle_ G1 is the interval between the completion of DNA segregation (usually by mitosis or meiosis) and the beginning of DNA synthesis." [GOC
	Pathogen[HTLV1_hbz Q2Q067] interacts with 2 human partners:{P06400;Q8N720}
	Pathogen[HTLV2_rex Q85601] interacts with 2 human partners:{P06400;Q8N720}
	Pathogen[HTLV2_gag P03346] interacts with 2 human partners:{P06400;Q8N720}
	Pathogen[HTLV2_env P03383] interacts with 1 human partners:{P06400}
	Pathogen[HTLV2_tax2 P03410] interacts with 2 human partners:{P06400;Q8N720}
	Pathogen[HTLV1_env P14075] interacts with 1 human partners:{P06400}
	Pathogen[HTLV1_rex P0C206] interacts with 2 human partners:{P06400;Q8N720}
	Pathogen[HTLV2_pol P03363] interacts with 2 human partners:{P06400;Q8N720}
[Cluster 59]GO:0006220+P	biological_process	[name] pyrimidine nucleotide metabolic process	[def] "The chemical reactions and pathways involving a pyrimidine nucleotide, a compound consisting of nucleoside (a pyrimidine base linked to a deoxyribose or ribose sugar) esterified with a phosphate group at either the 3' or 5'-hydroxyl group of the sugar." [GOC
	Pathogen[HTLV2_gag P03346] interacts with 4 human partners:{P32321;P27707;P19971;Q9NRF8}
	Pathogen[HTLV2_pol P03363] interacts with 2 human partners:{P27707;P19971}
[Cluster 60]GO:0051029+P	biological_process	[name] rRNA transport	[def] "The directed movement of rRNA, ribosomal ribonucleic acid, into, out of or within a cell, or between cells, by means of some agent such as a transporter or pore." [GOC
	Pathogen[HTLV2_gag P03346] interacts with 1 human partners:{Q16762}
	Pathogen[HTLV2_pol P03363] interacts with 1 human partners:{Q16762}
[Cluster 61]GO:0032971+P	biological_process	[name] regulation of muscle filament sliding	[def] "Any process that modulates the frequency, rate or extent of muscle filament sliding." [GOC
	Pathogen[HTLV2_gag P03346] interacts with 1 human partners:{Q9H1R3}
	Pathogen[HTLV2_tax2 P03410] interacts with 1 human partners:{Q9H1R3}
[Cluster 62]GO:0044070+P	biological_process	[name] regulation of anion transport	[def] "Any process that modulates the frequency, rate or extent of the directed movement of anions, atoms or small molecules with a net negative charge into, out of or within a cell, or between cells, by means of some agent such as a transporter or pore." [GOC
	Pathogen[HTLV1_tax P14079] interacts with 1 human partners:{P21796}
	Pathogen[HTLV2_gag P03346] interacts with 2 human partners:{P21796;O43865}
	Pathogen[HTLV2_env P03383] interacts with 1 human partners:{P21796}
	Pathogen[HTLV1_env P14075] interacts with 1 human partners:{P21796}
	Pathogen[HTLV2_pol P03363] interacts with 2 human partners:{P21796;O43865}
[Cluster 63]GO:0042559+P	biological_process	[name] pteridine-containing compound biosynthetic process	[def] "The chemical reactions and pathways resulting in the formation of any compound containing pteridine (pyrazino(2,3-dipyrimidine)), e.g. pteroic acid, xanthopterin and folic acid." [GOC
	Pathogen[HTLV2_gag P03346] interacts with 1 human partners:{P30793}
	Pathogen[HTLV2_pol P03363] interacts with 1 human partners:{P30793}
[Cluster 64]GO:0031642+P	biological_process	[name] negative regulation of myelination	[def] "Any process that stops, prevents, or reduces the frequency, rate or extent of the formation of a myelin sheath around nerve axons." [GOC
	Pathogen[HTLV1_env P14075] interacts with 1 human partners:{P60484}
[Cluster 65]GO:0070681+P	biological_process	[name] glutaminyl-tRNAGln biosynthesis via transamidation	[def] "A tRNA aminoacylation process in which glutaminyl-tRNAGln is formed by a tRNA-dependent two-step pathway. In the first step a non-discriminating glutamyl-tRNAGlx synthetase generates the misacylated L-glutamyl-tRNAGln species, and in the second step it is amidated to the correctly charged L-glutaminyl-tRNAGln by a glutamyl-tRNAGln amidotransferase." [GOC
	Pathogen[HTLV2_gag P03346] interacts with 2 human partners:{Q9H0R6;O75879}
[Cluster 66]GO:0036066+P	biological_process	[name] protein O-linked fucosylation	[def] "The process of transferring a fucosyl group to a serine or threonine residues in a protein acceptor molecule, to form an O-linked protein-sugar linkage." [GOC
	Pathogen[HTLV2_gag P03346] interacts with 1 human partners:{Q9Y2G5}
[Cluster 67]GO:0006048+P	biological_process	[name] UDP-N-acetylglucosamine biosynthetic process	[def] "The chemical reactions and pathways resulting in the formation of UDP-N-acetylglucosamine, a substance composed of N-acetylglucosamine, a common structural unit of oligosaccharides, in glycosidic linkage with uridine diphosphate." [GOC
	Pathogen[HTLV1_hbz Q2Q067] interacts with 1 human partners:{Q06210}
	Pathogen[HTLV2_rex Q85601] interacts with 1 human partners:{Q06210}
	Pathogen[HTLV2_gag P03346] interacts with 4 human partners:{O95394;Q16222;Q06210;Q96EK6}
	Pathogen[HTLV2_tax2 P03410] interacts with 3 human partners:{Q16222;Q06210;Q96EK6}
	Pathogen[HTLV1_rex P0C206] interacts with 2 human partners:{Q16222;Q06210}
	Pathogen[HTLV2_pol P03363] interacts with 4 human partners:{O95394;Q16222;Q06210;Q96EK6}
[Cluster 68]GO:0046674+P	biological_process	[name] induction of retinal programmed cell death	[def] "A process which directly activates any of the steps required for programmed cell death in the retina." [GOC
	Pathogen[HTLV1_tax P14079] interacts with 1 human partners:{Q07812}
	Pathogen[HTLV2_gag P03346] interacts with 1 human partners:{Q07812}
	Pathogen[HTLV2_env P03383] interacts with 1 human partners:{Q07812}
	Pathogen[HTLV2_tax2 P03410] interacts with 1 human partners:{Q07812}
	Pathogen[HTLV1_env P14075] interacts with 1 human partners:{Q07812}
	Pathogen[HTLV1_rex P0C206] interacts with 1 human partners:{Q07812}
	Pathogen[HTLV2_pol P03363] interacts with 1 human partners:{Q07812}
[Cluster 69]GO:0006027+P	biological_process	[name] glycosaminoglycan catabolic process	[def] "The chemical reactions and pathways resulting in the breakdown of glycosaminoglycans, any one of a group of polysaccharides that contain amino sugars." [ISBN
	Pathogen[HTLV2_gag P03346] interacts with 1 human partners:{P54802}
[Cluster 70]GO:2001170+P	biological_process	[name] negative regulation of ATP biosynthetic process	[def] "Any process that stops, prevents or reduces the frequency, rate or extent of ATP biosynthetic process." [GOC
	Pathogen[HTLV2_gag P03346] interacts with 1 human partners:{Q7Z2X4}
	Pathogen[HTLV2_tax2 P03410] interacts with 1 human partners:{Q7Z2X4}
	Pathogen[HTLV2_pol P03363] interacts with 1 human partners:{Q7Z2X4}
[Cluster 71]GO:0015842+P	biological_process	[name] synaptic vesicle amine transport	[def] "The directed movement of amines into, out of or within synaptic vesicles." [GOC
	Pathogen[HTLV1_hbz Q2Q067] interacts with 1 human partners:{P07101}
	Pathogen[HTLV2_rex Q85601] interacts with 1 human partners:{P07101}
	Pathogen[HTLV2_gag P03346] interacts with 1 human partners:{P07101}
	Pathogen[HTLV2_tax2 P03410] interacts with 1 human partners:{P07101}
	Pathogen[HTLV1_rex P0C206] interacts with 1 human partners:{P07101}
	Pathogen[HTLV2_pol P03363] interacts with 1 human partners:{P07101}
[Cluster 72]GO:0050995+P	biological_process	[name] negative regulation of lipid catabolic process	[def] "Any process that stops, prevents, or reduces the frequency, rate or extent of the chemical reactions and pathways resulting in the breakdown of lipids." [GOC
	Pathogen[HTLV2_gag P03346] interacts with 1 human partners:{P02652}
	Pathogen[HTLV2_pol P03363] interacts with 1 human partners:{P02652}
[Cluster 73]GO:0006304+P	biological_process	[name] DNA modification	[def] "The covalent alteration of one or more nucleotide sites in DNA, resulting in a change in its properties." [GOC
	Pathogen[HTLV1_hbz Q2Q067] interacts with 1 human partners:{P04053}
	Pathogen[HTLV2_rex Q85601] interacts with 1 human partners:{P04053}
	Pathogen[HTLV1_tax P14079] interacts with 1 human partners:{P04053}
	Pathogen[HTLV2_gag P03346] interacts with 1 human partners:{P04053}
	Pathogen[HTLV2_tax2 P03410] interacts with 1 human partners:{P04053}
	Pathogen[HTLV1_rex P0C206] interacts with 1 human partners:{P04053}
	Pathogen[HTLV2_pol P03363] interacts with 1 human partners:{P04053}
[Cluster 74]GO:0006782+P	biological_process	[name] protoporphyrinogen IX biosynthetic process	[def] "The chemical reactions and pathways resulting in the formation of protoporphyrinogen IX." [GOC
	Pathogen[HTLV1_hbz Q2Q067] interacts with 3 human partners:{P06132;P10746;P48200}
	Pathogen[HTLV2_rex Q85601] interacts with 3 human partners:{P06132;P10746;P48200}
	Pathogen[HTLV2_gag P03346] interacts with 5 human partners:{P08397;P06132;P36551;P10746;P48200}
	Pathogen[HTLV2_tax2 P03410] interacts with 3 human partners:{P06132;P10746;P48200}
	Pathogen[HTLV1_rex P0C206] interacts with 2 human partners:{P06132;P48200}
	Pathogen[HTLV2_pol P03363] interacts with 4 human partners:{P08397;P06132;P10746;P48200}
[Cluster 75]GO:0070571+P	biological_process	[name] negative regulation of neuron projection regeneration	[def] "Any process that stops, prevents, or reduces the frequency, rate or extent of neuron projection regeneration, the regrowth of neuronal processes such as axons or dendrites following their loss or damage." [GOC
	Pathogen[HTLV1_tax P14079] interacts with 1 human partners:{Q9NQC3}
	Pathogen[HTLV2_gag P03346] interacts with 1 human partners:{Q9NQC3}
	Pathogen[HTLV2_env P03383] interacts with 1 human partners:{Q9NQC3}
[Cluster 76]GO:0010046+P	biological_process	[name] response to mycotoxin	[def] "Any process that results in a change in state or activity of a cell or an organism (in terms of movement, secretion, enzyme production, gene expression, etc.) as a result of a mycotoxin stimulus. A mycotoxin are a toxic chemical substance produced by fungi." [GOC
	Pathogen[HTLV2_gag P03346] interacts with 1 human partners:{P00966}
	Pathogen[HTLV2_env P03383] interacts with 1 human partners:{Q16611}
	Pathogen[HTLV1_env P14075] interacts with 1 human partners:{Q16611}
[Cluster 77]GO:0002725+P	biological_process	[name] negative regulation of T cell cytokine production	[def] "Any process that stops, prevents, or reduces the frequency, rate, or extent of T cell cytokine production." [GOC
	Pathogen[HTLV1_hbz Q2Q067] interacts with 1 human partners:{Q9BZS1}
	Pathogen[HTLV2_rex Q85601] interacts with 1 human partners:{Q9BZS1}
	Pathogen[HTLV2_gag P03346] interacts with 1 human partners:{Q9BZS1}
	Pathogen[HTLV2_tax2 P03410] interacts with 1 human partners:{Q9BZS1}
	Pathogen[HTLV2_pol P03363] interacts with 1 human partners:{Q9BZS1}
[Cluster 78]GO:0072184+P	biological_process	[name] renal vesicle progenitor cell differentiation	[def] "The process in which relatively unspecialized cells acquire specialized structural and/or functional features that characterize the renal vesicle progenitor cells of the kidney as it progresses from its formation to the mature state. A renal vesicle progenitor cell is a cell that will give rise to terminally differentiated cells of the renal vesicle without self-renewing." [GOC
	Pathogen[HTLV1_hbz Q2Q067] interacts with 1 human partners:{Q8TAX0}
	Pathogen[HTLV2_rex Q85601] interacts with 1 human partners:{Q8TAX0}
	Pathogen[HTLV2_gag P03346] interacts with 1 human partners:{Q8TAX0}
	Pathogen[HTLV2_tax2 P03410] interacts with 1 human partners:{Q8TAX0}
	Pathogen[HTLV2_pol P03363] interacts with 1 human partners:{Q8TAX0}
[Cluster 79]GO:0008295+P	biological_process	[name] spermidine biosynthetic process	[def] "The chemical reactions and pathways resulting in the formation of spermidine, N-(3-aminopropyl)-1,4-diaminobutane." [GOC
	Pathogen[HTLV2_gag P03346] interacts with 2 human partners:{P19623;P17707}
	Pathogen[HTLV2_pol P03363] interacts with 2 human partners:{P19623;P17707}
[Cluster 80]GO:0010818+P	biological_process	[name] T cell chemotaxis	[def] "The directed movement of a T cell in response to an external stimulus. A T cell is a type of lymphocyte whose defining characteristic is the expression of a T cell receptor complex." [GOC
	Pathogen[HTLV1_hbz Q2Q067] interacts with 1 human partners:{O00329}
	Pathogen[HTLV2_rex Q85601] interacts with 1 human partners:{O00329}
	Pathogen[HTLV1_tax P14079] interacts with 1 human partners:{O00329}
	Pathogen[HTLV2_gag P03346] interacts with 1 human partners:{O00329}
	Pathogen[HTLV2_tax2 P03410] interacts with 1 human partners:{O00329}
	Pathogen[HTLV1_rex P0C206] interacts with 1 human partners:{O00329}
	Pathogen[HTLV2_pol P03363] interacts with 1 human partners:{O00329}
[Cluster 81]GO:0033540+P	biological_process	[name] fatty acid beta-oxidation using acyl-CoA oxidase	[def] "A fatty acid beta-oxidation pathway in which the initial step, which converts an acyl-CoA to a trans-2-enoyl-CoA, is catalyzed by acyl-CoA oxidase_ the electrons removed by oxidation pass directly to oxygen and produce hydrogen peroxide, which is cleaved by peroxisomal catalases. Fatty acid beta-oxidation begins with the addition of coenzyme A to a fatty acid, and ends when only two or three carbons remain (as acetyl-CoA or propionyl-CoA respectively)." [GOC
	Pathogen[HTLV1_hbz Q2Q067] interacts with 1 human partners:{O14734}
	Pathogen[HTLV2_rex Q85601] interacts with 1 human partners:{O14734}
	Pathogen[HTLV2_gag P03346] interacts with 1 human partners:{O14734}
	Pathogen[HTLV2_tax2 P03410] interacts with 1 human partners:{O14734}
	Pathogen[HTLV1_rex P0C206] interacts with 1 human partners:{O14734}
	Pathogen[HTLV2_pol P03363] interacts with 1 human partners:{O14734}
[Cluster 82]GO:0061015+P	biological_process	[name] snRNA import into nucleus	[def] "The directed movement of snRNA, small nuclear ribonucleic acid into the nucleus." [GOC
	Pathogen[HTLV1_tax P14079] interacts with 1 human partners:{O95149}
	Pathogen[HTLV2_gag P03346] interacts with 1 human partners:{O95149}
	Pathogen[HTLV2_env P03383] interacts with 1 human partners:{O95149}
	Pathogen[HTLV2_tax2 P03410] interacts with 1 human partners:{O95149}
	Pathogen[HTLV2_pol P03363] interacts with 1 human partners:{O95149}
[Cluster 83]GO:0001916+P	biological_process	[name] positive regulation of T cell mediated cytotoxicity	[def] "Any process that activates or increases the frequency, rate or extent of T cell mediated cytotoxicity." [GOC
	Pathogen[HTLV1_tax P14079] interacts with 1 human partners:{Q03519}
	Pathogen[HTLV2_env P03383] interacts with 2 human partners:{Q03519;Q03518}
	Pathogen[HTLV2_tax2 P03410] interacts with 1 human partners:{Q03519}
	Pathogen[HTLV1_env P14075] interacts with 2 human partners:{Q03519;Q03518}
	Pathogen[HTLV1_rex P0C206] interacts with 1 human partners:{Q03519}
[Cluster 84]GO:0042744+P	biological_process	[name] hydrogen peroxide catabolic process	[def] "The chemical reactions and pathways resulting in the breakdown of hydrogen peroxide (H2O2)." [GOC
	Pathogen[HTLV1_hbz Q2Q067] interacts with 3 human partners:{P68871;P69905;Q16881}
	Pathogen[HTLV2_rex Q85601] interacts with 3 human partners:{P68871;P69905;Q16881}
	Pathogen[HTLV1_tax P14079] interacts with 2 human partners:{P68871;P69905}
	Pathogen[HTLV2_gag P03346] interacts with 5 human partners:{P68871;P69905;Q16881;P30044;P30048}
	Pathogen[HTLV2_tax2 P03410] interacts with 3 human partners:{P68871;P69905;Q16881}
	Pathogen[HTLV1_rex P0C206] interacts with 3 human partners:{P68871;P69905;Q16881}
	Pathogen[HTLV2_pol P03363] interacts with 5 human partners:{P68871;P69905;Q16881;P30044;P30048}
[Cluster 85]GO:0072672+P	biological_process	[name] neutrophil extravasation	[def] "The migration of a neutrophil from the blood vessels into the surrounding tissue." [CL
	Pathogen[HTLV1_hbz Q2Q067] interacts with 1 human partners:{O00329}
	Pathogen[HTLV2_rex Q85601] interacts with 1 human partners:{O00329}
	Pathogen[HTLV1_tax P14079] interacts with 1 human partners:{O00329}
	Pathogen[HTLV2_gag P03346] interacts with 1 human partners:{O00329}
	Pathogen[HTLV2_tax2 P03410] interacts with 1 human partners:{O00329}
	Pathogen[HTLV1_rex P0C206] interacts with 1 human partners:{O00329}
	Pathogen[HTLV2_pol P03363] interacts with 1 human partners:{O00329}
[Cluster 86]GO:0010510+P	biological_process	[name] regulation of acetyl-CoA biosynthetic process from pyruvate	[def] "Any process that modulates the frequency, rate or extent of the chemical reactions and pathways resulting in the formation of acetyl-CoA from pyruvate." [GOC
	Pathogen[HTLV1_hbz Q2Q067] interacts with 1 human partners:{P09622}
	Pathogen[HTLV2_rex Q85601] interacts with 1 human partners:{P09622}
	Pathogen[HTLV2_gag P03346] interacts with 5 human partners:{P09622;Q9P2J9;Q8NCN5;P08559;P11177}
	Pathogen[HTLV2_env P03383] interacts with 1 human partners:{Q9P2J9}
	Pathogen[HTLV2_tax2 P03410] interacts with 1 human partners:{P09622}
	Pathogen[HTLV1_env P14075] interacts with 1 human partners:{Q9P2J9}
	Pathogen[HTLV1_rex P0C206] interacts with 1 human partners:{P09622}
	Pathogen[HTLV2_pol P03363] interacts with 4 human partners:{P09622;Q9P2J9;P08559;P11177}
[Cluster 87]GO:0006617+P	biological_process	[name] SRP-dependent cotranslational protein targeting to membrane, signal sequence recognition	[def] "The process in which SRP binds to the signal peptide in a nascent protein, causing protein elongation to pause, during cotranslational membrane targeting." [ISBN
	Pathogen[HTLV1_hbz Q2Q067] interacts with 1 human partners:{P61011}
	Pathogen[HTLV2_rex Q85601] interacts with 1 human partners:{P61011}
	Pathogen[HTLV1_tax P14079] interacts with 1 human partners:{P61011}
	Pathogen[HTLV2_gag P03346] interacts with 1 human partners:{P61011}
	Pathogen[HTLV2_env P03383] interacts with 1 human partners:{P61011}
	Pathogen[HTLV2_tax2 P03410] interacts with 1 human partners:{P61011}
	Pathogen[HTLV1_rex P0C206] interacts with 1 human partners:{P61011}
	Pathogen[HTLV2_pol P03363] interacts with 1 human partners:{P61011}
[Cluster 88]GO:0006572+P	biological_process	[name] tyrosine catabolic process	[def] "The chemical reactions and pathways resulting in the breakdown of tyrosine, an aromatic amino acid, 2-amino-3-(4-hydroxyphenyl)propanoic acid." [GOC
	Pathogen[HTLV2_gag P03346] interacts with 2 human partners:{P16930;P17735}
	Pathogen[HTLV2_pol P03363] interacts with 2 human partners:{P16930;P17735}
[Cluster 89]GO:0022613+P	biological_process	[name] ribonucleoprotein complex biogenesis	[def] "A cellular process that results in the biosynthesis of constituent macromolecules, assembly, and arrangement of constituent parts of a complex containing RNA and proteins. Includes the biosynthesis of the constituent RNA and protein molecules, and those macromolecular modifications that are involved in synthesis or assembly of the ribonucleoprotein complex." [GOC
	Pathogen[HTLV2_gag P03346] interacts with 1 human partners:{Q96RS0}
[Cluster 90]GO:0043308+P	biological_process	[name] eosinophil degranulation	[def] "The regulated exocytosis of secretory granules containing preformed mediators such as major basic protein, eosinophil peroxidase, and eosinophil cationic protein by an eosinophil." [ISBN
	Pathogen[HTLV2_gag P03346] interacts with 1 human partners:{P51809}
	Pathogen[HTLV2_env P03383] interacts with 1 human partners:{P51809}
	Pathogen[HTLV1_env P14075] interacts with 1 human partners:{P51809}
	Pathogen[HTLV2_pol P03363] interacts with 1 human partners:{P51809}
[Cluster 91]GO:0060024+P	biological_process	[name] rhythmic synaptic transmission	[def] "Any process involved in the generation of rhythmic, synchronous synaptic inputs in a neural circuit." [GOC
	Pathogen[HTLV1_env P14075] interacts with 1 human partners:{P60484}
[Cluster 92]GO:0044029+P	biological_process	[name] hypomethylation of CpG island	[def] "An decrease in the epigenetic methylation of cytosine and adenosine residues in a CpG island in DNA. CpG islands are genomic regions that contain a high frequency of the CG dinucleotide and are often associated with the transcription start site of genes." [GOC
	Pathogen[HTLV2_gag P03346] interacts with 1 human partners:{Q9UI56}
	Pathogen[HTLV2_tax2 P03410] interacts with 1 human partners:{Q9UI56}
	Pathogen[HTLV2_pol P03363] interacts with 1 human partners:{Q9UI56}
[Cluster 93]GO:0009249+P	biological_process	[name] protein lipoylation	[def] "The addition of a lipoyl group to an amino acid residue in a protein." [GOC
	Pathogen[HTLV1_hbz Q2Q067] interacts with 1 human partners:{O60551}
	Pathogen[HTLV2_gag P03346] interacts with 3 human partners:{O60551;Q16517;P30419}
	Pathogen[HTLV2_tax2 P03410] interacts with 1 human partners:{O60551}
	Pathogen[HTLV2_pol P03363] interacts with 2 human partners:{O60551;P30419}
[Cluster 94]GO:0070433+P	biological_process	[name] negative regulation of nucleotide-binding oligomerization domain containing 2 signaling pathway	[def] "Any process that stops, prevents, or reduces the frequency, rate, or extent of the nucleotide-binding oligomerization domain containing 2 (NOD2) pathway." [GOC
	Pathogen[HTLV2_gag P03346] interacts with 1 human partners:{P21580}
	Pathogen[HTLV2_pol P03363] interacts with 1 human partners:{P21580}
[Cluster 95]GO:0070541+P	biological_process	[name] response to platinum ion	[def] "Any process that results in a change in state or activity of a cell or an organism (in terms of movement, secretion, enzyme production, gene expression, etc.) as a result of a platinum stimulus." [GOC
	Pathogen[HTLV2_rex Q85601] interacts with 1 human partners:{P22830}
	Pathogen[HTLV2_gag P03346] interacts with 1 human partners:{P22830}
	Pathogen[HTLV2_tax2 P03410] interacts with 1 human partners:{P22830}
	Pathogen[HTLV2_pol P03363] interacts with 1 human partners:{P22830}
[Cluster 96]GO:0042998+P	biological_process	[name] positive regulation of Golgi to plasma membrane protein transport	[def] "Any process that activates or increases the frequency, rate or extent of the transport of proteins from the Golgi to the plasma membrane." [GOC
	Pathogen[HTLV2_rex Q85601] interacts with 1 human partners:{Q6PJW8}
	Pathogen[HTLV1_tax P14079] interacts with 1 human partners:{Q6PJW8}
	Pathogen[HTLV2_gag P03346] interacts with 1 human partners:{Q6PJW8}
	Pathogen[HTLV2_env P03383] interacts with 1 human partners:{Q6PJW8}
	Pathogen[HTLV2_tax2 P03410] interacts with 1 human partners:{Q6PJW8}
	Pathogen[HTLV1_env P14075] interacts with 1 human partners:{Q6PJW8}
	Pathogen[HTLV1_rex P0C206] interacts with 1 human partners:{Q6PJW8}
	Pathogen[HTLV2_pol P03363] interacts with 1 human partners:{Q6PJW8}
[Cluster 97]GO:0006720+P	biological_process	[name] isoprenoid metabolic process	[def] "The chemical reactions and pathways involving isoprenoid compounds, isoprene (2-methylbuta-1,3-diene) or compounds containing or derived from linked isoprene (3-methyl-2-butenylene) residues." [ISBN
	Pathogen[HTLV1_hbz Q2Q067] interacts with 2 human partners:{O14832;O95749}
	Pathogen[HTLV2_rex Q85601] interacts with 2 human partners:{O14832;O95749}
	Pathogen[HTLV1_tax P14079] interacts with 1 human partners:{O95749}
	Pathogen[HTLV2_gag P03346] interacts with 2 human partners:{O14832;O95749}
	Pathogen[HTLV2_tax2 P03410] interacts with 2 human partners:{O14832;O95749}
	Pathogen[HTLV1_rex P0C206] interacts with 2 human partners:{O14832;O95749}
	Pathogen[HTLV2_pol P03363] interacts with 2 human partners:{O14832;O95749}
[Cluster 98]GO:0071344+P	biological_process	[name] diphosphate metabolic process	[def] "The chemical reactions and pathways involving diphosphate, the anion or salt of diphosphoric acid." [CHEBI
	Pathogen[HTLV2_gag P03346] interacts with 1 human partners:{Q15181}
	Pathogen[HTLV2_pol P03363] interacts with 1 human partners:{Q15181}
[Cluster 99]GO:0034261+P	biological_process	[name] negative regulation of Ras GTPase activity	[def] "Any process that stops or reduces the rate of activity of a GTPase of the Ras superfamily." [GOC
	Pathogen[HTLV1_hbz Q2Q067] interacts with 1 human partners:{O43597}
	Pathogen[HTLV2_rex Q85601] interacts with 1 human partners:{O43597}
	Pathogen[HTLV2_gag P03346] interacts with 1 human partners:{O43597}
	Pathogen[HTLV2_tax2 P03410] interacts with 1 human partners:{O43597}
	Pathogen[HTLV1_rex P0C206] interacts with 1 human partners:{O43597}
	Pathogen[HTLV2_pol P03363] interacts with 1 human partners:{O43597}
[Cluster 100]GO:0034337+P	biological_process	[name] RNA folding	[def] "The process of assisting in the covalent and noncovalent assembly of single or multimeric RNAs into the correct tertiary structure." [GOC
	Pathogen[HTLV2_gag P03346] interacts with 1 human partners:{Q9UI56}
	Pathogen[HTLV2_tax2 P03410] interacts with 1 human partners:{Q9UI56}
	Pathogen[HTLV2_pol P03363] interacts with 1 human partners:{Q9UI56}
[Cluster 101]GO:0002489+P	biological_process	[name] antigen processing and presentation of endogenous peptide antigen via MHC class Ib via ER pathway, TAP-dependent	[def] "The process in which an antigen-presenting cell expresses a peptide antigen of endogenous origin on its cell surface in association with an MHC class Ib protein complex following intracellular transport via a TAP (transporter associated with antigen processing) pathway. The peptide is typically a fragment of a larger endogenous protein which has been degraded within the cell and is dependent on TAP transport from the cytosol to ER for association with the MHC class Ib molecule. Class Ib here refers to non-classical class I molecules, such as those of the HLA-E gene family." [GOC
	Pathogen[HTLV1_tax P14079] interacts with 1 human partners:{Q03519}
	Pathogen[HTLV2_env P03383] interacts with 1 human partners:{Q03519}
	Pathogen[HTLV2_tax2 P03410] interacts with 1 human partners:{Q03519}
	Pathogen[HTLV1_env P14075] interacts with 1 human partners:{Q03519}
	Pathogen[HTLV1_rex P0C206] interacts with 1 human partners:{Q03519}
[Cluster 102]GO:0035965+P	biological_process	[name] cardiolipin acyl-chain remodeling	[def] "Remodeling the acyl chains of premature (de novo synthesized) cardiolipin (1,3-bis(3-phosphatidyl)glycerol), through sequential deacylation and re-acylation reactions, to generate mature cardiolipin containing high-levels of unsaturated fatty acids." [GOC
	Pathogen[HTLV2_gag P03346] interacts with 3 human partners:{O60733;Q8N1Q8;P40939}
	Pathogen[HTLV2_tax2 P03410] interacts with 2 human partners:{Q8N1Q8;P40939}
	Pathogen[HTLV2_pol P03363] interacts with 3 human partners:{O60733;Q8N1Q8;P40939}
[Cluster 103]GO:0006754+P	biological_process	[name] ATP biosynthetic process	[def] "The chemical reactions and pathways resulting in the formation of ATP, adenosine 5'-triphosphate, a universally important coenzyme and enzyme regulator." [GOC
	Pathogen[HTLV1_hbz Q2Q067] interacts with 2 human partners:{P14618;Q9UGJ0}
	Pathogen[HTLV1_tax P14079] interacts with 1 human partners:{P14618}
	Pathogen[HTLV2_gag P03346] interacts with 10 human partners:{P14618;O75964;O75323;Q8WYQ3;P56385;P30613;Q99766;P07864;P01137;Q9UGJ0}
	Pathogen[HTLV2_tax2 P03410] interacts with 2 human partners:{P14618;Q9UGJ0}
	Pathogen[HTLV1_rex P0C206] interacts with 1 human partners:{P14618}
	Pathogen[HTLV2_pol P03363] interacts with 7 human partners:{P14618;O75323;Q8WYQ3;P30613;Q99766;P07864;P01137}
[Cluster 104]GO:0040015+P	biological_process	[name] negative regulation of multicellular organism growth	[def] "Any process that stops, prevents, or reduces the frequency, rate or extent of growth of an organism to reach its usual body size." [GOC
	Pathogen[HTLV1_hbz Q2Q067] interacts with 3 human partners:{Q8TCU4;Q99700;Q16595}
	Pathogen[HTLV2_rex Q85601] interacts with 3 human partners:{Q8TCU4;Q99700;Q16595}
	Pathogen[HTLV1_tax P14079] interacts with 3 human partners:{Q8TCU4;Q99700;Q16595}
	Pathogen[HTLV2_gag P03346] interacts with 4 human partners:{Q8TCU4;Q99700;Q7Z5J4;Q16595}
	Pathogen[HTLV2_tax2 P03410] interacts with 3 human partners:{Q8TCU4;Q99700;Q16595}
	Pathogen[HTLV1_rex P0C206] interacts with 3 human partners:{Q8TCU4;Q99700;Q16595}
	Pathogen[HTLV2_pol P03363] interacts with 4 human partners:{Q8TCU4;Q99700;Q7Z5J4;Q16595}
[Cluster 105]GO:0045321+P	biological_process	[name] leukocyte activation	[def] "A change in morphology and behavior of a leukocyte resulting from exposure to a specific antigen, mitogen, cytokine, cellular ligand, or soluble factor." [GOC
	Pathogen[HTLV1_hbz Q2Q067] interacts with 2 human partners:{P17036;Q9H0E2}
	Pathogen[HTLV2_rex Q85601] interacts with 2 human partners:{P17036;Q9H0E2}
	Pathogen[HTLV1_tax P14079] interacts with 1 human partners:{Q9H0E2}
	Pathogen[HTLV2_gag P03346] interacts with 2 human partners:{P17036;Q9H0E2}
	Pathogen[HTLV2_tax2 P03410] interacts with 2 human partners:{P17036;Q9H0E2}
	Pathogen[HTLV1_rex P0C206] interacts with 2 human partners:{P17036;Q9H0E2}
	Pathogen[HTLV2_pol P03363] interacts with 2 human partners:{P17036;Q9H0E2}
[Cluster 106]GO:2000785+P	biological_process	[name] regulation of autophagic vacuole assembly	[def] "Any process that modulates the frequency, rate or extent of autophagic vacuole assembly." [GOC
	Pathogen[HTLV1_hbz Q2Q067] interacts with 1 human partners:{Q9H082}
	Pathogen[HTLV2_rex Q85601] interacts with 1 human partners:{Q9H082}
	Pathogen[HTLV2_gag P03346] interacts with 1 human partners:{Q9H082}
	Pathogen[HTLV2_tax2 P03410] interacts with 1 human partners:{Q9H082}
	Pathogen[HTLV1_rex P0C206] interacts with 1 human partners:{Q9H082}
	Pathogen[HTLV2_pol P03363] interacts with 1 human partners:{Q9H082}
[Cluster 107]GO:0031507+P	biological_process	[name] heterochromatin assembly	[def] "The assembly of chromatin into heterochromatin, a compact and highly condensed form that is often, but not always, transcriptionally silent." [GOC
	Pathogen[HTLV1_hbz Q2Q067] interacts with 2 human partners:{P52926;Q8TBE0}
	Pathogen[HTLV2_rex Q85601] interacts with 2 human partners:{P52926;Q8TBE0}
	Pathogen[HTLV1_tax P14079] interacts with 1 human partners:{P52926}
	Pathogen[HTLV2_gag P03346] interacts with 2 human partners:{P52926;Q8TBE0}
	Pathogen[HTLV2_env P03383] interacts with 1 human partners:{P52926}
	Pathogen[HTLV2_tax2 P03410] interacts with 2 human partners:{P52926;Q8TBE0}
	Pathogen[HTLV1_rex P0C206] interacts with 2 human partners:{P52926;Q8TBE0}
	Pathogen[HTLV2_pol P03363] interacts with 2 human partners:{P52926;Q8TBE0}
[Cluster 108]GO:0036031+P	biological_process	[name] recruitment of mRNA capping enzyme to RNA polymerase II holoenzyme complex	[def] "The process in which the guanylyltransferase enzyme responsible for adding a 7-methylguanosine cap on pre-mRNA becomes associated with the RNA polymerase II holoenzyme complex and the 5' end of a transcript." [GOC
	Pathogen[HTLV2_gag P03346] interacts with 1 human partners:{Q9BTL3}
	Pathogen[HTLV2_tax2 P03410] interacts with 1 human partners:{Q9BTL3}
	Pathogen[HTLV2_pol P03363] interacts with 1 human partners:{Q9BTL3}
[Cluster 109]GO:0016078+P	biological_process	[name] tRNA catabolic process	[def] "The chemical reactions and pathways resulting in the breakdown of tRNA, transfer RNA, a class of relatively small RNA molecules responsible for mediating the insertion of amino acids into the sequence of nascent polypeptide chains during protein synthesis." [GOC
	Pathogen[HTLV1_hbz Q2Q067] interacts with 1 human partners:{Q99575}
	Pathogen[HTLV2_rex Q85601] interacts with 1 human partners:{Q99575}
	Pathogen[HTLV1_tax P14079] interacts with 1 human partners:{Q99575}
	Pathogen[HTLV2_gag P03346] interacts with 1 human partners:{Q99575}
	Pathogen[HTLV2_tax2 P03410] interacts with 1 human partners:{Q99575}
	Pathogen[HTLV1_rex P0C206] interacts with 1 human partners:{Q99575}
	Pathogen[HTLV2_pol P03363] interacts with 1 human partners:{Q99575}
[Cluster 110]GO:0035336+P	biological_process	[name] long-chain fatty-acyl-CoA metabolic process	[def] "The chemical reactions and pathways involving long-chain fatty-acyl-CoAs, any derivative of coenzyme A in which the sulfhydryl group is in a thioester linkage with a long-chain fatty-acyl group. Long-chain fatty-acyl-CoAs have chain lengths ranging from C12-18." [ISBN
	Pathogen[HTLV2_gag P03346] interacts with 1 human partners:{Q8N1Q8}
	Pathogen[HTLV2_tax2 P03410] interacts with 1 human partners:{Q8N1Q8}
	Pathogen[HTLV2_pol P03363] interacts with 1 human partners:{Q8N1Q8}
[Cluster 111]GO:2000137+P	biological_process	[name] negative regulation of cell proliferation involved in heart morphogenesis	[def] "Any process that stops, prevents, or reduces the frequency, rate or extent of cell proliferation involved in heart morphogenesis." [GOC
	Pathogen[HTLV2_gag P03346] interacts with 1 human partners:{P12644}
[Cluster 112]GO:0006796+P	biological_process	[name] phosphate-containing compound metabolic process	[def] "The chemical reactions and pathways involving the phosphate group, the anion or salt of any phosphoric acid." [GOC
	Pathogen[HTLV1_hbz Q2Q067] interacts with 2 human partners:{Q92835;Q9H008}
	Pathogen[HTLV2_rex Q85601] interacts with 3 human partners:{Q92835;Q9BU02;Q9H008}
	Pathogen[HTLV1_tax P14079] interacts with 2 human partners:{Q92835;Q9H008}
	Pathogen[HTLV2_gag P03346] interacts with 7 human partners:{Q92835;Q9BU02;P01137;Q15181;P07311;Q9H008;P29218}
	Pathogen[HTLV2_tax2 P03410] interacts with 3 human partners:{Q92835;Q9BU02;Q9H008}
	Pathogen[HTLV1_env P14075] interacts with 1 human partners:{Q9BUM1}
	Pathogen[HTLV1_rex P0C206] interacts with 3 human partners:{Q92835;Q9BU02;Q9H008}
	Pathogen[HTLV2_pol P03363] interacts with 6 human partners:{Q92835;Q9BU02;P01137;Q15181;P07311;Q9H008}
[Cluster 113]GO:0032185+P	biological_process	[name] septin cytoskeleton organization	[def] "A process that is carried out at the cellular level which results in the assembly, arrangement of constituent parts, or disassembly of cytoskeletal structures comprising septin complexes and their associated proteins." [GOC
	Pathogen[HTLV1_hbz Q2Q067] interacts with 1 human partners:{O95876}
	Pathogen[HTLV2_rex Q85601] interacts with 1 human partners:{O95876}
	Pathogen[HTLV1_tax P14079] interacts with 1 human partners:{O95876}
	Pathogen[HTLV2_gag P03346] interacts with 1 human partners:{O95876}
	Pathogen[HTLV2_tax2 P03410] interacts with 1 human partners:{O95876}
	Pathogen[HTLV1_rex P0C206] interacts with 1 human partners:{O95876}
	Pathogen[HTLV2_pol P03363] interacts with 1 human partners:{O95876}
[Cluster 114]GO:0046782+P	biological_process	[name] regulation of viral transcription	[def] "Any process that modulates the frequency, rate or extent of the transcription of the viral genome." [GOC
	Pathogen[HTLV1_hbz Q2Q067] interacts with 1 human partners:{Q15633}
	Pathogen[HTLV2_rex Q85601] interacts with 1 human partners:{Q15633}
	Pathogen[HTLV2_gag P03346] interacts with 1 human partners:{Q15633}
	Pathogen[HTLV2_env P03383] interacts with 1 human partners:{Q15633}
	Pathogen[HTLV2_tax2 P03410] interacts with 1 human partners:{Q15633}
	Pathogen[HTLV1_env P14075] interacts with 1 human partners:{Q15633}
	Pathogen[HTLV1_rex P0C206] interacts with 1 human partners:{Q15633}
	Pathogen[HTLV2_pol P03363] interacts with 1 human partners:{Q15633}
[Cluster 115]GO:0051051+P	biological_process	[name] negative regulation of transport	[def] "Any process that stops, prevents, or reduces the frequency, rate or extent of the directed movement of substances (such as macromolecules, small molecules, ions) into, out of or within a cell, or between cells, by means of some agent such as a transporter or pore." [GOC
	Pathogen[HTLV2_gag P03346] interacts with 2 human partners:{Q92681;Q86U90}
	Pathogen[HTLV2_pol P03363] interacts with 2 human partners:{Q92681;Q86U90}
[Cluster 116]GO:0001915+P	biological_process	[name] negative regulation of T cell mediated cytotoxicity	[def] "Any process that stops, prevents, or reduces the rate of T cell mediated cytotoxicity." [GOC
	Pathogen[HTLV1_hbz Q2Q067] interacts with 1 human partners:{P16298}
	Pathogen[HTLV2_rex Q85601] interacts with 1 human partners:{P16298}
	Pathogen[HTLV1_tax P14079] interacts with 1 human partners:{P16298}
	Pathogen[HTLV2_gag P03346] interacts with 1 human partners:{P16298}
	Pathogen[HTLV2_tax2 P03410] interacts with 1 human partners:{P16298}
	Pathogen[HTLV1_rex P0C206] interacts with 1 human partners:{P16298}
	Pathogen[HTLV2_pol P03363] interacts with 1 human partners:{P16298}
[Cluster 117]GO:0032467+P	biological_process	[name] positive regulation of cytokinesis	[def] "Any process that activates or increases the frequency, rate or extent of cytokinesis." [GOC
	Pathogen[HTLV2_gag P03346] interacts with 1 human partners:{Q7Z7K6}
	Pathogen[HTLV2_tax2 P03410] interacts with 1 human partners:{Q7Z7K6}
	Pathogen[HTLV2_pol P03363] interacts with 1 human partners:{Q7Z7K6}
[Cluster 118]GO:0060323+P	biological_process	[name] head morphogenesis	[def] "The process in which the anatomical structures of the head are generated and organized. The head is the anterior-most division of the body." [GOC
	Pathogen[HTLV2_rex Q85601] interacts with 1 human partners:{Q9BWW4}
	Pathogen[HTLV2_gag P03346] interacts with 2 human partners:{Q6UB99;Q9BWW4}
	Pathogen[HTLV2_tax2 P03410] interacts with 1 human partners:{Q9BWW4}
	Pathogen[HTLV2_pol P03363] interacts with 1 human partners:{Q9BWW4}
[Cluster 119]GO:0002591+P	biological_process	[name] positive regulation of antigen processing and presentation of peptide antigen via MHC class I	[def] "Any process that activates or increases the frequency, rate, or extent of antigen processing and presentation of peptide antigen via MHC class I." [GOC
	Pathogen[HTLV1_tax P14079] interacts with 1 human partners:{Q03519}
	Pathogen[HTLV2_env P03383] interacts with 1 human partners:{Q03519}
	Pathogen[HTLV2_tax2 P03410] interacts with 1 human partners:{Q03519}
	Pathogen[HTLV1_env P14075] interacts with 1 human partners:{Q03519}
	Pathogen[HTLV1_rex P0C206] interacts with 1 human partners:{Q03519}
[Cluster 120]GO:0006388+P	biological_process	[name] tRNA splicing, via endonucleolytic cleavage and ligation	[def] "Splicing of tRNA substrates via recognition of the folded RNA structure that brings the 5' and 3' splice sites into proximity and cleavage of the RNA at both the 3' and 5' splice sites by an endonucleolytic mechanism, followed by ligation of the exons." [GOC
	Pathogen[HTLV1_hbz Q2Q067] interacts with 2 human partners:{Q92989;Q7Z6J9}
	Pathogen[HTLV2_rex Q85601] interacts with 2 human partners:{Q92989;Q7Z6J9}
	Pathogen[HTLV2_gag P03346] interacts with 4 human partners:{Q92989;Q7Z6J9;Q9Y3I0;Q9BSV6}
	Pathogen[HTLV2_tax2 P03410] interacts with 3 human partners:{Q92989;Q7Z6J9;Q9BSV6}
	Pathogen[HTLV1_rex P0C206] interacts with 3 human partners:{Q92989;Q7Z6J9;Q9BSV6}
	Pathogen[HTLV2_pol P03363] interacts with 4 human partners:{Q92989;Q7Z6J9;Q9Y3I0;Q9BSV6}
[Cluster 121]GO:0006419+P	biological_process	[name] alanyl-tRNA aminoacylation	[def] "The process of coupling alanine to alanyl-tRNA, catalyzed by alanyl-tRNA synthetase. In tRNA aminoacylation, the amino acid is first activated by linkage to AMP and then transferred to either the 2'- or the 3'-hydroxyl group of the 3'-adenosine residue of the tRNA." [GOC
	Pathogen[HTLV2_gag P03346] interacts with 3 human partners:{Q5JTZ9;P49588;Q9BTE6}
	Pathogen[HTLV2_tax2 P03410] interacts with 2 human partners:{Q5JTZ9;P49588}
	Pathogen[HTLV2_pol P03363] interacts with 3 human partners:{Q5JTZ9;P49588;Q9BTE6}
[Cluster 122]GO:0019240+P	biological_process	[name] citrulline biosynthetic process	[def] "The chemical reactions and pathways resulting in the formation of citrulline, N5-carbamoyl-L-ornithine, an alpha amino acid not found in proteins." [ISBN
	Pathogen[HTLV2_gag P03346] interacts with 2 human partners:{P54886;P00480}
	Pathogen[HTLV2_pol P03363] interacts with 1 human partners:{P00480}
[Cluster 123]GO:0060060+P	biological_process	[name] post-embryonic retina morphogenesis in camera-type eye	[def] "The process in which the anatomical structure of the retina is generated and organized in a camera-type eye during the post-embryonic life stage." [GOC
	Pathogen[HTLV1_hbz Q2Q067] interacts with 1 human partners:{Q15835}
	Pathogen[HTLV2_rex Q85601] interacts with 1 human partners:{Q15835}
	Pathogen[HTLV1_tax P14079] interacts with 1 human partners:{Q15835}
	Pathogen[HTLV2_gag P03346] interacts with 1 human partners:{Q15835}
	Pathogen[HTLV2_env P03383] interacts with 1 human partners:{Q15835}
	Pathogen[HTLV2_tax2 P03410] interacts with 1 human partners:{Q15835}
	Pathogen[HTLV1_rex P0C206] interacts with 1 human partners:{Q15835}
	Pathogen[HTLV2_pol P03363] interacts with 1 human partners:{Q15835}
[Cluster 124]GO:0032074+P	biological_process	[name] negative regulation of nuclease activity	[def] "Any process that stops or reduces the rate of nuclease activity, the hydrolysis of ester linkages within nucleic acids." [GOC
	Pathogen[HTLV1_hbz Q2Q067] interacts with 1 human partners:{Q96FI4}
	Pathogen[HTLV2_rex Q85601] interacts with 1 human partners:{Q96FI4}
	Pathogen[HTLV1_tax P14079] interacts with 1 human partners:{Q96FI4}
	Pathogen[HTLV2_gag P03346] interacts with 1 human partners:{Q96FI4}
	Pathogen[HTLV2_tax2 P03410] interacts with 1 human partners:{Q96FI4}
	Pathogen[HTLV1_rex P0C206] interacts with 1 human partners:{Q96FI4}
	Pathogen[HTLV2_pol P03363] interacts with 1 human partners:{Q96FI4}
[Cluster 125]GO:0019835+P	biological_process	[name] cytolysis	[def] "The rupture of cell membranes and the loss of cytoplasm." [SP_KW
	Pathogen[HTLV2_gag P03346] interacts with 1 human partners:{P00492}
	Pathogen[HTLV2_tax2 P03410] interacts with 1 human partners:{P00492}
	Pathogen[HTLV2_pol P03363] interacts with 1 human partners:{P00492}
[Cluster 126]GO:0034263+P	biological_process	[name] autophagy in response to ER overload	[def] "The process in which cells digest parts of their own cytoplasm in response to the accumulation of misfolded proteins in the endoplasmic reticulum." [GOC
	Pathogen[HTLV1_hbz Q2Q067] interacts with 1 human partners:{Q9H0Y0}
	Pathogen[HTLV2_rex Q85601] interacts with 1 human partners:{Q9H0Y0}
	Pathogen[HTLV2_gag P03346] interacts with 1 human partners:{Q9H0Y0}
	Pathogen[HTLV2_tax2 P03410] interacts with 1 human partners:{Q9H0Y0}
	Pathogen[HTLV1_rex P0C206] interacts with 1 human partners:{Q9H0Y0}
	Pathogen[HTLV2_pol P03363] interacts with 1 human partners:{Q9H0Y0}
[Cluster 127]GO:0051930+P	biological_process	[name] regulation of sensory perception of pain	[def] "Any process that modulates the frequency, rate or extent of the sensory perception of pain, the series of events required for an organism to receive a painful stimulus, convert it to a molecular signal, and recognize and characterize the signal." [GOC
	Pathogen[HTLV1_tax P14079] interacts with 1 human partners:{Q9NQC3}
	Pathogen[HTLV2_gag P03346] interacts with 1 human partners:{Q9NQC3}
	Pathogen[HTLV2_env P03383] interacts with 1 human partners:{Q9NQC3}
[Cluster 128]GO:2000002+P	biological_process	[name] negative regulation of DNA damage checkpoint	[def] "Any process that stops, prevents, or reduces the frequency, rate or extent of a DNA damage checkpoint." [GOC
	Pathogen[HTLV2_gag P03346] interacts with 1 human partners:{P04628}
	Pathogen[HTLV1_env P14075] interacts with 1 human partners:{P04628}
	Pathogen[HTLV2_pol P03363] interacts with 1 human partners:{P04628}
[Cluster 129]GO:0006098+P	biological_process	[name] pentose-phosphate shunt	[def] "The process in which glucose is oxidized, coupled to NADPH synthesis. Glucose 6-P is oxidized with the formation of carbon dioxide (CO2), ribulose 5-phosphate and reduced NADP_ ribulose 5-P then enters a series of reactions interconverting sugar phosphates. The pentose phosphate pathway is a major source of reducing equivalents for biosynthesis reactions and is also important for the conversion of hexoses to pentoses." [ISBN
	Pathogen[HTLV2_gag P03346] interacts with 6 human partners:{P11413;P52209;O95336;P49247;Q49A26;P60174}
	Pathogen[HTLV2_pol P03363] interacts with 5 human partners:{P11413;O95336;P49247;Q49A26;P60174}
[Cluster 130]GO:0002526+P	biological_process	[name] acute inflammatory response	[def] "Inflammation which comprises a rapid, short-lived, relatively uniform response to acute injury or antigenic challenge and is characterized by accumulations of fluid, plasma proteins, and granulocytic leukocytes. An acute inflammatory response occurs within a matter of minutes or hours, and either resolves within a few days or becomes a chronic inflammatory response." [GO_REF
	Pathogen[HTLV1_hbz Q2Q067] interacts with 1 human partners:{O15527}
	Pathogen[HTLV2_rex Q85601] interacts with 1 human partners:{O15527}
	Pathogen[HTLV1_tax P14079] interacts with 1 human partners:{O15527}
	Pathogen[HTLV2_gag P03346] interacts with 4 human partners:{O60356;O15527;P09917;P02652}
	Pathogen[HTLV2_env P03383] interacts with 1 human partners:{O15527}
	Pathogen[HTLV2_tax2 P03410] interacts with 1 human partners:{O15527}
	Pathogen[HTLV1_rex P0C206] interacts with 1 human partners:{O15527}
	Pathogen[HTLV2_pol P03363] interacts with 4 human partners:{O60356;O15527;P09917;P02652}
[Cluster 131]GO:1900245+P	
	Pathogen[HTLV2_gag P03346] interacts with 1 human partners:{Q96C10}
	Pathogen[HTLV2_tax2 P03410] interacts with 1 human partners:{Q96C10}
	Pathogen[HTLV1_rex P0C206] interacts with 1 human partners:{Q96C10}
	Pathogen[HTLV2_pol P03363] interacts with 1 human partners:{Q96C10}
[Cluster 132]GO:0045128+P	biological_process	[name] negative regulation of reciprocal meiotic recombination	[def] "Any process that decreases the frequency, rate or extent of recombination during meiosis. Reciprocal meiotic recombination is the cell cycle process in which double strand breaks are formed and repaired through a double Holliday junction intermediate." [GOC
	Pathogen[HTLV1_hbz Q2Q067] interacts with 1 human partners:{P43246}
	Pathogen[HTLV2_rex Q85601] interacts with 1 human partners:{P43246}
	Pathogen[HTLV2_gag P03346] interacts with 1 human partners:{P43246}
	Pathogen[HTLV2_tax2 P03410] interacts with 1 human partners:{P43246}
	Pathogen[HTLV1_rex P0C206] interacts with 1 human partners:{P43246}
	Pathogen[HTLV2_pol P03363] interacts with 1 human partners:{P43246}
[Cluster 133]GO:0035494+P	biological_process	[name] SNARE complex disassembly	[def] "The disaggregation of the SNARE protein complex into its constituent components. The SNARE complex is a protein complex involved in membrane fusion_ a stable ternary complex consisting of a four-helix bundle, usually formed from one R-SNARE and three Q-SNAREs with an ionic layer sandwiched between hydrophobic layers." [GOC
	Pathogen[HTLV1_hbz Q2Q067] interacts with 2 human partners:{Q9H115;P54920}
	Pathogen[HTLV2_rex Q85601] interacts with 2 human partners:{Q9H115;P54920}
	Pathogen[HTLV1_tax P14079] interacts with 2 human partners:{Q9H115;P54920}
	Pathogen[HTLV2_gag P03346] interacts with 2 human partners:{Q9H115;P54920}
	Pathogen[HTLV2_env P03383] interacts with 2 human partners:{Q9H115;P54920}
	Pathogen[HTLV2_tax2 P03410] interacts with 2 human partners:{Q9H115;P54920}
	Pathogen[HTLV1_rex P0C206] interacts with 2 human partners:{Q9H115;P54920}
	Pathogen[HTLV2_pol P03363] interacts with 2 human partners:{Q9H115;P54920}
[Cluster 134]GO:0035999+P	biological_process	[name] tetrahydrofolate interconversion	[def] "The chemical reactions and pathways by which one-carbon (C1) units are transferred between tetrahydrofolate molecules, to synthesise other tetrahydrofolate molecules." [GOC
	Pathogen[HTLV1_tax P14079] interacts with 1 human partners:{O95954}
	Pathogen[HTLV2_gag P03346] interacts with 6 human partners:{O95954;P11586;Q9H903;P34896;P34897;Q6UB35}
	Pathogen[HTLV2_tax2 P03410] interacts with 1 human partners:{O95954}
	Pathogen[HTLV2_pol P03363] interacts with 2 human partners:{P34896;P34897}
[Cluster 135]GO:0021849+P	biological_process	[name] neuroblast division in subventricular zone	[def] "The division of neuroblasts in the subventricular zone of the forebrain. The interneuron precursors that these cells give rise to include adult olfactory bulb interneurons and migrate tangentially." [GO_REF
	Pathogen[HTLV1_hbz Q2Q067] interacts with 1 human partners:{Q9Y6R0}
	Pathogen[HTLV2_rex Q85601] interacts with 1 human partners:{Q9Y6R0}
	Pathogen[HTLV1_tax P14079] interacts with 1 human partners:{Q9Y6R0}
	Pathogen[HTLV2_gag P03346] interacts with 1 human partners:{Q9Y6R0}
	Pathogen[HTLV2_tax2 P03410] interacts with 1 human partners:{Q9Y6R0}
	Pathogen[HTLV1_rex P0C206] interacts with 1 human partners:{Q9Y6R0}
	Pathogen[HTLV2_pol P03363] interacts with 1 human partners:{Q9Y6R0}
[Cluster 136]GO:1900827+P	
	Pathogen[HTLV1_hbz Q2Q067] interacts with 1 human partners:{Q12955}
	Pathogen[HTLV2_rex Q85601] interacts with 1 human partners:{Q12955}
	Pathogen[HTLV1_tax P14079] interacts with 1 human partners:{Q12955}
	Pathogen[HTLV2_gag P03346] interacts with 1 human partners:{Q12955}
	Pathogen[HTLV2_env P03383] interacts with 1 human partners:{Q12955}
	Pathogen[HTLV2_tax2 P03410] interacts with 1 human partners:{Q12955}
	Pathogen[HTLV1_rex P0C206] interacts with 1 human partners:{Q12955}
	Pathogen[HTLV2_pol P03363] interacts with 1 human partners:{Q12955}
[Cluster 137]GO:0021588+P	biological_process	[name] cerebellum formation	[def] "The process that gives rise to the cerebellum. This process pertains to the initial formation of a structure from unspecified parts. The cerebellum is the portion of the brain in the back of the head between the cerebrum and the pons. The cerebellum controls balance for walking and standing, modulates the force and range of movement and is involved in the learning of motor skills." [GO_REF
	Pathogen[HTLV2_gag P03346] interacts with 1 human partners:{P04628}
	Pathogen[HTLV1_env P14075] interacts with 1 human partners:{P04628}
	Pathogen[HTLV2_pol P03363] interacts with 1 human partners:{P04628}
[Cluster 138]GO:0071035+P	biological_process	[name] nuclear polyadenylation-dependent rRNA catabolic process	[def] "The chemical reactions and pathways occurring in the nucleus and resulting in the breakdown of a ribosomal RNA (rRNA) molecule, including RNA fragments released as part of processing the primary transcript into multiple mature rRNA species, initiated by the enzymatic addition of a sequence of adenylyl residues (polyadenylation) at the 3' end the target rRNA." [GOC
	Pathogen[HTLV2_gag P03346] interacts with 1 human partners:{Q06265}
	Pathogen[HTLV2_pol P03363] interacts with 1 human partners:{Q06265}
[Cluster 139]GO:0071380+P	biological_process	[name] cellular response to prostaglandin E stimulus	[def] "Any process that results in a change in state or activity of a cell (in terms of movement, secretion, enzyme production, gene expression, etc.) as a result of a prostagladin E stimulus." [GOC
	Pathogen[HTLV1_hbz Q2Q067] interacts with 1 human partners:{P63092}
	Pathogen[HTLV1_tax P14079] interacts with 2 human partners:{P62873;P63092}
	Pathogen[HTLV2_gag P03346] interacts with 2 human partners:{P62873;P63092}
	Pathogen[HTLV2_tax2 P03410] interacts with 1 human partners:{P63092}
	Pathogen[HTLV2_pol P03363] interacts with 2 human partners:{P62873;P63092}
[Cluster 140]GO:0006526+P	biological_process	[name] arginine biosynthetic process	[def] "The chemical reactions and pathways resulting in the formation of arginine, 2-amino-5-(carbamimidamido)pentanoic acid." [CHEBI
	Pathogen[HTLV2_gag P03346] interacts with 4 human partners:{Q8N159;P00966;P04424;P00480}
	Pathogen[HTLV2_pol P03363] interacts with 2 human partners:{Q8N159;P00480}
[Cluster 141]GO:0043171+P	biological_process	[name] peptide catabolic process	[def] "The chemical reactions and pathways resulting in the breakdown of peptides, compounds of 2 or more (but usually less than 100) amino acids where the alpha carboxyl group of one is bound to the alpha amino group of another." [GOC
	Pathogen[HTLV2_gag P03346] interacts with 1 human partners:{P09960}
[Cluster 142]GO:0032423+P	biological_process	[name] regulation of mismatch repair	[def] "Any process that modulates the frequency, rate or extent of mismatch repair." [GOC
	Pathogen[HTLV1_hbz Q2Q067] interacts with 1 human partners:{Q9Y2T1}
	Pathogen[HTLV2_rex Q85601] interacts with 1 human partners:{Q9Y2T1}
	Pathogen[HTLV1_tax P14079] interacts with 1 human partners:{Q9Y2T1}
	Pathogen[HTLV2_gag P03346] interacts with 1 human partners:{Q9Y2T1}
	Pathogen[HTLV2_tax2 P03410] interacts with 1 human partners:{Q9Y2T1}
	Pathogen[HTLV1_rex P0C206] interacts with 1 human partners:{Q9Y2T1}
	Pathogen[HTLV2_pol P03363] interacts with 1 human partners:{Q9Y2T1}
[Cluster 143]GO:0043412+P	biological_process	[name] macromolecule modification	[def] "The covalent alteration of one or more monomeric units in a polypeptide, polynucleotide, polysaccharide, or other biological macromolecule, resulting in a change in its properties." [GOC
	Pathogen[HTLV2_gag P03346] interacts with 1 human partners:{Q96SZ6}
[Cluster 144]GO:0034157+P	biological_process	[name] positive regulation of toll-like receptor 7 signaling pathway	[def] "Any process that activates or increases the frequency, rate, or extent of toll-like receptor 7 signaling pathway." [GOC
	Pathogen[HTLV2_gag P03346] interacts with 1 human partners:{Q8WXG1}
	Pathogen[HTLV2_tax2 P03410] interacts with 1 human partners:{Q8WXG1}
	Pathogen[HTLV1_rex P0C206] interacts with 1 human partners:{Q8WXG1}
	Pathogen[HTLV2_pol P03363] interacts with 1 human partners:{Q8WXG1}
[Cluster 145]GO:0061184+P	biological_process	[name] positive regulation of dermatome development	[def] "Any process that increases the rate, frequency, or extent of the progression of the dermatome over time, from its initial formation to the mature structure. The dermatome is the portion of a somite that will form skin." [GOC
	Pathogen[HTLV2_gag P03346] interacts with 1 human partners:{P04628}
	Pathogen[HTLV2_env P03383] interacts with 1 human partners:{P56704}
	Pathogen[HTLV1_env P14075] interacts with 2 human partners:{P04628;P56704}
	Pathogen[HTLV2_pol P03363] interacts with 1 human partners:{P04628}
[Cluster 146]GO:0006499+P	biological_process	[name] N-terminal protein myristoylation	[def] "The covalent attachment of a myristoyl group to the N-terminal amino acid residue of a protein." [GOC
	Pathogen[HTLV1_hbz Q2Q067] interacts with 1 human partners:{O60551}
	Pathogen[HTLV2_gag P03346] interacts with 2 human partners:{O60551;P30419}
	Pathogen[HTLV2_tax2 P03410] interacts with 1 human partners:{O60551}
	Pathogen[HTLV2_pol P03363] interacts with 2 human partners:{O60551;P30419}
[Cluster 147]GO:0006548+P	biological_process	[name] histidine catabolic process	[def] "The chemical reactions and pathways resulting in the breakdown of histidine, 2-amino-3-(1H-imidazol-4-yl)propanoic acid." [GOC
	Pathogen[HTLV1_tax P14079] interacts with 1 human partners:{O95954}
	Pathogen[HTLV2_gag P03346] interacts with 2 human partners:{O95954;Q96NU7}
	Pathogen[HTLV2_tax2 P03410] interacts with 1 human partners:{O95954}
	Pathogen[HTLV2_pol P03363] interacts with 1 human partners:{Q96NU7}
[Cluster 148]GO:0007290+P	biological_process	[name] spermatid nucleus elongation	[def] "The change in shape of the spermatid nucleus from a spherical structure to an elongated organelle, during the latter part of spermatid differentiation." [GOC
	Pathogen[HTLV2_gag P03346] interacts with 1 human partners:{P09430}
	Pathogen[HTLV2_pol P03363] interacts with 1 human partners:{P09430}
[Cluster 149]GO:0030488+P	biological_process	[name] tRNA methylation	[def] "The posttranscriptional addition of methyl groups to specific residues in a tRNA molecule." [GOC
	Pathogen[HTLV1_hbz Q2Q067] interacts with 1 human partners:{Q96FX7}
	Pathogen[HTLV2_rex Q85601] interacts with 3 human partners:{Q08J23;Q32P41;Q96FX7}
	Pathogen[HTLV1_tax P14079] interacts with 2 human partners:{Q96BT7;Q08J23}
	Pathogen[HTLV2_gag P03346] interacts with 5 human partners:{Q96BT7;Q08J23;Q32P41;Q9BVS5;Q96FX7}
	Pathogen[HTLV2_tax2 P03410] interacts with 4 human partners:{Q96BT7;Q08J23;Q32P41;Q96FX7}
	Pathogen[HTLV1_rex P0C206] interacts with 3 human partners:{Q08J23;Q32P41;Q96FX7}
	Pathogen[HTLV2_pol P03363] interacts with 4 human partners:{Q08J23;Q32P41;Q9BVS5;Q96FX7}
[Cluster 150]GO:0045039+P	biological_process	[name] protein import into mitochondrial inner membrane	[def] "The process comprising the import of proteins into the mitochondrion from outside the organelle and their insertion into the mitochondrial inner membrane. The translocase of the outer membrane complex mediates the passage of these proteins across the outer membrane, after which they are guided by either of two inner membrane translocase complexes into their final destination in the inner membrane." [GOC
	Pathogen[HTLV1_hbz Q2Q067] interacts with 6 human partners:{Q9Y5L4;Q9Y5J7;Q9Y5J9;O60220;Q9Y5J6;P62072}
	Pathogen[HTLV2_rex Q85601] interacts with 6 human partners:{Q9Y5L4;Q9Y5J7;Q9Y5J9;O60220;Q9Y5J6;P62072}
	Pathogen[HTLV1_tax P14079] interacts with 6 human partners:{Q9Y5L4;Q9Y5J7;Q9Y5J9;O60220;Q9Y5J6;P62072}
	Pathogen[HTLV2_gag P03346] interacts with 6 human partners:{Q9Y5L4;Q9Y5J7;Q9Y5J9;O60220;Q9Y5J6;P62072}
	Pathogen[HTLV2_env P03383] interacts with 2 human partners:{Q9Y5J7;P62072}
	Pathogen[HTLV2_tax2 P03410] interacts with 6 human partners:{Q9Y5L4;Q9Y5J7;Q9Y5J9;O60220;Q9Y5J6;P62072}
	Pathogen[HTLV1_rex P0C206] interacts with 6 human partners:{Q9Y5L4;Q9Y5J7;Q9Y5J9;O60220;Q9Y5J6;P62072}
	Pathogen[HTLV2_pol P03363] interacts with 6 human partners:{Q9Y5L4;Q9Y5J7;Q9Y5J9;O60220;Q9Y5J6;P62072}
[Cluster 151]GO:0072104+P	biological_process	[name] glomerular capillary formation	[def] "The process that gives rise to a glomerular capillary. This process pertains to the initial formation of a structure from unspecified parts." [GOC
	Pathogen[HTLV2_gag P03346] interacts with 1 human partners:{P12644}
[Cluster 152]GO:0001923+P	biological_process	[name] B-1 B cell differentiation	[def] "The process in which a hemopoietic stem cell acquires the specialized features of a B-1 B cell. B-1 B cells are a distinct subset of B cells characterized as being CD5 positive, found predominantly in the peritoneum, pleural cavities, and spleen, and enriched for self-reactivity." [GOC
	Pathogen[HTLV1_hbz Q2Q067] interacts with 1 human partners:{Q9UDY8}
	Pathogen[HTLV2_rex Q85601] interacts with 1 human partners:{Q9UDY8}
	Pathogen[HTLV1_tax P14079] interacts with 1 human partners:{Q9UDY8}
	Pathogen[HTLV2_gag P03346] interacts with 1 human partners:{Q9UDY8}
	Pathogen[HTLV2_tax2 P03410] interacts with 1 human partners:{Q9UDY8}
	Pathogen[HTLV1_rex P0C206] interacts with 1 human partners:{Q9UDY8}
	Pathogen[HTLV2_pol P03363] interacts with 1 human partners:{Q9UDY8}
[Cluster 153]GO:0039534+P	
	Pathogen[HTLV2_gag P03346] interacts with 1 human partners:{Q96C10}
	Pathogen[HTLV2_tax2 P03410] interacts with 1 human partners:{Q96C10}
	Pathogen[HTLV1_rex P0C206] interacts with 1 human partners:{Q96C10}
	Pathogen[HTLV2_pol P03363] interacts with 1 human partners:{Q96C10}
[Cluster 154]GO:0014012+P	biological_process	[name] peripheral nervous system axon regeneration	[def] "The regrowth of axons outside the central nervous system (outside the brain and spinal cord) following an axonal injury." [GOC
	Pathogen[HTLV1_hbz Q2Q067] interacts with 1 human partners:{P46821}
	Pathogen[HTLV2_rex Q85601] interacts with 1 human partners:{P46821}
	Pathogen[HTLV2_gag P03346] interacts with 1 human partners:{P46821}
	Pathogen[HTLV2_tax2 P03410] interacts with 1 human partners:{P46821}
	Pathogen[HTLV1_rex P0C206] interacts with 1 human partners:{P46821}
	Pathogen[HTLV2_pol P03363] interacts with 1 human partners:{P46821}
[Cluster 155]GO:0015760+P	biological_process	[name] glucose-6-phosphate transport	[def] "The directed movement of glucose-6-phosphate into, out of or within a cell, or between cells, by means of some agent such as a transporter or pore. Glucose-6-phosphate is a monophosphorylated derivative of glucose with the phosphate group attached to C-6." [GOC
	Pathogen[HTLV1_env P14075] interacts with 1 human partners:{Q9BUM1}
[Cluster 156]GO:0018101+P	biological_process	[name] peptidyl-citrulline biosynthetic process from peptidyl-arginine	[def] "The hydrolysis of peptidyl-arginine to form peptidyl-citrulline." [RESID
	Pathogen[HTLV2_gag P03346] interacts with 2 human partners:{Q9Y2J8;Q9UM07}
	Pathogen[HTLV2_pol P03363] interacts with 1 human partners:{Q9UM07}
[Cluster 157]GO:0019088+P	biological_process	[name] immortalization of host cell by virus	[def] "A virus-induced cellular transformation arising in immortalized cells, or cells capable of indefinite replication, due to their ability to produce their own telomerase." [ISBN
	Pathogen[HTLV1_hbz Q2Q067] interacts with 1 human partners:{P04818}
	Pathogen[HTLV2_rex Q85601] interacts with 1 human partners:{P04818}
	Pathogen[HTLV1_tax P14079] interacts with 1 human partners:{P04818}
	Pathogen[HTLV2_gag P03346] interacts with 1 human partners:{P04818}
	Pathogen[HTLV2_tax2 P03410] interacts with 1 human partners:{P04818}
	Pathogen[HTLV1_rex P0C206] interacts with 1 human partners:{P04818}
	Pathogen[HTLV2_pol P03363] interacts with 1 human partners:{P04818}
[Cluster 158]GO:0030432+P	biological_process	[name] peristalsis	[def] "A wavelike sequence of involuntary muscular contraction and relaxation that passes along a tubelike structure, such as the intestine, impelling the contents onwards." [ISBN
	Pathogen[HTLV1_hbz Q2Q067] interacts with 1 human partners:{Q12959}
	Pathogen[HTLV2_rex Q85601] interacts with 1 human partners:{Q12959}
	Pathogen[HTLV2_gag P03346] interacts with 1 human partners:{Q12959}
	Pathogen[HTLV2_tax2 P03410] interacts with 1 human partners:{Q12959}
	Pathogen[HTLV1_rex P0C206] interacts with 1 human partners:{Q12959}
	Pathogen[HTLV2_pol P03363] interacts with 1 human partners:{Q12959}
[Cluster 159]GO:0002204+P	biological_process	[name] somatic recombination of immunoglobulin genes involved in immune response	[def] "The process in which immunoglobulin genes are formed through recombination of the germline genetic elements, also known as immunoglobulin gene segments, within a single locus following the induction of and contributing to an immune response." [GOC
	Pathogen[HTLV1_hbz Q2Q067] interacts with 2 human partners:{P40692;P43246}
	Pathogen[HTLV2_rex Q85601] interacts with 2 human partners:{P40692;P43246}
	Pathogen[HTLV1_tax P14079] interacts with 1 human partners:{P40692}
	Pathogen[HTLV2_gag P03346] interacts with 2 human partners:{P40692;P43246}
	Pathogen[HTLV2_tax2 P03410] interacts with 2 human partners:{P40692;P43246}
	Pathogen[HTLV1_rex P0C206] interacts with 2 human partners:{P40692;P43246}
	Pathogen[HTLV2_pol P03363] interacts with 2 human partners:{P40692;P43246}
[Cluster 160]GO:0071786+P	biological_process	[name] endoplasmic reticulum tubular network organization	[def] "A process that is carried out at the cellular level which results in the assembly, arrangement of constituent parts, or disassembly of the endoplasmic reticulum (ER) tubular network. The ER tubular network is the ER part that comprises the membranes with high curvature in cross-section." [GOC
	Pathogen[HTLV1_tax P14079] interacts with 1 human partners:{Q9NQC3}
	Pathogen[HTLV2_gag P03346] interacts with 1 human partners:{Q9NQC3}
	Pathogen[HTLV2_env P03383] interacts with 1 human partners:{Q9NQC3}
[Cluster 161]GO:0031052+P	biological_process	[name] chromosome breakage	[def] "Regulated cleavage of the developing macronuclear genome at a limited number of chromosome breakage sites (CBS). The macronuclear destined segment (MDS) sequence adjacent to the CBS (or separated from it by a BES) receives a macronuclear telomere following chromosome breakage." [GOC
	Pathogen[HTLV1_hbz Q2Q067] interacts with 1 human partners:{P52926}
	Pathogen[HTLV2_rex Q85601] interacts with 1 human partners:{P52926}
	Pathogen[HTLV1_tax P14079] interacts with 1 human partners:{P52926}
	Pathogen[HTLV2_gag P03346] interacts with 1 human partners:{P52926}
	Pathogen[HTLV2_env P03383] interacts with 1 human partners:{P52926}
	Pathogen[HTLV2_tax2 P03410] interacts with 1 human partners:{P52926}
	Pathogen[HTLV1_rex P0C206] interacts with 1 human partners:{P52926}
	Pathogen[HTLV2_pol P03363] interacts with 1 human partners:{P52926}
[Cluster 162]GO:0016073+P	biological_process	[name] snRNA metabolic process	[def] "The chemical reactions and pathways involving snRNA, small nuclear RNA, any of various low-molecular-mass RNA molecules found in the eukaryotic nucleus as components of the small nuclear ribonucleoprotein." [ISBN
	Pathogen[HTLV2_gag P03346] interacts with 1 human partners:{Q7L2J0}
	Pathogen[HTLV2_pol P03363] interacts with 1 human partners:{Q7L2J0}
[Cluster 163]GO:0035644+P	biological_process	[name] phosphoanandamide dephosphorylation	[def] "The process of removing one or more phosphate groups from a phosphorylated anandamide." [CHEBI
	Pathogen[HTLV1_hbz Q2Q067] interacts with 1 human partners:{Q9Y2R2}
	Pathogen[HTLV2_rex Q85601] interacts with 1 human partners:{Q9Y2R2}
	Pathogen[HTLV1_tax P14079] interacts with 1 human partners:{Q9Y2R2}
	Pathogen[HTLV2_gag P03346] interacts with 1 human partners:{Q9Y2R2}
	Pathogen[HTLV2_tax2 P03410] interacts with 1 human partners:{Q9Y2R2}
	Pathogen[HTLV1_env P14075] interacts with 1 human partners:{Q9Y2R2}
	Pathogen[HTLV1_rex P0C206] interacts with 1 human partners:{Q9Y2R2}
	Pathogen[HTLV2_pol P03363] interacts with 1 human partners:{Q9Y2R2}
[Cluster 164]GO:0036091+P	
	Pathogen[HTLV2_gag P03346] interacts with 1 human partners:{P25713}
[Cluster 165]GO:0009236+P	biological_process	[name] cobalamin biosynthetic process	[def] "The chemical reactions and pathways resulting in the formation of cobalamin (vitamin B12), a water-soluble vitamin characterized by possession of a corrin nucleus containing a cobalt atom." [GOC
	Pathogen[HTLV2_gag P03346] interacts with 1 human partners:{Q96EY8}
[Cluster 166]GO:0032290+P	biological_process	[name] peripheral nervous system myelin formation	[def] "The process in which the wraps of cell membrane that constitute myelin are laid down around an axon by an oligodendrocyte in the peripheral nervous system." [GOC
	Pathogen[HTLV1_hbz Q2Q067] interacts with 1 human partners:{Q9UPY3}
	Pathogen[HTLV2_gag P03346] interacts with 1 human partners:{Q9UPY3}
	Pathogen[HTLV2_tax2 P03410] interacts with 1 human partners:{Q9UPY3}
	Pathogen[HTLV2_pol P03363] interacts with 1 human partners:{Q9UPY3}
[Cluster 167]GO:0048845+P	biological_process	[name] venous blood vessel morphogenesis	[def] "The process in which the anatomical structures of venous blood vessels are generated and organized. Veins are blood vessels that transport blood from the body and its organs to the heart." [GOC
	Pathogen[HTLV1_hbz Q2Q067] interacts with 1 human partners:{Q92786}
	Pathogen[HTLV2_rex Q85601] interacts with 1 human partners:{Q92786}
	Pathogen[HTLV1_tax P14079] interacts with 1 human partners:{Q92786}
	Pathogen[HTLV2_gag P03346] interacts with 1 human partners:{Q92786}
	Pathogen[HTLV2_tax2 P03410] interacts with 1 human partners:{Q92786}
	Pathogen[HTLV1_rex P0C206] interacts with 1 human partners:{Q92786}
	Pathogen[HTLV2_pol P03363] interacts with 1 human partners:{Q92786}
[Cluster 168]GO:0009200+P	biological_process	[name] deoxyribonucleoside triphosphate metabolic process	[def] "The chemical reactions and pathways involving a deoxyribonucleoside triphosphate, a compound consisting of a nucleobase linked to a deoxyribose sugar esterified with triphosphate on the sugar." [GOC
	Pathogen[HTLV1_hbz Q2Q067] interacts with 1 human partners:{Q7LG56}
	Pathogen[HTLV2_rex Q85601] interacts with 1 human partners:{Q7LG56}
	Pathogen[HTLV1_tax P14079] interacts with 1 human partners:{Q7LG56}
	Pathogen[HTLV2_gag P03346] interacts with 1 human partners:{Q7LG56}
	Pathogen[HTLV2_env P03383] interacts with 1 human partners:{Q7LG56}
	Pathogen[HTLV2_tax2 P03410] interacts with 1 human partners:{Q7LG56}
	Pathogen[HTLV1_rex P0C206] interacts with 1 human partners:{Q7LG56}
	Pathogen[HTLV2_pol P03363] interacts with 1 human partners:{Q7LG56}
[Cluster 169]GO:0071493+P	biological_process	[name] cellular response to UV-B	[def] "Any process that results in a change in state or activity of a cell (in terms of movement, secretion, enzyme production, gene expression, etc.) as a result of a UV-B radiation stimulus. UV-B radiation (UV-B light) spans the wavelengths 290 to 320 nm." [GOC
	Pathogen[HTLV1_tax P14079] interacts with 1 human partners:{P50238}
	Pathogen[HTLV2_gag P03346] interacts with 1 human partners:{P50238}
	Pathogen[HTLV2_tax2 P03410] interacts with 1 human partners:{P50238}
	Pathogen[HTLV2_pol P03363] interacts with 1 human partners:{P50238}
[Cluster 170]GO:0044458+P	
	Pathogen[HTLV1_hbz Q2Q067] interacts with 1 human partners:{Q8NEP3}
	Pathogen[HTLV2_rex Q85601] interacts with 1 human partners:{Q8NEP3}
	Pathogen[HTLV1_tax P14079] interacts with 1 human partners:{Q8NEP3}
	Pathogen[HTLV2_gag P03346] interacts with 1 human partners:{Q8NEP3}
	Pathogen[HTLV2_env P03383] interacts with 1 human partners:{Q8NEP3}
	Pathogen[HTLV2_tax2 P03410] interacts with 1 human partners:{Q8NEP3}
	Pathogen[HTLV1_rex P0C206] interacts with 1 human partners:{Q8NEP3}
	Pathogen[HTLV2_pol P03363] interacts with 1 human partners:{Q8NEP3}
[Cluster 171]GO:0021587+P	biological_process	[name] cerebellum morphogenesis	[def] "The process in which the anatomical structure of the cerebellum is generated and organized. The cerebellum is the portion of the brain in the back of the head between the cerebrum and the pons. The cerebellum controls balance for walking and standing, modulates the force and range of movement and is involved in the learning of motor skills." [GO_REF
	Pathogen[HTLV2_gag P03346] interacts with 2 human partners:{P35520;P04628}
	Pathogen[HTLV1_env P14075] interacts with 1 human partners:{P04628}
	Pathogen[HTLV2_pol P03363] interacts with 2 human partners:{P35520;P04628}
[Cluster 172]GO:0042413+P	biological_process	[name] carnitine catabolic process	[def] "The chemical reactions and pathways resulting in the breakdown of carnitine (hydroxy-trimethyl aminobutyric acid), a compound that participates in the transfer of acyl groups across the inner mitochondrial membrane." [GOC
	Pathogen[HTLV2_gag P03346] interacts with 1 human partners:{P28330}
	Pathogen[HTLV2_pol P03363] interacts with 1 human partners:{P28330}
[Cluster 173]GO:0046078+P	biological_process	[name] dUMP metabolic process	[def] "The chemical reactions and pathways involving dUMP, deoxyuridine (5'-)monophosphate (2'-deoxyuridine 5'-phosphate)." [GOC
	Pathogen[HTLV1_hbz Q2Q067] interacts with 1 human partners:{P04818}
	Pathogen[HTLV2_rex Q85601] interacts with 1 human partners:{P04818}
	Pathogen[HTLV1_tax P14079] interacts with 1 human partners:{P04818}
	Pathogen[HTLV2_gag P03346] interacts with 1 human partners:{P04818}
	Pathogen[HTLV2_tax2 P03410] interacts with 1 human partners:{P04818}
	Pathogen[HTLV1_rex P0C206] interacts with 1 human partners:{P04818}
	Pathogen[HTLV2_pol P03363] interacts with 1 human partners:{P04818}
[Cluster 174]GO:0007207+P	biological_process	[name] activation of phospholipase C activity by G-protein coupled acetylcholine receptor signaling pathway	[def] "The series of molecular signals generated as a consequence of a G-protein coupled acetylcholine receptor binding to its physiological ligand, followed by the activation of phospholipase C and the subsequent release of inositol trisphosphate." [GOC
	Pathogen[HTLV1_tax P14079] interacts with 1 human partners:{P30679}
	Pathogen[HTLV2_gag P03346] interacts with 1 human partners:{P30679}
	Pathogen[HTLV2_tax2 P03410] interacts with 1 human partners:{P30679}
	Pathogen[HTLV2_pol P03363] interacts with 1 human partners:{P30679}
[Cluster 175]GO:0051917+P	biological_process	[name] regulation of fibrinolysis	[def] "Any process that modulates the frequency, rate or extent of fibrinolysis, an ongoing process that solubilizes fibrin, resulting in the removal of small blood clots." [GOC
	Pathogen[HTLV2_env P03383] interacts with 1 human partners:{Q12884}
	Pathogen[HTLV1_env P14075] interacts with 1 human partners:{Q12884}
[Cluster 176]GO:0060160+P	biological_process	[name] negative regulation of dopamine receptor signaling pathway	[def] "Any process that stops, prevents, or reduces the frequency, rate or extent of dopamine receptor protein signaling pathway activity. A dopamine receptor signaling pathway is the series of molecular signals generated as a consequence of a dopamine receptor binding to one of its physiological ligands." [GOC
	Pathogen[HTLV2_gag P03346] interacts with 1 human partners:{O75781}
	Pathogen[HTLV2_pol P03363] interacts with 1 human partners:{O75781}
[Cluster 177]GO:0090049+P	biological_process	[name] regulation of cell migration involved in sprouting angiogenesis	[def] "Any process that modulates the frequency, rate or extent of cell migration involved in sprouting angiogenesis. Cell migration involved in sprouting angiogenesis is the orderly movement of endothelial cells into the extracellular matrix in order to form new blood vessels contributing to the process of sprouting angiogenesis." [GOC
	Pathogen[HTLV1_hbz Q2Q067] interacts with 1 human partners:{Q9Y466}
	Pathogen[HTLV2_gag P03346] interacts with 1 human partners:{Q9Y466}
	Pathogen[HTLV1_env P14075] interacts with 1 human partners:{Q9Y466}
	Pathogen[HTLV2_pol P03363] interacts with 1 human partners:{Q9Y466}
[Cluster 178]GO:0002221+P	biological_process	[name] pattern recognition receptor signaling pathway	[def] "Any series of molecular signals generated as a consequence of binding to a cell surface or intracellular pattern recognition receptor (PRR). Such receptors bind for molecular patterns based on a repeating or polymeric structures, like those of polysaccharides or peptidoglycans, which are sometimes associated with potential pathogens." [GOC
	Pathogen[HTLV1_tax P14079] interacts with 1 human partners:{Q9UGM3}
	Pathogen[HTLV2_gag P03346] interacts with 1 human partners:{Q9UGM3}
	Pathogen[HTLV2_env P03383] interacts with 1 human partners:{Q9UGM3}
	Pathogen[HTLV2_tax2 P03410] interacts with 1 human partners:{Q9UGM3}
	Pathogen[HTLV1_env P14075] interacts with 1 human partners:{Q9UGM3}
	Pathogen[HTLV1_rex P0C206] interacts with 1 human partners:{Q9UGM3}
	Pathogen[HTLV2_pol P03363] interacts with 1 human partners:{Q9UGM3}
[Cluster 179]GO:0048859+P	biological_process	[name] formation of anatomical boundary	[def] "The process in which the limits of an anatomical structure are generated. An anatomical structure is any biological entity that occupies space and is distinguished from its surroundings. Anatomical structures can be macroscopic such as a carpel, or microscopic such as an acrosome." [GO_REF
	Pathogen[HTLV1_hbz Q2Q067] interacts with 1 human partners:{Q13485}
	Pathogen[HTLV2_rex Q85601] interacts with 1 human partners:{Q13485}
	Pathogen[HTLV2_gag P03346] interacts with 1 human partners:{Q13485}
	Pathogen[HTLV2_env P03383] interacts with 1 human partners:{Q13485}
	Pathogen[HTLV2_tax2 P03410] interacts with 1 human partners:{Q13485}
	Pathogen[HTLV1_env P14075] interacts with 1 human partners:{Q13485}
	Pathogen[HTLV1_rex P0C206] interacts with 1 human partners:{Q13485}
	Pathogen[HTLV2_pol P03363] interacts with 1 human partners:{Q13485}
[Cluster 180]GO:0022028+P	biological_process	[name] tangential migration from the subventricular zone to the olfactory bulb	[def] "The migration of cells in the telencephalon from the subventricular zone to the olfactory bulb in which cells move orthogonally to the direction of radial migration and do not use radial glial cell processes as substrates for migration." [GO_REF
	Pathogen[HTLV1_hbz Q2Q067] interacts with 1 human partners:{P11831}
	Pathogen[HTLV2_rex Q85601] interacts with 1 human partners:{P11831}
	Pathogen[HTLV2_gag P03346] interacts with 2 human partners:{P11831;Q02218}
	Pathogen[HTLV2_env P03383] interacts with 1 human partners:{P11831}
	Pathogen[HTLV2_tax2 P03410] interacts with 1 human partners:{P11831}
	Pathogen[HTLV1_env P14075] interacts with 1 human partners:{P11831}
	Pathogen[HTLV1_rex P0C206] interacts with 1 human partners:{P11831}
	Pathogen[HTLV2_pol P03363] interacts with 2 human partners:{P11831;Q02218}
[Cluster 181]GO:0045004+P	biological_process	[name] DNA replication proofreading	[def] "Correction of replication errors by DNA polymerase using a 3'-5' exonuclease activity." [GOC
	Pathogen[HTLV1_hbz Q2Q067] interacts with 1 human partners:{P28340}
	Pathogen[HTLV2_rex Q85601] interacts with 1 human partners:{P28340}
	Pathogen[HTLV1_tax P14079] interacts with 1 human partners:{P28340}
	Pathogen[HTLV2_gag P03346] interacts with 2 human partners:{Q5QGS0;P28340}
	Pathogen[HTLV2_tax2 P03410] interacts with 1 human partners:{P28340}
	Pathogen[HTLV1_rex P0C206] interacts with 1 human partners:{P28340}
	Pathogen[HTLV2_pol P03363] interacts with 2 human partners:{Q5QGS0;P28340}
[Cluster 182]GO:2000172+P	biological_process	[name] regulation of branching morphogenesis of a nerve	[def] "Any process that modulates the frequency, rate or extent of branching morphogenesis of a nerve." [GOC
	Pathogen[HTLV1_tax P14079] interacts with 1 human partners:{Q9NQC3}
	Pathogen[HTLV2_gag P03346] interacts with 1 human partners:{Q9NQC3}
	Pathogen[HTLV2_env P03383] interacts with 1 human partners:{Q9NQC3}
[Cluster 183]GO:0014895+P	biological_process	[name] smooth muscle hypertrophy	[def] "The enlargement or overgrowth of all or part of an organ due to an increase in size of its smooth muscle cells without cell division. Physiological hypertrophy is a normal process during development, and can also occur in mature structures on demand. In the uterus, smooth muscle cells undergo hypertrophy during pregnancy." [GOC
	Pathogen[HTLV2_gag P03346] interacts with 1 human partners:{P13498}
	Pathogen[HTLV2_pol P03363] interacts with 1 human partners:{P13498}
[Cluster 184]GO:0086066+P	
	Pathogen[HTLV1_hbz Q2Q067] interacts with 1 human partners:{Q01484}
	Pathogen[HTLV2_rex Q85601] interacts with 1 human partners:{Q01484}
	Pathogen[HTLV1_tax P14079] interacts with 1 human partners:{Q01484}
	Pathogen[HTLV2_gag P03346] interacts with 1 human partners:{Q01484}
	Pathogen[HTLV2_tax2 P03410] interacts with 1 human partners:{Q01484}
	Pathogen[HTLV1_rex P0C206] interacts with 1 human partners:{Q01484}
	Pathogen[HTLV2_pol P03363] interacts with 1 human partners:{Q01484}
[Cluster 185]GO:0042558+P	biological_process	[name] pteridine-containing compound metabolic process	[def] "The chemical reactions and pathways involving any compound containing pteridine (pyrazino(2,3-dipyrimidine)), e.g. pteroic acid, xanthopterin and folic acid." [GOC
	Pathogen[HTLV1_hbz Q2Q067] interacts with 1 human partners:{P00439}
	Pathogen[HTLV2_rex Q85601] interacts with 1 human partners:{P00439}
	Pathogen[HTLV1_tax P14079] interacts with 1 human partners:{P00439}
	Pathogen[HTLV2_gag P03346] interacts with 2 human partners:{P00439;Q99707}
	Pathogen[HTLV2_tax2 P03410] interacts with 1 human partners:{P00439}
	Pathogen[HTLV1_rex P0C206] interacts with 1 human partners:{P00439}
	Pathogen[HTLV2_pol P03363] interacts with 2 human partners:{P00439;Q99707}
[Cluster 186]GO:0061002+P	biological_process	[name] negative regulation of dendritic spine morphogenesis	[def] "Any process that decreases the rate, frequency, or extent of dendritic spine morphogenesis, the process in which the anatomical structures of a dendritic spine are generated and organized. A dendritic spine is a protrusion from a dendrite and a specialized subcellular compartment involved in synaptic transmission." [GOC
	Pathogen[HTLV2_gag P03346] interacts with 1 human partners:{Q8N5V2}
	Pathogen[HTLV1_env P14075] interacts with 1 human partners:{P60484}
	Pathogen[HTLV2_pol P03363] interacts with 1 human partners:{Q8N5V2}
[Cluster 187]GO:0036018+P	biological_process	[name] cellular response to erythropoietin	[def] "Any process that results in a change in state or activity of a cell (in terms of movement, secretion, enzyme production, gene expression, etc.) as a result of an erythropoietin stimulus." [GOC
	Pathogen[HTLV1_hbz Q2Q067] interacts with 1 human partners:{P02795}
	Pathogen[HTLV2_rex Q85601] interacts with 1 human partners:{P02795}
	Pathogen[HTLV2_gag P03346] interacts with 2 human partners:{P02795;P80297}
	Pathogen[HTLV2_tax2 P03410] interacts with 1 human partners:{P02795}
	Pathogen[HTLV1_rex P0C206] interacts with 1 human partners:{P02795}
	Pathogen[HTLV2_pol P03363] interacts with 2 human partners:{P02795;P80297}
[Cluster 188]GO:0046121+P	biological_process	[name] deoxyribonucleoside catabolic process	[def] "The chemical reactions and pathways resulting in the breakdown of any one of a family of organic molecules consisting of a purine or pyrimidine base covalently bonded to a sugar deoxyribose (a deoxyribonucleoside)." [GOC
	Pathogen[HTLV2_gag P03346] interacts with 1 human partners:{Q9Y315}
[Cluster 189]GO:0003416+P	biological_process	[name] endochondral bone growth	[def] "The increase in size or mass of an endochondral bone that contributes to the shaping of the bone." [GOC
	Pathogen[HTLV1_hbz Q2Q067] interacts with 1 human partners:{P35548}
	Pathogen[HTLV2_rex Q85601] interacts with 1 human partners:{P35548}
	Pathogen[HTLV2_gag P03346] interacts with 1 human partners:{P35548}
	Pathogen[HTLV2_env P03383] interacts with 1 human partners:{P35548}
	Pathogen[HTLV2_tax2 P03410] interacts with 1 human partners:{P35548}
	Pathogen[HTLV1_env P14075] interacts with 1 human partners:{P35548}
	Pathogen[HTLV1_rex P0C206] interacts with 1 human partners:{P35548}
	Pathogen[HTLV2_pol P03363] interacts with 1 human partners:{P35548}
[Cluster 190]GO:0035238+P	biological_process	[name] vitamin A biosynthetic process	[def] "The chemical reactions and pathways resulting in the formation of any of the vitamin A compounds, retinol, retinal (retinaldehyde) and retinoic acid. Animals can not synthesize vitamin A de novo, but form it through oxidative cleavage of carotenoids." [PMID
	Pathogen[HTLV2_gag P03346] interacts with 1 human partners:{Q9HAY6}
	Pathogen[HTLV2_pol P03363] interacts with 1 human partners:{Q9HAY6}
[Cluster 191]GO:0007161+P	biological_process	[name] calcium-independent cell-matrix adhesion	[def] "The binding of a cell to the extracellular matrix via adhesion molecules that do not require the presence of calcium for the interaction." [GOC
	Pathogen[HTLV2_env P03383] interacts with 1 human partners:{P05556}
	Pathogen[HTLV1_env P14075] interacts with 1 human partners:{P05556}
[Cluster 192]GO:0051257+P	biological_process	[name] spindle midzone assembly involved in meiosis	[def] "The formation of the spindle midzone, the area in the center of the spindle where the spindle microtubules from opposite poles overlap, as a part of the process of meiosis." [GOC
	Pathogen[HTLV1_hbz Q2Q067] interacts with 1 human partners:{P40692}
	Pathogen[HTLV2_rex Q85601] interacts with 1 human partners:{P40692}
	Pathogen[HTLV1_tax P14079] interacts with 1 human partners:{P40692}
	Pathogen[HTLV2_gag P03346] interacts with 1 human partners:{P40692}
	Pathogen[HTLV2_tax2 P03410] interacts with 1 human partners:{P40692}
	Pathogen[HTLV1_rex P0C206] interacts with 1 human partners:{P40692}
	Pathogen[HTLV2_pol P03363] interacts with 1 human partners:{P40692}
[Cluster 193]GO:0060286+P	biological_process	[name] flagellar cell motility	[def] "Cell motility due to the motion of one or more flagella." [GOC
	Pathogen[HTLV2_gag P03346] interacts with 3 human partners:{Q9NVR5;Q4G0X9;Q9UFE4}
	Pathogen[HTLV2_pol P03363] interacts with 2 human partners:{Q9NVR5;Q9UFE4}
[Cluster 194]GO:0060305+P	biological_process	[name] regulation of cell diameter	[def] "Any process that modulates the diameter of a cell, the length of a line segment that crosses through the center of a circular section through a cell." [GOC
	Pathogen[HTLV1_env P14075] interacts with 1 human partners:{P08567}
[Cluster 195]GO:0060449+P	biological_process	[name] bud elongation involved in lung branching	[def] "The process in which a bud in the lung grows out from the point where it is formed." [GOC
	Pathogen[HTLV2_gag P03346] interacts with 1 human partners:{P12644}
[Cluster 196]GO:0035978+P	biological_process	[name] histone H2A-S139 phosphorylation	[def] "The modification of histone H2A by the addition of an phosphate group to a serine residue at position 139 of the histone." [GOC
	Pathogen[HTLV1_hbz Q2Q067] interacts with 1 human partners:{P52926}
	Pathogen[HTLV2_rex Q85601] interacts with 1 human partners:{P52926}
	Pathogen[HTLV1_tax P14079] interacts with 1 human partners:{P52926}
	Pathogen[HTLV2_gag P03346] interacts with 1 human partners:{P52926}
	Pathogen[HTLV2_env P03383] interacts with 1 human partners:{P52926}
	Pathogen[HTLV2_tax2 P03410] interacts with 1 human partners:{P52926}
	Pathogen[HTLV1_rex P0C206] interacts with 1 human partners:{P52926}
	Pathogen[HTLV2_pol P03363] interacts with 1 human partners:{P52926}
[Cluster 197]GO:0060996+P	biological_process	[name] dendritic spine development	[def] "The process whose specific outcome is the progression of the dendritic spine over time, from its formation to the mature structure. A dendritic spine is a protrusion from a dendrite and a specialized subcellular compartment involved in synaptic transmission." [GOC
	Pathogen[HTLV2_gag P03346] interacts with 1 human partners:{O75044}
	Pathogen[HTLV2_pol P03363] interacts with 1 human partners:{O75044}
[Cluster 198]GO:0015992+P	biological_process	[name] proton transport	[def] "The directed movement of protons (hydrogen ions) into, out of or within a cell, or between cells, by means of some agent such as a transporter or pore." [GOC
	Pathogen[HTLV1_tax P14079] interacts with 1 human partners:{Q9UI12}
	Pathogen[HTLV2_gag P03346] interacts with 11 human partners:{P15313;O75964;P36543;P56385;Q99766;P24539;P18859;Q9UI12;P38606;Q96LB4;O75348}
	Pathogen[HTLV2_env P03383] interacts with 1 human partners:{Q9UI12}
	Pathogen[HTLV2_tax2 P03410] interacts with 1 human partners:{Q9UI12}
	Pathogen[HTLV1_rex P0C206] interacts with 1 human partners:{Q9UI12}
	Pathogen[HTLV2_pol P03363] interacts with 9 human partners:{P15313;P36543;Q99766;P24539;P18859;Q9UI12;P38606;Q96LB4;O75348}
[Cluster 199]GO:0046390+P	biological_process	[name] ribose phosphate biosynthetic process	[def] "The chemical reactions and pathways resulting in the formation of ribose phosphate, any phosphorylated ribose sugar." [GOC
	Pathogen[HTLV2_gag P03346] interacts with 1 human partners:{P11413}
	Pathogen[HTLV2_pol P03363] interacts with 1 human partners:{P11413}
[Cluster 200]GO:0010920+P	biological_process	[name] negative regulation of inositol phosphate biosynthetic process	[def] "Any process that decreases the rate, frequency or extent of inositol phosphate biosynthesis. Inositol phosphate biosynthetic processes are the chemical reactions and pathways resulting in the formation of an inositol phosphate, 1,2,3,4,5,6-cyclohexanehexol, with one or more phosphate groups attached." [GOC
	Pathogen[HTLV1_env P14075] interacts with 1 human partners:{P08567}
[Cluster 201]GO:0002904+P	biological_process	[name] positive regulation of B cell apoptosis	[def] "Any process that activates or increases the frequency, rate, or extent of B cell apoptosis." [GOC
	Pathogen[HTLV1_tax P14079] interacts with 1 human partners:{Q07812}
	Pathogen[HTLV2_gag P03346] interacts with 1 human partners:{Q07812}
	Pathogen[HTLV2_env P03383] interacts with 1 human partners:{Q07812}
	Pathogen[HTLV2_tax2 P03410] interacts with 1 human partners:{Q07812}
	Pathogen[HTLV1_env P14075] interacts with 1 human partners:{Q07812}
	Pathogen[HTLV1_rex P0C206] interacts with 1 human partners:{Q07812}
	Pathogen[HTLV2_pol P03363] interacts with 1 human partners:{Q07812}
[Cluster 202]GO:0006407+P	biological_process	[name] rRNA export from nucleus	[def] "The directed movement of rRNA from the nucleus to the cytoplasm_ the rRNA is usually in the form of ribonucleoproteins." [GOC
	Pathogen[HTLV1_hbz Q2Q067] interacts with 1 human partners:{Q92574}
	Pathogen[HTLV2_rex Q85601] interacts with 1 human partners:{Q92574}
	Pathogen[HTLV1_tax P14079] interacts with 1 human partners:{Q92574}
	Pathogen[HTLV2_gag P03346] interacts with 2 human partners:{P08865;Q92574}
	Pathogen[HTLV2_tax2 P03410] interacts with 1 human partners:{Q92574}
	Pathogen[HTLV1_rex P0C206] interacts with 1 human partners:{Q92574}
	Pathogen[HTLV2_pol P03363] interacts with 2 human partners:{P08865;Q92574}
[Cluster 203]GO:0035428+P	biological_process	[name] hexose transmembrane transport	[def] "The directed movement of hexose across a membrane by means of some agent such as a transporter or pore. Hexoses are any aldoses with a chain of six carbon atoms in the molecule." [GOC
	Pathogen[HTLV2_gag P03346] interacts with 1 human partners:{P11168}
	Pathogen[HTLV2_env P03383] interacts with 1 human partners:{P11168}
	Pathogen[HTLV1_env P14075] interacts with 1 human partners:{P11168}
	Pathogen[HTLV2_pol P03363] interacts with 1 human partners:{P11168}
[Cluster 204]GO:0010572+P	biological_process	[name] positive regulation of platelet activation	[def] "Any process that increases the rate or frequency of platelet activation. Platelet activation is a series of progressive, overlapping events triggered by exposure of the platelets to subendothelial tissue." [GOC
	Pathogen[HTLV1_env P14075] interacts with 1 human partners:{P08567}
[Cluster 205]GO:0072201+P	biological_process	[name] negative regulation of mesenchymal cell proliferation	[def] "Any process that decreases the frequency, rate or extent of mesenchymal cell proliferation. A mesenchymal cell is a cell that normally gives rise to other cells that are organized as three-dimensional masses, rather than sheets." [GOC
	Pathogen[HTLV2_rex Q85601] interacts with 1 human partners:{Q9NSA3}
	Pathogen[HTLV2_gag P03346] interacts with 1 human partners:{Q9NSA3}
	Pathogen[HTLV2_tax2 P03410] interacts with 1 human partners:{Q9NSA3}
	Pathogen[HTLV2_pol P03363] interacts with 1 human partners:{Q9NSA3}
[Cluster 206]GO:0006428+P	biological_process	[name] isoleucyl-tRNA aminoacylation	[def] "The process of coupling isoleucine to isoleucyl-tRNA, catalyzed by isoleucyl-tRNA synthetase. In tRNA aminoacylation, the amino acid is first activated by linkage to AMP and then transferred to either the 2'- or the 3'-hydroxyl group of the 3'-adenosine residue of the tRNA." [GOC
	Pathogen[HTLV1_hbz Q2Q067] interacts with 1 human partners:{P41252}
	Pathogen[HTLV2_rex Q85601] interacts with 1 human partners:{P41252}
	Pathogen[HTLV1_tax P14079] interacts with 1 human partners:{P41252}
	Pathogen[HTLV2_gag P03346] interacts with 2 human partners:{Q9NSE4;P41252}
	Pathogen[HTLV2_tax2 P03410] interacts with 1 human partners:{P41252}
	Pathogen[HTLV1_rex P0C206] interacts with 1 human partners:{P41252}
	Pathogen[HTLV2_pol P03363] interacts with 1 human partners:{P41252}
[Cluster 207]GO:0046653+P	biological_process	[name] tetrahydrofolate metabolic process	[def] "The chemical reactions and pathways involving tetrahydrofolate, 5,6,7,8-tetrahydrofolic acid, a folate derivative bearing additional hydrogens on the pterin group." [ISBN
	Pathogen[HTLV1_hbz Q2Q067] interacts with 2 human partners:{Q86XF0;P00374}
	Pathogen[HTLV2_rex Q85601] interacts with 2 human partners:{Q86XF0;P00374}
	Pathogen[HTLV2_gag P03346] interacts with 5 human partners:{P13995;Q86XF0;Q99707;P00374;Q6UB35}
	Pathogen[HTLV2_tax2 P03410] interacts with 2 human partners:{Q86XF0;P00374}
	Pathogen[HTLV1_rex P0C206] interacts with 2 human partners:{Q86XF0;P00374}
	Pathogen[HTLV2_pol P03363] interacts with 4 human partners:{P13995;Q86XF0;Q99707;P00374}
[Cluster 208]GO:0019543+P	biological_process	[name] propionate catabolic process	[def] "The chemical reactions and pathways resulting in the breakdown of propionate, the anion derived from propionic acid." [GOC
	Pathogen[HTLV2_gag P03346] interacts with 1 human partners:{A6NK06}
	Pathogen[HTLV2_pol P03363] interacts with 1 human partners:{A6NK06}
[Cluster 209]GO:0046100+P	biological_process	[name] hypoxanthine metabolic process	[def] "The chemical reactions and pathways involving hypoxanthine, 6-hydroxy purine, an intermediate in the degradation of adenylate. Its ribonucleoside is known as inosine and its ribonucleotide as inosinate." [GOC
	Pathogen[HTLV2_gag P03346] interacts with 1 human partners:{P00492}
	Pathogen[HTLV2_tax2 P03410] interacts with 1 human partners:{P00492}
	Pathogen[HTLV2_pol P03363] interacts with 1 human partners:{P00492}
[Cluster 210]GO:0019049+P	biological_process	[name] evasion of host defenses by virus	[def] "Any process, either active or passive, by which a virus avoids or tolerates the effects of its host organism's defense(s). Host defenses may be induced by the presence of the virus or may be preformed (e.g. physical barriers). The host is defined as the larger of the organisms involved in a symbiotic interaction." [ISBN
	Pathogen[HTLV1_hbz Q2Q067] interacts with 1 human partners:{P84022}
	Pathogen[HTLV2_rex Q85601] interacts with 1 human partners:{P84022}
	Pathogen[HTLV2_gag P03346] interacts with 2 human partners:{P84022;P01137}
	Pathogen[HTLV2_env P03383] interacts with 1 human partners:{P84022}
	Pathogen[HTLV2_tax2 P03410] interacts with 1 human partners:{P84022}
	Pathogen[HTLV1_env P14075] interacts with 1 human partners:{P84022}
	Pathogen[HTLV1_rex P0C206] interacts with 1 human partners:{P84022}
	Pathogen[HTLV2_pol P03363] interacts with 2 human partners:{P84022;P01137}
[Cluster 211]GO:2000212+P	biological_process	[name] negative regulation of glutamate metabolic process	[def] "Any process that stops, prevents, or reduces the frequency, rate or extent of glutamate metabolic process." [GOC
	Pathogen[HTLV2_gag P03346] interacts with 1 human partners:{Q86WG3}
	Pathogen[HTLV2_pol P03363] interacts with 1 human partners:{Q86WG3}
[Cluster 212]GO:0003084+P	biological_process	[name] positive regulation of systemic arterial blood pressure	[def] "The process that increases the force with which blood travels through the systemic arterial circulatory system." [GOC
	Pathogen[HTLV1_hbz Q2Q067] interacts with 1 human partners:{Q9H4A3}
	Pathogen[HTLV2_rex Q85601] interacts with 1 human partners:{Q9H4A3}
	Pathogen[HTLV1_tax P14079] interacts with 1 human partners:{Q9H4A3}
	Pathogen[HTLV2_gag P03346] interacts with 1 human partners:{Q9H4A3}
	Pathogen[HTLV2_env P03383] interacts with 1 human partners:{Q9H4A3}
	Pathogen[HTLV2_tax2 P03410] interacts with 1 human partners:{Q9H4A3}
	Pathogen[HTLV1_rex P0C206] interacts with 1 human partners:{Q9H4A3}
	Pathogen[HTLV2_pol P03363] interacts with 1 human partners:{Q9H4A3}
[Cluster 213]GO:0051281+P	biological_process	[name] positive regulation of release of sequestered calcium ion into cytosol	[def] "Any process that activates or increases the frequency, rate or extent of the release into the cytosolic compartment of calcium ions sequestered in the endoplasmic reticulum or mitochondria." [GOC
	Pathogen[HTLV1_tax P14079] interacts with 1 human partners:{Q07812}
	Pathogen[HTLV2_gag P03346] interacts with 1 human partners:{Q07812}
	Pathogen[HTLV2_env P03383] interacts with 1 human partners:{Q07812}
	Pathogen[HTLV2_tax2 P03410] interacts with 1 human partners:{Q07812}
	Pathogen[HTLV1_env P14075] interacts with 1 human partners:{Q07812}
	Pathogen[HTLV1_rex P0C206] interacts with 1 human partners:{Q07812}
	Pathogen[HTLV2_pol P03363] interacts with 1 human partners:{Q07812}
[Cluster 214]GO:0030300+P	biological_process	[name] regulation of intestinal cholesterol absorption	[def] "Any process that modulates the frequency, rate or extent of absorption of cholesterol into the blood, and the exclusion of other sterols from absorption." [GOC
	Pathogen[HTLV2_gag P03346] interacts with 1 human partners:{P02652}
	Pathogen[HTLV2_pol P03363] interacts with 1 human partners:{P02652}
[Cluster 215]GO:0016999+P	biological_process	[name] antibiotic metabolic process	[def] "The chemical reactions and pathways involving an antibiotic, a substance produced by or derived from certain fungi, bacteria, and other organisms, that can destroy or inhibit the growth of other microorganisms." [GOC
	Pathogen[HTLV2_gag P03346] interacts with 1 human partners:{P16444}
[Cluster 216]GO:0046874+P	biological_process	[name] quinolinate metabolic process	[def] "The chemical reactions and pathways involving quinolinate, the anion of quinolinic acid, also known as 2,3-pyridinedicarboxylic acid." [GOC
	Pathogen[HTLV2_gag P03346] interacts with 2 human partners:{Q15274;Q8TDX5}
	Pathogen[HTLV2_tax2 P03410] interacts with 1 human partners:{Q8TDX5}
	Pathogen[HTLV2_pol P03363] interacts with 2 human partners:{Q15274;Q8TDX5}
[Cluster 217]GO:0032049+P	biological_process	[name] cardiolipin biosynthetic process	[def] "The chemical reactions and pathways resulting in the formation of cardiolipin, 1,3-bis(3-phosphatidyl)glycerol." [CHEBI
	Pathogen[HTLV2_gag P03346] interacts with 1 human partners:{O60733}
	Pathogen[HTLV2_pol P03363] interacts with 1 human partners:{O60733}
[Cluster 218]GO:0061101+P	biological_process	[name] neuroendocrine cell differentiation	[def] "The process in which a relatively unspecialized cell acquires specialized structural and/or functional features of a neuroendocrine cell. A neuroendocrine cell is a cell that receives input form a neuron which controls the secretion of an endocrine substance." [GOC
	Pathogen[HTLV2_gag P03346] interacts with 1 human partners:{Q9P287}
	Pathogen[HTLV2_tax2 P03410] interacts with 1 human partners:{Q9P287}
	Pathogen[HTLV2_pol P03363] interacts with 1 human partners:{Q9P287}
[Cluster 219]GO:0021547+P	biological_process	[name] midbrain-hindbrain boundary initiation	[def] "The regionalization process that gives rise to the midbrain-hindbrain boundary. The midbrain-hindbrain domain of the embryonic brain is comprised of the mesencephalic vesicle and the first rhombencephalic vesicle at early somitogenesis stages. An organizing center at the boundary patterns the midbrain and hindbrain primordia of the neural plate." [GO_REF
	Pathogen[HTLV2_rex Q85601] interacts with 1 human partners:{Q9BWW4}
	Pathogen[HTLV2_gag P03346] interacts with 1 human partners:{Q9BWW4}
	Pathogen[HTLV2_tax2 P03410] interacts with 1 human partners:{Q9BWW4}
	Pathogen[HTLV2_pol P03363] interacts with 1 human partners:{Q9BWW4}
[Cluster 220]GO:0060684+P	biological_process	[name] epithelial-mesenchymal cell signaling	[def] "Any process that results in the transfer of information from an epithelial cell to a mesenchymal cell where it is interpreted." [GOC
	Pathogen[HTLV1_hbz Q2Q067] interacts with 1 human partners:{P60953}
	Pathogen[HTLV2_rex Q85601] interacts with 1 human partners:{P60953}
	Pathogen[HTLV2_gag P03346] interacts with 2 human partners:{P60953;P12644}
	Pathogen[HTLV2_env P03383] interacts with 1 human partners:{P60953}
	Pathogen[HTLV2_tax2 P03410] interacts with 1 human partners:{P60953}
	Pathogen[HTLV1_env P14075] interacts with 1 human partners:{P60953}
	Pathogen[HTLV1_rex P0C206] interacts with 1 human partners:{P60953}
	Pathogen[HTLV2_pol P03363] interacts with 1 human partners:{P60953}
[Cluster 221]GO:0033631+P	biological_process	[name] cell-cell adhesion mediated by integrin	[def] "The attachment of one cell to another cell via an integrin, a heterodimeric adhesion receptor formed by the non-covalent association of particular alpha and beta subunits." [GOC
	Pathogen[HTLV2_env P03383] interacts with 1 human partners:{P05556}
	Pathogen[HTLV1_env P14075] interacts with 1 human partners:{P05556}
[Cluster 222]GO:0072340+P	biological_process	[name] cellular lactam catabolic process	[def] "The chemical reactions and pathways resulting in the breakdown of lactams, any cyclic amides of amino carboxylic acids, having a 1-azacycloalkan-2-one structure, or analogues having unsaturation or heteroatoms replacing one or more carbon atoms of the ring." [CHEBI
	Pathogen[HTLV2_gag P03346] interacts with 1 human partners:{P16444}
[Cluster 223]GO:0019682+P	biological_process	[name] glyceraldehyde-3-phosphate metabolic process	[def] "The chemical reactions and pathways involving glyceraldehyde-3-phosphate, an important intermediate in glycolysis." [GOC
	Pathogen[HTLV2_gag P03346] interacts with 1 human partners:{P60174}
	Pathogen[HTLV2_pol P03363] interacts with 1 human partners:{P60174}
[Cluster 224]GO:0009082+P	biological_process	[name] branched chain family amino acid biosynthetic process	[def] "The chemical reactions and pathways resulting in the formation of amino acids containing a branched carbon skeleton, comprising isoleucine, leucine and valine." [GOC
	Pathogen[HTLV2_gag P03346] interacts with 1 human partners:{O15382}
	Pathogen[HTLV2_pol P03363] interacts with 1 human partners:{O15382}
[Cluster 225]GO:0050904+P	biological_process	[name] diapedesis	[def] "The passage of a leukocyte between the tight junctions of endothelial cells lining blood vessels, typically the fourth and final step of cellular extravasation." [ISBN
	Pathogen[HTLV2_gag P03346] interacts with 1 human partners:{P16591}
[Cluster 226]GO:0019551+P	biological_process	[name] glutamate catabolic process to 2-oxoglutarate	[def] "The chemical reactions and pathways resulting in the breakdown of glutamate into other compounds, including 2-oxoglutarate." [GOC
	Pathogen[HTLV1_hbz Q2Q067] interacts with 1 human partners:{P00505}
	Pathogen[HTLV2_rex Q85601] interacts with 1 human partners:{P00505}
	Pathogen[HTLV2_gag P03346] interacts with 1 human partners:{P00505}
	Pathogen[HTLV2_tax2 P03410] interacts with 1 human partners:{P00505}
	Pathogen[HTLV1_rex P0C206] interacts with 1 human partners:{P00505}
	Pathogen[HTLV2_pol P03363] interacts with 1 human partners:{P00505}
[Cluster 227]GO:0019516+P	biological_process	[name] lactate oxidation	[def] "The chemical reactions and pathways resulting in the conversion of lactate to other compounds, such as pyruvate, with concomitant loss of electrons." [GOC
	Pathogen[HTLV2_gag P03346] interacts with 1 human partners:{P07864}
	Pathogen[HTLV2_pol P03363] interacts with 1 human partners:{P07864}
[Cluster 228]GO:0043271+P	biological_process	[name] negative regulation of ion transport	[def] "Any process that stops, prevents, or reduces the frequency, rate or extent of the directed movement of charged atoms or small charged molecules into, out of or within a cell, or between cells, by means of some agent such as a transporter or pore." [GOC
	Pathogen[HTLV1_tax P14079] interacts with 1 human partners:{Q7Z7A4}
	Pathogen[HTLV2_gag P03346] interacts with 2 human partners:{P24588;Q7Z7A4}
	Pathogen[HTLV2_tax2 P03410] interacts with 1 human partners:{Q7Z7A4}
	Pathogen[HTLV2_pol P03363] interacts with 2 human partners:{P24588;Q7Z7A4}
[Cluster 229]GO:0019482+P	biological_process	[name] beta-alanine metabolic process	[def] "The chemical reactions and pathways involving beta-alanine (3-aminopropanoic acid), an achiral amino acid and an isomer of alanine. It occurs free (e.g. in brain) and in combination (e.g. in pantothenate) but it is not a constituent of proteins." [GOC
	Pathogen[HTLV1_hbz Q2Q067] interacts with 1 human partners:{Q14117}
	Pathogen[HTLV2_rex Q85601] interacts with 1 human partners:{Q14117}
	Pathogen[HTLV2_gag P03346] interacts with 1 human partners:{Q14117}
	Pathogen[HTLV2_tax2 P03410] interacts with 1 human partners:{Q14117}
	Pathogen[HTLV1_rex P0C206] interacts with 1 human partners:{Q14117}
	Pathogen[HTLV2_pol P03363] interacts with 1 human partners:{Q14117}
[Cluster 230]GO:0036159+P	
	Pathogen[HTLV1_hbz Q2Q067] interacts with 1 human partners:{Q8NEP3}
	Pathogen[HTLV2_rex Q85601] interacts with 1 human partners:{Q8NEP3}
	Pathogen[HTLV1_tax P14079] interacts with 1 human partners:{Q8NEP3}
	Pathogen[HTLV2_gag P03346] interacts with 2 human partners:{Q8IW40;Q8NEP3}
	Pathogen[HTLV2_env P03383] interacts with 1 human partners:{Q8NEP3}
	Pathogen[HTLV2_tax2 P03410] interacts with 2 human partners:{Q8IW40;Q8NEP3}
	Pathogen[HTLV1_rex P0C206] interacts with 1 human partners:{Q8NEP3}
	Pathogen[HTLV2_pol P03363] interacts with 2 human partners:{Q8IW40;Q8NEP3}
[Cluster 231]GO:0015700+P	biological_process	[name] arsenite transport	[def] "The directed movement of arsenite into, out of or within a cell, or between cells, by means of some agent such as a transporter or pore." [GOC
	Pathogen[HTLV1_hbz Q2Q067] interacts with 1 human partners:{O43681}
	Pathogen[HTLV2_rex Q85601] interacts with 1 human partners:{O43681}
	Pathogen[HTLV2_gag P03346] interacts with 1 human partners:{O43681}
	Pathogen[HTLV2_tax2 P03410] interacts with 1 human partners:{O43681}
	Pathogen[HTLV1_rex P0C206] interacts with 1 human partners:{O43681}
	Pathogen[HTLV2_pol P03363] interacts with 1 human partners:{O43681}
[Cluster 232]GO:0019358+P	biological_process	[name] nicotinate nucleotide salvage	[def] "The generation of nicotinate nucleotide without de novo synthesis." [GOC
	Pathogen[HTLV2_gag P03346] interacts with 1 human partners:{Q6XQN6}
	Pathogen[HTLV2_tax2 P03410] interacts with 1 human partners:{Q6XQN6}
	Pathogen[HTLV2_pol P03363] interacts with 1 human partners:{Q6XQN6}
[Cluster 233]GO:0010609+P	biological_process	[name] posttranscriptional regulation of gene expression by mRNA localization	[def] "Any process that modulates the frequency, rate or extent of gene expression after the production of a mRNA transcript by its transport into, or maintainance in, a specific location within the cell." [GOC
	Pathogen[HTLV1_hbz Q2Q067] interacts with 1 human partners:{Q86XN8}
	Pathogen[HTLV2_rex Q85601] interacts with 1 human partners:{Q86XN8}
	Pathogen[HTLV1_tax P14079] interacts with 1 human partners:{Q86XN8}
	Pathogen[HTLV2_gag P03346] interacts with 1 human partners:{Q86XN8}
	Pathogen[HTLV2_tax2 P03410] interacts with 1 human partners:{Q86XN8}
	Pathogen[HTLV1_rex P0C206] interacts with 1 human partners:{Q86XN8}
[Cluster 234]GO:0072133+P	biological_process	[name] metanephric mesenchyme morphogenesis	[def] "The process in which the anatomical structures of a metanephric mesenchymal tissue are generated and organized. Metanephric mesenchyme is the tissue made up of loosely connected mesenchymal cells in the metanephros." [GOC
	Pathogen[HTLV1_hbz Q2Q067] interacts with 2 human partners:{Q13485;Q8TAX0}
	Pathogen[HTLV2_rex Q85601] interacts with 2 human partners:{Q13485;Q8TAX0}
	Pathogen[HTLV2_gag P03346] interacts with 2 human partners:{Q13485;Q8TAX0}
	Pathogen[HTLV2_env P03383] interacts with 1 human partners:{Q13485}
	Pathogen[HTLV2_tax2 P03410] interacts with 2 human partners:{Q13485;Q8TAX0}
	Pathogen[HTLV1_env P14075] interacts with 1 human partners:{Q13485}
	Pathogen[HTLV1_rex P0C206] interacts with 1 human partners:{Q13485}
	Pathogen[HTLV2_pol P03363] interacts with 2 human partners:{Q13485;Q8TAX0}
[Cluster 235]GO:0045408+P	biological_process	[name] regulation of interleukin-6 biosynthetic process	[def] "Any process that modulates the frequency, rate or extent of the chemical reactions and pathways resulting in the formation of interleukin-6." [GOC
	Pathogen[HTLV1_hbz Q2Q067] interacts with 1 human partners:{P17676}
	Pathogen[HTLV2_rex Q85601] interacts with 1 human partners:{P17676}
	Pathogen[HTLV2_gag P03346] interacts with 1 human partners:{P17676}
	Pathogen[HTLV2_env P03383] interacts with 1 human partners:{P17676}
	Pathogen[HTLV2_tax2 P03410] interacts with 1 human partners:{P17676}
	Pathogen[HTLV1_env P14075] interacts with 1 human partners:{P17676}
	Pathogen[HTLV1_rex P0C206] interacts with 1 human partners:{P17676}
	Pathogen[HTLV2_pol P03363] interacts with 1 human partners:{P17676}
[Cluster 236]GO:0006536+P	biological_process	[name] glutamate metabolic process	[def] "The chemical reactions and pathways involving glutamate, the anion of 2-aminopentanedioic acid." [GOC
	Pathogen[HTLV1_hbz Q2Q067] interacts with 1 human partners:{P00505}
	Pathogen[HTLV2_rex Q85601] interacts with 1 human partners:{P00505}
	Pathogen[HTLV2_gag P03346] interacts with 6 human partners:{P00505;P54886;Q8N159;P48506;P51649;P17735}
	Pathogen[HTLV2_tax2 P03410] interacts with 2 human partners:{P00505;P51649}
	Pathogen[HTLV1_rex P0C206] interacts with 1 human partners:{P00505}
	Pathogen[HTLV2_pol P03363] interacts with 5 human partners:{P00505;Q8N159;P48506;P51649;P17735}
[Cluster 237]GO:0070429+P	biological_process	[name] negative regulation of nucleotide-binding oligomerization domain containing 1 signaling pathway	[def] "Any process that stops, prevents, or reduces the frequency, rate, or extent of the nucleotide-binding oligomerization domain containing 1 (NOD1) pathway." [GOC
	Pathogen[HTLV2_gag P03346] interacts with 1 human partners:{P21580}
	Pathogen[HTLV2_pol P03363] interacts with 1 human partners:{P21580}
[Cluster 238]GO:0002551+P	biological_process	[name] mast cell chemotaxis	[def] "The movement of a mast cell in response to an external stimulus." [GOC
	Pathogen[HTLV1_hbz Q2Q067] interacts with 1 human partners:{O00329}
	Pathogen[HTLV2_rex Q85601] interacts with 1 human partners:{O00329}
	Pathogen[HTLV1_tax P14079] interacts with 1 human partners:{O00329}
	Pathogen[HTLV2_gag P03346] interacts with 1 human partners:{O00329}
	Pathogen[HTLV2_tax2 P03410] interacts with 1 human partners:{O00329}
	Pathogen[HTLV1_rex P0C206] interacts with 1 human partners:{O00329}
	Pathogen[HTLV2_pol P03363] interacts with 1 human partners:{O00329}
[Cluster 239]GO:0042976+P	biological_process	[name] activation of Janus kinase activity	[def] "The process of introducing a phosphate group to a tyrosine residue of a JAK (Janus Activated Kinase) protein, thereby activating it." [GOC
	Pathogen[HTLV1_hbz Q2Q067] interacts with 1 human partners:{Q14289}
	Pathogen[HTLV2_rex Q85601] interacts with 1 human partners:{Q14289}
	Pathogen[HTLV1_tax P14079] interacts with 1 human partners:{Q14289}
	Pathogen[HTLV2_gag P03346] interacts with 1 human partners:{Q14289}
	Pathogen[HTLV2_env P03383] interacts with 1 human partners:{Q14289}
	Pathogen[HTLV2_tax2 P03410] interacts with 1 human partners:{Q14289}
	Pathogen[HTLV1_rex P0C206] interacts with 1 human partners:{Q14289}
	Pathogen[HTLV2_pol P03363] interacts with 1 human partners:{Q14289}
[Cluster 240]GO:0051351+P	biological_process	[name] positive regulation of ligase activity	[def] "Any process that activates or increases the frequency, rate or extent of ligase activity, the catalysis of the ligation of two substances with concomitant breaking of a diphosphate linkage, usually in a nucleoside triphosphate." [GOC
	Pathogen[HTLV1_hbz Q2Q067] interacts with 1 human partners:{Q13426}
	Pathogen[HTLV2_rex Q85601] interacts with 2 human partners:{Q13426;Q9NPA3}
	Pathogen[HTLV1_tax P14079] interacts with 1 human partners:{Q13426}
	Pathogen[HTLV2_gag P03346] interacts with 2 human partners:{Q13426;Q9NPA3}
	Pathogen[HTLV2_tax2 P03410] interacts with 2 human partners:{Q13426;Q9NPA3}
	Pathogen[HTLV1_env P14075] interacts with 1 human partners:{Q13426}
	Pathogen[HTLV1_rex P0C206] interacts with 1 human partners:{Q13426}
	Pathogen[HTLV2_pol P03363] interacts with 2 human partners:{Q13426;Q9NPA3}
[Cluster 241]GO:0042168+P	biological_process	[name] heme metabolic process	[def] "The chemical reactions and pathways involving heme, any compound of iron complexed in a porphyrin (tetrapyrrole) ring." [GOC
	Pathogen[HTLV1_hbz Q2Q067] interacts with 2 human partners:{P09601;P06132}
	Pathogen[HTLV2_rex Q85601] interacts with 2 human partners:{P09601;P06132}
	Pathogen[HTLV1_tax P14079] interacts with 1 human partners:{P09601}
	Pathogen[HTLV2_gag P03346] interacts with 2 human partners:{P09601;P06132}
	Pathogen[HTLV2_tax2 P03410] interacts with 2 human partners:{P09601;P06132}
	Pathogen[HTLV1_rex P0C206] interacts with 2 human partners:{P09601;P06132}
	Pathogen[HTLV2_pol P03363] interacts with 2 human partners:{P09601;P06132}
[Cluster 242]GO:0009414+P	biological_process	[name] response to water deprivation	[def] "Any process that results in a change in state or activity of a cell or an organism (in terms of movement, secretion, enzyme production, gene expression, etc.) as a result of a water deprivation stimulus, prolonged deprivation of water." [GOC
	Pathogen[HTLV1_hbz Q2Q067] interacts with 1 human partners:{P07101}
	Pathogen[HTLV2_rex Q85601] interacts with 1 human partners:{P07101}
	Pathogen[HTLV2_gag P03346] interacts with 1 human partners:{P07101}
	Pathogen[HTLV2_tax2 P03410] interacts with 1 human partners:{P07101}
	Pathogen[HTLV1_rex P0C206] interacts with 1 human partners:{P07101}
	Pathogen[HTLV2_pol P03363] interacts with 1 human partners:{P07101}
[Cluster 243]GO:0021999+P	biological_process	[name] neural plate anterior/posterior regionalization	[def] "The process that regulates the coordinated growth and differentiation that establishes the non-random anterior-posterior spatial arrangement of the neural plate." [GO_REF
	Pathogen[HTLV1_hbz Q2Q067] interacts with 1 human partners:{P55318}
	Pathogen[HTLV2_rex Q85601] interacts with 1 human partners:{P55318}
	Pathogen[HTLV2_gag P03346] interacts with 1 human partners:{P55318}
	Pathogen[HTLV2_env P03383] interacts with 1 human partners:{P55318}
	Pathogen[HTLV2_tax2 P03410] interacts with 1 human partners:{P55318}
	Pathogen[HTLV1_env P14075] interacts with 1 human partners:{P55318}
	Pathogen[HTLV1_rex P0C206] interacts with 1 human partners:{P55318}
	Pathogen[HTLV2_pol P03363] interacts with 1 human partners:{P55318}
[Cluster 244]GO:1900026+P	
	Pathogen[HTLV2_gag P03346] interacts with 1 human partners:{Q9H2D6}
	Pathogen[HTLV2_pol P03363] interacts with 1 human partners:{Q9H2D6}
[Cluster 245]GO:0071674+P	biological_process	[name] mononuclear cell migration	[def] "The movement of a mononuclear cell within or between different tissues and organs of the body." [GOC
	Pathogen[HTLV2_gag P03346] interacts with 1 human partners:{Q96A08}
	Pathogen[HTLV2_pol P03363] interacts with 1 human partners:{Q96A08}
[Cluster 246]GO:0006212+P	biological_process	[name] uracil catabolic process	[def] "The chemical reactions and pathways resulting in the breakdown of uracil, 2,4-dioxopyrimidine, one of the pyrimidine bases occurring in RNA, but not in DNA." [GOC
	Pathogen[HTLV1_hbz Q2Q067] interacts with 1 human partners:{Q14117}
	Pathogen[HTLV2_rex Q85601] interacts with 1 human partners:{Q14117}
	Pathogen[HTLV2_gag P03346] interacts with 2 human partners:{Q12882;Q14117}
	Pathogen[HTLV2_tax2 P03410] interacts with 1 human partners:{Q14117}
	Pathogen[HTLV1_rex P0C206] interacts with 1 human partners:{Q14117}
	Pathogen[HTLV2_pol P03363] interacts with 2 human partners:{Q12882;Q14117}
[Cluster 247]GO:0034356+P	biological_process	[name] NAD biosynthesis via nicotinamide riboside salvage pathway	[def] "The chemical reactions and pathways resulting in the formation of nicotinamide adenine dinucleotide (NAD) from the vitamin precursor nicotinamide riboside." [PMID
	Pathogen[HTLV2_gag P03346] interacts with 1 human partners:{P00491}
[Cluster 248]GO:0000154+P	biological_process	[name] rRNA modification	[def] "The covalent alteration of one or more nucleotides within an rRNA molecule to produce an rRNA molecule with a sequence that differs from that coded genetically." [GOC
	Pathogen[HTLV2_gag P03346] interacts with 3 human partners:{Q9UNQ2;Q9H5Q4;Q8WVM0}
	Pathogen[HTLV2_pol P03363] interacts with 3 human partners:{Q9UNQ2;Q9H5Q4;Q8WVM0}
[Cluster 249]GO:0048554+P	biological_process	[name] positive regulation of metalloenzyme activity	[def] "Any process that activates, maintains or increases the rate activity of a metalloenzyme. A metalloenzyme is any enzyme that contains metal." [GOC
	Pathogen[HTLV1_hbz Q2Q067] interacts with 1 human partners:{Q16595}
	Pathogen[HTLV2_rex Q85601] interacts with 1 human partners:{Q16595}
	Pathogen[HTLV1_tax P14079] interacts with 1 human partners:{Q16595}
	Pathogen[HTLV2_gag P03346] interacts with 1 human partners:{Q16595}
	Pathogen[HTLV2_tax2 P03410] interacts with 1 human partners:{Q16595}
	Pathogen[HTLV1_rex P0C206] interacts with 1 human partners:{Q16595}
	Pathogen[HTLV2_pol P03363] interacts with 1 human partners:{Q16595}
[Cluster 250]GO:0021503+P	biological_process	[name] neural fold bending	[def] "The morphogenesis of the neural fold elevations that results in the movement of the tips of the elevations towards each other in order to fuse." [GO_REF
	Pathogen[HTLV2_gag P03346] interacts with 1 human partners:{Q86V48}
	Pathogen[HTLV2_tax2 P03410] interacts with 1 human partners:{Q86V48}
	Pathogen[HTLV2_pol P03363] interacts with 1 human partners:{Q86V48}
[Cluster 251]GO:0010133+P	biological_process	[name] proline catabolic process to glutamate	[def] "The chemical reactions and pathways resulting in the breakdown of proline into other compounds, including glutamate." [GOC
	Pathogen[HTLV2_gag P03346] interacts with 2 human partners:{Q9UF12;P30038}
[Cluster 252]GO:0009258+P	biological_process	[name] 10-formyltetrahydrofolate catabolic process	[def] "The chemical reactions and pathways resulting in the breakdown of 10-formyltetrahydrofolate, the formylated derivative of tetrahydrofolate." [GOC
	Pathogen[HTLV2_gag P03346] interacts with 2 human partners:{O75891;Q3SY69}
	Pathogen[HTLV2_tax2 P03410] interacts with 2 human partners:{O75891;Q3SY69}
[Cluster 253]GO:0045540+P	biological_process	[name] regulation of cholesterol biosynthetic process	[def] "Any process that modulates the frequency, rate or extent of the chemical reactions and pathways resulting in the formation of cholesterol." [GOC
	Pathogen[HTLV2_gag P03346] interacts with 1 human partners:{P28328}
	Pathogen[HTLV2_env P03383] interacts with 1 human partners:{P28328}
	Pathogen[HTLV1_env P14075] interacts with 1 human partners:{P28328}
	Pathogen[HTLV2_pol P03363] interacts with 1 human partners:{P28328}
[Cluster 254]GO:0010903+P	biological_process	[name] negative regulation of very-low-density lipoprotein particle remodeling	[def] "Any process that decreases the rate, frequency or extent of very-low-density lipoprotein particle remodeling. Very-low-density lipoprotein particle remodeling is the acquisition, loss or modification of a protein or lipid within a very-low-density lipoprotein particle, including the hydrolysis of triglyceride by hepatic lipase or lipoprotein lipase and the subsequent loss of free fatty acid." [GOC
	Pathogen[HTLV2_gag P03346] interacts with 1 human partners:{P02652}
	Pathogen[HTLV2_pol P03363] interacts with 1 human partners:{P02652}
[Cluster 255]GO:0043697+P	biological_process	[name] cell dedifferentiation	[def] "The process in which a specialized cell loses the structural or functional features that characterize it in the mature organism, or some other relatively stable phase of the organism's life history. Under certain conditions, these cells can revert back to the features of the stem cells that were their ancestors." [GOC
	Pathogen[HTLV1_hbz Q2Q067] interacts with 1 human partners:{Q00534}
	Pathogen[HTLV2_rex Q85601] interacts with 1 human partners:{Q00534}
	Pathogen[HTLV2_gag P03346] interacts with 1 human partners:{Q00534}
	Pathogen[HTLV2_env P03383] interacts with 1 human partners:{Q00534}
	Pathogen[HTLV2_tax2 P03410] interacts with 1 human partners:{Q00534}
	Pathogen[HTLV1_env P14075] interacts with 1 human partners:{Q00534}
	Pathogen[HTLV1_rex P0C206] interacts with 1 human partners:{Q00534}
	Pathogen[HTLV2_pol P03363] interacts with 1 human partners:{Q00534}
[Cluster 256]GO:0006569+P	biological_process	[name] tryptophan catabolic process	[def] "The chemical reactions and pathways resulting in the breakdown of tryptophan, the chiral amino acid 2-amino-3-(1H-indol-3-yl)propanoic acid." [ISBN
	Pathogen[HTLV1_hbz Q2Q067] interacts with 2 human partners:{Q16773;Q16719}
	Pathogen[HTLV2_rex Q85601] interacts with 2 human partners:{Q16773;Q16719}
	Pathogen[HTLV2_gag P03346] interacts with 5 human partners:{Q16773;Q6YP21;P48775;Q16719;Q8TDX5}
	Pathogen[HTLV2_tax2 P03410] interacts with 4 human partners:{Q16773;P48775;Q16719;Q8TDX5}
	Pathogen[HTLV1_rex P0C206] interacts with 2 human partners:{Q16773;Q16719}
	Pathogen[HTLV2_pol P03363] interacts with 5 human partners:{Q16773;Q6YP21;P48775;Q16719;Q8TDX5}
[Cluster 257]GO:0006488+P	biological_process	[name] dolichol-linked oligosaccharide biosynthetic process	[def] "The chemical reactions and pathways resulting in the formation of dolichol-linked oligosaccharide, usually by a stepwise addition of glycosyl chains to endoplasmic reticulum membrane-bound dolichol-P." [GOC
	Pathogen[HTLV1_hbz Q2Q067] interacts with 2 human partners:{O15305;Q06210}
	Pathogen[HTLV2_rex Q85601] interacts with 2 human partners:{O15305;Q06210}
	Pathogen[HTLV2_gag P03346] interacts with 9 human partners:{O95394;O15305;Q92871;Q16222;Q9Y5P6;O60762;Q06210;Q96EK6;Q96IJ6}
	Pathogen[HTLV2_tax2 P03410] interacts with 4 human partners:{O15305;Q16222;Q06210;Q96EK6}
	Pathogen[HTLV1_rex P0C206] interacts with 3 human partners:{O15305;Q16222;Q06210}
	Pathogen[HTLV2_pol P03363] interacts with 8 human partners:{O95394;O15305;Q92871;Q16222;Q9Y5P6;Q06210;Q96EK6;Q96IJ6}
[Cluster 258]GO:0006011+P	biological_process	[name] UDP-glucose metabolic process	[def] "The chemical reactions and pathways involving UDP-glucose, uridinediphosphoglucose, a substance composed of glucose in glycosidic linkage with uridine diphosphate." [GOC
	Pathogen[HTLV2_gag P03346] interacts with 1 human partners:{Q16851}
	Pathogen[HTLV2_pol P03363] interacts with 1 human partners:{Q16851}
[Cluster 259]GO:0006734+P	biological_process	[name] NADH metabolic process	[def] "The chemical reactions and pathways involving reduced nicotinamide adenine dinucleotide (NADH), a coenzyme present in most living cells and derived from the B vitamin nicotinic acid." [GOC
	Pathogen[HTLV2_rex Q85601] interacts with 1 human partners:{P51553}
	Pathogen[HTLV2_gag P03346] interacts with 4 human partners:{O43837;P51553;P50213;P40926}
	Pathogen[HTLV2_tax2 P03410] interacts with 4 human partners:{O43837;P51553;P50213;P40926}
	Pathogen[HTLV1_rex P0C206] interacts with 2 human partners:{P51553;P40926}
	Pathogen[HTLV2_pol P03363] interacts with 4 human partners:{O43837;P51553;P50213;P40926}
[Cluster 260]GO:0000053+P	biological_process	[name] argininosuccinate metabolic process	[def] "The chemical reactions and pathways involving argininosuccinate, 2-(N(omega)-arginino)succinate, an intermediate in the ornithine-urea cycle, where it is synthesized from citrulline and aspartate." [ISBN
	Pathogen[HTLV2_gag P03346] interacts with 1 human partners:{P00966}
[Cluster 261]GO:0042823+P	biological_process	[name] pyridoxal phosphate biosynthetic process	[def] "The chemical reactions and pathways resulting in the formation of pyridoxal phosphate, pyridoxal phosphorylated at the hydroxymethyl group of C-5, the active form of vitamin B6." [GOC
	Pathogen[HTLV2_gag P03346] interacts with 1 human partners:{Q9NVS9}
	Pathogen[HTLV2_pol P03363] interacts with 1 human partners:{Q9NVS9}
[Cluster 262]GO:0010921+P	biological_process	[name] regulation of phosphatase activity	[def] "Any process that modulates the rate or frequency of phosphatase activity. Phosphatases catalyze the hydrolysis of phosphoric monoesters, releasing inorganic phosphate." [GOC
	Pathogen[HTLV2_gag P03346] interacts with 1 human partners:{O96001}
[Cluster 263]GO:0048382+P	biological_process	[name] mesendoderm development	[def] "The process whose specific outcome is the progression of the mesendoderm over time, from its formation to the mature structure. In animal embryos, mesendoderm development gives rise to both mesoderm and endoderm tissues." [GOC
	Pathogen[HTLV2_env P03383] interacts with 1 human partners:{P36894}
[Cluster 264]GO:0038092+P	
	Pathogen[HTLV1_hbz Q2Q067] interacts with 2 human partners:{P84022;Q15796}
	Pathogen[HTLV2_rex Q85601] interacts with 2 human partners:{P84022;Q15796}
	Pathogen[HTLV2_gag P03346] interacts with 2 human partners:{P84022;Q15796}
	Pathogen[HTLV2_env P03383] interacts with 2 human partners:{P84022;Q15796}
	Pathogen[HTLV2_tax2 P03410] interacts with 2 human partners:{P84022;Q15796}
	Pathogen[HTLV1_env P14075] interacts with 2 human partners:{P84022;Q15796}
	Pathogen[HTLV1_rex P0C206] interacts with 2 human partners:{P84022;Q15796}
	Pathogen[HTLV2_pol P03363] interacts with 2 human partners:{P84022;Q15796}
[Cluster 265]GO:0009166+P	biological_process	[name] nucleotide catabolic process	[def] "The chemical reactions and pathways resulting in the breakdown of nucleotides, any nucleoside that is esterified with (ortho)phosphate or an oligophosphate at any hydroxyl group on the glycose moiety_ may be mono-, di- or triphosphate_ this definition includes cyclic-nucleotides (nucleoside cyclic phosphates)." [GOC
	Pathogen[HTLV2_gag P03346] interacts with 1 human partners:{O95045}
	Pathogen[HTLV2_pol P03363] interacts with 1 human partners:{O95045}
[Cluster 266]GO:0032831+P	biological_process	[name] positive regulation of CD4-positive, CD25-positive, alpha-beta regulatory T cell differentiation	[def] "Any process that activates or increases the frequency, rate or extent of differentiation of CD4-positive, CD25-positive, alpha-beta regulatory T cells." [GOC
	Pathogen[HTLV1_hbz Q2Q067] interacts with 1 human partners:{Q9BZS1}
	Pathogen[HTLV2_rex Q85601] interacts with 1 human partners:{Q9BZS1}
	Pathogen[HTLV2_gag P03346] interacts with 1 human partners:{Q9BZS1}
	Pathogen[HTLV2_tax2 P03410] interacts with 1 human partners:{Q9BZS1}
	Pathogen[HTLV2_pol P03363] interacts with 1 human partners:{Q9BZS1}
[Cluster 267]GO:0050806+P	biological_process	[name] positive regulation of synaptic transmission	[def] "Any process that activates or increases the frequency, rate or extent of synaptic transmission, the process of communication from a neuron to a target (neuron, muscle, or secretory cell) across a synapse." [GOC
	Pathogen[HTLV1_hbz Q2Q067] interacts with 1 human partners:{P78352}
	Pathogen[HTLV2_rex Q85601] interacts with 1 human partners:{P78352}
	Pathogen[HTLV2_gag P03346] interacts with 1 human partners:{P78352}
	Pathogen[HTLV2_env P03383] interacts with 1 human partners:{P78352}
	Pathogen[HTLV2_tax2 P03410] interacts with 1 human partners:{P78352}
	Pathogen[HTLV1_env P14075] interacts with 1 human partners:{P78352}
	Pathogen[HTLV1_rex P0C206] interacts with 1 human partners:{P78352}
	Pathogen[HTLV2_pol P03363] interacts with 1 human partners:{P78352}
[Cluster 268]GO:0033233+P	biological_process	[name] regulation of protein sumoylation	[def] "Any process that modulates the frequency, rate or extent of the addition of SUMO groups to a protein." [GOC
	Pathogen[HTLV1_hbz Q2Q067] interacts with 1 human partners:{P18146}
	Pathogen[HTLV2_rex Q85601] interacts with 1 human partners:{P18146}
	Pathogen[HTLV2_gag P03346] interacts with 1 human partners:{P18146}
	Pathogen[HTLV2_env P03383] interacts with 1 human partners:{P18146}
	Pathogen[HTLV2_tax2 P03410] interacts with 1 human partners:{P18146}
	Pathogen[HTLV1_env P14075] interacts with 1 human partners:{P18146}
	Pathogen[HTLV1_rex P0C206] interacts with 1 human partners:{P18146}
	Pathogen[HTLV2_pol P03363] interacts with 1 human partners:{P18146}
[Cluster 269]GO:0042376+P	biological_process	[name] phylloquinone catabolic process	[def] "The chemical reactions and pathways resulting in the breakdown of phylloquinone, vitamin K1, a quinone-derived compound synthesized by green plants." [GOC
	Pathogen[HTLV1_hbz Q2Q067] interacts with 1 human partners:{O75828}
	Pathogen[HTLV1_tax P14079] interacts with 1 human partners:{O75828}
	Pathogen[HTLV2_gag P03346] interacts with 1 human partners:{O75828}
	Pathogen[HTLV2_tax2 P03410] interacts with 1 human partners:{O75828}
	Pathogen[HTLV1_rex P0C206] interacts with 1 human partners:{O75828}
	Pathogen[HTLV2_pol P03363] interacts with 1 human partners:{O75828}
[Cluster 270]GO:0018016+P	biological_process	[name] N-terminal peptidyl-proline dimethylation	[def] "The methylation of the N-terminal proline of proteins to form the derivative N,N-dimethyl-L-proline." [RESID
	Pathogen[HTLV2_gag P03346] interacts with 1 human partners:{Q9BV86}
	Pathogen[HTLV2_pol P03363] interacts with 1 human partners:{Q9BV86}
[Cluster 271]GO:0050794+P	biological_process	[name] regulation of cellular process	[def] "Any process that modulates the frequency, rate or extent of a cellular process, any of those that are carried out at the cellular level, but are not necessarily restricted to a single cell. For example, cell communication occurs among more than one cell, but occurs at the cellular level." [GOC
	Pathogen[HTLV1_hbz Q2Q067] interacts with 1 human partners:{Q9H4A3}
	Pathogen[HTLV2_rex Q85601] interacts with 1 human partners:{Q9H4A3}
	Pathogen[HTLV1_tax P14079] interacts with 1 human partners:{Q9H4A3}
	Pathogen[HTLV2_gag P03346] interacts with 1 human partners:{Q9H4A3}
	Pathogen[HTLV2_env P03383] interacts with 1 human partners:{Q9H4A3}
	Pathogen[HTLV2_tax2 P03410] interacts with 1 human partners:{Q9H4A3}
	Pathogen[HTLV1_rex P0C206] interacts with 1 human partners:{Q9H4A3}
	Pathogen[HTLV2_pol P03363] interacts with 1 human partners:{Q9H4A3}
[Cluster 272]GO:0032902+P	biological_process	[name] nerve growth factor production	[def] "The appearance of nerve growth factor due to biosynthesis or secretion by cells in a neuron's target field, resulting in an increase in its intracellular or extracellular levels." [GOC
	Pathogen[HTLV2_gag P03346] interacts with 1 human partners:{P09958}
	Pathogen[HTLV2_env P03383] interacts with 1 human partners:{P09958}
	Pathogen[HTLV1_env P14075] interacts with 1 human partners:{P09958}
	Pathogen[HTLV2_pol P03363] interacts with 1 human partners:{P09958}
[Cluster 273]GO:0008292+P	biological_process	[name] acetylcholine biosynthetic process	[def] "The chemical reactions and pathways resulting in the formation of acetylcholine, the acetic acid ester of the organic base choline." [GOC
	Pathogen[HTLV1_hbz Q2Q067] interacts with 1 human partners:{P28329}
	Pathogen[HTLV2_rex Q85601] interacts with 1 human partners:{P28329}
	Pathogen[HTLV1_tax P14079] interacts with 1 human partners:{P28329}
	Pathogen[HTLV2_gag P03346] interacts with 1 human partners:{P28329}
	Pathogen[HTLV2_tax2 P03410] interacts with 1 human partners:{P28329}
	Pathogen[HTLV1_rex P0C206] interacts with 1 human partners:{P28329}
	Pathogen[HTLV2_pol P03363] interacts with 1 human partners:{P28329}
[Cluster 274]GO:0046666+P	biological_process	[name] retinal cell programmed cell death	[def] "Programmed cell death that occurs in the developing retina." [GOC
	Pathogen[HTLV1_tax P14079] interacts with 1 human partners:{Q07812}
	Pathogen[HTLV2_gag P03346] interacts with 1 human partners:{Q07812}
	Pathogen[HTLV2_env P03383] interacts with 1 human partners:{Q07812}
	Pathogen[HTLV2_tax2 P03410] interacts with 1 human partners:{Q07812}
	Pathogen[HTLV1_env P14075] interacts with 1 human partners:{Q07812}
	Pathogen[HTLV1_rex P0C206] interacts with 1 human partners:{Q07812}
	Pathogen[HTLV2_pol P03363] interacts with 1 human partners:{Q07812}
[Cluster 275]GO:0006528+P	biological_process	[name] asparagine metabolic process	[def] "The chemical reactions and pathways involving asparagine, 2-amino-3-carbamoylpropanoic acid." [GOC
	Pathogen[HTLV2_gag P03346] interacts with 1 human partners:{Q86U10}
[Cluster 276]GO:0051343+P	biological_process	[name] positive regulation of cyclic-nucleotide phosphodiesterase activity	[def] "Any process that activates or increases the frequency, rate or extent of cyclic nucleotide phosphodiesterase activity, the catalysis of the reaction
	Pathogen[HTLV1_hbz Q2Q067] interacts with 1 human partners:{P11488}
	Pathogen[HTLV2_rex Q85601] interacts with 1 human partners:{P11488}
	Pathogen[HTLV1_tax P14079] interacts with 1 human partners:{P11488}
	Pathogen[HTLV2_gag P03346] interacts with 1 human partners:{P11488}
	Pathogen[HTLV2_tax2 P03410] interacts with 1 human partners:{P11488}
	Pathogen[HTLV1_rex P0C206] interacts with 1 human partners:{P11488}
	Pathogen[HTLV2_pol P03363] interacts with 1 human partners:{P11488}
[Cluster 277]GO:0035732+P	biological_process	[name] nitric oxide storage	[def] "The accumulation and maintenance in cells or tissues of nitric oxide (NO). Nitric oxide is stored in the form of dinitrosyl-iron complexes, which are stabilized, and possibly sequestered, by binding to glutathione S-transferase proteins." [GOC
	Pathogen[HTLV2_gag P03346] interacts with 1 human partners:{P09211}
	Pathogen[HTLV2_pol P03363] interacts with 1 human partners:{P09211}
[Cluster 278]GO:0042992+P	biological_process	[name] negative regulation of transcription factor import into nucleus	[def] "Any process that stops, prevents, or reduces the frequency, rate or extent of the movement of a transcription factor from the cytoplasm to the nucleus." [GOC
	Pathogen[HTLV1_hbz Q2Q067] interacts with 1 human partners:{Q9UMX1}
	Pathogen[HTLV2_rex Q85601] interacts with 1 human partners:{Q9UMX1}
	Pathogen[HTLV1_tax P14079] interacts with 1 human partners:{Q9UMX1}
	Pathogen[HTLV2_gag P03346] interacts with 1 human partners:{Q9UMX1}
	Pathogen[HTLV2_env P03383] interacts with 1 human partners:{Q9UMX1}
	Pathogen[HTLV2_tax2 P03410] interacts with 1 human partners:{Q9UMX1}
	Pathogen[HTLV1_rex P0C206] interacts with 1 human partners:{Q9UMX1}
	Pathogen[HTLV2_pol P03363] interacts with 1 human partners:{Q9UMX1}
[Cluster 279]GO:0097120+P	biological_process	[name] receptor localization to synapse	[def] "Any process in which a receptor is transported to, and/or maintained at the synapse, the junction between a nerve fiber of one neuron and another neuron or muscle fiber or glial cell." [GOC
	Pathogen[HTLV1_hbz Q2Q067] interacts with 1 human partners:{P78352}
	Pathogen[HTLV2_rex Q85601] interacts with 1 human partners:{P78352}
	Pathogen[HTLV2_gag P03346] interacts with 1 human partners:{P78352}
	Pathogen[HTLV2_env P03383] interacts with 1 human partners:{P78352}
	Pathogen[HTLV2_tax2 P03410] interacts with 1 human partners:{P78352}
	Pathogen[HTLV1_env P14075] interacts with 1 human partners:{P78352}
	Pathogen[HTLV1_rex P0C206] interacts with 1 human partners:{P78352}
	Pathogen[HTLV2_pol P03363] interacts with 1 human partners:{P78352}
[Cluster 280]GO:2000632+P	biological_process	[name] negative regulation of pre-miRNA processing	[def] "Any process that stops, prevents or reduces the frequency, rate or extent of pre-microRNA processing." [GOC
	Pathogen[HTLV2_gag P03346] interacts with 1 human partners:{Q7Z5W3}
	Pathogen[HTLV2_pol P03363] interacts with 1 human partners:{Q7Z5W3}
[Cluster 281]GO:0061038+P	biological_process	[name] uterus morphogenesis	[def] "The process in which anatomical structures of the uterus are generated and organized." [GOC
	Pathogen[HTLV1_hbz Q2Q067] interacts with 1 human partners:{Q6KC79}
	Pathogen[HTLV2_rex Q85601] interacts with 1 human partners:{Q6KC79}
	Pathogen[HTLV1_tax P14079] interacts with 1 human partners:{Q6KC79}
	Pathogen[HTLV2_gag P03346] interacts with 1 human partners:{Q6KC79}
	Pathogen[HTLV2_tax2 P03410] interacts with 1 human partners:{Q6KC79}
	Pathogen[HTLV1_rex P0C206] interacts with 1 human partners:{Q6KC79}
	Pathogen[HTLV2_pol P03363] interacts with 1 human partners:{Q6KC79}
[Cluster 282]GO:0033609+P	biological_process	[name] oxalate metabolic process	[def] "The chemical reactions and pathways involving oxalate, the organic acid ethanedioate." [CHEBI
	Pathogen[HTLV2_gag P03346] interacts with 1 human partners:{Q86XE5}
	Pathogen[HTLV2_pol P03363] interacts with 1 human partners:{Q86XE5}
[Cluster 283]GO:0009642+P	biological_process	[name] response to light intensity	[def] "Any process that results in a change in state or activity of a cell or an organism (in terms of movement, secretion, enzyme production, gene expression, etc.) as a result of a light intensity stimulus." [GOC
	Pathogen[HTLV1_hbz Q2Q067] interacts with 2 human partners:{P11488;P19087}
	Pathogen[HTLV2_rex Q85601] interacts with 2 human partners:{P11488;P19087}
	Pathogen[HTLV1_tax P14079] interacts with 1 human partners:{P11488}
	Pathogen[HTLV2_gag P03346] interacts with 2 human partners:{P11488;P19087}
	Pathogen[HTLV2_tax2 P03410] interacts with 2 human partners:{P11488;P19087}
	Pathogen[HTLV1_rex P0C206] interacts with 2 human partners:{P11488;P19087}
	Pathogen[HTLV2_pol P03363] interacts with 2 human partners:{P11488;P19087}
[Cluster 284]GO:0060523+P	biological_process	[name] prostate epithelial cord elongation	[def] "The developmental growth process in which solid chords of prostate epithelium increase in length." [GOC
	Pathogen[HTLV2_env P03383] interacts with 1 human partners:{P03372}
	Pathogen[HTLV1_env P14075] interacts with 1 human partners:{P03372}
[Cluster 285]GO:0006047+P	biological_process	[name] UDP-N-acetylglucosamine metabolic process	[def] "The chemical reactions and pathways involving UDP-N-acetylglucosamine, a substance composed of N-acetylglucosamine, a common structural unit of oligosaccharides, in glycosidic linkage with uridine diphosphate." [GOC
	Pathogen[HTLV1_hbz Q2Q067] interacts with 1 human partners:{Q06210}
	Pathogen[HTLV2_rex Q85601] interacts with 1 human partners:{Q06210}
	Pathogen[HTLV2_gag P03346] interacts with 2 human partners:{Q9Y223;Q06210}
	Pathogen[HTLV2_tax2 P03410] interacts with 2 human partners:{Q9Y223;Q06210}
	Pathogen[HTLV1_rex P0C206] interacts with 1 human partners:{Q06210}
	Pathogen[HTLV2_pol P03363] interacts with 2 human partners:{Q9Y223;Q06210}
[Cluster 286]GO:0046092+P	biological_process	[name] deoxycytidine metabolic process	[def] "The chemical reactions and pathways involving deoxycytidine, 2-deoxyribosylcytosine, one of the four major nucleosides of DNA." [GOC
	Pathogen[HTLV2_gag P03346] interacts with 1 human partners:{P27707}
	Pathogen[HTLV2_pol P03363] interacts with 1 human partners:{P27707}
[Cluster 287]GO:0006608+P	biological_process	[name] snRNP protein import into nucleus	[def] "The directed movement of a small nuclear ribonucleoprotein from the cytoplasm into the nucleus, across the nuclear membrane." [GOC
	Pathogen[HTLV1_hbz Q2Q067] interacts with 1 human partners:{Q9Y2X3}
	Pathogen[HTLV2_rex Q85601] interacts with 1 human partners:{Q9Y2X3}
	Pathogen[HTLV1_tax P14079] interacts with 1 human partners:{Q9Y2X3}
	Pathogen[HTLV2_gag P03346] interacts with 1 human partners:{Q9Y2X3}
	Pathogen[HTLV2_tax2 P03410] interacts with 1 human partners:{Q9Y2X3}
	Pathogen[HTLV1_rex P0C206] interacts with 1 human partners:{Q9Y2X3}
	Pathogen[HTLV2_pol P03363] interacts with 1 human partners:{Q9Y2X3}
[Cluster 288]GO:0060236+P	biological_process	[name] regulation of mitotic spindle organization	[def] "Any process that modulates the rate, frequency or extent of the assembly, arrangement of constituent parts, or disassembly of the microtubule spindle during a mitotic cell cycle." [GOC
	Pathogen[HTLV1_hbz Q2Q067] interacts with 2 human partners:{Q9ULW0;Q6PGN9}
	Pathogen[HTLV2_rex Q85601] interacts with 3 human partners:{Q6PGQ7;Q9ULW0;Q6PGN9}
	Pathogen[HTLV1_tax P14079] interacts with 1 human partners:{Q9ULW0}
	Pathogen[HTLV2_gag P03346] interacts with 3 human partners:{Q6PGQ7;Q9ULW0;Q6PGN9}
	Pathogen[HTLV2_tax2 P03410] interacts with 3 human partners:{Q6PGQ7;Q9ULW0;Q6PGN9}
	Pathogen[HTLV1_rex P0C206] interacts with 3 human partners:{Q6PGQ7;Q9ULW0;Q6PGN9}
	Pathogen[HTLV2_pol P03363] interacts with 3 human partners:{Q6PGQ7;Q9ULW0;Q6PGN9}
[Cluster 289]GO:0048392+P	biological_process	[name] intermediate mesodermal cell differentiation	[def] "The process in which a relatively unspecialized cell acquires specialized features of an intermediate mesoderm cell." [GOC
	Pathogen[HTLV2_gag P03346] interacts with 1 human partners:{P12644}
[Cluster 290]GO:0006552+P	biological_process	[name] leucine catabolic process	[def] "The chemical reactions and pathways resulting in the breakdown of leucine, 2-amino-4-methylpentanoic acid." [GOC
	Pathogen[HTLV2_gag P03346] interacts with 1 human partners:{P35914}
	Pathogen[HTLV2_pol P03363] interacts with 1 human partners:{P35914}
[Cluster 291]GO:0060049+P	biological_process	[name] regulation of protein glycosylation	[def] "Any process that modulates the frequency, rate or extent of protein glycosylation. Protein glycosylation is the addition of a sugar unit to a protein amino acid, e.g. the addition of glycan chains to proteins." [GOC
	Pathogen[HTLV2_gag P03346] interacts with 1 human partners:{P25713}
[Cluster 292]GO:0097114+P	biological_process	[name] N-methyl-D-aspartate receptor clustering	[def] "The receptor clustering process in which N-methyl-D-aspartate (NMDA) receptors are localized to distinct domains in the cell membrane." [GOC
	Pathogen[HTLV1_hbz Q2Q067] interacts with 1 human partners:{Q9BYB0}
	Pathogen[HTLV2_rex Q85601] interacts with 1 human partners:{Q9BYB0}
	Pathogen[HTLV1_tax P14079] interacts with 1 human partners:{Q9BYB0}
	Pathogen[HTLV2_gag P03346] interacts with 1 human partners:{Q9BYB0}
	Pathogen[HTLV2_tax2 P03410] interacts with 1 human partners:{Q9BYB0}
	Pathogen[HTLV1_rex P0C206] interacts with 1 human partners:{Q9BYB0}
	Pathogen[HTLV2_pol P03363] interacts with 1 human partners:{Q9BYB0}
[Cluster 293]GO:0035042+P	biological_process	[name] fertilization, exchange of chromosomal proteins	[def] "Replacement of sperm-specific chromosomal proteins with somatic histones, to allow the paternal genome to acquire a nucleosomal chromatin organization compatible with nuclear activity." [GOC
	Pathogen[HTLV2_gag P03346] interacts with 1 human partners:{P09430}
	Pathogen[HTLV2_pol P03363] interacts with 1 human partners:{P09430}
[Cluster 294]GO:0005992+P	biological_process	[name] trehalose biosynthetic process	[def] "The chemical reactions and pathways resulting in the formation of trehalose, a disaccharide isomeric with sucrose and obtained from certain lichens and fungi." [GOC
	Pathogen[HTLV1_hbz Q2Q067] interacts with 2 human partners:{Q15124;P36871}
	Pathogen[HTLV2_rex Q85601] interacts with 2 human partners:{Q15124;P36871}
	Pathogen[HTLV1_tax P14079] interacts with 2 human partners:{Q15124;P36871}
	Pathogen[HTLV2_gag P03346] interacts with 2 human partners:{Q15124;P36871}
	Pathogen[HTLV2_tax2 P03410] interacts with 2 human partners:{Q15124;P36871}
	Pathogen[HTLV1_rex P0C206] interacts with 2 human partners:{Q15124;P36871}
	Pathogen[HTLV2_pol P03363] interacts with 2 human partners:{Q15124;P36871}
[Cluster 295]GO:0071870+P	biological_process	[name] cellular response to catecholamine stimulus	[def] "Any process that results in a change in state or activity of a cell (in terms of movement, secretion, enzyme production, gene expression, etc.) as a result of a catecholamine stimulus. A catecholamine is any of a group of biogenic amines that includes 4-(2-aminoethyl)pyrocatechol [4-(2-aminoethyl)benzene-1,2-diol] and derivatives formed by substitution." [CHEBI
	Pathogen[HTLV1_hbz Q2Q067] interacts with 1 human partners:{P63092}
	Pathogen[HTLV1_tax P14079] interacts with 2 human partners:{P62873;P63092}
	Pathogen[HTLV2_gag P03346] interacts with 2 human partners:{P62873;P63092}
	Pathogen[HTLV2_tax2 P03410] interacts with 1 human partners:{P63092}
	Pathogen[HTLV2_pol P03363] interacts with 2 human partners:{P62873;P63092}
[Cluster 296]GO:0032273+P	biological_process	[name] positive regulation of protein polymerization	[def] "Any process that activates or increases the frequency, rate or extent of the process of creating protein polymers." [GOC
	Pathogen[HTLV2_gag P03346] interacts with 1 human partners:{O94811}
	Pathogen[HTLV2_tax2 P03410] interacts with 1 human partners:{O94811}
	Pathogen[HTLV2_pol P03363] interacts with 1 human partners:{O94811}
[Cluster 297]GO:0070858+P	biological_process	[name] negative regulation of bile acid biosynthetic process	[def] "Any process that stops, prevents, or reduces the frequency, rate or extent of the chemical reactions and pathways resulting in the formation of bile acids." [GOC
	Pathogen[HTLV1_hbz Q2Q067] interacts with 1 human partners:{Q92786}
	Pathogen[HTLV2_rex Q85601] interacts with 1 human partners:{Q92786}
	Pathogen[HTLV1_tax P14079] interacts with 1 human partners:{Q92786}
	Pathogen[HTLV2_gag P03346] interacts with 1 human partners:{Q92786}
	Pathogen[HTLV2_tax2 P03410] interacts with 1 human partners:{Q92786}
	Pathogen[HTLV1_rex P0C206] interacts with 1 human partners:{Q92786}
	Pathogen[HTLV2_pol P03363] interacts with 1 human partners:{Q92786}
[Cluster 298]GO:0018160+P	biological_process	[name] peptidyl-pyrromethane cofactor linkage	[def] "The covalent binding of a pyrromethane (dipyrrin) cofactor to protein via the sulfur atom of cysteine forming dipyrrolylmethanemethyl-L-cysteine." [CHEBI
	Pathogen[HTLV2_gag P03346] interacts with 1 human partners:{P08397}
	Pathogen[HTLV2_pol P03363] interacts with 1 human partners:{P08397}
[Cluster 299]GO:0036016+P	biological_process	[name] cellular response to interleukin-3	[def] "Any process that results in a change in state or activity of a cell (in terms of movement, secretion, enzyme production, gene expression, etc.) as a result of an interleukin-3 stimulus." [GOC
	Pathogen[HTLV1_hbz Q2Q067] interacts with 1 human partners:{P02795}
	Pathogen[HTLV2_rex Q85601] interacts with 1 human partners:{P02795}
	Pathogen[HTLV2_gag P03346] interacts with 1 human partners:{P02795}
	Pathogen[HTLV2_tax2 P03410] interacts with 1 human partners:{P02795}
	Pathogen[HTLV1_rex P0C206] interacts with 1 human partners:{P02795}
	Pathogen[HTLV2_pol P03363] interacts with 1 human partners:{P02795}
[Cluster 300]GO:0060691+P	biological_process	[name] epithelial cell maturation involved in salivary gland development	[def] "The developmental process, independent of morphogenetic (shape) change, that is required for an epithelial cell of the salivary gland to attain its fully functional state." [GOC
	Pathogen[HTLV1_hbz Q2Q067] interacts with 1 human partners:{P17861}
	Pathogen[HTLV2_rex Q85601] interacts with 1 human partners:{P17861}
	Pathogen[HTLV2_gag P03346] interacts with 1 human partners:{P17861}
	Pathogen[HTLV2_env P03383] interacts with 1 human partners:{P17861}
	Pathogen[HTLV2_tax2 P03410] interacts with 1 human partners:{P17861}
	Pathogen[HTLV1_env P14075] interacts with 1 human partners:{P17861}
	Pathogen[HTLV1_rex P0C206] interacts with 1 human partners:{P17861}
	Pathogen[HTLV2_pol P03363] interacts with 1 human partners:{P17861}
[Cluster 301]GO:0010722+P	biological_process	[name] regulation of ferrochelatase activity	[def] "Any process that modulates the frequency, rate or extent of ferrochelatase activity_ catalysis of the reaction
	Pathogen[HTLV1_hbz Q2Q067] interacts with 1 human partners:{Q16595}
	Pathogen[HTLV2_rex Q85601] interacts with 1 human partners:{Q16595}
	Pathogen[HTLV1_tax P14079] interacts with 1 human partners:{Q16595}
	Pathogen[HTLV2_gag P03346] interacts with 1 human partners:{Q16595}
	Pathogen[HTLV2_tax2 P03410] interacts with 1 human partners:{Q16595}
	Pathogen[HTLV1_rex P0C206] interacts with 1 human partners:{Q16595}
	Pathogen[HTLV2_pol P03363] interacts with 1 human partners:{Q16595}
[Cluster 302]GO:0070265+P	biological_process	[name] necrotic cell death	[def] "A cell death process that is morphologically characterized by a gain in cell volume (oncosis), swelling of organelles, plasma membrane rupture and subsequent loss of intracellular contents." [PMID
	Pathogen[HTLV1_tax P14079] interacts with 1 human partners:{Q13158}
	Pathogen[HTLV2_gag P03346] interacts with 1 human partners:{Q13158}
	Pathogen[HTLV2_tax2 P03410] interacts with 1 human partners:{Q13158}
	Pathogen[HTLV1_rex P0C206] interacts with 1 human partners:{Q13158}
	Pathogen[HTLV2_pol P03363] interacts with 1 human partners:{Q13158}
[Cluster 303]GO:0032543+P	biological_process	[name] mitochondrial translation	[def] "The chemical reactions and pathways resulting in the formation of a protein in a mitochondrion. This is a ribosome-mediated process in which the information in messenger RNA (mRNA) is used to specify the sequence of amino acids in the protein_ the mitochondrion has its own ribosomes and transfer RNAs, and uses a genetic code that differs from the nuclear code." [GOC
	Pathogen[HTLV1_hbz Q2Q067] interacts with 1 human partners:{Q8NC60}
	Pathogen[HTLV2_rex Q85601] interacts with 1 human partners:{Q8NC60}
	Pathogen[HTLV2_gag P03346] interacts with 5 human partners:{Q969S9;Q96EY7;Q9H0R6;O75879;Q8NC60}
	Pathogen[HTLV2_tax2 P03410] interacts with 1 human partners:{Q8NC60}
	Pathogen[HTLV1_rex P0C206] interacts with 1 human partners:{Q8NC60}
	Pathogen[HTLV2_pol P03363] interacts with 1 human partners:{Q8NC60}
[Cluster 304]GO:0010544+P	biological_process	[name] negative regulation of platelet activation	[def] "Any process that decreases the rate or frequency of platelet activation. Platelet activation is a series of progressive, overlapping events triggered by exposure of the platelets to subendothelial tissue." [GOC
	Pathogen[HTLV1_hbz Q2Q067] interacts with 1 human partners:{P29474}
	Pathogen[HTLV2_rex Q85601] interacts with 1 human partners:{P29474}
	Pathogen[HTLV2_gag P03346] interacts with 1 human partners:{P29474}
	Pathogen[HTLV2_env P03383] interacts with 1 human partners:{P29474}
	Pathogen[HTLV2_tax2 P03410] interacts with 1 human partners:{P29474}
	Pathogen[HTLV1_env P14075] interacts with 1 human partners:{P29474}
	Pathogen[HTLV1_rex P0C206] interacts with 1 human partners:{P29474}
	Pathogen[HTLV2_pol P03363] interacts with 1 human partners:{P29474}
[Cluster 305]GO:0043418+P	biological_process	[name] homocysteine catabolic process	[def] "The chemical reactions and pathways resulting in the breakdown of homocysteine, the amino acid alpha-amino-gamma-mercaptobutanoic acid." [GOC
	Pathogen[HTLV2_gag P03346] interacts with 1 human partners:{P35520}
	Pathogen[HTLV2_pol P03363] interacts with 1 human partners:{P35520}
[Cluster 306]GO:0010042+P	biological_process	[name] response to manganese ion	[def] "Any process that results in a change in state or activity of a cell or an organism (in terms of movement, secretion, enzyme production, gene expression, etc.) as a result of a manganese ion stimulus." [GOC
	Pathogen[HTLV2_gag P03346] interacts with 1 human partners:{P04179}
	Pathogen[HTLV2_pol P03363] interacts with 1 human partners:{P04179}
[Cluster 307]GO:0015961+P	biological_process	[name] diadenosine polyphosphate catabolic process	[def] "The chemical reactions and pathways resulting in the breakdown of diadenosine polyphosphate, a derivative of the nucleoside adenosine with phosphate groups attached." [GOC
	Pathogen[HTLV2_gag P03346] interacts with 1 human partners:{O95989}
	Pathogen[HTLV2_pol P03363] interacts with 1 human partners:{O95989}
[Cluster 308]GO:0010716+P	biological_process	[name] negative regulation of extracellular matrix disassembly	[def] "Any process that decreases the rate, frequency or extent of extracellular matrix disassembly. Extracellular matrix disassembly is a process that results in the breakdown of the extracellular matrix." [GOC
	Pathogen[HTLV2_env P03383] interacts with 1 human partners:{Q12884}
	Pathogen[HTLV1_env P14075] interacts with 1 human partners:{Q12884}
[Cluster 309]GO:0032940+P	biological_process	[name] secretion by cell	[def] "The controlled release of a substance by a cell." [GOC
	Pathogen[HTLV2_gag P03346] interacts with 1 human partners:{P09958}
	Pathogen[HTLV2_env P03383] interacts with 1 human partners:{P09958}
	Pathogen[HTLV1_env P14075] interacts with 1 human partners:{P09958}
	Pathogen[HTLV2_pol P03363] interacts with 1 human partners:{P09958}
[Cluster 310]GO:0019752+P	biological_process	[name] carboxylic acid metabolic process	[def] "The chemical reactions and pathways involving carboxylic acids, any organic acid containing one or more carboxyl (COOH) groups or anions (COO-)." [ISBN
	Pathogen[HTLV2_rex Q85601] interacts with 1 human partners:{Q99259}
	Pathogen[HTLV1_tax P14079] interacts with 1 human partners:{Q99259}
	Pathogen[HTLV2_gag P03346] interacts with 3 human partners:{Q6ZQY3;Q99259;Q05329}
	Pathogen[HTLV2_tax2 P03410] interacts with 1 human partners:{Q99259}
	Pathogen[HTLV2_pol P03363] interacts with 3 human partners:{Q6ZQY3;Q99259;Q05329}
[Cluster 311]GO:0030047+P	biological_process	[name] actin modification	[def] "Covalent modification of an actin molecule." [GOC
	Pathogen[HTLV2_gag P03346] interacts with 1 human partners:{Q9H2D6}
	Pathogen[HTLV2_pol P03363] interacts with 1 human partners:{Q9H2D6}
[Cluster 312]GO:0010734+P	biological_process	[name] negative regulation of protein glutathionylation	[def] "Any process that decreases the rate, frequency, or extent of protein glutathionylation. Protein glutathionylation is the protein modification process in which a glutathione molecule is added to a protein amino acid through a disulfide linkage." [GOC
	Pathogen[HTLV2_gag P03346] interacts with 1 human partners:{P11413}
	Pathogen[HTLV2_pol P03363] interacts with 1 human partners:{P11413}
[Cluster 313]GO:0031119+P	biological_process	[name] tRNA pseudouridine synthesis	[def] "The intramolecular conversion of uridine to pseudouridine in a tRNA molecule." [GOC
	Pathogen[HTLV1_hbz Q2Q067] interacts with 2 human partners:{Q9BZE2;Q9Y606}
	Pathogen[HTLV2_rex Q85601] interacts with 2 human partners:{Q9BZE2;Q9Y606}
	Pathogen[HTLV1_tax P14079] interacts with 1 human partners:{Q9Y606}
	Pathogen[HTLV2_gag P03346] interacts with 2 human partners:{Q9BZE2;Q9Y606}
	Pathogen[HTLV2_tax2 P03410] interacts with 2 human partners:{Q9BZE2;Q9Y606}
	Pathogen[HTLV1_rex P0C206] interacts with 2 human partners:{Q9BZE2;Q9Y606}
	Pathogen[HTLV2_pol P03363] interacts with 2 human partners:{Q9BZE2;Q9Y606}
[Cluster 314]GO:0006072+P	biological_process	[name] glycerol-3-phosphate metabolic process	[def] "The chemical reactions and pathways involving glycerol-3-phosphate, a phosphoric monoester of glycerol." [GOC
	Pathogen[HTLV2_gag P03346] interacts with 3 human partners:{Q14409;P32189;Q14410}
	Pathogen[HTLV2_tax2 P03410] interacts with 1 human partners:{P32189}
	Pathogen[HTLV2_pol P03363] interacts with 3 human partners:{Q14409;P32189;Q14410}
[Cluster 315]GO:0060821+P	biological_process	[name] inactivation of X chromosome by DNA methylation	[def] "Compensating for the two-fold variation in X-chromosome
	Pathogen[HTLV2_gag P03346] interacts with 1 human partners:{A6NHR9}
	Pathogen[HTLV2_pol P03363] interacts with 1 human partners:{A6NHR9}
[Cluster 316]GO:0070145+P	biological_process	[name] mitochondrial asparaginyl-tRNA aminoacylation	[def] "The process of coupling asparagine to asparaginyl-tRNA in a mitochondrion, catalyzed by asparaginyl-tRNA synthetase. In tRNA aminoacylation, the amino acid is first activated by linkage to AMP and then transferred to either the 2'- or the 3'-hydroxyl group of the 3'-adenosine residue of the tRNA." [GOC
	Pathogen[HTLV2_gag P03346] interacts with 1 human partners:{Q6PI48}
	Pathogen[HTLV2_tax2 P03410] interacts with 1 human partners:{Q6PI48}
	Pathogen[HTLV2_pol P03363] interacts with 1 human partners:{Q6PI48}
[Cluster 317]GO:0042418+P	biological_process	[name] epinephrine biosynthetic process	[def] "The chemical reactions and pathways resulting in the formation of epinephrine, a hormone produced by the medulla of the adrenal glands that increases heart activity, improves the power and prolongs the action of muscles, and increases the rate and depth of breathing. It is synthesized by the methylation of norepinephrine." [GOC
	Pathogen[HTLV1_hbz Q2Q067] interacts with 1 human partners:{P07101}
	Pathogen[HTLV2_rex Q85601] interacts with 1 human partners:{P07101}
	Pathogen[HTLV2_gag P03346] interacts with 2 human partners:{P07101;P11086}
	Pathogen[HTLV2_tax2 P03410] interacts with 1 human partners:{P07101}
	Pathogen[HTLV1_rex P0C206] interacts with 1 human partners:{P07101}
	Pathogen[HTLV2_pol P03363] interacts with 2 human partners:{P07101;P11086}
[Cluster 318]GO:0045851+P	biological_process	[name] pH reduction	[def] "Any process that reduces the internal pH of an organism, part of an organism or a cell, measured by the concentration of the hydrogen ion." [GOC
	Pathogen[HTLV2_gag P03346] interacts with 1 human partners:{P15313}
	Pathogen[HTLV2_pol P03363] interacts with 1 human partners:{P15313}
[Cluster 319]GO:0070286+P	biological_process	[name] axonemal dynein complex assembly	[def] "The aggregation, arrangement and bonding together of a set of components to form an axonemal dynein complex, a dynein complex found in eukaryotic cilia and flagella, in which the motor domain heads interact with adjacent microtubules to generate a sliding force which is converted to a bending motion." [GOC
	Pathogen[HTLV1_hbz Q2Q067] interacts with 1 human partners:{Q8NEP3}
	Pathogen[HTLV2_rex Q85601] interacts with 1 human partners:{Q8NEP3}
	Pathogen[HTLV1_tax P14079] interacts with 1 human partners:{Q8NEP3}
	Pathogen[HTLV2_gag P03346] interacts with 5 human partners:{Q9NVR5;Q8IW40;Q4G0X9;Q9UFE4;Q8NEP3}
	Pathogen[HTLV2_env P03383] interacts with 1 human partners:{Q8NEP3}
	Pathogen[HTLV2_tax2 P03410] interacts with 2 human partners:{Q8IW40;Q8NEP3}
	Pathogen[HTLV1_rex P0C206] interacts with 1 human partners:{Q8NEP3}
	Pathogen[HTLV2_pol P03363] interacts with 4 human partners:{Q9NVR5;Q8IW40;Q9UFE4;Q8NEP3}
[Cluster 320]GO:0006498+P	biological_process	[name] N-terminal protein lipidation	[def] "The covalent attachment of a lipid group to the amino terminus of a protein." [GOC
	Pathogen[HTLV2_gag P03346] interacts with 1 human partners:{P30419}
	Pathogen[HTLV2_pol P03363] interacts with 1 human partners:{P30419}
[Cluster 321]GO:0046033+P	biological_process	[name] AMP metabolic process	[def] "The chemical reactions and pathways involving AMP, adenosine monophosphate." [GOC
	Pathogen[HTLV2_gag P03346] interacts with 2 human partners:{P27144;Q9UIJ7}
	Pathogen[HTLV2_pol P03363] interacts with 2 human partners:{P27144;Q9UIJ7}
[Cluster 322]GO:0043932+P	biological_process	[name] ossification involved in bone remodeling	[def] "The formation of bone involved in the continuous turnover of bone matrix and mineral." [GOC
	Pathogen[HTLV2_gag P03346] interacts with 1 human partners:{P01137}
	Pathogen[HTLV2_pol P03363] interacts with 1 human partners:{P01137}
[Cluster 323]GO:0071763+P	biological_process	[name] nuclear membrane organization	[def] "A process that is carried out at the cellular level which results in the assembly, arrangement of constituent parts, or disassembly of the nuclear inner or outer membrane." [GOC
	Pathogen[HTLV1_tax P14079] interacts with 1 human partners:{O14657}
	Pathogen[HTLV2_gag P03346] interacts with 2 human partners:{O14656;O14657}
	Pathogen[HTLV2_tax2 P03410] interacts with 1 human partners:{O14657}
	Pathogen[HTLV1_rex P0C206] interacts with 1 human partners:{O14657}
	Pathogen[HTLV2_pol P03363] interacts with 2 human partners:{O14656;O14657}
[Cluster 324]GO:0046950+P	biological_process	[name] cellular ketone body metabolic process	[def] "The chemical reactions and pathways involving ketone bodies, any one of the three substances
	Pathogen[HTLV2_gag P03346] interacts with 1 human partners:{P35914}
	Pathogen[HTLV2_pol P03363] interacts with 1 human partners:{P35914}
[Cluster 325]GO:0001516+P	biological_process	[name] prostaglandin biosynthetic process	[def] "The chemical reactions and pathways resulting in the formation of prostaglandins, any of a group of biologically active metabolites which contain a cyclopentane ring." [GOC
	Pathogen[HTLV2_gag P03346] interacts with 1 human partners:{Q15185}
	Pathogen[HTLV2_pol P03363] interacts with 1 human partners:{Q15185}
[Cluster 326]GO:0002194+P	biological_process	[name] hepatocyte cell migration	[def] "The orderly movement of a hepatocyte during the development of the liver. Hepatocytes emerge from the hepatic epithelium, populating the septum transversum and lateral mesenchymal areas of the hepatic lobes." [CL
	Pathogen[HTLV1_hbz Q2Q067] interacts with 1 human partners:{Q92786}
	Pathogen[HTLV2_rex Q85601] interacts with 1 human partners:{Q92786}
	Pathogen[HTLV1_tax P14079] interacts with 1 human partners:{Q92786}
	Pathogen[HTLV2_gag P03346] interacts with 1 human partners:{Q92786}
	Pathogen[HTLV2_tax2 P03410] interacts with 1 human partners:{Q92786}
	Pathogen[HTLV1_rex P0C206] interacts with 1 human partners:{Q92786}
	Pathogen[HTLV2_pol P03363] interacts with 1 human partners:{Q92786}
[Cluster 327]GO:0042214+P	biological_process	[name] terpene metabolic process	[def] "The chemical reactions and pathways involving terpenes, any of a large group of hydrocarbons that are made up of isoprene (C5H8) units which may be cyclic, acyclic or multicyclic, saturated or unsaturated, and may contain various functional groups." [CHEBI
	Pathogen[HTLV1_hbz Q2Q067] interacts with 1 human partners:{P07101}
	Pathogen[HTLV2_rex Q85601] interacts with 1 human partners:{P07101}
	Pathogen[HTLV2_gag P03346] interacts with 1 human partners:{P07101}
	Pathogen[HTLV2_tax2 P03410] interacts with 1 human partners:{P07101}
	Pathogen[HTLV1_rex P0C206] interacts with 1 human partners:{P07101}
	Pathogen[HTLV2_pol P03363] interacts with 1 human partners:{P07101}
[Cluster 328]GO:0006422+P	biological_process	[name] aspartyl-tRNA aminoacylation	[def] "The process of coupling aspartate to aspartyl-tRNA, catalyzed by aspartyl-tRNA synthetase. In tRNA aminoacylation, the amino acid is first activated by linkage to AMP and then transferred to either the 2'- or the 3'-hydroxyl group of the 3'-adenosine residue of the tRNA." [GOC
	Pathogen[HTLV1_hbz Q2Q067] interacts with 1 human partners:{P14868}
	Pathogen[HTLV2_rex Q85601] interacts with 1 human partners:{P14868}
	Pathogen[HTLV2_gag P03346] interacts with 1 human partners:{P14868}
	Pathogen[HTLV2_tax2 P03410] interacts with 1 human partners:{P14868}
	Pathogen[HTLV1_rex P0C206] interacts with 1 human partners:{P14868}
	Pathogen[HTLV2_pol P03363] interacts with 1 human partners:{P14868}
[Cluster 329]GO:0030185+P	biological_process	[name] nitric oxide transport	[def] "The directed movement of nitric oxide, nitrogen monoxide, into, out of or within a cell, or between cells, by means of some agent such as a transporter or pore." [GOC
	Pathogen[HTLV1_hbz Q2Q067] interacts with 1 human partners:{P68871}
	Pathogen[HTLV2_rex Q85601] interacts with 1 human partners:{P68871}
	Pathogen[HTLV1_tax P14079] interacts with 1 human partners:{P68871}
	Pathogen[HTLV2_gag P03346] interacts with 1 human partners:{P68871}
	Pathogen[HTLV2_tax2 P03410] interacts with 1 human partners:{P68871}
	Pathogen[HTLV1_rex P0C206] interacts with 1 human partners:{P68871}
	Pathogen[HTLV2_pol P03363] interacts with 1 human partners:{P68871}
[Cluster 330]GO:0006744+P	biological_process	[name] ubiquinone biosynthetic process	[def] "The chemical reactions and pathways resulting in the formation of ubiquinone, a lipid-soluble electron-transporting coenzyme." [GOC
	Pathogen[HTLV1_tax P14079] interacts with 1 human partners:{Q5T2R2}
	Pathogen[HTLV2_gag P03346] interacts with 4 human partners:{Q86YH6;Q99807;O75208;Q5HYK3}
	Pathogen[HTLV2_tax2 P03410] interacts with 2 human partners:{Q5T2R2;O75208}
	Pathogen[HTLV2_pol P03363] interacts with 3 human partners:{Q86YH6;Q5T2R2;O75208}
[Cluster 331]GO:0023051+P	biological_process	[name] regulation of signaling	[def] "Any process that modulates the frequency, rate or extent of a signaling process." [GOC
	Pathogen[HTLV1_hbz Q2Q067] interacts with 1 human partners:{P22681}
	Pathogen[HTLV2_rex Q85601] interacts with 1 human partners:{P22681}
	Pathogen[HTLV2_gag P03346] interacts with 1 human partners:{P22681}
	Pathogen[HTLV2_tax2 P03410] interacts with 1 human partners:{P22681}
[Cluster 332]GO:2000171+P	biological_process	[name] negative regulation of dendrite development	[def] "Any process that stops, prevents, or reduces the frequency, rate or extent of dendrite development." [GOC
	Pathogen[HTLV1_hbz Q2Q067] interacts with 1 human partners:{Q9H165}
	Pathogen[HTLV2_rex Q85601] interacts with 1 human partners:{Q9H165}
	Pathogen[HTLV2_gag P03346] interacts with 1 human partners:{Q9H165}
	Pathogen[HTLV2_tax2 P03410] interacts with 1 human partners:{Q9H165}
	Pathogen[HTLV1_rex P0C206] interacts with 1 human partners:{Q9H165}
	Pathogen[HTLV2_pol P03363] interacts with 1 human partners:{Q9H165}
[Cluster 333]GO:0002118+P	biological_process	[name] aggressive behavior	[def] "A behavioral interaction between organisms in which one organism has the intention of inflicting physical damage on another individual." [GOC
	Pathogen[HTLV1_hbz Q2Q067] interacts with 1 human partners:{Q9Y466}
	Pathogen[HTLV2_gag P03346] interacts with 1 human partners:{Q9Y466}
	Pathogen[HTLV1_env P14075] interacts with 1 human partners:{Q9Y466}
	Pathogen[HTLV2_pol P03363] interacts with 1 human partners:{Q9Y466}
[Cluster 334]GO:0035609+P	biological_process	[name] C-terminal protein deglutamylation	[def] "The removal of a C-terminal, gene-encoded glutamate residue from a protein." [GOC
	Pathogen[HTLV2_gag P03346] interacts with 1 human partners:{Q5VU57}
	Pathogen[HTLV2_pol P03363] interacts with 1 human partners:{Q5VU57}
[Cluster 335]GO:0008272+P	biological_process	[name] sulfate transport	[def] "The directed movement of sulfate into, out of or within a cell, or between cells, by means of some agent such as a transporter or pore." [GOC
	Pathogen[HTLV1_hbz Q2Q067] interacts with 1 human partners:{Q9H0H5}
	Pathogen[HTLV2_rex Q85601] interacts with 1 human partners:{Q9H0H5}
	Pathogen[HTLV1_tax P14079] interacts with 1 human partners:{Q9H0H5}
	Pathogen[HTLV2_gag P03346] interacts with 1 human partners:{Q9H0H5}
	Pathogen[HTLV2_tax2 P03410] interacts with 1 human partners:{Q9H0H5}
	Pathogen[HTLV1_rex P0C206] interacts with 1 human partners:{Q9H0H5}
	Pathogen[HTLV2_pol P03363] interacts with 1 human partners:{Q9H0H5}
[Cluster 336]GO:0006880+P	biological_process	[name] intracellular sequestering of iron ion	[def] "The process of binding or confining iron ions in an intracellular area such that they are separated from other components of a biological system." [GOC
	Pathogen[HTLV2_rex Q85601] interacts with 1 human partners:{P02794}
	Pathogen[HTLV1_tax P14079] interacts with 1 human partners:{P02794}
	Pathogen[HTLV2_gag P03346] interacts with 1 human partners:{P02794}
	Pathogen[HTLV2_env P03383] interacts with 1 human partners:{P02794}
	Pathogen[HTLV2_tax2 P03410] interacts with 1 human partners:{P02794}
	Pathogen[HTLV1_env P14075] interacts with 1 human partners:{P02794}
	Pathogen[HTLV1_rex P0C206] interacts with 1 human partners:{P02794}
	Pathogen[HTLV2_pol P03363] interacts with 1 human partners:{P02794}
[Cluster 337]GO:2001145+P	biological_process	[name] negative regulation of phosphatidylinositol-3,4,5-trisphosphate 5-phosphatase activity	[def] "Any process that stops, prevents or reduces the frequency, rate or extent of phosphatidylinositol-3,4,5-trisphosphate 5-phosphatase activity." [GOC
	Pathogen[HTLV1_hbz Q2Q067] interacts with 1 human partners:{O95429}
	Pathogen[HTLV2_rex Q85601] interacts with 1 human partners:{O95429}
	Pathogen[HTLV2_gag P03346] interacts with 1 human partners:{O95429}
	Pathogen[HTLV2_tax2 P03410] interacts with 1 human partners:{O95429}
	Pathogen[HTLV1_rex P0C206] interacts with 1 human partners:{O95429}
	Pathogen[HTLV2_pol P03363] interacts with 1 human partners:{O95429}
[Cluster 338]GO:0046968+P	biological_process	[name] peptide antigen transport	[def] "The directed movement of a peptide antigen into, out of or within a cell, or between cells, by means of some agent such as a transporter or pore. The peptide antigen is typically, but not always, processed from an endogenous or exogenous protein." [GOC
	Pathogen[HTLV1_tax P14079] interacts with 1 human partners:{Q03519}
	Pathogen[HTLV2_env P03383] interacts with 1 human partners:{Q03519}
	Pathogen[HTLV2_tax2 P03410] interacts with 1 human partners:{Q03519}
	Pathogen[HTLV1_env P14075] interacts with 1 human partners:{Q03519}
	Pathogen[HTLV1_rex P0C206] interacts with 1 human partners:{Q03519}
[Cluster 339]GO:0070384+P	biological_process	[name] Harderian gland development	[def] "The process whose specific outcome is the progression of the Harderian gland over time, from its formation to the mature structure. The Harderian gland is an anterior orbital structure usually associated with the nictitating membrane, and produces and secretes a variety of substances to the eye, depending upon the species." [GOC
	Pathogen[HTLV2_env P03383] interacts with 1 human partners:{P13631}
	Pathogen[HTLV1_env P14075] interacts with 1 human partners:{P13631}
[Cluster 340]GO:0072208+P	biological_process	[name] metanephric smooth muscle tissue development	[def] "The process whose specific outcome is the progression of smooth muscle in the metanephros over time, from its formation to the mature structure." [GOC
	Pathogen[HTLV1_hbz Q2Q067] interacts with 1 human partners:{Q8TAX0}
	Pathogen[HTLV2_rex Q85601] interacts with 1 human partners:{Q8TAX0}
	Pathogen[HTLV2_gag P03346] interacts with 1 human partners:{Q8TAX0}
	Pathogen[HTLV2_tax2 P03410] interacts with 1 human partners:{Q8TAX0}
	Pathogen[HTLV2_pol P03363] interacts with 1 human partners:{Q8TAX0}
[Cluster 341]GO:0071641+P	biological_process	[name] negative regulation of macrophage inflammatory protein 1 alpha production	[def] "Any process that stops, prevents, or reduces the frequency, rate, or extent of production of macrophage inflammatory protein 1 alpha." [GOC
	Pathogen[HTLV2_gag P03346] interacts with 1 human partners:{O15553}
[Cluster 342]GO:0045136+P	biological_process	[name] development of secondary sexual characteristics	[def] "The process whose specific outcome is the progression of the secondary sexual characteristics over time, from their formation to the mature structures. In humans, these include growth of axillary, chest, and pubic hair, voice changes, testicular/penile enlargement, breast development and menstrual periods. Development occurs in response to sex hormone secretion." [GOC
	Pathogen[HTLV1_tax P14079] interacts with 1 human partners:{Q07812}
	Pathogen[HTLV2_gag P03346] interacts with 1 human partners:{Q07812}
	Pathogen[HTLV2_env P03383] interacts with 1 human partners:{Q07812}
	Pathogen[HTLV2_tax2 P03410] interacts with 1 human partners:{Q07812}
	Pathogen[HTLV1_env P14075] interacts with 1 human partners:{Q07812}
	Pathogen[HTLV1_rex P0C206] interacts with 1 human partners:{Q07812}
	Pathogen[HTLV2_pol P03363] interacts with 1 human partners:{Q07812}
[Cluster 343]GO:0048340+P	biological_process	[name] paraxial mesoderm morphogenesis	[def] "The process in which the anatomical structures of the paraxial mesoderm are generated and organized." [GOC
	Pathogen[HTLV1_hbz Q2Q067] interacts with 2 human partners:{P84022;Q15796}
	Pathogen[HTLV2_rex Q85601] interacts with 2 human partners:{P84022;Q15796}
	Pathogen[HTLV2_gag P03346] interacts with 2 human partners:{P84022;Q15796}
	Pathogen[HTLV2_env P03383] interacts with 2 human partners:{P84022;Q15796}
	Pathogen[HTLV2_tax2 P03410] interacts with 2 human partners:{P84022;Q15796}
	Pathogen[HTLV1_env P14075] interacts with 2 human partners:{P84022;Q15796}
	Pathogen[HTLV1_rex P0C206] interacts with 2 human partners:{P84022;Q15796}
	Pathogen[HTLV2_pol P03363] interacts with 2 human partners:{P84022;Q15796}
[Cluster 344]GO:0051882+P	biological_process	[name] mitochondrial depolarization	[def] "The process in which the membrane potential of the mitochondria changes in the depolarizing direction from the resting potential, from negative to positive." [Wikipedia
	Pathogen[HTLV2_gag P03346] interacts with 1 human partners:{Q96NN9}
	Pathogen[HTLV2_pol P03363] interacts with 1 human partners:{Q96NN9}
[Cluster 345]GO:0046135+P	biological_process	[name] pyrimidine nucleoside catabolic process	[def] "The chemical reactions and pathways resulting in the breakdown of one of a family of organic molecules consisting of a pyrimidine base covalently bonded to a sugar ribose (a ribonucleoside) or deoxyribose (a deoxyribonucleoside)." [GOC
	Pathogen[HTLV1_hbz Q2Q067] interacts with 1 human partners:{Q14117}
	Pathogen[HTLV2_rex Q85601] interacts with 1 human partners:{Q14117}
	Pathogen[HTLV2_gag P03346] interacts with 10 human partners:{Q12882;Q14117;Q8TCD5;Q9BXI3;Q9BYV1;Q9H0P0;Q9UBR1;P19971;Q9NPB1;O95045}
	Pathogen[HTLV2_tax2 P03410] interacts with 1 human partners:{Q14117}
	Pathogen[HTLV1_rex P0C206] interacts with 1 human partners:{Q14117}
	Pathogen[HTLV2_pol P03363] interacts with 6 human partners:{Q12882;Q14117;Q9H0P0;Q9UBR1;P19971;O95045}
[Cluster 346]GO:0006164+P	biological_process	[name] purine nucleotide biosynthetic process	[def] "The chemical reactions and pathways resulting in the formation of a purine nucleotide, a compound consisting of nucleoside (a purine base linked to a deoxyribose or ribose sugar) esterified with a phosphate group at either the 3' or 5'-hydroxyl group of the sugar." [GOC
	Pathogen[HTLV1_hbz Q2Q067] interacts with 2 human partners:{P60891;P20839}
	Pathogen[HTLV2_rex Q85601] interacts with 2 human partners:{P60891;P20839}
	Pathogen[HTLV1_tax P14079] interacts with 1 human partners:{P60891}
	Pathogen[HTLV2_gag P03346] interacts with 14 human partners:{O15067;P11586;P30520;Q9H903;P22102;P22234;P60891;Q06203;P20839;P12268;P49915;P00492;P31939;Q8N142}
	Pathogen[HTLV2_tax2 P03410] interacts with 3 human partners:{P60891;P20839;P00492}
	Pathogen[HTLV1_rex P0C206] interacts with 2 human partners:{P60891;P20839}
	Pathogen[HTLV2_pol P03363] interacts with 10 human partners:{P30520;P22102;P22234;P60891;Q06203;P20839;P12268;P00492;P31939;Q8N142}
[Cluster 347]GO:0060694+P	biological_process	[name] regulation of cholesterol transporter activity	[def] "Any process that modulates the rate, frequency, or extent of cholesterol transporter activity." [GOC
	Pathogen[HTLV1_hbz Q2Q067] interacts with 1 human partners:{P37231}
	Pathogen[HTLV1_tax P14079] interacts with 1 human partners:{P37231}
	Pathogen[HTLV2_gag P03346] interacts with 1 human partners:{P37231}
	Pathogen[HTLV2_env P03383] interacts with 1 human partners:{P37231}
	Pathogen[HTLV1_env P14075] interacts with 1 human partners:{P37231}
	Pathogen[HTLV2_pol P03363] interacts with 1 human partners:{P37231}
[Cluster 348]GO:0035747+P	biological_process	[name] natural killer cell chemotaxis	[def] "The directed movement of a natural killer cell guided by a specific chemical concentration gradient. Movement may be towards a higher concentration (positive chemotaxis) or towards a lower concentration (negative chemotaxis)." [CL
	Pathogen[HTLV1_hbz Q2Q067] interacts with 1 human partners:{O00329}
	Pathogen[HTLV2_rex Q85601] interacts with 1 human partners:{O00329}
	Pathogen[HTLV1_tax P14079] interacts with 1 human partners:{O00329}
	Pathogen[HTLV2_gag P03346] interacts with 1 human partners:{O00329}
	Pathogen[HTLV2_tax2 P03410] interacts with 1 human partners:{O00329}
	Pathogen[HTLV1_rex P0C206] interacts with 1 human partners:{O00329}
	Pathogen[HTLV2_pol P03363] interacts with 1 human partners:{O00329}
[Cluster 349]GO:0008594+P	biological_process	[name] photoreceptor cell morphogenesis	[def] "The process in which the structures of a photoreceptor cell are generated and organized. This process occurs while the initially relatively unspecialized cell is acquiring the specialized features of a photoreceptor cell, a sensory cell that reacts to the presence of light. An example of this is found in Drosophila melanogaster." [GOC
	Pathogen[HTLV1_hbz Q2Q067] interacts with 1 human partners:{Q15835}
	Pathogen[HTLV2_rex Q85601] interacts with 1 human partners:{Q15835}
	Pathogen[HTLV1_tax P14079] interacts with 1 human partners:{Q15835}
	Pathogen[HTLV2_gag P03346] interacts with 1 human partners:{Q15835}
	Pathogen[HTLV2_env P03383] interacts with 1 human partners:{Q15835}
	Pathogen[HTLV2_tax2 P03410] interacts with 1 human partners:{Q15835}
	Pathogen[HTLV1_rex P0C206] interacts with 1 human partners:{Q15835}
	Pathogen[HTLV2_pol P03363] interacts with 1 human partners:{Q15835}
[Cluster 350]GO:0046619+P	biological_process	[name] optic placode formation involved in camera-type eye formation	[def] "Establishment and formation of the optic placode, paired ectodermal placodes that become invaginated to form the embryonic lens vesicles." [GOC
	Pathogen[HTLV1_hbz Q2Q067] interacts with 1 human partners:{Q92786}
	Pathogen[HTLV2_rex Q85601] interacts with 1 human partners:{Q92786}
	Pathogen[HTLV1_tax P14079] interacts with 1 human partners:{Q92786}
	Pathogen[HTLV2_gag P03346] interacts with 1 human partners:{Q92786}
	Pathogen[HTLV2_tax2 P03410] interacts with 1 human partners:{Q92786}
	Pathogen[HTLV1_rex P0C206] interacts with 1 human partners:{Q92786}
	Pathogen[HTLV2_pol P03363] interacts with 1 human partners:{Q92786}
[Cluster 351]GO:0039536+P	
	Pathogen[HTLV2_gag P03346] interacts with 1 human partners:{Q96C10}
	Pathogen[HTLV2_tax2 P03410] interacts with 1 human partners:{Q96C10}
	Pathogen[HTLV1_rex P0C206] interacts with 1 human partners:{Q96C10}
	Pathogen[HTLV2_pol P03363] interacts with 1 human partners:{Q96C10}
[Cluster 352]GO:0045006+P	biological_process	[name] DNA deamination	[def] "The removal of an amino group from a nucleotide base in DNA. An example is the deamination of cytosine to produce uracil." [GOC
	Pathogen[HTLV1_hbz Q2Q067] interacts with 1 human partners:{Q9NQT5}
	Pathogen[HTLV2_rex Q85601] interacts with 1 human partners:{Q9NQT5}
	Pathogen[HTLV2_gag P03346] interacts with 3 human partners:{Q9NQT4;Q9NQT5;Q9NPD3}
	Pathogen[HTLV2_tax2 P03410] interacts with 3 human partners:{Q9NQT4;Q9NQT5;Q9NPD3}
	Pathogen[HTLV1_rex P0C206] interacts with 2 human partners:{Q9NQT4;Q9NQT5}
	Pathogen[HTLV2_pol P03363] interacts with 3 human partners:{Q9NQT4;Q9NQT5;Q9NPD3}
[Cluster 353]GO:0006177+P	biological_process	[name] GMP biosynthetic process	[def] "The chemical reactions and pathways resulting in the formation of GMP, guanosine monophosphate." [ISBN
	Pathogen[HTLV1_hbz Q2Q067] interacts with 1 human partners:{P20839}
	Pathogen[HTLV2_rex Q85601] interacts with 1 human partners:{P20839}
	Pathogen[HTLV2_gag P03346] interacts with 3 human partners:{P20839;P12268;P49915}
	Pathogen[HTLV2_tax2 P03410] interacts with 1 human partners:{P20839}
	Pathogen[HTLV1_rex P0C206] interacts with 1 human partners:{P20839}
	Pathogen[HTLV2_pol P03363] interacts with 2 human partners:{P20839;P12268}
[Cluster 354]GO:0060502+P	biological_process	[name] epithelial cell proliferation involved in lung morphogenesis	[def] "The multiplication or reproduction of epithelial cells, resulting in the expansion of a cell population that contributes to the shaping of the lung." [GOC
	Pathogen[HTLV2_gag P03346] interacts with 1 human partners:{P12644}
[Cluster 355]GO:0009063+P	biological_process	[name] cellular amino acid catabolic process	[def] "The chemical reactions and pathways resulting in the breakdown of amino acids, organic acids containing one or more amino substituents." [GOC
	Pathogen[HTLV2_gag P03346] interacts with 1 human partners:{O14874}
	Pathogen[HTLV2_pol P03363] interacts with 1 human partners:{O14874}
[Cluster 356]GO:0071893+P	biological_process	[name] BMP signaling pathway involved in nephric duct formation	[def] "A series of molecular signals generated as a consequence of any member of the BMP (bone morphogenetic protein) family binding to a cell surface receptor that contributes to nephric duct formation." [GOC
	Pathogen[HTLV2_gag P03346] interacts with 1 human partners:{P12644}
[Cluster 357]GO:0014829+P	biological_process	[name] vascular smooth muscle contraction	[def] "A process, occurring in the vascular tissue, whereby actin/myosin complex activity generates force through ATP hydrolysis resulting in a change in smooth muscle geometry. This process is always coupled to chemo-mechanical energy conversion." [GOC
	Pathogen[HTLV1_hbz Q2Q067] interacts with 1 human partners:{P62736}
	Pathogen[HTLV2_rex Q85601] interacts with 1 human partners:{P62736}
	Pathogen[HTLV2_gag P03346] interacts with 2 human partners:{P62736;O00443}
	Pathogen[HTLV2_env P03383] interacts with 1 human partners:{P62736}
	Pathogen[HTLV2_tax2 P03410] interacts with 1 human partners:{P62736}
	Pathogen[HTLV1_env P14075] interacts with 1 human partners:{P62736}
	Pathogen[HTLV1_rex P0C206] interacts with 1 human partners:{P62736}
	Pathogen[HTLV2_pol P03363] interacts with 2 human partners:{P62736;O00443}
[Cluster 358]GO:0019484+P	biological_process	[name] beta-alanine catabolic process	[def] "The chemical reactions and pathways resulting in the breakdown of beta-alanine (3-aminopropanoic acid), an achiral amino acid and an isomer of alanine. It occurs free (e.g. in brain) and in combination (e.g. in pantothenate) but it is not a constituent of proteins." [GOC
	Pathogen[HTLV2_gag P03346] interacts with 1 human partners:{Q02252}
	Pathogen[HTLV2_pol P03363] interacts with 1 human partners:{Q02252}
[Cluster 359]GO:2000659+P	biological_process	[name] regulation of interleukin-1-mediated signaling pathway	[def] "Any process that modulates the frequency, rate or extent of interleukin-1-mediated signaling pathway." [GOC
	Pathogen[HTLV1_tax P14079] interacts with 1 human partners:{Q86Y07}
	Pathogen[HTLV2_gag P03346] interacts with 1 human partners:{Q86Y07}
	Pathogen[HTLV2_env P03383] interacts with 1 human partners:{Q86Y07}
	Pathogen[HTLV2_tax2 P03410] interacts with 1 human partners:{Q86Y07}
	Pathogen[HTLV1_env P14075] interacts with 1 human partners:{Q86Y07}
	Pathogen[HTLV1_rex P0C206] interacts with 1 human partners:{Q86Y07}
	Pathogen[HTLV2_pol P03363] interacts with 1 human partners:{Q86Y07}
[Cluster 360]GO:0046134+P	biological_process	[name] pyrimidine nucleoside biosynthetic process	[def] "The chemical reactions and pathways resulting in the formation of one of a family of organic molecules consisting of a pyrimidine base covalently bonded to a sugar ribose (a ribonucleoside) or deoxyribose (a deoxyribonucleoside)." [GOC
	Pathogen[HTLV1_hbz Q2Q067] interacts with 2 human partners:{P04818;P33316}
	Pathogen[HTLV2_rex Q85601] interacts with 3 human partners:{P04818;P11172;P33316}
	Pathogen[HTLV1_tax P14079] interacts with 2 human partners:{P04818;P33316}
	Pathogen[HTLV2_gag P03346] interacts with 4 human partners:{P32321;P04818;P11172;P33316}
	Pathogen[HTLV2_tax2 P03410] interacts with 3 human partners:{P04818;P11172;P33316}
	Pathogen[HTLV1_rex P0C206] interacts with 3 human partners:{P04818;P11172;P33316}
	Pathogen[HTLV2_pol P03363] interacts with 3 human partners:{P04818;P11172;P33316}
[Cluster 361]GO:0072168+P	biological_process	[name] specification of anterior mesonephric tubule identity	[def] "The process in which the tubules of the anterior mesonephros acquire their identity." [GOC
	Pathogen[HTLV1_hbz Q2Q067] interacts with 1 human partners:{Q8TAX0}
	Pathogen[HTLV2_rex Q85601] interacts with 1 human partners:{Q8TAX0}
	Pathogen[HTLV2_gag P03346] interacts with 1 human partners:{Q8TAX0}
	Pathogen[HTLV2_tax2 P03410] interacts with 1 human partners:{Q8TAX0}
	Pathogen[HTLV2_pol P03363] interacts with 1 human partners:{Q8TAX0}
[Cluster 362]GO:0034370+P	biological_process	[name] triglyceride-rich lipoprotein particle remodeling	[def] "The acquisition, loss or modification of a protein or lipid within a triglyceride-rich lipoprotein particle, including the hydrolysis of triglyceride by lipoprotein lipase, with the subsequent loss of free fatty acid, and the transfer of cholesterol esters to a triglyceride-rich lipoprotein particle by cholesteryl ester transfer protein (CETP), with the simultaneous transfer of triglyceride from a triglyceride-rich lipoprotein particle." [GOC
	Pathogen[HTLV2_gag P03346] interacts with 1 human partners:{P02652}
	Pathogen[HTLV2_pol P03363] interacts with 1 human partners:{P02652}
[Cluster 363]GO:0045058+P	biological_process	[name] T cell selection	[def] "The process in which T cells that express T cell receptors that are restricted by self MHC protein complexes and tolerant to self antigens are selected for further maturation." [ISBN
	Pathogen[HTLV2_gag P03346] interacts with 1 human partners:{P01730}
	Pathogen[HTLV2_env P03383] interacts with 1 human partners:{P01730}
	Pathogen[HTLV1_env P14075] interacts with 1 human partners:{P01730}
[Cluster 364]GO:0060709+P	biological_process	[name] glycogen cell development involved in embryonic placenta development	[def] "The process in which a relatively unspecialized cell acquires specialized features of a glycogen cell of the placenta. A glycogen cell is a vacuolated glycogen-rich cell that appears in compact cell islets of the spongiotrophoblast layer." [GOC
	Pathogen[HTLV1_hbz Q2Q067] interacts with 1 human partners:{P31749}
	Pathogen[HTLV2_rex Q85601] interacts with 1 human partners:{P31749}
	Pathogen[HTLV2_gag P03346] interacts with 1 human partners:{P31749}
	Pathogen[HTLV2_env P03383] interacts with 1 human partners:{P31749}
	Pathogen[HTLV2_tax2 P03410] interacts with 1 human partners:{P31749}
	Pathogen[HTLV1_env P14075] interacts with 1 human partners:{P31749}
	Pathogen[HTLV1_rex P0C206] interacts with 1 human partners:{P31749}
	Pathogen[HTLV2_pol P03363] interacts with 1 human partners:{P31749}
[Cluster 365]GO:0033700+P	biological_process	[name] phospholipid efflux	[def] "The directed movement of a phospholipid out of a cell or organelle." [GOC
	Pathogen[HTLV2_gag P03346] interacts with 1 human partners:{P02652}
	Pathogen[HTLV2_pol P03363] interacts with 1 human partners:{P02652}
[Cluster 366]GO:0006171+P	biological_process	[name] cAMP biosynthetic process	[def] "The chemical reactions and pathways resulting in the formation of the nucleotide cAMP (cyclic AMP, adenosine 3',5'-cyclophosphate)." [ISBN
	Pathogen[HTLV1_hbz Q2Q067] interacts with 1 human partners:{P63092}
	Pathogen[HTLV1_tax P14079] interacts with 1 human partners:{P63092}
	Pathogen[HTLV2_gag P03346] interacts with 1 human partners:{P63092}
	Pathogen[HTLV2_tax2 P03410] interacts with 1 human partners:{P63092}
	Pathogen[HTLV2_pol P03363] interacts with 1 human partners:{P63092}
[Cluster 367]GO:0015669+P	biological_process	[name] gas transport	[def] "The directed movement of substances that are gaseous in normal living conditions into, out of or within a cell, or between cells, by means of some agent such as a transporter or pore." [GOC
	Pathogen[HTLV1_hbz Q2Q067] interacts with 1 human partners:{P39019}
	Pathogen[HTLV2_rex Q85601] interacts with 1 human partners:{P39019}
	Pathogen[HTLV1_tax P14079] interacts with 1 human partners:{P39019}
	Pathogen[HTLV2_gag P03346] interacts with 1 human partners:{P39019}
	Pathogen[HTLV2_tax2 P03410] interacts with 1 human partners:{P39019}
	Pathogen[HTLV1_rex P0C206] interacts with 1 human partners:{P39019}
	Pathogen[HTLV2_pol P03363] interacts with 1 human partners:{P39019}
[Cluster 368]GO:0045908+P	biological_process	[name] negative regulation of vasodilation	[def] "Any process that stops, prevents, or reduces the frequency, rate or extent of vasodilation." [GOC
	Pathogen[HTLV1_hbz Q2Q067] interacts with 1 human partners:{A8MU46}
	Pathogen[HTLV2_rex Q85601] interacts with 1 human partners:{A8MU46}
	Pathogen[HTLV1_tax P14079] interacts with 1 human partners:{A8MU46}
	Pathogen[HTLV2_gag P03346] interacts with 1 human partners:{A8MU46}
	Pathogen[HTLV2_tax2 P03410] interacts with 1 human partners:{A8MU46}
	Pathogen[HTLV1_rex P0C206] interacts with 1 human partners:{A8MU46}
	Pathogen[HTLV2_pol P03363] interacts with 1 human partners:{A8MU46}
[Cluster 369]GO:0070926+P	biological_process	[name] regulation of ATP	[def] "Any process that modulates the activity of an ATP
	Pathogen[HTLV1_tax P14079] interacts with 1 human partners:{Q13546}
	Pathogen[HTLV2_gag P03346] interacts with 1 human partners:{Q13546}
	Pathogen[HTLV2_tax2 P03410] interacts with 1 human partners:{Q13546}
	Pathogen[HTLV2_pol P03363] interacts with 1 human partners:{Q13546}
[Cluster 370]GO:0048227+P	biological_process	[name] plasma membrane to endosome transport	[def] "Transport of a vesicle from the plasma membrane to the endosome." [GOC
	Pathogen[HTLV1_hbz Q2Q067] interacts with 1 human partners:{P62491}
	Pathogen[HTLV2_rex Q85601] interacts with 1 human partners:{P62491}
	Pathogen[HTLV1_tax P14079] interacts with 1 human partners:{P62491}
	Pathogen[HTLV2_gag P03346] interacts with 1 human partners:{P62491}
	Pathogen[HTLV2_tax2 P03410] interacts with 1 human partners:{P62491}
	Pathogen[HTLV1_rex P0C206] interacts with 1 human partners:{P62491}
	Pathogen[HTLV2_pol P03363] interacts with 1 human partners:{P62491}
[Cluster 371]GO:0010739+P	biological_process	[name] positive regulation of protein kinase A signaling cascade	[def] "Any process that increases the rate, frequency, or extent of the protein kinase A signaling cascade. The PKA signaling cascade is the series of reactions, mediated by the intracellular serine/threonine kinase protein kinase A, which occurs as a result of a single trigger reaction or compound." [GOC
	Pathogen[HTLV1_hbz Q2Q067] interacts with 1 human partners:{Q02952}
	Pathogen[HTLV2_rex Q85601] interacts with 1 human partners:{Q02952}
	Pathogen[HTLV1_tax P14079] interacts with 1 human partners:{Q02952}
	Pathogen[HTLV2_gag P03346] interacts with 2 human partners:{P24588;Q02952}
	Pathogen[HTLV2_tax2 P03410] interacts with 1 human partners:{Q02952}
	Pathogen[HTLV1_rex P0C206] interacts with 1 human partners:{Q02952}
	Pathogen[HTLV2_pol P03363] interacts with 2 human partners:{P24588;Q02952}
[Cluster 372]GO:0006525+P	biological_process	[name] arginine metabolic process	[def] "The chemical reactions and pathways involving arginine, 2-amino-5-(carbamimidamido)pentanoic acid." [CHEBI
	Pathogen[HTLV2_gag P03346] interacts with 2 human partners:{O95865;O94760}
	Pathogen[HTLV2_pol P03363] interacts with 1 human partners:{O94760}
[Cluster 373]GO:0048672+P	biological_process	[name] positive regulation of collateral sprouting	[def] "Any process that activates or increases the frequency, rate or extent of collateral sprouting." [GOC
	Pathogen[HTLV1_hbz Q2Q067] interacts with 1 human partners:{Q9H165}
	Pathogen[HTLV2_rex Q85601] interacts with 1 human partners:{Q9H165}
	Pathogen[HTLV2_gag P03346] interacts with 1 human partners:{Q9H165}
	Pathogen[HTLV2_tax2 P03410] interacts with 1 human partners:{Q9H165}
	Pathogen[HTLV1_rex P0C206] interacts with 1 human partners:{Q9H165}
	Pathogen[HTLV2_pol P03363] interacts with 1 human partners:{Q9H165}
[Cluster 374]GO:0010758+P	biological_process	[name] regulation of macrophage chemotaxis	[def] "Any process that modulates the rate, frequency or extent of macrophage chemotaxis. Macrophage chemotaxis is the movement of a macrophage in response to an external stimulus." [GOC
	Pathogen[HTLV1_hbz Q2Q067] interacts with 1 human partners:{Q14289}
	Pathogen[HTLV2_rex Q85601] interacts with 1 human partners:{Q14289}
	Pathogen[HTLV1_tax P14079] interacts with 1 human partners:{Q14289}
	Pathogen[HTLV2_gag P03346] interacts with 1 human partners:{Q14289}
	Pathogen[HTLV2_env P03383] interacts with 1 human partners:{Q14289}
	Pathogen[HTLV2_tax2 P03410] interacts with 1 human partners:{Q14289}
	Pathogen[HTLV1_rex P0C206] interacts with 1 human partners:{Q14289}
	Pathogen[HTLV2_pol P03363] interacts with 1 human partners:{Q14289}
[Cluster 375]GO:0006771+P	biological_process	[name] riboflavin metabolic process	[def] "The chemical reactions and pathways involving riboflavin (vitamin B2), the precursor for the coenzymes flavin mononucleotide (FMN) and flavin adenine dinucleotide (FAD)." [GOC
	Pathogen[HTLV2_gag P03346] interacts with 1 human partners:{Q8NFF5}
[Cluster 376]GO:0048333+P	biological_process	[name] mesodermal cell differentiation	[def] "The process in which a relatively unspecialized cell acquires the specialized features of a mesoderm cell." [GOC
	Pathogen[HTLV1_hbz Q2Q067] interacts with 1 human partners:{P52926}
	Pathogen[HTLV2_rex Q85601] interacts with 1 human partners:{P52926}
	Pathogen[HTLV1_tax P14079] interacts with 1 human partners:{P52926}
	Pathogen[HTLV2_gag P03346] interacts with 2 human partners:{P52926;P12644}
	Pathogen[HTLV2_env P03383] interacts with 1 human partners:{P52926}
	Pathogen[HTLV2_tax2 P03410] interacts with 1 human partners:{P52926}
	Pathogen[HTLV1_rex P0C206] interacts with 1 human partners:{P52926}
	Pathogen[HTLV2_pol P03363] interacts with 1 human partners:{P52926}
[Cluster 377]GO:0002448+P	biological_process	[name] mast cell mediated immunity	[def] "Any process involved in the carrying out of an immune response by a mast cell." [GO_REF
	Pathogen[HTLV2_gag P03346] interacts with 1 human partners:{P50453}
	Pathogen[HTLV2_pol P03363] interacts with 1 human partners:{P50453}
[Cluster 378]GO:0032600+P	biological_process	[name] chemokine receptor transport out of membrane raft	[def] "The directed movement of a chemokine receptor out of a membrane raft." [GOC
	Pathogen[HTLV2_gag P03346] interacts with 1 human partners:{P25063}
	Pathogen[HTLV2_tax2 P03410] interacts with 1 human partners:{P25063}
	Pathogen[HTLV2_pol P03363] interacts with 1 human partners:{P25063}
[Cluster 379]GO:0006907+P	biological_process	[name] pinocytosis	[def] "An endocytosis process that results in the uptake of liquid material by cells from their external environment_ literally 'cell drinking'. Liquid is enclosed in vesicles, called pinosomes, formed by invagination of the plasma membrane." [ISBN
	Pathogen[HTLV1_hbz Q2Q067] interacts with 2 human partners:{P98082;Q9Y5X3}
	Pathogen[HTLV2_rex Q85601] interacts with 2 human partners:{P98082;Q9Y5X3}
	Pathogen[HTLV2_gag P03346] interacts with 2 human partners:{P98082;Q9Y5X3}
	Pathogen[HTLV2_tax2 P03410] interacts with 2 human partners:{P98082;Q9Y5X3}
	Pathogen[HTLV1_rex P0C206] interacts with 2 human partners:{P98082;Q9Y5X3}
	Pathogen[HTLV2_pol P03363] interacts with 1 human partners:{Q9Y5X3}
[Cluster 380]GO:0019343+P	biological_process	[name] cysteine biosynthetic process via cystathionine	[def] "The chemical reactions and pathways resulting in the formation of cysteine, via the intermediate cystathionine." [GOC
	Pathogen[HTLV2_gag P03346] interacts with 1 human partners:{P35520}
	Pathogen[HTLV2_pol P03363] interacts with 1 human partners:{P35520}
[Cluster 381]GO:0042743+P	biological_process	[name] hydrogen peroxide metabolic process	[def] "The chemical reactions and pathways involving hydrogen peroxide (H2O2), a potentially harmful byproduct of aerobic cellular respiration which can cause damage to DNA." [GOC
	Pathogen[HTLV1_hbz Q2Q067] interacts with 1 human partners:{Q99497}
	Pathogen[HTLV2_rex Q85601] interacts with 1 human partners:{Q99497}
	Pathogen[HTLV1_tax P14079] interacts with 1 human partners:{Q99497}
	Pathogen[HTLV2_gag P03346] interacts with 2 human partners:{P04179;Q99497}
	Pathogen[HTLV2_tax2 P03410] interacts with 1 human partners:{Q99497}
	Pathogen[HTLV1_rex P0C206] interacts with 1 human partners:{Q99497}
	Pathogen[HTLV2_pol P03363] interacts with 2 human partners:{P04179;Q99497}
[Cluster 382]GO:0050779+P	biological_process	[name] RNA destabilization	[def] "Any process that decreases the stability of an RNA molecule, making it more vulnerable to degradative processes." [GOC
	Pathogen[HTLV1_hbz Q2Q067] interacts with 1 human partners:{P26651}
	Pathogen[HTLV2_rex Q85601] interacts with 1 human partners:{P26651}
	Pathogen[HTLV2_gag P03346] interacts with 1 human partners:{P26651}
	Pathogen[HTLV2_env P03383] interacts with 1 human partners:{P26651}
	Pathogen[HTLV2_tax2 P03410] interacts with 1 human partners:{P26651}
	Pathogen[HTLV1_env P14075] interacts with 1 human partners:{P26651}
	Pathogen[HTLV1_rex P0C206] interacts with 1 human partners:{P26651}
	Pathogen[HTLV2_pol P03363] interacts with 1 human partners:{P26651}
[Cluster 383]GO:0061179+P	biological_process	[name] negative regulation of insulin secretion involved in cellular response to glucose stimulus	[def] "Any process that decreases the frequency, rate or extent of the regulated release of insulin that contributes to the response of a cell to glucose." [GOC
	Pathogen[HTLV1_hbz Q2Q067] interacts with 1 human partners:{Q86V86}
	Pathogen[HTLV2_gag P03346] interacts with 1 human partners:{Q86V86}
	Pathogen[HTLV2_tax2 P03410] interacts with 1 human partners:{Q86V86}
	Pathogen[HTLV2_pol P03363] interacts with 1 human partners:{Q86V86}
[Cluster 384]GO:0046080+P	biological_process	[name] dUTP metabolic process	[def] "The chemical reactions and pathways involving dUTP, deoxyuridine (5'-)triphosphate." [GOC
	Pathogen[HTLV1_hbz Q2Q067] interacts with 2 human partners:{P33316;P63128}
	Pathogen[HTLV2_rex Q85601] interacts with 2 human partners:{P33316;P63128}
	Pathogen[HTLV1_tax P14079] interacts with 2 human partners:{P33316;P63128}
	Pathogen[HTLV2_gag P03346] interacts with 3 human partners:{P33316;Q6ZN92;P63128}
	Pathogen[HTLV2_tax2 P03410] interacts with 3 human partners:{P33316;Q6ZN92;P63128}
	Pathogen[HTLV1_rex P0C206] interacts with 2 human partners:{P33316;P63128}
	Pathogen[HTLV2_pol P03363] interacts with 3 human partners:{P33316;Q6ZN92;P63128}
[Cluster 385]GO:0000462+P	biological_process	[name] maturation of SSU-rRNA from tricistronic rRNA transcript (SSU-rRNA, 5.8S rRNA, LSU-rRNA)	[def] "Any process involved in the maturation of a precursor Small SubUnit (SSU) ribosomal RNA (rRNA) molecule into a mature SSU-rRNA molecule from the pre-rRNA molecule originally produced as a tricistronic rRNA transcript that contains the Small Subunit (SSU) rRNA, 5.8S rRNA, and the Large Subunit (LSU) in that order from 5' to 3' along the primary transcript." [GOC
	Pathogen[HTLV1_hbz Q2Q067] interacts with 1 human partners:{P62847}
	Pathogen[HTLV2_rex Q85601] interacts with 1 human partners:{P62847}
	Pathogen[HTLV2_gag P03346] interacts with 3 human partners:{P78316;P62241;P62847}
	Pathogen[HTLV2_tax2 P03410] interacts with 1 human partners:{P62847}
	Pathogen[HTLV1_rex P0C206] interacts with 1 human partners:{P62847}
	Pathogen[HTLV2_pol P03363] interacts with 3 human partners:{P78316;P62241;P62847}
[Cluster 386]GO:0006144+P	biological_process	[name] purine base metabolic process	[def] "The chemical reactions and pathways involving purine bases, one of the two classes of nitrogen-containing ring compounds found in DNA and RNA, which include adenine and guanine." [GOC
	Pathogen[HTLV1_hbz Q2Q067] interacts with 2 human partners:{P60891;P20839}
	Pathogen[HTLV2_rex Q85601] interacts with 2 human partners:{P60891;P20839}
	Pathogen[HTLV1_tax P14079] interacts with 1 human partners:{P60891}
	Pathogen[HTLV2_gag P03346] interacts with 23 human partners:{P49902;O15067;Q96P26;P30520;P07741;Q8TCD5;P22102;Q9BXI3;P22234;P60891;Q9P2T1;Q06203;P00491;P20839;P12268;P49915;P27707;P00492;Q16854;Q9Y2T3;P31939;P36959;Q8N142}
	Pathogen[HTLV2_tax2 P03410] interacts with 5 human partners:{P07741;P60891;P20839;P00492;Q9Y2T3}
	Pathogen[HTLV1_rex P0C206] interacts with 2 human partners:{P60891;P20839}
	Pathogen[HTLV2_pol P03363] interacts with 16 human partners:{P30520;P07741;P22102;P22234;P60891;Q9P2T1;Q06203;P20839;P12268;P27707;P00492;Q16854;Q9Y2T3;P31939;P36959;Q8N142}
[Cluster 387]GO:0050983+P	biological_process	[name] deoxyhypusine biosynthetic process from spermidine, using deoxyhypusine synthase	[def] "The chemical reactions resulting in the formation of deoxyhypusine from spermidine by the enzyme [eIF-5A]-deoxyhypusine synthase. The reaction occurs in four steps
	Pathogen[HTLV2_gag P03346] interacts with 1 human partners:{P49366}
	Pathogen[HTLV2_pol P03363] interacts with 1 human partners:{P49366}
[Cluster 388]GO:0006083+P	biological_process	[name] acetate metabolic process	[def] "The chemical reactions and pathways involving acetate, the anion of acetic acid." [GOC
	Pathogen[HTLV2_gag P03346] interacts with 1 human partners:{P51649}
	Pathogen[HTLV2_tax2 P03410] interacts with 1 human partners:{P51649}
	Pathogen[HTLV2_pol P03363] interacts with 1 human partners:{P51649}
[Cluster 389]GO:0043039+P	biological_process	[name] tRNA aminoacylation	[def] "The chemical reactions and pathways by which the various amino acids become bonded to their corresponding tRNAs. The most common route for synthesis of aminoacyl tRNA is by the formation of an ester bond between the 3'-hydroxyl group of the most 3' adenosine of the tRNA, usually catalyzed by the cognate aminoacyl-tRNA ligase. A given aminoacyl-tRNA ligase aminoacylates all species of an isoaccepting group of tRNA molecules." [GOC
	Pathogen[HTLV1_hbz Q2Q067] interacts with 1 human partners:{Q9Y285}
	Pathogen[HTLV2_gag P03346] interacts with 9 human partners:{Q6PI48;A2RTX5;Q5JTZ9;P49588;P07814;P26639;Q9BW92;Q9Y285;Q9BTE6}
	Pathogen[HTLV2_tax2 P03410] interacts with 5 human partners:{Q6PI48;Q5JTZ9;P49588;P07814;Q9Y285}
	Pathogen[HTLV1_rex P0C206] interacts with 1 human partners:{Q9Y285}
	Pathogen[HTLV2_pol P03363] interacts with 8 human partners:{Q6PI48;A2RTX5;Q5JTZ9;P49588;P07814;P26639;Q9Y285;Q9BTE6}
[Cluster 390]GO:0006568+P	biological_process	[name] tryptophan metabolic process	[def] "The chemical reactions and pathways involving tryptophan, the chiral amino acid 2-amino-3-(1H-indol-3-yl)propanoic acid." [ISBN
	Pathogen[HTLV2_gag P03346] interacts with 1 human partners:{P48775}
	Pathogen[HTLV2_tax2 P03410] interacts with 1 human partners:{P48775}
	Pathogen[HTLV2_pol P03363] interacts with 1 human partners:{P48775}
[Cluster 391]GO:0009437+P	biological_process	[name] carnitine metabolic process	[def] "The chemical reactions and pathways involving carnitine (hydroxy-trimethyl aminobutyric acid), a compound that participates in the transfer of acyl groups across the inner mitochondrial membrane." [GOC
	Pathogen[HTLV1_hbz Q2Q067] interacts with 1 human partners:{P16435}
	Pathogen[HTLV2_rex Q85601] interacts with 1 human partners:{P16435}
	Pathogen[HTLV1_tax P14079] interacts with 1 human partners:{P16435}
	Pathogen[HTLV2_gag P03346] interacts with 3 human partners:{P16435;P49189;P11310}
	Pathogen[HTLV2_env P03383] interacts with 1 human partners:{P16435}
	Pathogen[HTLV2_tax2 P03410] interacts with 1 human partners:{P16435}
	Pathogen[HTLV1_rex P0C206] interacts with 1 human partners:{P16435}
	Pathogen[HTLV2_pol P03363] interacts with 2 human partners:{P16435;P11310}
[Cluster 392]GO:0015986+P	biological_process	[name] ATP synthesis coupled proton transport	[def] "The transport of protons across a membrane to generate an electrochemical gradient (proton-motive force) that powers ATP synthesis." [ISBN
	Pathogen[HTLV2_gag P03346] interacts with 5 human partners:{O75964;P56385;Q9Y2B5;P24539;P18859}
	Pathogen[HTLV2_tax2 P03410] interacts with 1 human partners:{Q9Y2B5}
	Pathogen[HTLV2_pol P03363] interacts with 2 human partners:{P24539;P18859}
[Cluster 393]GO:0009635+P	biological_process	[name] response to herbicide	[def] "Any process that results in a change in state or activity of a cell or an organism (in terms of movement, secretion, enzyme production, gene expression, etc.) as a result of a herbicide stimulus. Herbicides are chemicals used to kill or control the growth of plants." [GOC
	Pathogen[HTLV1_hbz Q2Q067] interacts with 1 human partners:{P07101}
	Pathogen[HTLV2_rex Q85601] interacts with 1 human partners:{P07101}
	Pathogen[HTLV2_gag P03346] interacts with 1 human partners:{P07101}
	Pathogen[HTLV2_tax2 P03410] interacts with 1 human partners:{P07101}
	Pathogen[HTLV1_rex P0C206] interacts with 1 human partners:{P07101}
	Pathogen[HTLV2_pol P03363] interacts with 1 human partners:{P07101}
[Cluster 394]GO:2000791+P	biological_process	[name] negative regulation of mesenchymal cell proliferation involved in lung development	[def] "Any process that stops, prevents or reduces the frequency, rate or extent of mesenchymal cell proliferation involved in lung development." [PMID
	Pathogen[HTLV2_gag P03346] interacts with 1 human partners:{O00712}
	Pathogen[HTLV2_pol P03363] interacts with 1 human partners:{O00712}
[Cluster 395]GO:0021990+P	biological_process	[name] neural plate formation	[def] "The formation of the flat, thickened layer of ectodermal cells known as the neural plate. The underlying dorsal mesoderm signals the ectodermal cells above it to elongate into columnar neural plate cells. The neural plate subsequently develops into the neural tube, which gives rise to the central nervous system." [GO_REF
	Pathogen[HTLV1_hbz Q2Q067] interacts with 1 human partners:{P42858}
	Pathogen[HTLV2_rex Q85601] interacts with 1 human partners:{P42858}
	Pathogen[HTLV1_tax P14079] interacts with 1 human partners:{P42858}
	Pathogen[HTLV2_gag P03346] interacts with 1 human partners:{P42858}
	Pathogen[HTLV2_env P03383] interacts with 1 human partners:{P42858}
	Pathogen[HTLV2_tax2 P03410] interacts with 1 human partners:{P42858}
	Pathogen[HTLV1_rex P0C206] interacts with 1 human partners:{P42858}
	Pathogen[HTLV2_pol P03363] interacts with 1 human partners:{P42858}
[Cluster 396]GO:0046380+P	biological_process	[name] N-acetylneuraminate biosynthetic process	[def] "The chemical reactions and pathways resulting in the formation of N-acetylneuraminate, the anion of 5-(acetylamino)-3,5-dideoxy-D-glycero-D-galacto-non-3-ulosonic acid." [ISBN
	Pathogen[HTLV2_gag P03346] interacts with 1 human partners:{Q9Y223}
	Pathogen[HTLV2_tax2 P03410] interacts with 1 human partners:{Q9Y223}
	Pathogen[HTLV2_pol P03363] interacts with 1 human partners:{Q9Y223}
[Cluster 397]GO:0000915+P	biological_process	[name] cytokinesis, actomyosin contractile ring assembly	[def] "The process of assembly of a ring composed of actin, myosin, and associated proteins that will function in cytokinesis." [GOC
	Pathogen[HTLV1_hbz Q2Q067] interacts with 1 human partners:{Q9H0H5}
	Pathogen[HTLV2_rex Q85601] interacts with 1 human partners:{Q9H0H5}
	Pathogen[HTLV1_tax P14079] interacts with 1 human partners:{Q9H0H5}
	Pathogen[HTLV2_gag P03346] interacts with 1 human partners:{Q9H0H5}
	Pathogen[HTLV2_tax2 P03410] interacts with 1 human partners:{Q9H0H5}
	Pathogen[HTLV1_rex P0C206] interacts with 1 human partners:{Q9H0H5}
	Pathogen[HTLV2_pol P03363] interacts with 1 human partners:{Q9H0H5}
[Cluster 398]GO:0021998+P	biological_process	[name] neural plate mediolateral regionalization	[def] "The process that regulates the coordinated growth and differentiation that establishes the non-random mediolateral spatial arrangement of the neural plate." [GO_REF
	Pathogen[HTLV2_env P03383] interacts with 1 human partners:{P36894}
[Cluster 399]GO:0021816+P	biological_process	[name] extension of a leading process involved in cell locomotion in cerebral cortex radial glia guided migration	[def] "The rearrangements of the microtubule cytoskeleton that result in the extension of a leading process, where this process is involved in the movement of cells along radial glial cells." [GO_REF
	Pathogen[HTLV2_gag P03346] interacts with 1 human partners:{O75044}
	Pathogen[HTLV2_pol P03363] interacts with 1 human partners:{O75044}
[Cluster 400]GO:0006435+P	biological_process	[name] threonyl-tRNA aminoacylation	[def] "The process of coupling threonine to threonyl-tRNA, catalyzed by threonyl-tRNA synthetase. In tRNA aminoacylation, the amino acid is first activated by linkage to AMP and then transferred to either the 2'- or the 3'-hydroxyl group of the 3'-adenosine residue of the tRNA." [GOC
	Pathogen[HTLV2_gag P03346] interacts with 3 human partners:{A2RTX5;P26639;Q9BW92}
	Pathogen[HTLV2_pol P03363] interacts with 2 human partners:{A2RTX5;P26639}
[Cluster 401]GO:0030072+P	biological_process	[name] peptide hormone secretion	[def] "The regulated release of a peptide hormone from a cell or organ." [GOC
	Pathogen[HTLV1_hbz Q2Q067] interacts with 2 human partners:{P42858;Q86VI1}
	Pathogen[HTLV2_rex Q85601] interacts with 2 human partners:{P42858;Q86VI1}
	Pathogen[HTLV1_tax P14079] interacts with 1 human partners:{P42858}
	Pathogen[HTLV2_gag P03346] interacts with 2 human partners:{P42858;Q86VI1}
	Pathogen[HTLV2_env P03383] interacts with 1 human partners:{P42858}
	Pathogen[HTLV2_tax2 P03410] interacts with 2 human partners:{P42858;Q86VI1}
	Pathogen[HTLV1_rex P0C206] interacts with 2 human partners:{P42858;Q86VI1}
	Pathogen[HTLV2_pol P03363] interacts with 2 human partners:{P42858;Q86VI1}
[Cluster 402]GO:0097105+P	biological_process	[name] presynaptic membrane assembly	[def] "The aggregation, arrangement and bonding together of a set of components to form a presynaptic membrane, a specialized area of membrane of the axon terminal that faces the plasma membrane of the neuron or muscle fiber with which the axon terminal establishes a synaptic junction." [GOC
	Pathogen[HTLV1_env P14075] interacts with 1 human partners:{P60484}
[Cluster 403]GO:0006596+P	biological_process	[name] polyamine biosynthetic process	[def] "The chemical reactions and pathways resulting in the formation of polyamines, any organic compound containing two or more amino groups." [ISBN
	Pathogen[HTLV1_hbz Q2Q067] interacts with 1 human partners:{P21673}
	Pathogen[HTLV2_rex Q85601] interacts with 1 human partners:{P21673}
	Pathogen[HTLV2_gag P03346] interacts with 3 human partners:{P21673;Q96A70;P17707}
	Pathogen[HTLV2_tax2 P03410] interacts with 1 human partners:{P21673}
	Pathogen[HTLV1_rex P0C206] interacts with 1 human partners:{P21673}
	Pathogen[HTLV2_pol P03363] interacts with 3 human partners:{P21673;Q96A70;P17707}
[Cluster 404]GO:0032774+P	biological_process	[name] RNA biosynthetic process	[def] "The chemical reactions and pathways resulting in the formation of RNA, ribonucleic acid, one of the two main type of nucleic acid, consisting of a long, unbranched macromolecule formed from ribonucleotides joined in 3',5'-phosphodiester linkage. Includes polymerization of ribonucleotide monomers." [GOC
	Pathogen[HTLV2_gag P03346] interacts with 2 human partners:{P0CAP2;Q9BWH6}
	Pathogen[HTLV2_pol P03363] interacts with 2 human partners:{P0CAP2;Q9BWH6}
[Cluster 405]GO:0010635+P	biological_process	[name] regulation of mitochondrial fusion	[def] "Any process that modulates the frequency, rate or extent of merging of two or more mitochondria within a cell to form a single compartment." [GOC
	Pathogen[HTLV2_gag P03346] interacts with 1 human partners:{Q7Z2X4}
	Pathogen[HTLV2_tax2 P03410] interacts with 1 human partners:{Q7Z2X4}
	Pathogen[HTLV2_pol P03363] interacts with 1 human partners:{Q7Z2X4}
[Cluster 406]GO:0042423+P	biological_process	[name] catecholamine biosynthetic process	[def] "The chemical reactions and pathways resulting in the formation of any of a group of physiologically important biogenic amines that possess a catechol (3,4-dihydroxyphenyl) nucleus and are derivatives of 3,4-dihydroxyphenylethylamine." [GOC
	Pathogen[HTLV1_hbz Q2Q067] interacts with 2 human partners:{P07101;P00439}
	Pathogen[HTLV2_rex Q85601] interacts with 2 human partners:{P07101;P00439}
	Pathogen[HTLV1_tax P14079] interacts with 1 human partners:{P00439}
	Pathogen[HTLV2_gag P03346] interacts with 3 human partners:{P07101;P00439;P11086}
	Pathogen[HTLV2_tax2 P03410] interacts with 2 human partners:{P07101;P00439}
	Pathogen[HTLV1_rex P0C206] interacts with 2 human partners:{P07101;P00439}
	Pathogen[HTLV2_pol P03363] interacts with 3 human partners:{P07101;P00439;P11086}
[Cluster 407]GO:0036261+P	
	Pathogen[HTLV2_gag P03346] interacts with 1 human partners:{Q96RS0}
[Cluster 408]GO:0006948+P	biological_process	[name] induction by virus of host cell-cell fusion	[def] "The process of syncytia-forming cell-cell fusion, caused by a virus." [ISBN
	Pathogen[HTLV2_gag P03346] interacts with 1 human partners:{P01730}
	Pathogen[HTLV2_env P03383] interacts with 1 human partners:{P01730}
	Pathogen[HTLV1_env P14075] interacts with 1 human partners:{P01730}
[Cluster 409]GO:0010999+P	biological_process	[name] regulation of eIF2 alpha phosphorylation by heme	[def] "Any process that modulates the rate, frequency, or extent of eIF2 alpha phosphorylation as a result of heme levels." [GOC
	Pathogen[HTLV2_rex Q85601] interacts with 1 human partners:{P22830}
	Pathogen[HTLV2_gag P03346] interacts with 1 human partners:{P22830}
	Pathogen[HTLV2_tax2 P03410] interacts with 1 human partners:{P22830}
	Pathogen[HTLV2_pol P03363] interacts with 1 human partners:{P22830}
[Cluster 410]GO:0060081+P	biological_process	[name] membrane hyperpolarization	[def] "The process in which membrane potential changes in the hyperpolarizing direction from the resting potential, usually from negative to more negative." [GOC
	Pathogen[HTLV1_hbz Q2Q067] interacts with 1 human partners:{Q99497}
	Pathogen[HTLV2_rex Q85601] interacts with 1 human partners:{Q99497}
	Pathogen[HTLV1_tax P14079] interacts with 1 human partners:{Q99497}
	Pathogen[HTLV2_gag P03346] interacts with 1 human partners:{Q99497}
	Pathogen[HTLV2_tax2 P03410] interacts with 1 human partners:{Q99497}
	Pathogen[HTLV1_rex P0C206] interacts with 1 human partners:{Q99497}
	Pathogen[HTLV2_pol P03363] interacts with 1 human partners:{Q99497}
[Cluster 411]GO:0051066+P	biological_process	[name] dihydrobiopterin metabolic process	[def] "The chemical reactions and pathways involving a dihydrobiopterin, a reduced pteridine derivative related to folic acid_ it acts as an electron carrier in tyrosine biosynthesis and its quinoid form is produced by oxidation of tetrahydrobiopterin in several biological hydroxylation reactions." [CHEBI
	Pathogen[HTLV2_gag P03346] interacts with 2 human partners:{P30793;P09417}
	Pathogen[HTLV2_pol P03363] interacts with 1 human partners:{P30793}
[Cluster 412]GO:0035946+P	biological_process	[name] mitochondrial mRNA surveillance	[def] "Definition
	Pathogen[HTLV1_hbz Q2Q067] interacts with 1 human partners:{Q8IYB8}
	Pathogen[HTLV1_tax P14079] interacts with 1 human partners:{Q8IYB8}
	Pathogen[HTLV2_gag P03346] interacts with 1 human partners:{Q8IYB8}
	Pathogen[HTLV2_tax2 P03410] interacts with 1 human partners:{Q8IYB8}
	Pathogen[HTLV1_rex P0C206] interacts with 1 human partners:{Q8IYB8}
	Pathogen[HTLV2_pol P03363] interacts with 1 human partners:{Q8IYB8}
[Cluster 413]GO:0035562+P	biological_process	[name] negative regulation of chromatin binding	[def] "Any process that stops or reduces the frequency, rate or extent of chromatin binding. Chromatin binding is the selective interaction with chromatin, the network of fibers of DNA, protein, and sometimes RNA, that make up the chromosomes of the eukaryotic nucleus during interphase." [GOC
	Pathogen[HTLV1_hbz Q2Q067] interacts with 1 human partners:{Q13569}
	Pathogen[HTLV2_rex Q85601] interacts with 1 human partners:{Q13569}
	Pathogen[HTLV1_tax P14079] interacts with 1 human partners:{Q13569}
	Pathogen[HTLV2_gag P03346] interacts with 2 human partners:{Q13569;Q7Z5K2}
	Pathogen[HTLV2_tax2 P03410] interacts with 1 human partners:{Q13569}
	Pathogen[HTLV1_rex P0C206] interacts with 1 human partners:{Q13569}
	Pathogen[HTLV2_pol P03363] interacts with 2 human partners:{Q13569;Q7Z5K2}
[Cluster 414]GO:0071436+P	biological_process	[name] sodium ion export	[def] "The directed movement of sodium ions out of a cell or organelle." [GOC
	Pathogen[HTLV2_env P03383] interacts with 1 human partners:{P19634}
[Cluster 415]GO:0090150+P	biological_process	[name] establishment of protein localization in membrane	[def] "The directed movement of a protein to a specific location in a membrane." [GOC
	Pathogen[HTLV1_hbz Q2Q067] interacts with 1 human partners:{P55957}
	Pathogen[HTLV2_rex Q85601] interacts with 1 human partners:{P55957}
	Pathogen[HTLV2_gag P03346] interacts with 1 human partners:{P55957}
	Pathogen[HTLV2_tax2 P03410] interacts with 1 human partners:{P55957}
	Pathogen[HTLV1_rex P0C206] interacts with 1 human partners:{P55957}
	Pathogen[HTLV2_pol P03363] interacts with 1 human partners:{P55957}
[Cluster 416]GO:0021933+P	biological_process	[name] radial glia guided migration of cerebellar granule cell	[def] "The inward migration of postmitotic granule cells along a radial glial cell from the external granule layer to the internal granule cell layer." [GO_REF
	Pathogen[HTLV1_tax P14079] interacts with 1 human partners:{O75385}
	Pathogen[HTLV2_gag P03346] interacts with 1 human partners:{O75385}
[Cluster 417]GO:0046105+P	biological_process	[name] thymidine biosynthetic process	[def] "The chemical reactions and pathways resulting in the formation of thymidine, deoxyribosylthymine thymine 2-deoxyriboside, a deoxynucleoside very widely distributed but occurring almost entirely as phosphoric esters in deoxynucleotides and deoxyribonucleic acid, DNA." [GOC
	Pathogen[HTLV1_hbz Q2Q067] interacts with 1 human partners:{Q86XF0}
	Pathogen[HTLV2_rex Q85601] interacts with 1 human partners:{Q86XF0}
	Pathogen[HTLV2_gag P03346] interacts with 1 human partners:{Q86XF0}
	Pathogen[HTLV2_tax2 P03410] interacts with 1 human partners:{Q86XF0}
	Pathogen[HTLV1_rex P0C206] interacts with 1 human partners:{Q86XF0}
	Pathogen[HTLV2_pol P03363] interacts with 1 human partners:{Q86XF0}
[Cluster 418]GO:0006742+P	biological_process	[name] NADP catabolic process	[def] "The chemical reactions and pathways resulting in the breakdown of nicotinamide-adenine dinucleotide phosphate, a coenzyme involved in many redox and biosynthetic reactions_ catabolism may be of either the oxidized form, NADP, or the reduced form, NADPH." [GOC
	Pathogen[HTLV2_gag P03346] interacts with 2 human partners:{A6ND91;Q9BQG2}
[Cluster 419]GO:0043538+P	biological_process	[name] regulation of actin phosphorylation	[def] "Any process that modulates the frequency, rate or extent of the transfer of one or more phosphate groups to an actin molecule." [GOC
	Pathogen[HTLV2_gag P03346] interacts with 1 human partners:{Q12792}
	Pathogen[HTLV2_pol P03363] interacts with 1 human partners:{Q12792}
[Cluster 420]GO:0019673+P	biological_process	[name] GDP-mannose metabolic process	[def] "The chemical reactions and pathways involving GDP-mannose, a substance composed of mannose in glycosidic linkage with guanosine diphosphate." [GOC
	Pathogen[HTLV2_gag P03346] interacts with 1 human partners:{O60762}
[Cluster 421]GO:0051047+P	biological_process	[name] positive regulation of secretion	[def] "Any process that activates or increases the frequency, rate or extent of the controlled release of a substance from a cell or group of cells." [GOC
	Pathogen[HTLV2_gag P03346] interacts with 1 human partners:{Q9Y6U3}
	Pathogen[HTLV2_pol P03363] interacts with 1 human partners:{Q9Y6U3}
[Cluster 422]GO:0071242+P	biological_process	[name] cellular response to ammonium ion	[def] "Any process that results in a change in state or activity of a cell (in terms of movement, secretion, enzyme production, gene expression, etc.) as a result of an ammonium ion stimulus." [GOC
	Pathogen[HTLV2_gag P03346] interacts with 1 human partners:{P00966}
[Cluster 423]GO:0009893+P	biological_process	[name] positive regulation of metabolic process	[def] "Any process that activates or increases the frequency, rate or extent of the chemical reactions and pathways within a cell or an organism." [GOC
	Pathogen[HTLV2_gag P03346] interacts with 1 human partners:{Q96I23}
[Cluster 424]GO:0032606+P	biological_process	[name] type I interferon production	[def] "The appearance of type I interferon due to biosynthesis or secretion following a cellular stimulus, resulting in an increase in its intracellular or extracellular levels. Type I interferons include the interferon-alpha, beta, delta, episilon, zeta, kappa, tau, and omega gene families." [GOC
	Pathogen[HTLV2_gag P03346] interacts with 1 human partners:{Q9UHD2}
	Pathogen[HTLV2_pol P03363] interacts with 1 human partners:{Q9UHD2}
[Cluster 425]GO:0006681+P	biological_process	[name] galactosylceramide metabolic process	[def] "The chemical reactions and pathways involving galactosylceramides, any compound formed by the replacement of the glycosidic hydroxyl group of a cyclic form of galactose by a ceramide group." [GOC
	Pathogen[HTLV2_gag P03346] interacts with 1 human partners:{P51649}
	Pathogen[HTLV2_tax2 P03410] interacts with 1 human partners:{P51649}
	Pathogen[HTLV2_pol P03363] interacts with 1 human partners:{P51649}
[Cluster 426]GO:0006545+P	biological_process	[name] glycine biosynthetic process	[def] "The chemical reactions and pathways resulting in the formation of glycine, aminoethanoic acid." [GOC
	Pathogen[HTLV1_hbz Q2Q067] interacts with 2 human partners:{Q86XF0;P00374}
	Pathogen[HTLV2_rex Q85601] interacts with 2 human partners:{Q86XF0;P00374}
	Pathogen[HTLV2_gag P03346] interacts with 4 human partners:{P34896;Q86XF0;P34897;P00374}
	Pathogen[HTLV2_tax2 P03410] interacts with 2 human partners:{Q86XF0;P00374}
	Pathogen[HTLV1_rex P0C206] interacts with 2 human partners:{Q86XF0;P00374}
	Pathogen[HTLV2_pol P03363] interacts with 4 human partners:{P34896;Q86XF0;P34897;P00374}
[Cluster 427]GO:0006012+P	biological_process	[name] galactose metabolic process	[def] "The chemical reactions and pathways involving galactose, the aldohexose galacto-hexose. D-galactose is widely distributed in combined form in plants, animals and microorganisms as a constituent of oligo- and polysaccharides_ it also occurs in galactolipids and as its glucoside in lactose and melibiose." [ISBN
	Pathogen[HTLV2_gag P03346] interacts with 1 human partners:{P07902}
	Pathogen[HTLV2_pol P03363] interacts with 1 human partners:{P07902}
[Cluster 428]GO:0034379+P	biological_process	[name] very-low-density lipoprotein particle assembly	[def] "The aggregation and arrangement of proteins and lipids in the liver to form a very-low-density lipoprotein particle." [GOC
	Pathogen[HTLV2_rex Q85601] interacts with 1 human partners:{P22830}
	Pathogen[HTLV2_gag P03346] interacts with 1 human partners:{P22830}
	Pathogen[HTLV2_tax2 P03410] interacts with 1 human partners:{P22830}
	Pathogen[HTLV2_pol P03363] interacts with 1 human partners:{P22830}
[Cluster 429]GO:2000402+P	biological_process	[name] negative regulation of lymphocyte migration	[def] "Any process that stops, prevents or reduces the frequency, rate or extent of lymphocyte migration." [GOC
	Pathogen[HTLV2_gag P03346] interacts with 1 human partners:{Q8N6F7}
	Pathogen[HTLV2_tax2 P03410] interacts with 1 human partners:{Q8N6F7}
	Pathogen[HTLV2_pol P03363] interacts with 1 human partners:{Q8N6F7}
[Cluster 430]GO:0009083+P	biological_process	[name] branched chain family amino acid catabolic process	[def] "The chemical reactions and pathways resulting in the breakdown of amino acids containing a branched carbon skeleton, comprising isoleucine, leucine and valine." [GOC
	Pathogen[HTLV1_hbz Q2Q067] interacts with 2 human partners:{P21953;P09622}
	Pathogen[HTLV2_rex Q85601] interacts with 2 human partners:{P21953;P09622}
	Pathogen[HTLV2_gag P03346] interacts with 7 human partners:{Q02252;Q99714;P21953;P09622;P12694;O15382;O14874}
	Pathogen[HTLV2_env P03383] interacts with 1 human partners:{Q99714}
	Pathogen[HTLV2_tax2 P03410] interacts with 2 human partners:{P21953;P09622}
	Pathogen[HTLV1_rex P0C206] interacts with 1 human partners:{P09622}
	Pathogen[HTLV2_pol P03363] interacts with 7 human partners:{Q02252;Q99714;P21953;P09622;P12694;O15382;O14874}
[Cluster 431]GO:0031658+P	biological_process	[name] negative regulation of cyclin-dependent protein kinase activity involved in G1/S	[def] "Any process that stops, prevents, or reduces the frequency, rate or extent of CDK activity contributing to the G1/S transition of the cell cycle." [GOC
	Pathogen[HTLV1_env P14075] interacts with 1 human partners:{P60484}
[Cluster 432]GO:0007620+P	biological_process	[name] copulation	[def] "The act of sexual union between male and female, involving the transfer of sperm." [ISBN
	Pathogen[HTLV2_gag P03346] interacts with 1 human partners:{P80404}
	Pathogen[HTLV2_pol P03363] interacts with 1 human partners:{P80404}
[Cluster 433]GO:0086014+P	
	Pathogen[HTLV1_hbz Q2Q067] interacts with 1 human partners:{Q01484}
	Pathogen[HTLV2_rex Q85601] interacts with 1 human partners:{Q01484}
	Pathogen[HTLV1_tax P14079] interacts with 1 human partners:{Q01484}
	Pathogen[HTLV2_gag P03346] interacts with 1 human partners:{Q01484}
	Pathogen[HTLV2_tax2 P03410] interacts with 1 human partners:{Q01484}
	Pathogen[HTLV1_rex P0C206] interacts with 1 human partners:{Q01484}
	Pathogen[HTLV2_pol P03363] interacts with 1 human partners:{Q01484}
[Cluster 434]GO:0046724+P	biological_process	[name] oxalic acid secretion	[def] "The controlled release of oxalic acid, ethanedioic acid, by a cell or group of cells." [GOC
	Pathogen[HTLV2_gag P03346] interacts with 1 human partners:{P21549}
	Pathogen[HTLV2_pol P03363] interacts with 1 human partners:{P21549}
[Cluster 435]GO:0071280+P	biological_process	[name] cellular response to copper ion	[def] "Any process that results in a change in state or activity of a cell (in terms of movement, secretion, enzyme production, gene expression, etc.) as a result of a copper ion stimulus." [GOC
	Pathogen[HTLV1_hbz Q2Q067] interacts with 1 human partners:{P13640}
	Pathogen[HTLV2_rex Q85601] interacts with 1 human partners:{P13640}
	Pathogen[HTLV2_gag P03346] interacts with 1 human partners:{P13640}
	Pathogen[HTLV2_tax2 P03410] interacts with 1 human partners:{P13640}
	Pathogen[HTLV1_rex P0C206] interacts with 1 human partners:{P13640}
	Pathogen[HTLV2_pol P03363] interacts with 1 human partners:{P13640}
[Cluster 436]GO:2000969+P	biological_process	[name] positive regulation of alpha-amino-3-hydroxy-5-methyl-4-isoxazole propionate selective glutamate receptor activity	[def] "Any process that activates or increases the frequency, rate or extent of alpha-amino-3-hydroxy-5-methyl-4-isoxazole propionate selective glutamate receptor activity." [PMID
	Pathogen[HTLV1_hbz Q2Q067] interacts with 1 human partners:{Q9BYB0}
	Pathogen[HTLV2_rex Q85601] interacts with 1 human partners:{Q9BYB0}
	Pathogen[HTLV1_tax P14079] interacts with 1 human partners:{Q9BYB0}
	Pathogen[HTLV2_gag P03346] interacts with 1 human partners:{Q9BYB0}
	Pathogen[HTLV2_tax2 P03410] interacts with 1 human partners:{Q9BYB0}
	Pathogen[HTLV1_rex P0C206] interacts with 1 human partners:{Q9BYB0}
	Pathogen[HTLV2_pol P03363] interacts with 1 human partners:{Q9BYB0}
[Cluster 437]GO:0042228+P	biological_process	[name] interleukin-8 biosynthetic process	[def] "The chemical reactions and pathways resulting in the formation of interleukin-8." [GOC
	Pathogen[HTLV1_hbz Q2Q067] interacts with 1 human partners:{Q9Y239}
	Pathogen[HTLV2_rex Q85601] interacts with 1 human partners:{Q9Y239}
	Pathogen[HTLV1_tax P14079] interacts with 1 human partners:{Q9Y239}
	Pathogen[HTLV2_gag P03346] interacts with 1 human partners:{Q9Y239}
	Pathogen[HTLV2_env P03383] interacts with 1 human partners:{Q9Y239}
	Pathogen[HTLV2_tax2 P03410] interacts with 1 human partners:{Q9Y239}
	Pathogen[HTLV1_rex P0C206] interacts with 1 human partners:{Q9Y239}
	Pathogen[HTLV2_pol P03363] interacts with 1 human partners:{Q9Y239}
[Cluster 438]GO:0006120+P	biological_process	[name] mitochondrial electron transport, NADH to ubiquinone	[def] "The transfer of electrons from NADH to ubiquinone that occurs during oxidative phosphorylation, mediated by the multisubunit enzyme known as complex I." [ISBN
	Pathogen[HTLV1_hbz Q2Q067] interacts with 3 human partners:{P17568;P09622;O43920}
	Pathogen[HTLV2_rex Q85601] interacts with 3 human partners:{P17568;P09622;O43920}
	Pathogen[HTLV1_tax P14079] interacts with 1 human partners:{P17568}
	Pathogen[HTLV2_gag P03346] interacts with 19 human partners:{P17568;O75380;Q16795;O00483;P09622;O43678;Q9Y375;O95182;O75489;Q16718;P56181;O43920;O96000;Q9Y6M9;O75251;O75306;O95178;O95299;P56556}
	Pathogen[HTLV2_tax2 P03410] interacts with 7 human partners:{P17568;P09622;Q9Y375;P56181;O43920;O75251;O75306}
	Pathogen[HTLV1_rex P0C206] interacts with 3 human partners:{P17568;P09622;O43920}
	Pathogen[HTLV2_pol P03363] interacts with 12 human partners:{P17568;P09622;O43678;Q9Y375;O75489;P56181;O43920;O96000;O75251;O75306;O95299;P56556}
[Cluster 439]GO:2001044+P	biological_process	[name] regulation of integrin-mediated signaling pathway	[def] "Any process that modulates the frequency, rate or extent of integrin-mediated signaling pathway." [GOC
	Pathogen[HTLV2_gag P03346] interacts with 1 human partners:{Q15139}
[Cluster 440]GO:0072180+P	biological_process	[name] mesonephric duct morphogenesis	[def] "The process in which the anatomical structures of the mesonephric duct are generated and organized. A mesonephric duct is a tube drains the mesonephros." [GOC
	Pathogen[HTLV1_hbz Q2Q067] interacts with 1 human partners:{Q8TAX0}
	Pathogen[HTLV2_rex Q85601] interacts with 1 human partners:{Q8TAX0}
	Pathogen[HTLV2_gag P03346] interacts with 1 human partners:{Q8TAX0}
	Pathogen[HTLV2_tax2 P03410] interacts with 1 human partners:{Q8TAX0}
	Pathogen[HTLV2_pol P03363] interacts with 1 human partners:{Q8TAX0}
[Cluster 441]GO:0050917+P	biological_process	[name] sensory perception of umami taste	[def] "The series of events required to receive an umami taste stimulus, convert it to a molecular signal, and recognize and characterize the signal. Umami taste is the savory taste of meats and other foods that are rich in glutamates. This is a neurological process." [GOC
	Pathogen[HTLV1_hbz Q2Q067] interacts with 2 human partners:{A8MTJ3;P11488}
	Pathogen[HTLV2_rex Q85601] interacts with 2 human partners:{A8MTJ3;P11488}
	Pathogen[HTLV1_tax P14079] interacts with 2 human partners:{A8MTJ3;P11488}
	Pathogen[HTLV2_gag P03346] interacts with 2 human partners:{A8MTJ3;P11488}
	Pathogen[HTLV2_tax2 P03410] interacts with 2 human partners:{A8MTJ3;P11488}
	Pathogen[HTLV1_rex P0C206] interacts with 2 human partners:{A8MTJ3;P11488}
	Pathogen[HTLV2_pol P03363] interacts with 2 human partners:{A8MTJ3;P11488}
[Cluster 442]GO:0007493+P	biological_process	[name] endodermal cell fate determination	[def] "The cell fate determination process in which a cell becomes capable of differentiating autonomously into an endoderm cell regardless of its environment_ upon determination, the cell fate cannot be reversed." [GOC
	Pathogen[HTLV1_hbz Q2Q067] interacts with 2 human partners:{Q9H6I2;Q92908}
	Pathogen[HTLV2_rex Q85601] interacts with 2 human partners:{Q9H6I2;Q92908}
	Pathogen[HTLV2_gag P03346] interacts with 2 human partners:{Q9H6I2;Q92908}
	Pathogen[HTLV2_env P03383] interacts with 2 human partners:{Q9H6I2;Q92908}
	Pathogen[HTLV2_tax2 P03410] interacts with 2 human partners:{Q9H6I2;Q92908}
	Pathogen[HTLV1_env P14075] interacts with 2 human partners:{Q9H6I2;Q92908}
	Pathogen[HTLV1_rex P0C206] interacts with 2 human partners:{Q9H6I2;Q92908}
	Pathogen[HTLV2_pol P03363] interacts with 2 human partners:{Q9H6I2;Q92908}
[Cluster 443]GO:1900107+P	
	Pathogen[HTLV1_hbz Q2Q067] interacts with 1 human partners:{Q9NYF0}
	Pathogen[HTLV2_rex Q85601] interacts with 1 human partners:{Q9NYF0}
	Pathogen[HTLV2_gag P03346] interacts with 1 human partners:{Q9NYF0}
	Pathogen[HTLV2_tax2 P03410] interacts with 1 human partners:{Q9NYF0}
	Pathogen[HTLV1_rex P0C206] interacts with 1 human partners:{Q9NYF0}
	Pathogen[HTLV2_pol P03363] interacts with 1 human partners:{Q9NYF0}
[Cluster 444]GO:0032904+P	biological_process	[name] negative regulation of nerve growth factor production	[def] "Any process that stops, prevents, or reduces the frequency, rate, or extent of production of nerve growth factor." [GOC
	Pathogen[HTLV2_gag P03346] interacts with 1 human partners:{P09958}
	Pathogen[HTLV2_env P03383] interacts with 1 human partners:{P09958}
	Pathogen[HTLV1_env P14075] interacts with 1 human partners:{P09958}
	Pathogen[HTLV2_pol P03363] interacts with 1 human partners:{P09958}
[Cluster 445]GO:0051280+P	biological_process	[name] negative regulation of release of sequestered calcium ion into cytosol	[def] "Any process that stops, prevents, or reduces the frequency, rate or extent of the release into the cytosolic compartment of calcium ions sequestered in the endoplasmic reticulum or mitochondria." [GOC
	Pathogen[HTLV2_gag P03346] interacts with 1 human partners:{P01137}
	Pathogen[HTLV2_pol P03363] interacts with 1 human partners:{P01137}
[Cluster 446]GO:0018192+P	biological_process	[name] enzyme active site formation via L-cysteine persulfide	[def] "The modification of peptidyl-cysteine to form peptidyl-L-cysteine persulfide. A persulfurated cysteine promotes active site reactivity in Azotobacter vinelandii Rhodanese." [PMID
	Pathogen[HTLV2_gag P03346] interacts with 1 human partners:{O95396}
	Pathogen[HTLV2_pol P03363] interacts with 1 human partners:{O95396}
[Cluster 447]GO:0043652+P	biological_process	[name] engulfment of apoptotic cell	[def] "The removal of the apoptotic cell by phagocytosis, by a neighboring cell or by a phagocyte." [GOC
	Pathogen[HTLV1_hbz Q2Q067] interacts with 1 human partners:{P63000}
	Pathogen[HTLV2_rex Q85601] interacts with 1 human partners:{P63000}
	Pathogen[HTLV2_gag P03346] interacts with 1 human partners:{P63000}
	Pathogen[HTLV2_env P03383] interacts with 1 human partners:{P63000}
	Pathogen[HTLV2_tax2 P03410] interacts with 1 human partners:{P63000}
	Pathogen[HTLV1_env P14075] interacts with 1 human partners:{P63000}
	Pathogen[HTLV1_rex P0C206] interacts with 1 human partners:{P63000}
	Pathogen[HTLV2_pol P03363] interacts with 1 human partners:{P63000}
[Cluster 448]GO:0006725+P	biological_process	[name] cellular aromatic compound metabolic process	[def] "The chemical reactions and pathways involving aromatic compounds, any organic compound characterized by one or more planar rings, each of which contains conjugated double bonds and delocalized pi electrons, as carried out by individual cells." [GOC
	Pathogen[HTLV1_env P14075] interacts with 1 human partners:{P15144}
[Cluster 449]GO:0036119+P	
	Pathogen[HTLV2_gag P03346] interacts with 1 human partners:{P16591}
[Cluster 450]GO:0034140+P	biological_process	[name] negative regulation of toll-like receptor 3 signaling pathway	[def] "Any process that stops, prevents, or reduces the frequency, rate, or extent of toll-like receptor 3 signaling pathway." [GOC
	Pathogen[HTLV2_gag P03346] interacts with 1 human partners:{P21580}
	Pathogen[HTLV2_pol P03363] interacts with 1 human partners:{P21580}
[Cluster 451]GO:0045359+P	biological_process	[name] positive regulation of interferon-beta biosynthetic process	[def] "Any process that activates or increases the frequency, rate or extent of the chemical reactions and pathways resulting in the formation of interferon-beta." [GOC
	Pathogen[HTLV2_gag P03346] interacts with 2 human partners:{Q8IUC6;Q9UHD2}
	Pathogen[HTLV2_pol P03363] interacts with 2 human partners:{Q8IUC6;Q9UHD2}
[Cluster 452]GO:0070831+P	biological_process	[name] basement membrane assembly	[def] "The aggregation, arrangement and bonding together of a set of components to form a basement membrane, a part of the extracellular region that consists of a thin layer of dense material found in various animal tissues interposed between the cells and the adjacent connective tissue." [GOC
	Pathogen[HTLV2_gag P03346] interacts with 1 human partners:{O60568}
	Pathogen[HTLV2_tax2 P03410] interacts with 1 human partners:{O60568}
	Pathogen[HTLV2_pol P03363] interacts with 1 human partners:{O60568}
[Cluster 453]GO:0097214+P	
	Pathogen[HTLV2_gag P03346] interacts with 1 human partners:{P25713}
[Cluster 454]GO:2001047+P	biological_process	[name] regulation of G1/S transition checkpoint	[def] "Any process that modulates the frequency, rate or extent of G1/S transition checkpoint." [GOC
	Pathogen[HTLV1_hbz Q2Q067] interacts with 1 human partners:{P31749}
	Pathogen[HTLV2_rex Q85601] interacts with 1 human partners:{P31749}
	Pathogen[HTLV2_gag P03346] interacts with 1 human partners:{P31749}
	Pathogen[HTLV2_env P03383] interacts with 1 human partners:{P31749}
	Pathogen[HTLV2_tax2 P03410] interacts with 1 human partners:{P31749}
	Pathogen[HTLV1_env P14075] interacts with 1 human partners:{P31749}
	Pathogen[HTLV1_rex P0C206] interacts with 1 human partners:{P31749}
	Pathogen[HTLV2_pol P03363] interacts with 1 human partners:{P31749}
[Cluster 455]GO:0007342+P	biological_process	[name] fusion of sperm to egg plasma membrane	[def] "The binding and fusion of a sperm, having penetrated the zona pellucida, with the plasma membrane of the oocyte. Binding occurs at the posterior (post-acrosomal) region of the sperm head." [GOC
	Pathogen[HTLV2_gag P03346] interacts with 2 human partners:{Q6UW49;Q9BZX4}
	Pathogen[HTLV2_pol P03363] interacts with 2 human partners:{Q6UW49;Q9BZX4}
[Cluster 456]GO:0009268+P	biological_process	[name] response to pH	[def] "Any process that results in a change in state or activity of a cell or an organism (in terms of movement, secretion, enzyme production, gene expression, etc.) as a result of a pH stimulus." [GOC
	Pathogen[HTLV2_gag P03346] interacts with 1 human partners:{P49638}
	Pathogen[HTLV2_pol P03363] interacts with 1 human partners:{P49638}
[Cluster 457]GO:0032354+P	biological_process	[name] response to follicle-stimulating hormone stimulus	[def] "Any process that results in a change in state or activity of a cell or an organism (in terms of movement, secretion, enzyme production, gene expression, etc.) as a result of a follicle-stimulating hormone stimulus." [GOC
	Pathogen[HTLV2_gag P03346] interacts with 1 human partners:{P08243}
[Cluster 458]GO:0031344+P	biological_process	[name] regulation of cell projection organization	[def] "Any process that modulates the frequency, rate or extent of a process involved in the formation, arrangement of constituent parts, or disassembly of cell projections." [GOC
	Pathogen[HTLV2_gag P03346] interacts with 1 human partners:{Q8TAM6}
	Pathogen[HTLV2_pol P03363] interacts with 1 human partners:{Q8TAM6}
[Cluster 459]GO:0072200+P	biological_process	[name] negative regulation of mesenchymal cell proliferation involved in ureter development	[def] "Any process that decreases the frequency, rate or extent of mesenchymal cell proliferation that contributes to the progression of the ureter gland over time. A mesenchymal cell is a cell that normally gives rise to other cells that are organized as three-dimensional masses, rather than sheets." [GOC
	Pathogen[HTLV2_gag P03346] interacts with 1 human partners:{P12644}
[Cluster 460]GO:0016119+P	biological_process	[name] carotene metabolic process	[def] "The chemical reactions and pathways involving carotenes, hydrocarbon carotenoids." [ISBN
	Pathogen[HTLV2_gag P03346] interacts with 1 human partners:{Q9BYV7}
	Pathogen[HTLV2_pol P03363] interacts with 1 human partners:{Q9BYV7}
[Cluster 461]GO:0032790+P	biological_process	[name] ribosome disassembly	[def] "The disaggregation of a ribosome into its constituent components_ includes the dissociation of ribosomal subunits." [GOC
	Pathogen[HTLV2_gag P03346] interacts with 3 human partners:{Q969S9;Q9H2K0;Q96E11}
	Pathogen[HTLV2_tax2 P03410] interacts with 1 human partners:{Q9H2K0}
	Pathogen[HTLV2_pol P03363] interacts with 2 human partners:{Q9H2K0;Q96E11}
[Cluster 462]GO:2000010+P	biological_process	[name] positive regulation of protein localization at cell surface	[def] "Any process that activates or increases the frequency, rate or extent of protein localization at cell surface." [GOC
	Pathogen[HTLV1_hbz Q2Q067] interacts with 1 human partners:{Q9HD47}
	Pathogen[HTLV2_rex Q85601] interacts with 1 human partners:{Q9HD47}
	Pathogen[HTLV1_tax P14079] interacts with 1 human partners:{Q9HD47}
	Pathogen[HTLV2_gag P03346] interacts with 1 human partners:{Q9HD47}
	Pathogen[HTLV2_env P03383] interacts with 1 human partners:{Q9HD47}
	Pathogen[HTLV2_tax2 P03410] interacts with 1 human partners:{Q9HD47}
	Pathogen[HTLV1_rex P0C206] interacts with 1 human partners:{Q9HD47}
	Pathogen[HTLV2_pol P03363] interacts with 1 human partners:{Q9HD47}
[Cluster 463]GO:0034227+P	biological_process	[name] tRNA thio-modification	[def] "The addition a sulfur atom to a nucleotide in a tRNA molecule." [GOC
	Pathogen[HTLV1_hbz Q2Q067] interacts with 2 human partners:{Q9BTM9;Q7Z7A3}
	Pathogen[HTLV2_rex Q85601] interacts with 2 human partners:{Q9BTM9;Q7Z7A3}
	Pathogen[HTLV2_gag P03346] interacts with 4 human partners:{Q9BTM9;Q2VPK5;O95396;Q7Z7A3}
	Pathogen[HTLV2_tax2 P03410] interacts with 2 human partners:{Q9BTM9;Q7Z7A3}
	Pathogen[HTLV1_rex P0C206] interacts with 2 human partners:{Q9BTM9;Q7Z7A3}
	Pathogen[HTLV2_pol P03363] interacts with 4 human partners:{Q9BTM9;Q2VPK5;O95396;Q7Z7A3}
[Cluster 464]GO:0009108+P	biological_process	[name] coenzyme biosynthetic process	[def] "The chemical reactions and pathways resulting in the formation of coenzymes, any of various nonprotein organic cofactors that are required, in addition to an enzyme and a substrate, for an enzymatic reaction to proceed." [GOC
	Pathogen[HTLV1_hbz Q2Q067] interacts with 1 human partners:{Q96CD2}
	Pathogen[HTLV2_rex Q85601] interacts with 1 human partners:{Q96CD2}
	Pathogen[HTLV2_gag P03346] interacts with 5 human partners:{Q9BZ23;Q13057;Q9HAB8;Q96CD2;Q8TE04}
	Pathogen[HTLV2_tax2 P03410] interacts with 1 human partners:{Q96CD2}
	Pathogen[HTLV1_rex P0C206] interacts with 1 human partners:{Q96CD2}
	Pathogen[HTLV2_pol P03363] interacts with 4 human partners:{Q9BZ23;Q9HAB8;Q96CD2;Q8TE04}
[Cluster 465]GO:0010940+P	biological_process	[name] positive regulation of necrotic cell death	[def] "Any process that increases the rate, frequency or extent of necrotic cell death. Necrotic cell death is a cell death process that is morphologically characterized by a gain in cell volume (oncosis), swelling of organelles, plasma membrane rupture and subsequent loss of intracellular contents." [PMID
	Pathogen[HTLV1_tax P14079] interacts with 1 human partners:{Q13546}
	Pathogen[HTLV2_gag P03346] interacts with 2 human partners:{Q13546;P25713}
	Pathogen[HTLV2_tax2 P03410] interacts with 1 human partners:{Q13546}
	Pathogen[HTLV2_pol P03363] interacts with 1 human partners:{Q13546}
[Cluster 466]GO:0071400+P	biological_process	[name] cellular response to oleic acid	[def] "Any process that results in a change in state or activity of a cell (in terms of movement, secretion, enzyme production, gene expression, etc.) as a result of an oleic acid stimulus." [GOC
	Pathogen[HTLV2_gag P03346] interacts with 1 human partners:{P00966}
[Cluster 467]GO:0000719+P	biological_process	[name] photoreactive repair	[def] "The repair of UV-induced T-T, C-T and C-C dimers by directly reversing the damage to restore the original pyrimidines." [GOC
	Pathogen[HTLV1_hbz Q2Q067] interacts with 1 human partners:{Q49AN0}
	Pathogen[HTLV2_rex Q85601] interacts with 1 human partners:{Q49AN0}
	Pathogen[HTLV2_gag P03346] interacts with 1 human partners:{Q49AN0}
	Pathogen[HTLV2_env P03383] interacts with 1 human partners:{Q49AN0}
	Pathogen[HTLV2_tax2 P03410] interacts with 1 human partners:{Q49AN0}
	Pathogen[HTLV1_rex P0C206] interacts with 1 human partners:{Q49AN0}
	Pathogen[HTLV2_pol P03363] interacts with 1 human partners:{Q49AN0}
[Cluster 468]GO:0070563+P	biological_process	[name] negative regulation of vitamin D receptor signaling pathway	[def] "Any process that stops, prevents, or reduces the frequency, rate or extent of the vitamin D receptor signaling pathway activity." [GOC
	Pathogen[HTLV1_hbz Q2Q067] interacts with 1 human partners:{O43623}
	Pathogen[HTLV2_rex Q85601] interacts with 1 human partners:{O43623}
	Pathogen[HTLV1_tax P14079] interacts with 1 human partners:{O43623}
	Pathogen[HTLV2_gag P03346] interacts with 1 human partners:{O43623}
	Pathogen[HTLV2_env P03383] interacts with 1 human partners:{O43623}
	Pathogen[HTLV2_tax2 P03410] interacts with 1 human partners:{O43623}
	Pathogen[HTLV1_rex P0C206] interacts with 1 human partners:{O43623}
	Pathogen[HTLV2_pol P03363] interacts with 1 human partners:{O43623}
[Cluster 469]GO:0019805+P	biological_process	[name] quinolinate biosynthetic process	[def] "The chemical reactions and pathways resulting in the formation of quinolinate, the anion of quinolinic acid, also known as 2,3-pyridinedicarboxylic acid." [GOC
	Pathogen[HTLV1_hbz Q2Q067] interacts with 2 human partners:{P42858;Q16719}
	Pathogen[HTLV2_rex Q85601] interacts with 2 human partners:{P42858;Q16719}
	Pathogen[HTLV1_tax P14079] interacts with 1 human partners:{P42858}
	Pathogen[HTLV2_gag P03346] interacts with 2 human partners:{P42858;Q16719}
	Pathogen[HTLV2_env P03383] interacts with 1 human partners:{P42858}
	Pathogen[HTLV2_tax2 P03410] interacts with 2 human partners:{P42858;Q16719}
	Pathogen[HTLV1_rex P0C206] interacts with 2 human partners:{P42858;Q16719}
	Pathogen[HTLV2_pol P03363] interacts with 2 human partners:{P42858;Q16719}
[Cluster 470]GO:0021501+P	biological_process	[name] prechordal plate formation	[def] "The formation of the prechordal plate. The prechordal plate is a thickening of the endoderm at the cranial end of the primitive streak formed by the involution of Spemann's organizer cells. The prechordal plate and the notochord induce the formation of the neural plate from the overlying ectodermal cells." [GO_REF
	Pathogen[HTLV2_rex Q85601] interacts with 1 human partners:{Q9BWW4}
	Pathogen[HTLV2_gag P03346] interacts with 1 human partners:{Q9BWW4}
	Pathogen[HTLV2_tax2 P03410] interacts with 1 human partners:{Q9BWW4}
	Pathogen[HTLV2_pol P03363] interacts with 1 human partners:{Q9BWW4}
[Cluster 471]GO:0051531+P	biological_process	[name] NFAT protein import into nucleus	[def] "The directed movement of NFAT (nuclear factor of activated T cells) proteins, a family of transcription factors, from the cytoplasm into the nucleus. NFAT proteins are dephosphorylated in the cytoplasm by activated calcineurin, which leads to their translocation across the nuclear membrane." [PMID
	Pathogen[HTLV1_hbz Q2Q067] interacts with 1 human partners:{P27986}
	Pathogen[HTLV2_rex Q85601] interacts with 1 human partners:{P27986}
	Pathogen[HTLV2_gag P03346] interacts with 1 human partners:{P27986}
	Pathogen[HTLV2_env P03383] interacts with 1 human partners:{P27986}
	Pathogen[HTLV2_tax2 P03410] interacts with 1 human partners:{P27986}
	Pathogen[HTLV1_env P14075] interacts with 1 human partners:{P27986}
	Pathogen[HTLV1_rex P0C206] interacts with 1 human partners:{P27986}
	Pathogen[HTLV2_pol P03363] interacts with 1 human partners:{P27986}
[Cluster 472]GO:0070885+P	biological_process	[name] negative regulation of calcineurin-NFAT signaling pathway	[def] "Any process that stops, prevents, or reduces the frequency, rate or extent of signaling via the calcineurin-NFAT signaling pathway." [GOC
	Pathogen[HTLV1_hbz Q2Q067] interacts with 1 human partners:{P04156}
	Pathogen[HTLV2_rex Q85601] interacts with 1 human partners:{P04156}
	Pathogen[HTLV1_tax P14079] interacts with 1 human partners:{P04156}
	Pathogen[HTLV2_gag P03346] interacts with 1 human partners:{P04156}
	Pathogen[HTLV2_tax2 P03410] interacts with 1 human partners:{P04156}
	Pathogen[HTLV1_rex P0C206] interacts with 1 human partners:{P04156}
	Pathogen[HTLV2_pol P03363] interacts with 1 human partners:{P04156}
[Cluster 473]GO:0060849+P	biological_process	[name] regulation of transcription involved in lymphatic endothelial cell fate commitment	[def] "Any process that modulates the frequency, rate or extent of transcription from an RNA polymerase II promoter that contributes to the commitment of a venous endothelial cell to a lymphatic endothelial cell." [GOC
	Pathogen[HTLV1_hbz Q2Q067] interacts with 1 human partners:{Q92786}
	Pathogen[HTLV2_rex Q85601] interacts with 1 human partners:{Q92786}
	Pathogen[HTLV1_tax P14079] interacts with 1 human partners:{Q92786}
	Pathogen[HTLV2_gag P03346] interacts with 1 human partners:{Q92786}
	Pathogen[HTLV2_tax2 P03410] interacts with 1 human partners:{Q92786}
	Pathogen[HTLV1_env P14075] interacts with 1 human partners:{P24468}
	Pathogen[HTLV1_rex P0C206] interacts with 1 human partners:{Q92786}
	Pathogen[HTLV2_pol P03363] interacts with 1 human partners:{Q92786}
[Cluster 474]GO:0070346+P	biological_process	[name] positive regulation of fat cell proliferation	[def] "Any process that activates or increases the rate or extent of fat cell proliferation." [GOC
	Pathogen[HTLV2_gag P03346] interacts with 1 human partners:{Q7Z2X4}
	Pathogen[HTLV2_tax2 P03410] interacts with 1 human partners:{Q7Z2X4}
	Pathogen[HTLV2_pol P03363] interacts with 1 human partners:{Q7Z2X4}
[Cluster 475]GO:0006574+P	biological_process	[name] valine catabolic process	[def] "The chemical reactions and pathways resulting in the breakdown of valine, 2-amino-3-methylbutanoic acid." [GOC
	Pathogen[HTLV2_gag P03346] interacts with 1 human partners:{Q02252}
	Pathogen[HTLV2_pol P03363] interacts with 1 human partners:{Q02252}
[Cluster 476]GO:0002677+P	biological_process	[name] negative regulation of chronic inflammatory response	[def] "Any process that stops, prevents, or reduces the frequency, rate, or extent of a chronic inflammatory response." [GOC
	Pathogen[HTLV1_hbz Q2Q067] interacts with 1 human partners:{Q9BZS1}
	Pathogen[HTLV2_rex Q85601] interacts with 1 human partners:{Q9BZS1}
	Pathogen[HTLV2_gag P03346] interacts with 2 human partners:{P21580;Q9BZS1}
	Pathogen[HTLV2_tax2 P03410] interacts with 1 human partners:{Q9BZS1}
	Pathogen[HTLV2_pol P03363] interacts with 2 human partners:{P21580;Q9BZS1}
[Cluster 477]GO:2000081+P	biological_process	[name] positive regulation of canonical Wnt receptor signaling pathway involved in controlling type B pancreatic cell proliferation	[def] "Any process that activates or increases the frequency, rate or extent of canonical Wnt receptor signaling pathway modulating the rate or frequency of pancreatic B cell proliferation." [GOC
	Pathogen[HTLV2_env P03383] interacts with 1 human partners:{P56704}
	Pathogen[HTLV1_env P14075] interacts with 1 human partners:{P56704}
[Cluster 478]GO:0021589+P	biological_process	[name] cerebellum structural organization	[def] "The process that contributes to the act of creating the structural organization of the cerebellum. This process pertains to the physical shaping of a rudimentary structure. The cerebellum is the portion of the brain in the back of the head between the cerebrum and the pons. The cerebellum controls balance for walking and standing, modulates the force and range of movement and is involved in the learning of motor skills." [GO_REF
	Pathogen[HTLV1_hbz Q2Q067] interacts with 2 human partners:{P11021;O75553}
	Pathogen[HTLV2_rex Q85601] interacts with 2 human partners:{P11021;O75553}
	Pathogen[HTLV1_tax P14079] interacts with 2 human partners:{P11021;O75553}
	Pathogen[HTLV2_gag P03346] interacts with 2 human partners:{P11021;O75553}
	Pathogen[HTLV2_tax2 P03410] interacts with 2 human partners:{P11021;O75553}
	Pathogen[HTLV1_env P14075] interacts with 1 human partners:{P11021}
	Pathogen[HTLV1_rex P0C206] interacts with 2 human partners:{P11021;O75553}
	Pathogen[HTLV2_pol P03363] interacts with 2 human partners:{P11021;O75553}
[Cluster 479]GO:0090291+P	biological_process	[name] negative regulation of osteoclast proliferation	[def] "Any process that decreases the rate, frequency, or extent of the multiplication or reproduction of osteoclasts, resulting in the expansion of an osteoclast cell population." [GOC
	Pathogen[HTLV2_gag P03346] interacts with 1 human partners:{P21580}
	Pathogen[HTLV2_pol P03363] interacts with 1 human partners:{P21580}
[Cluster 480]GO:0032859+P	biological_process	[name] activation of Ral GTPase activity	[def] "Any process that initiates the activity of an inactive GTPase of the Ral family through the replacement of GDP by GTP." [GOC
	Pathogen[HTLV2_gag P03346] interacts with 1 human partners:{Q86X10}
	Pathogen[HTLV2_pol P03363] interacts with 1 human partners:{Q86X10}
[Cluster 481]GO:0019626+P	biological_process	[name] short-chain fatty acid catabolic process	[def] "The chemical reactions and pathways resulting in the breakdown of fatty acids with a chain length of less than 8 carbons." [ISBN
	Pathogen[HTLV2_gag P03346] interacts with 2 human partners:{P22033;P05165}
	Pathogen[HTLV2_pol P03363] interacts with 2 human partners:{P22033;P05165}
[Cluster 482]GO:0009159+P	biological_process	[name] deoxyribonucleoside monophosphate catabolic process	[def] "The chemical reactions and pathways resulting in the breakdown of a deoxyribonucleoside monophosphate, a compound consisting of a nucleobase linked to a deoxyribose sugar esterified with phosphate on the sugar." [GOC
	Pathogen[HTLV2_gag P03346] interacts with 1 human partners:{O43598}
	Pathogen[HTLV2_tax2 P03410] interacts with 1 human partners:{O43598}
	Pathogen[HTLV2_pol P03363] interacts with 1 human partners:{O43598}
[Cluster 483]GO:0044340+P	biological_process	[name] canonical Wnt receptor signaling pathway involved in regulation of cell proliferation	[def] "The series of molecular signals initiated by binding of a Wnt protein to a frizzled family receptor on the surface of the target cell, followed by propagation of the signal via beta-catenin, and ending with a change in transcription of target genes that contributes to modulating the rate or frequency of cell proliferation." [GOC
	Pathogen[HTLV1_hbz Q2Q067] interacts with 1 human partners:{O14641}
	Pathogen[HTLV2_rex Q85601] interacts with 1 human partners:{O14641}
	Pathogen[HTLV1_tax P14079] interacts with 1 human partners:{O14641}
	Pathogen[HTLV2_gag P03346] interacts with 1 human partners:{O14641}
	Pathogen[HTLV2_env P03383] interacts with 1 human partners:{O14641}
	Pathogen[HTLV2_tax2 P03410] interacts with 1 human partners:{O14641}
	Pathogen[HTLV1_env P14075] interacts with 1 human partners:{O14641}
	Pathogen[HTLV2_pol P03363] interacts with 1 human partners:{O14641}
[Cluster 484]GO:0007063+P	biological_process	[name] regulation of sister chromatid cohesion	[def] "Any process that modulates the frequency, rate or extent of sister chromatid cohesion." [GOC
	Pathogen[HTLV1_hbz Q2Q067] interacts with 1 human partners:{O43683}
	Pathogen[HTLV2_rex Q85601] interacts with 1 human partners:{O43683}
	Pathogen[HTLV2_gag P03346] interacts with 1 human partners:{O43683}
	Pathogen[HTLV2_env P03383] interacts with 1 human partners:{O43683}
	Pathogen[HTLV2_tax2 P03410] interacts with 1 human partners:{O43683}
	Pathogen[HTLV1_env P14075] interacts with 1 human partners:{O43683}
	Pathogen[HTLV1_rex P0C206] interacts with 1 human partners:{O43683}
	Pathogen[HTLV2_pol P03363] interacts with 1 human partners:{O43683}
[Cluster 485]GO:0009298+P	biological_process	[name] GDP-mannose biosynthetic process	[def] "The chemical reactions and pathways resulting in the formation of GDP-mannose, a substance composed of mannose in glycosidic linkage with guanosine diphosphate." [GOC
	Pathogen[HTLV1_hbz Q2Q067] interacts with 1 human partners:{O15305}
	Pathogen[HTLV2_rex Q85601] interacts with 1 human partners:{O15305}
	Pathogen[HTLV2_gag P03346] interacts with 4 human partners:{O15305;Q92871;Q9Y5P6;Q96IJ6}
	Pathogen[HTLV2_tax2 P03410] interacts with 1 human partners:{O15305}
	Pathogen[HTLV1_rex P0C206] interacts with 1 human partners:{O15305}
	Pathogen[HTLV2_pol P03363] interacts with 4 human partners:{O15305;Q92871;Q9Y5P6;Q96IJ6}
[Cluster 486]GO:0043372+P	biological_process	[name] positive regulation of CD4-positive, alpha-beta T cell differentiation	[def] "Any process that activates or increases the frequency, rate or extent of CD4-positive, alpha beta T cell differentiation." [GOC
	Pathogen[HTLV1_hbz Q2Q067] interacts with 1 human partners:{O75995}
	Pathogen[HTLV2_rex Q85601] interacts with 1 human partners:{O75995}
	Pathogen[HTLV1_tax P14079] interacts with 1 human partners:{O75995}
	Pathogen[HTLV2_gag P03346] interacts with 1 human partners:{O75995}
	Pathogen[HTLV2_tax2 P03410] interacts with 1 human partners:{O75995}
	Pathogen[HTLV1_rex P0C206] interacts with 1 human partners:{O75995}
	Pathogen[HTLV2_pol P03363] interacts with 1 human partners:{O75995}
[Cluster 487]GO:0006650+P	biological_process	[name] glycerophospholipid metabolic process	[def] "The chemical reactions and pathways involving glycerophospholipids, any derivative of glycerophosphate that contains at least one O-acyl, O-alkyl, or O-alkenyl group attached to the glycerol residue." [ISBN
	Pathogen[HTLV1_hbz Q2Q067] interacts with 1 human partners:{Q99755}
	Pathogen[HTLV2_rex Q85601] interacts with 1 human partners:{Q99755}
	Pathogen[HTLV1_tax P14079] interacts with 1 human partners:{Q99755}
	Pathogen[HTLV2_gag P03346] interacts with 2 human partners:{Q99755;P51649}
	Pathogen[HTLV2_tax2 P03410] interacts with 2 human partners:{Q99755;P51649}
	Pathogen[HTLV1_rex P0C206] interacts with 1 human partners:{Q99755}
	Pathogen[HTLV2_pol P03363] interacts with 2 human partners:{Q99755;P51649}
[Cluster 488]GO:0050650+P	biological_process	[name] chondroitin sulfate proteoglycan biosynthetic process	[def] "The chemical reactions and pathways resulting in the formation of chondroitin sulfate proteoglycan, any glycoprotein whose glycosaminoglycan units are chondroitin sulfate. Chondroitin sulfates are a group of 10-60 kDa glycosaminoglycans, widely distributed in cartilage and other mammalian connective tissues_ the repeat units consist of beta-(1,4)-linked D-glucuronyl beta-(1,3)-N-acetyl-D-galactosamine sulfate." [GOC
	Pathogen[HTLV2_gag P03346] interacts with 1 human partners:{Q9NRR1}
[Cluster 489]GO:0010917+P	biological_process	[name] negative regulation of mitochondrial membrane potential	[def] "Any process that stops, prevents, or reduces the frequency, rate or extent of establishment or extent of a mitochondrial membrane potential, the electric potential existing across any mitochondrial membrane arising from charges in the membrane itself and from the charges present in the media on either side of the membrane." [GOC
	Pathogen[HTLV1_hbz Q2Q067] interacts with 1 human partners:{Q13794}
	Pathogen[HTLV2_rex Q85601] interacts with 1 human partners:{Q13794}
	Pathogen[HTLV2_gag P03346] interacts with 1 human partners:{Q13794}
	Pathogen[HTLV2_tax2 P03410] interacts with 1 human partners:{Q13794}
	Pathogen[HTLV1_rex P0C206] interacts with 1 human partners:{Q13794}
	Pathogen[HTLV2_pol P03363] interacts with 1 human partners:{Q13794}
[Cluster 490]GO:0001828+P	biological_process	[name] inner cell mass cellular morphogenesis	[def] "The morphogenesis of cells in the inner cell mass." [GOC
	Pathogen[HTLV1_hbz Q2Q067] interacts with 1 human partners:{Q9H6I2}
	Pathogen[HTLV2_rex Q85601] interacts with 1 human partners:{Q9H6I2}
	Pathogen[HTLV2_gag P03346] interacts with 1 human partners:{Q9H6I2}
	Pathogen[HTLV2_env P03383] interacts with 1 human partners:{Q9H6I2}
	Pathogen[HTLV2_tax2 P03410] interacts with 1 human partners:{Q9H6I2}
	Pathogen[HTLV1_env P14075] interacts with 1 human partners:{Q9H6I2}
	Pathogen[HTLV1_rex P0C206] interacts with 1 human partners:{Q9H6I2}
	Pathogen[HTLV2_pol P03363] interacts with 1 human partners:{Q9H6I2}
[Cluster 491]GO:0031058+P	biological_process	[name] positive regulation of histone modification	[def] "Any process that activates or increases the frequency, rate or extent of the covalent alteration of a histone." [GOC
	Pathogen[HTLV1_hbz Q2Q067] interacts with 1 human partners:{P61088}
	Pathogen[HTLV2_rex Q85601] interacts with 1 human partners:{P61088}
	Pathogen[HTLV2_gag P03346] interacts with 1 human partners:{P61088}
	Pathogen[HTLV2_env P03383] interacts with 1 human partners:{P61088}
	Pathogen[HTLV2_tax2 P03410] interacts with 1 human partners:{P61088}
	Pathogen[HTLV1_env P14075] interacts with 1 human partners:{P61088}
	Pathogen[HTLV1_rex P0C206] interacts with 1 human partners:{P61088}
	Pathogen[HTLV2_pol P03363] interacts with 1 human partners:{P61088}
[Cluster 492]GO:0035026+P	biological_process	[name] leading edge cell differentiation	[def] "The process in which relatively unspecialized cells acquire specialized structural and/or functional features of leading edge cells, cells at the front of a migrating epithelial sheet." [GOC
	Pathogen[HTLV2_rex Q85601] interacts with 1 human partners:{P05412}
	Pathogen[HTLV1_tax P14079] interacts with 1 human partners:{P05412}
	Pathogen[HTLV2_gag P03346] interacts with 1 human partners:{P05412}
	Pathogen[HTLV2_env P03383] interacts with 1 human partners:{P05412}
	Pathogen[HTLV2_tax2 P03410] interacts with 1 human partners:{P05412}
	Pathogen[HTLV1_env P14075] interacts with 1 human partners:{P05412}
	Pathogen[HTLV1_rex P0C206] interacts with 1 human partners:{P05412}
	Pathogen[HTLV2_pol P03363] interacts with 1 human partners:{P05412}
[Cluster 493]GO:0019557+P	biological_process	[name] histidine catabolic process to glutamate and formate	[def] "The chemical reactions and pathways resulting in the breakdown of histidine into other compounds, including glutamate and formate." [GOC
	Pathogen[HTLV1_tax P14079] interacts with 1 human partners:{O95954}
	Pathogen[HTLV2_gag P03346] interacts with 2 human partners:{O95954;Q96NU7}
	Pathogen[HTLV2_tax2 P03410] interacts with 1 human partners:{O95954}
	Pathogen[HTLV2_pol P03363] interacts with 1 human partners:{Q96NU7}
[Cluster 494]GO:0033559+P	biological_process	[name] unsaturated fatty acid metabolic process	[def] "The chemical reactions and pathways involving an unsaturated fatty acid, any fatty acid containing one or more double bonds between carbon atoms." [GOC
	Pathogen[HTLV1_hbz Q2Q067] interacts with 1 human partners:{O14734}
	Pathogen[HTLV2_rex Q85601] interacts with 1 human partners:{O14734}
	Pathogen[HTLV2_gag P03346] interacts with 1 human partners:{O14734}
	Pathogen[HTLV2_tax2 P03410] interacts with 1 human partners:{O14734}
	Pathogen[HTLV1_rex P0C206] interacts with 1 human partners:{O14734}
	Pathogen[HTLV2_pol P03363] interacts with 1 human partners:{O14734}
[Cluster 495]GO:0072143+P	biological_process	[name] mesangial cell development	[def] "The process whose specific outcome is the progression of a mesangial cell in the kidney over time, from its formation to the mature structure." [GOC
	Pathogen[HTLV1_hbz Q2Q067] interacts with 1 human partners:{Q8TAX0}
	Pathogen[HTLV2_rex Q85601] interacts with 1 human partners:{Q8TAX0}
	Pathogen[HTLV2_gag P03346] interacts with 1 human partners:{Q8TAX0}
	Pathogen[HTLV2_tax2 P03410] interacts with 1 human partners:{Q8TAX0}
	Pathogen[HTLV2_pol P03363] interacts with 1 human partners:{Q8TAX0}
[Cluster 496]GO:0071731+P	biological_process	[name] response to nitric oxide	[def] "Any process that results in a change in state or activity of a cell or an organism (in terms of movement, secretion, enzyme production, gene expression, etc.) as a result of a nitric oxide stimulus." [GOC
	Pathogen[HTLV1_hbz Q2Q067] interacts with 1 human partners:{Q9GZT9}
	Pathogen[HTLV2_rex Q85601] interacts with 1 human partners:{Q9GZT9}
	Pathogen[HTLV1_tax P14079] interacts with 1 human partners:{Q9GZT9}
	Pathogen[HTLV2_gag P03346] interacts with 1 human partners:{Q9GZT9}
	Pathogen[HTLV2_tax2 P03410] interacts with 1 human partners:{Q9GZT9}
	Pathogen[HTLV1_env P14075] interacts with 1 human partners:{Q9GZT9}
	Pathogen[HTLV1_rex P0C206] interacts with 1 human partners:{Q9GZT9}
	Pathogen[HTLV2_pol P03363] interacts with 1 human partners:{Q9GZT9}
[Cluster 497]GO:0072011+P	biological_process	[name] glomerular endothelium development	[def] "The process whose specific outcome is the progression of the glomerular endothelium over time, from its formation to the mature structure. The glomerular endothelium is an epithelial tissue that covers the internal surfaces of the glomerulus." [GOC
	Pathogen[HTLV1_hbz Q2Q067] interacts with 1 human partners:{Q99958}
	Pathogen[HTLV2_gag P03346] interacts with 1 human partners:{Q99958}
	Pathogen[HTLV2_env P03383] interacts with 1 human partners:{Q99958}
	Pathogen[HTLV1_env P14075] interacts with 1 human partners:{Q99958}
	Pathogen[HTLV2_pol P03363] interacts with 1 human partners:{Q99958}
[Cluster 498]GO:0002286+P	biological_process	[name] T cell activation involved in immune response	[def] "The change in morphology and behavior of a mature or immature T cell resulting from exposure to a mitogen, cytokine, chemokine, cellular ligand, or an antigen for which it is specific, leading to the initiation or perpetuation of an immune response." [GOC
	Pathogen[HTLV1_hbz Q2Q067] interacts with 1 human partners:{P13796}
	Pathogen[HTLV2_rex Q85601] interacts with 1 human partners:{P13796}
	Pathogen[HTLV1_tax P14079] interacts with 1 human partners:{P13796}
	Pathogen[HTLV2_gag P03346] interacts with 1 human partners:{P13796}
	Pathogen[HTLV2_tax2 P03410] interacts with 1 human partners:{P13796}
	Pathogen[HTLV1_rex P0C206] interacts with 1 human partners:{P13796}
	Pathogen[HTLV2_pol P03363] interacts with 1 human partners:{P13796}
[Cluster 499]GO:0032006+P	biological_process	[name] regulation of TOR signaling cascade	[def] "Any process that modulates the frequency, rate or extent of signaling via the TOR signaling pathway." [GOC
	Pathogen[HTLV2_gag P03346] interacts with 1 human partners:{Q9UHA4}
	Pathogen[HTLV2_pol P03363] interacts with 1 human partners:{Q9UHA4}
[Cluster 500]GO:0046041+P	biological_process	[name] ITP metabolic process	[def] "The chemical reactions and pathways involving ITP, inosine triphosphate." [GOC
	Pathogen[HTLV2_gag P03346] interacts with 1 human partners:{Q9UIJ7}
	Pathogen[HTLV2_pol P03363] interacts with 1 human partners:{Q9UIJ7}
[Cluster 501]GO:0009956+P	biological_process	[name] radial pattern formation	[def] "The regionalization process that results in defined areas around a point in which specific types of cell differentiation will occur." [GOC
	Pathogen[HTLV1_env P14075] interacts with 1 human partners:{P24468}
[Cluster 502]GO:0036006+P	biological_process	[name] cellular response to macrophage colony-stimulating factor stimulus	[def] "Any process that results in a change in state or activity of a cell (in terms of movement, secretion, enzyme production, gene expression, etc.) as a result of a macrophage colony-stimulating factor stimulus." [GOC
	Pathogen[HTLV2_gag P03346] interacts with 1 human partners:{P16591}
[Cluster 503]GO:0035511+P	biological_process	[name] oxidative DNA demethylation	[def] "Removal of the methyl group from one or more nucleotides within a DNA molecule involving the oxidation (i.e. electron loss) of one or more atoms." [PMID
	Pathogen[HTLV2_gag P03346] interacts with 1 human partners:{Q6NS38}
	Pathogen[HTLV2_pol P03363] interacts with 1 human partners:{Q6NS38}
[Cluster 504]GO:0006066+P	biological_process	[name] alcohol metabolic process	[def] "The chemical reactions and pathways involving alcohols, any of a class of compounds containing one or more hydroxyl groups attached to a saturated carbon atom." [CHEBI
	Pathogen[HTLV2_gag P03346] interacts with 2 human partners:{P07327;P05091}
[Cluster 505]GO:0009609+P	biological_process	[name] response to symbiotic bacterium	[def] "Any process that results in a change in state or activity of a cell or an organism (in terms of movement, secretion, enzyme production, gene expression, etc.) as a result of a stimulus from a symbiotic bacterium, a bacterium living in close physical association with another organism." [GOC
	Pathogen[HTLV1_hbz Q2Q067] interacts with 1 human partners:{P18283}
	Pathogen[HTLV2_rex Q85601] interacts with 1 human partners:{P18283}
	Pathogen[HTLV1_tax P14079] interacts with 1 human partners:{P18283}
	Pathogen[HTLV2_gag P03346] interacts with 1 human partners:{P18283}
	Pathogen[HTLV2_tax2 P03410] interacts with 1 human partners:{P18283}
	Pathogen[HTLV1_rex P0C206] interacts with 1 human partners:{P18283}
	Pathogen[HTLV2_pol P03363] interacts with 1 human partners:{P18283}
[Cluster 506]GO:0001928+P	biological_process	[name] regulation of exocyst assembly	[def] "Any process that modulates the frequency, rate or extent of exocyst assembly." [GOC
	Pathogen[HTLV1_hbz Q2Q067] interacts with 1 human partners:{P11234}
	Pathogen[HTLV2_rex Q85601] interacts with 1 human partners:{P11234}
	Pathogen[HTLV2_gag P03346] interacts with 1 human partners:{P11234}
	Pathogen[HTLV2_tax2 P03410] interacts with 1 human partners:{P11234}
	Pathogen[HTLV1_rex P0C206] interacts with 1 human partners:{P11234}
	Pathogen[HTLV2_pol P03363] interacts with 1 human partners:{P11234}
[Cluster 507]GO:0044342+P	biological_process	[name] type B pancreatic cell proliferation	[def] "The multiplication or reproduction of pancreatic B cells, resulting in the expansion of an pancreatic B cell population. Pancreatic B cell are cells of the pancreas that secrete insulin." [GOC
	Pathogen[HTLV2_gag P03346] interacts with 1 human partners:{Q92934}
	Pathogen[HTLV2_pol P03363] interacts with 1 human partners:{Q92934}
[Cluster 508]GO:0048659+P	biological_process	[name] smooth muscle cell proliferation	[def] "The multiplication or reproduction of smooth muscle cells, resulting in the expansion of a cell population." [CL
	Pathogen[HTLV1_hbz Q2Q067] interacts with 1 human partners:{Q5VZE5}
	Pathogen[HTLV2_rex Q85601] interacts with 1 human partners:{Q5VZE5}
	Pathogen[HTLV2_gag P03346] interacts with 1 human partners:{Q5VZE5}
	Pathogen[HTLV2_tax2 P03410] interacts with 1 human partners:{Q5VZE5}
	Pathogen[HTLV1_rex P0C206] interacts with 1 human partners:{Q5VZE5}
	Pathogen[HTLV2_pol P03363] interacts with 1 human partners:{Q5VZE5}
[Cluster 509]GO:2001223+P	biological_process	[name] negative regulation of neuron migration	[def] "Any process that stops, prevents or reduces the frequency, rate or extent of neuron migration." [GOC
	Pathogen[HTLV2_gag P03346] interacts with 1 human partners:{O75044}
	Pathogen[HTLV2_pol P03363] interacts with 1 human partners:{O75044}
[Cluster 510]GO:0045794+P	biological_process	[name] negative regulation of cell volume	[def] "Any process that decreases cell volume." [GOC
	Pathogen[HTLV1_hbz Q2Q067] interacts with 1 human partners:{Q9BYB0}
	Pathogen[HTLV2_rex Q85601] interacts with 1 human partners:{Q9BYB0}
	Pathogen[HTLV1_tax P14079] interacts with 1 human partners:{Q9BYB0}
	Pathogen[HTLV2_gag P03346] interacts with 1 human partners:{Q9BYB0}
	Pathogen[HTLV2_tax2 P03410] interacts with 1 human partners:{Q9BYB0}
	Pathogen[HTLV1_rex P0C206] interacts with 1 human partners:{Q9BYB0}
	Pathogen[HTLV2_pol P03363] interacts with 1 human partners:{Q9BYB0}
[Cluster 511]GO:0006592+P	biological_process	[name] ornithine biosynthetic process	[def] "The chemical reactions and pathways resulting in the formation of ornithine, an amino acid only rarely found in proteins, but which is important in living organisms as an intermediate in the reactions of the urea cycle and in arginine biosynthesis." [GOC
	Pathogen[HTLV2_gag P03346] interacts with 1 human partners:{P54886}
[Cluster 512]GO:0071169+P	biological_process	[name] establishment of protein localization to chromatin	[def] "The directed movement of a protein to a part of a chromosome that is organized into chromatin." [GOC
	Pathogen[HTLV2_gag P03346] interacts with 1 human partners:{Q9UFC0}
	Pathogen[HTLV2_pol P03363] interacts with 1 human partners:{Q9UFC0}
[Cluster 513]GO:0046177+P	biological_process	[name] D-gluconate catabolic process	[def] "The chemical reactions and pathways resulting in the breakdown of D-gluconate, the anion of D-gluconic acid, the aldonic acid derived from glucose." [ISBN
	Pathogen[HTLV2_gag P03346] interacts with 1 human partners:{Q5T6J7}
[Cluster 514]GO:0032618+P	biological_process	[name] interleukin-15 production	[def] "The appearance of interleukin-15 due to biosynthesis or secretion following a cellular stimulus, resulting in an increase in its intracellular or extracellular levels." [GOC
	Pathogen[HTLV2_gag P03346] interacts with 1 human partners:{O75896}
	Pathogen[HTLV2_pol P03363] interacts with 1 human partners:{O75896}
[Cluster 515]GO:0018352+P	biological_process	[name] protein-pyridoxal-5-phosphate linkage	[def] "The formation of a linkage between a protein amino acid and pyridoxal-5-phosphate." [GOC
	Pathogen[HTLV2_rex Q85601] interacts with 1 human partners:{Q99259}
	Pathogen[HTLV1_tax P14079] interacts with 1 human partners:{Q99259}
	Pathogen[HTLV2_gag P03346] interacts with 1 human partners:{Q99259}
	Pathogen[HTLV2_tax2 P03410] interacts with 1 human partners:{Q99259}
	Pathogen[HTLV2_pol P03363] interacts with 1 human partners:{Q99259}
[Cluster 516]GO:0070827+P	biological_process	[name] chromatin maintenance	[def] "The chromatin organization process that preserves chromatin in a stable functional or structural state." [GOC
	Pathogen[HTLV1_hbz Q2Q067] interacts with 1 human partners:{Q8IYB8}
	Pathogen[HTLV1_tax P14079] interacts with 1 human partners:{Q8IYB8}
	Pathogen[HTLV2_gag P03346] interacts with 1 human partners:{Q8IYB8}
	Pathogen[HTLV2_tax2 P03410] interacts with 1 human partners:{Q8IYB8}
	Pathogen[HTLV1_rex P0C206] interacts with 1 human partners:{Q8IYB8}
	Pathogen[HTLV2_pol P03363] interacts with 1 human partners:{Q8IYB8}
[Cluster 517]GO:0030423+P	biological_process	[name] targeting of mRNA for destruction involved in RNA interference	[def] "The process in which small interfering RNAs target cognate mRNA molecules for degradation." [PMID
	Pathogen[HTLV1_hbz Q2Q067] interacts with 3 human partners:{Q92989;Q15633;Q9UPY3}
	Pathogen[HTLV2_rex Q85601] interacts with 2 human partners:{Q92989;Q15633}
	Pathogen[HTLV2_gag P03346] interacts with 3 human partners:{Q92989;Q15633;Q9UPY3}
	Pathogen[HTLV2_env P03383] interacts with 1 human partners:{Q15633}
	Pathogen[HTLV2_tax2 P03410] interacts with 3 human partners:{Q92989;Q15633;Q9UPY3}
	Pathogen[HTLV1_env P14075] interacts with 1 human partners:{Q15633}
	Pathogen[HTLV1_rex P0C206] interacts with 2 human partners:{Q92989;Q15633}
	Pathogen[HTLV2_pol P03363] interacts with 3 human partners:{Q92989;Q15633;Q9UPY3}
[Cluster 518]GO:0031427+P	biological_process	[name] response to methotrexate	[def] "Any process that results in a change in state or activity of a cell or an organism (in terms of movement, secretion, enzyme production, gene expression, etc.) as a result of a methotrexate stimulus. Methotrexate is 4-amino-10-methylformic acid, a folic acid analogue that is a potent competitive inhibitor of dihydrofolate reductase." [CHEBI
	Pathogen[HTLV1_hbz Q2Q067] interacts with 1 human partners:{P00374}
	Pathogen[HTLV2_rex Q85601] interacts with 1 human partners:{P00374}
	Pathogen[HTLV2_gag P03346] interacts with 2 human partners:{P08243;P00374}
	Pathogen[HTLV2_tax2 P03410] interacts with 1 human partners:{P00374}
	Pathogen[HTLV1_rex P0C206] interacts with 1 human partners:{P00374}
	Pathogen[HTLV2_pol P03363] interacts with 1 human partners:{P00374}
[Cluster 519]GO:0051702+P	biological_process	[name] interaction with symbiont	[def] "An interaction between two organisms living together in more or less intimate association. The term symbiont is used for the smaller (macro) of the two members of a symbiosis_ the various forms of symbiosis include parasitism, commensalism and mutualism." [GOC
	Pathogen[HTLV1_hbz Q2Q067] interacts with 1 human partners:{P18283}
	Pathogen[HTLV2_rex Q85601] interacts with 1 human partners:{P18283}
	Pathogen[HTLV1_tax P14079] interacts with 1 human partners:{P18283}
	Pathogen[HTLV2_gag P03346] interacts with 1 human partners:{P18283}
	Pathogen[HTLV2_tax2 P03410] interacts with 1 human partners:{P18283}
	Pathogen[HTLV1_rex P0C206] interacts with 1 human partners:{P18283}
	Pathogen[HTLV2_pol P03363] interacts with 1 human partners:{P18283}
[Cluster 520]GO:0070940+P	biological_process	[name] dephosphorylation of RNA polymerase II C-terminal domain	[def] "The process of removing a phosphate group from an amino acid residue in the C-terminal domain of RNA polymerase II. Some dephosphorylation occurs during transcription while some may occur after the enzyme is released from the template in order to prepare it for the beginning of the transcription cycle again. RNA polymerase II with little or no phosphorylation is referred to as the hypophosphorylated or II(A) form." [GOC
	Pathogen[HTLV1_hbz Q2Q067] interacts with 1 human partners:{Q9NQG5}
	Pathogen[HTLV2_rex Q85601] interacts with 1 human partners:{Q9NQG5}
	Pathogen[HTLV1_tax P14079] interacts with 1 human partners:{Q9NQG5}
	Pathogen[HTLV2_gag P03346] interacts with 2 human partners:{Q9NQG5;Q8IXW5}
	Pathogen[HTLV2_tax2 P03410] interacts with 1 human partners:{Q9NQG5}
	Pathogen[HTLV1_rex P0C206] interacts with 1 human partners:{Q9NQG5}
	Pathogen[HTLV2_pol P03363] interacts with 2 human partners:{Q9NQG5;Q8IXW5}
[Cluster 521]GO:0071313+P	biological_process	[name] cellular response to caffeine	[def] "Any process that results in a change in state or activity of a cell (in terms of movement, secretion, enzyme production, gene expression, etc.) as a result of a caffeine stimulus. Caffeine is an alkaloid found in numerous plant species, where it acts as a natural pesticide that paralyzes and kills certain insects feeding upon them." [GOC
	Pathogen[HTLV1_hbz Q2Q067] interacts with 1 human partners:{O14757}
	Pathogen[HTLV2_rex Q85601] interacts with 1 human partners:{O14757}
	Pathogen[HTLV2_gag P03346] interacts with 1 human partners:{O14757}
	Pathogen[HTLV2_env P03383] interacts with 1 human partners:{O14757}
	Pathogen[HTLV2_tax2 P03410] interacts with 1 human partners:{O14757}
	Pathogen[HTLV1_env P14075] interacts with 1 human partners:{O14757}
	Pathogen[HTLV1_rex P0C206] interacts with 1 human partners:{O14757}
	Pathogen[HTLV2_pol P03363] interacts with 1 human partners:{O14757}
[Cluster 522]GO:0001676+P	biological_process	[name] long-chain fatty acid metabolic process	[def] "The chemical reactions and pathways involving long-chain fatty acids, aliphatic compounds having a terminal carboxyl group and with a chain length of C12-18." [GOC
	Pathogen[HTLV2_gag P03346] interacts with 1 human partners:{Q86TX2}
[Cluster 523]GO:0021872+P	biological_process	[name] forebrain generation of neurons	[def] "The process in which nerve cells are generated in the forebrain. This includes the production of neuroblasts from and their differentiation into neurons." [GO_REF
	Pathogen[HTLV1_hbz Q2Q067] interacts with 1 human partners:{Q9Y466}
	Pathogen[HTLV2_gag P03346] interacts with 1 human partners:{Q9Y466}
	Pathogen[HTLV1_env P14075] interacts with 1 human partners:{Q9Y466}
	Pathogen[HTLV2_pol P03363] interacts with 1 human partners:{Q9Y466}
[Cluster 524]GO:0009116+P	biological_process	[name] nucleoside metabolic process	[def] "The chemical reactions and pathways involving a nucleoside, a nucleobase linked to either beta-D-ribofuranose (a ribonucleoside) or 2-deoxy-beta-D-ribofuranose, (a deoxyribonucleoside), e.g. adenosine, guanosine, inosine, cytidine, uridine and deoxyadenosine, deoxyguanosine, deoxycytidine and thymidine (= deoxythymidine)." [GOC
	Pathogen[HTLV1_hbz Q2Q067] interacts with 3 human partners:{P60891;O00746;P21108}
	Pathogen[HTLV2_rex Q85601] interacts with 4 human partners:{P60891;O00746;P11172;P21108}
	Pathogen[HTLV1_tax P14079] interacts with 1 human partners:{P60891}
	Pathogen[HTLV2_gag P03346] interacts with 12 human partners:{P56597;P07741;Q9BXI3;P60891;Q06203;P00491;O00746;P11172;P21108;P00492;P11908;O95045}
	Pathogen[HTLV2_tax2 P03410] interacts with 6 human partners:{P07741;P60891;O00746;P11172;P21108;P00492}
	Pathogen[HTLV1_rex P0C206] interacts with 4 human partners:{P60891;O00746;P11172;P21108}
	Pathogen[HTLV2_pol P03363] interacts with 10 human partners:{P56597;P07741;P60891;Q06203;O00746;P11172;P21108;P00492;P11908;O95045}
[Cluster 525]GO:0018158+P	biological_process	[name] protein oxidation	[def] "The modification of a protein amino acid by oxidation." [GOC
	Pathogen[HTLV2_gag P03346] interacts with 1 human partners:{P02652}
	Pathogen[HTLV2_pol P03363] interacts with 1 human partners:{P02652}
[Cluster 526]GO:0071506+P	biological_process	[name] cellular response to mycophenolic acid	[def] "Any process that results in a change in state or activity of a cell (in terms of movement, secretion, enzyme production, gene expression, etc.) as a result of a mycophenolic acid stimulus." [CHEBI
	Pathogen[HTLV1_hbz Q2Q067] interacts with 1 human partners:{P18146}
	Pathogen[HTLV2_rex Q85601] interacts with 1 human partners:{P18146}
	Pathogen[HTLV2_gag P03346] interacts with 1 human partners:{P18146}
	Pathogen[HTLV2_env P03383] interacts with 1 human partners:{P18146}
	Pathogen[HTLV2_tax2 P03410] interacts with 1 human partners:{P18146}
	Pathogen[HTLV1_env P14075] interacts with 1 human partners:{P18146}
	Pathogen[HTLV1_rex P0C206] interacts with 1 human partners:{P18146}
	Pathogen[HTLV2_pol P03363] interacts with 1 human partners:{P18146}
[Cluster 527]GO:0000093+P	biological_process	[name] mitotic telophase	[def] "Telophase occurring as part of mitosis. Telophase is the part of nuclear division that, canonically, begins when the chromosomes arrive at the poles of the cell and the division of the cytoplasm starts. Mitosis is the cell cycle process in which, canonically, the nucleus of a eukaryotic cell divides to produce two daughter nuclei whose chromosome complement is identical to that of the mother cell." [GOC
	Pathogen[HTLV1_hbz Q2Q067] interacts with 1 human partners:{Q9Y6D9}
	Pathogen[HTLV2_rex Q85601] interacts with 1 human partners:{Q9Y6D9}
	Pathogen[HTLV2_gag P03346] interacts with 1 human partners:{Q9Y6D9}
	Pathogen[HTLV2_env P03383] interacts with 1 human partners:{Q9Y6D9}
	Pathogen[HTLV1_env P14075] interacts with 1 human partners:{Q9Y6D9}
	Pathogen[HTLV1_rex P0C206] interacts with 1 human partners:{Q9Y6D9}
	Pathogen[HTLV2_pol P03363] interacts with 1 human partners:{Q9Y6D9}
[Cluster 528]GO:0090219+P	biological_process	[name] negative regulation of lipid kinase activity	[def] "Any process that decreases the frequency, rate or extent of lipid kinase activity, the catalysis of the transfer of a phosphate group, usually from ATP, to a simple or complex lipid." [GOC
	Pathogen[HTLV1_hbz Q2Q067] interacts with 1 human partners:{Q15172}
	Pathogen[HTLV2_rex Q85601] interacts with 1 human partners:{Q15172}
	Pathogen[HTLV2_gag P03346] interacts with 1 human partners:{Q15172}
	Pathogen[HTLV2_tax2 P03410] interacts with 1 human partners:{Q15172}
	Pathogen[HTLV1_rex P0C206] interacts with 1 human partners:{Q15172}
	Pathogen[HTLV2_pol P03363] interacts with 1 human partners:{Q15172}
[Cluster 529]GO:0033603+P	biological_process	[name] positive regulation of dopamine secretion	[def] "Any process that activates or increases the frequency, rate or extent of the regulated release of dopamine." [GOC
	Pathogen[HTLV1_tax P14079] interacts with 1 human partners:{Q9NQC3}
	Pathogen[HTLV2_gag P03346] interacts with 1 human partners:{Q9NQC3}
	Pathogen[HTLV2_env P03383] interacts with 2 human partners:{Q9NQC3;Q9BXM7}
	Pathogen[HTLV1_env P14075] interacts with 1 human partners:{Q9BXM7}
[Cluster 530]GO:0006820+P	biological_process	[name] anion transport	[def] "The directed movement of anions, atoms or small molecules with a net negative charge, into, out of or within a cell, or between cells, by means of some agent such as a transporter or pore." [GOC
	Pathogen[HTLV1_tax P14079] interacts with 1 human partners:{P21796}
	Pathogen[HTLV2_gag P03346] interacts with 1 human partners:{P21796}
	Pathogen[HTLV2_env P03383] interacts with 1 human partners:{P21796}
	Pathogen[HTLV1_env P14075] interacts with 1 human partners:{P21796}
	Pathogen[HTLV2_pol P03363] interacts with 1 human partners:{P21796}
[Cluster 531]GO:0072331+P	biological_process	[name] signal transduction by p53 class mediator	[def] "An intracellular signaling process that is induced by the cell cycle regulator phosphoprotein p53 or an equivalent protein." [GOC
	Pathogen[HTLV1_hbz Q2Q067] interacts with 1 human partners:{P43356}
	Pathogen[HTLV2_rex Q85601] interacts with 1 human partners:{P43356}
	Pathogen[HTLV1_tax P14079] interacts with 1 human partners:{P43356}
	Pathogen[HTLV2_gag P03346] interacts with 1 human partners:{P43356}
	Pathogen[HTLV2_tax2 P03410] interacts with 1 human partners:{P43356}
	Pathogen[HTLV1_rex P0C206] interacts with 1 human partners:{P43356}
	Pathogen[HTLV2_pol P03363] interacts with 1 human partners:{P43356}
[Cluster 532]GO:1900451+P	
	Pathogen[HTLV1_hbz Q2Q067] interacts with 1 human partners:{Q9BYB0}
	Pathogen[HTLV2_rex Q85601] interacts with 1 human partners:{Q9BYB0}
	Pathogen[HTLV1_tax P14079] interacts with 1 human partners:{Q9BYB0}
	Pathogen[HTLV2_gag P03346] interacts with 1 human partners:{Q9BYB0}
	Pathogen[HTLV2_tax2 P03410] interacts with 1 human partners:{Q9BYB0}
	Pathogen[HTLV1_rex P0C206] interacts with 1 human partners:{Q9BYB0}
	Pathogen[HTLV2_pol P03363] interacts with 1 human partners:{Q9BYB0}
[Cluster 533]GO:0006423+P	biological_process	[name] cysteinyl-tRNA aminoacylation	[def] "The process of coupling cysteine to cysteinyl-tRNA, catalyzed by cysteinyl-tRNA synthetase. In tRNA aminoacylation, the amino acid is first activated by linkage to AMP and then transferred to either the 2'- or the 3'-hydroxyl group of the 3'-adenosine residue of the tRNA." [GOC
	Pathogen[HTLV2_gag P03346] interacts with 2 human partners:{Q9HA77;P49589}
	Pathogen[HTLV2_tax2 P03410] interacts with 1 human partners:{P49589}
	Pathogen[HTLV2_pol P03363] interacts with 1 human partners:{P49589}
[Cluster 534]GO:0017158+P	biological_process	[name] regulation of calcium ion-dependent exocytosis	[def] "Any process that modulates the frequency, rate or extent of calcium ion-dependent exocytosis." [GOC
	Pathogen[HTLV1_tax P14079] interacts with 1 human partners:{Q9UNE2}
	Pathogen[HTLV2_gag P03346] interacts with 1 human partners:{Q9UNE2}
	Pathogen[HTLV2_tax2 P03410] interacts with 1 human partners:{Q9UNE2}
	Pathogen[HTLV2_pol P03363] interacts with 1 human partners:{Q9UNE2}
[Cluster 535]GO:0060547+P	biological_process	[name] negative regulation of necrotic cell death	[def] "Any process that decreases the rate, frequency or extent of necrotic cell death. Necrotic cell death is a cell death process that is morphologically characterized by a gain in cell volume (oncosis), swelling of organelles, plasma membrane rupture and subsequent loss of intracellular contents." [GOC
	Pathogen[HTLV2_gag P03346] interacts with 2 human partners:{P25713;P09211}
	Pathogen[HTLV2_pol P03363] interacts with 1 human partners:{P09211}
[Cluster 536]GO:0006529+P	biological_process	[name] asparagine biosynthetic process	[def] "The chemical reactions and pathways resulting in the formation of asparagine, 2-amino-3-carbamoylpropanoic acid." [GOC
	Pathogen[HTLV2_gag P03346] interacts with 2 human partners:{P08243;Q9NWL6}
[Cluster 537]GO:0010894+P	biological_process	[name] negative regulation of steroid biosynthetic process	[def] "Any process that decreases the frequency, rate or extent of the chemical reactions and pathways resulting in the formation of steroids, compounds with a 1,2,cyclopentanoperhydrophenanthrene nucleus." [GOC
	Pathogen[HTLV2_env P03383] interacts with 1 human partners:{Q9Y5U4}
[Cluster 538]GO:0006821+P	biological_process	[name] chloride transport	[def] "The directed movement of chloride into, out of or within a cell, or between cells, by means of some agent such as a transporter or pore." [GOC
	Pathogen[HTLV1_hbz Q2Q067] interacts with 1 human partners:{P54105}
	Pathogen[HTLV2_rex Q85601] interacts with 1 human partners:{P54105}
	Pathogen[HTLV1_tax P14079] interacts with 1 human partners:{P54105}
	Pathogen[HTLV2_gag P03346] interacts with 1 human partners:{P54105}
	Pathogen[HTLV2_tax2 P03410] interacts with 1 human partners:{P54105}
	Pathogen[HTLV1_rex P0C206] interacts with 1 human partners:{P54105}
	Pathogen[HTLV2_pol P03363] interacts with 1 human partners:{P54105}
[Cluster 539]GO:0007340+P	biological_process	[name] acrosome reaction	[def] "The discharge, by sperm, of a single, anterior secretory granule following the sperm's attachment to the zona pellucida surrounding the oocyte. The process begins with the fusion of the outer acrosomal membrane with the sperm plasma membrane and ends with the exocytosis of the acrosomal contents into the egg." [GOC
	Pathogen[HTLV1_hbz Q2Q067] interacts with 1 human partners:{O75969}
	Pathogen[HTLV2_rex Q85601] interacts with 1 human partners:{O75969}
	Pathogen[HTLV2_gag P03346] interacts with 4 human partners:{O75969;Q6UW49;P32856;Q9BZX4}
	Pathogen[HTLV2_env P03383] interacts with 1 human partners:{P32856}
	Pathogen[HTLV2_tax2 P03410] interacts with 1 human partners:{O75969}
	Pathogen[HTLV1_env P14075] interacts with 1 human partners:{P32856}
	Pathogen[HTLV1_rex P0C206] interacts with 1 human partners:{O75969}
	Pathogen[HTLV2_pol P03363] interacts with 3 human partners:{O75969;Q6UW49;Q9BZX4}
[Cluster 540]GO:0051968+P	biological_process	[name] positive regulation of synaptic transmission, glutamatergic	[def] "Any process that activates, maintains or increases the frequency, rate or extent of glutamatergic synaptic transmission, the process of communication from a neuron to another neuron across a synapse using the neurotransmitter glutamate." [GOC
	Pathogen[HTLV1_hbz Q2Q067] interacts with 1 human partners:{Q9BYB0}
	Pathogen[HTLV2_rex Q85601] interacts with 1 human partners:{Q9BYB0}
	Pathogen[HTLV1_tax P14079] interacts with 1 human partners:{Q9BYB0}
	Pathogen[HTLV2_gag P03346] interacts with 1 human partners:{Q9BYB0}
	Pathogen[HTLV2_tax2 P03410] interacts with 1 human partners:{Q9BYB0}
	Pathogen[HTLV1_rex P0C206] interacts with 1 human partners:{Q9BYB0}
	Pathogen[HTLV2_pol P03363] interacts with 1 human partners:{Q9BYB0}
[Cluster 541]GO:0006501+P	biological_process	[name] C-terminal protein lipidation	[def] "The covalent attachment of a lipid group to the carboxy terminus of a protein." [GOC
	Pathogen[HTLV2_gag P03346] interacts with 1 human partners:{O60762}
[Cluster 542]GO:0006082+P	biological_process	[name] organic acid metabolic process	[def] "The chemical reactions and pathways involving organic acids, any acidic compound containing carbon in covalent linkage." [ISBN
	Pathogen[HTLV2_gag P03346] interacts with 1 human partners:{P11310}
	Pathogen[HTLV2_pol P03363] interacts with 1 human partners:{P11310}
[Cluster 543]GO:2001052+P	biological_process	[name] positive regulation of G1/S transition checkpoint	[def] "Any process that activates or increases the frequency, rate or extent of G1/S transition checkpoint." [GOC
	Pathogen[HTLV1_hbz Q2Q067] interacts with 1 human partners:{Q92786}
	Pathogen[HTLV2_rex Q85601] interacts with 1 human partners:{Q92786}
	Pathogen[HTLV1_tax P14079] interacts with 1 human partners:{Q92786}
	Pathogen[HTLV2_gag P03346] interacts with 1 human partners:{Q92786}
	Pathogen[HTLV2_tax2 P03410] interacts with 1 human partners:{Q92786}
	Pathogen[HTLV1_rex P0C206] interacts with 1 human partners:{Q92786}
	Pathogen[HTLV2_pol P03363] interacts with 1 human partners:{Q92786}
[Cluster 544]GO:0015939+P	biological_process	[name] pantothenate metabolic process	[def] "The chemical reactions and pathways involving pantothenate, the anion of pantothenic acid, the amide of beta-alanine and pantoic acid. It is a B complex vitamin that is a constituent of coenzyme A and is distributed ubiquitously in foods." [GOC
	Pathogen[HTLV1_hbz Q2Q067] interacts with 1 human partners:{Q96CD2}
	Pathogen[HTLV2_rex Q85601] interacts with 1 human partners:{Q96CD2}
	Pathogen[HTLV2_gag P03346] interacts with 6 human partners:{Q9BZ23;Q13057;Q9HAB8;Q96CD2;Q8TE04;Q9NRN7}
	Pathogen[HTLV2_tax2 P03410] interacts with 1 human partners:{Q96CD2}
	Pathogen[HTLV1_rex P0C206] interacts with 1 human partners:{Q96CD2}
	Pathogen[HTLV2_pol P03363] interacts with 5 human partners:{Q9BZ23;Q9HAB8;Q96CD2;Q8TE04;Q9NRN7}
[Cluster 545]GO:0034695+P	biological_process	[name] response to prostaglandin E stimulus	[def] "Any process that results in a change in state or activity of a cell or an organism (in terms of movement, secretion, enzyme production, gene expression, etc.) as a result of a prostagladin E stimulus." [GOC
	Pathogen[HTLV2_gag P03346] interacts with 1 human partners:{Q16613}
	Pathogen[HTLV2_pol P03363] interacts with 1 human partners:{Q16613}
[Cluster 546]GO:0097055+P	biological_process	[name] agmatine biosynthetic process	[def] "The chemical reactions and pathways resulting in the formation of agmatine ((4-aminobutyl)guanidine, NH2-CH2-CH2-CH2-CH2-NH-C(-NH2)(=NH)). Agmatine is the decarboxylation product of the amino acid arginine and is an intermediate in polyamine biosynthesis. It is synthesized in the brain, stored in synaptic vesicles, accumulated by uptake, released by membrane depolarization, and inactivated by agmatinase." [CHEBI
	Pathogen[HTLV2_gag P03346] interacts with 1 human partners:{Q96A70}
	Pathogen[HTLV2_pol P03363] interacts with 1 human partners:{Q96A70}
[Cluster 547]GO:2000277+P	biological_process	[name] positive regulation of oxidative phosphorylation uncoupler activity	[def] "Any process that activates or increases the frequency, rate or extent of oxidative phosphorylation uncoupler activity." [GOC
	Pathogen[HTLV1_hbz Q2Q067] interacts with 1 human partners:{Q99497}
	Pathogen[HTLV2_rex Q85601] interacts with 1 human partners:{Q99497}
	Pathogen[HTLV1_tax P14079] interacts with 1 human partners:{Q99497}
	Pathogen[HTLV2_gag P03346] interacts with 1 human partners:{Q99497}
	Pathogen[HTLV2_tax2 P03410] interacts with 1 human partners:{Q99497}
	Pathogen[HTLV1_rex P0C206] interacts with 1 human partners:{Q99497}
	Pathogen[HTLV2_pol P03363] interacts with 1 human partners:{Q99497}
[Cluster 548]GO:0072125+P	biological_process	[name] negative regulation of glomerular mesangial cell proliferation	[def] "Any process that decreases the frequency, rate or extent of glomerular mesangial cell proliferation." [GOC
	Pathogen[HTLV2_gag P03346] interacts with 1 human partners:{P12644}
[Cluster 549]GO:0017004+P	biological_process	[name] cytochrome complex assembly	[def] "The aggregation, arrangement and bonding together of a cytochrome complex. A cytochrome complex is a protein complex in which at least one of the proteins is a cytochrome, i.e. a heme-containing protein involved in catalysis of redox reactions." [GOC
	Pathogen[HTLV2_gag P03346] interacts with 1 human partners:{P13498}
	Pathogen[HTLV2_pol P03363] interacts with 1 human partners:{P13498}
[Cluster 550]GO:1900825+P	
	Pathogen[HTLV2_gag P03346] interacts with 1 human partners:{P56539}
	Pathogen[HTLV2_pol P03363] interacts with 1 human partners:{P56539}
[Cluster 551]GO:0070086+P	biological_process	[name] ubiquitin-dependent endocytosis	[def] "Endocytosis of a protein that requires the substrate to be modified by uniquitination. Several plasma membrane proteins, including cell surface permeases and some receptors, are targeted for internalization by endocytosis, and are thereafter delivered to the vacuole or lysosome, where they are degraded." [GOC
	Pathogen[HTLV1_hbz Q2Q067] interacts with 1 human partners:{Q6UWE0}
	Pathogen[HTLV2_rex Q85601] interacts with 1 human partners:{Q6UWE0}
	Pathogen[HTLV1_tax P14079] interacts with 1 human partners:{Q6UWE0}
	Pathogen[HTLV2_gag P03346] interacts with 1 human partners:{Q6UWE0}
	Pathogen[HTLV2_env P03383] interacts with 1 human partners:{Q6UWE0}
	Pathogen[HTLV2_tax2 P03410] interacts with 1 human partners:{Q6UWE0}
	Pathogen[HTLV1_env P14075] interacts with 1 human partners:{Q6UWE0}
	Pathogen[HTLV1_rex P0C206] interacts with 1 human partners:{Q6UWE0}
[Cluster 552]GO:0043467+P	biological_process	[name] regulation of generation of precursor metabolites and energy	[def] "Any process that modulates the frequency, rate or extent of the chemical reactions and pathways resulting in the formation of precursor metabolites, substances from which energy is derived, and the processes involved in the liberation of energy from these substances." [GOC
	Pathogen[HTLV1_hbz Q2Q067] interacts with 1 human partners:{Q15270}
	Pathogen[HTLV2_rex Q85601] interacts with 1 human partners:{Q15270}
	Pathogen[HTLV2_gag P03346] interacts with 1 human partners:{Q15270}
	Pathogen[HTLV2_env P03383] interacts with 1 human partners:{Q15270}
	Pathogen[HTLV2_tax2 P03410] interacts with 1 human partners:{Q15270}
	Pathogen[HTLV1_env P14075] interacts with 1 human partners:{Q15270}
	Pathogen[HTLV1_rex P0C206] interacts with 1 human partners:{Q15270}
	Pathogen[HTLV2_pol P03363] interacts with 1 human partners:{Q15270}
[Cluster 553]GO:0007606+P	biological_process	[name] sensory perception of chemical stimulus	[def] "The series of events required for an organism to receive a sensory chemical stimulus, convert it to a molecular signal, and recognize and characterize the signal. This is a neurological process." [GOC
	Pathogen[HTLV1_hbz Q2Q067] interacts with 1 human partners:{Q5JWF2}
	Pathogen[HTLV2_rex Q85601] interacts with 1 human partners:{Q5JWF2}
	Pathogen[HTLV1_tax P14079] interacts with 1 human partners:{Q5JWF2}
	Pathogen[HTLV2_gag P03346] interacts with 1 human partners:{Q5JWF2}
	Pathogen[HTLV2_tax2 P03410] interacts with 1 human partners:{Q5JWF2}
	Pathogen[HTLV1_rex P0C206] interacts with 1 human partners:{Q5JWF2}
	Pathogen[HTLV2_pol P03363] interacts with 1 human partners:{Q5JWF2}
[Cluster 554]GO:0034698+P	biological_process	[name] response to gonadotropin stimulus	[def] "Any process that results in a change in state or activity of a cell or an organism (in terms of movement, secretion, enzyme production, gene expression, etc.) as a result of a gonadotropin stimulus." [GOC
	Pathogen[HTLV1_hbz Q2Q067] interacts with 1 human partners:{P10109}
	Pathogen[HTLV1_tax P14079] interacts with 1 human partners:{P10109}
	Pathogen[HTLV2_gag P03346] interacts with 2 human partners:{P10109;O60911}
	Pathogen[HTLV2_env P03383] interacts with 1 human partners:{P05556}
	Pathogen[HTLV1_env P14075] interacts with 1 human partners:{P05556}
	Pathogen[HTLV2_pol P03363] interacts with 2 human partners:{P10109;O60911}
[Cluster 555]GO:0032535+P	biological_process	[name] regulation of cellular component size	[def] "A process that modulates the size of a cellular component." [GOC
	Pathogen[HTLV1_env P14075] interacts with 1 human partners:{P60484}
[Cluster 556]GO:0060592+P	biological_process	[name] mammary gland formation	[def] "The process pertaining to the initial formation of the mammary gland from unspecified parts. The process begins with formation of the mammary line and ends when the solid mammary bud invades the primary mammary mesenchyme." [GOC
	Pathogen[HTLV2_gag P03346] interacts with 1 human partners:{P12644}
[Cluster 557]GO:0071284+P	biological_process	[name] cellular response to lead ion	[def] "Any process that results in a change in state or activity of a cell (in terms of movement, secretion, enzyme production, gene expression, etc.) as a result of a lead ion stimulus." [GOC
	Pathogen[HTLV2_gag P03346] interacts with 1 human partners:{P08397}
	Pathogen[HTLV2_pol P03363] interacts with 1 human partners:{P08397}
[Cluster 558]GO:0070350+P	biological_process	[name] regulation of white fat cell proliferation	[def] "Any process that modulates the frequency, rate or extent of white fat cell proliferation." [GOC
	Pathogen[HTLV2_gag P03346] interacts with 1 human partners:{Q9C0B1}
	Pathogen[HTLV2_pol P03363] interacts with 1 human partners:{Q9C0B1}
[Cluster 559]GO:0042535+P	biological_process	[name] positive regulation of tumor necrosis factor biosynthetic process	[def] "Any process that activates or increases the frequency, rate or extent of the chemical reactions and pathways resulting in the formation of tumor necrosis factor, an inflammatory cytokine produced by macrophages/monocytes during acute inflammation and which is responsible for a diverse range of signaling events within cells, leading to necrosis or apoptosis." [GOC
	Pathogen[HTLV1_hbz Q2Q067] interacts with 1 human partners:{P04792}
	Pathogen[HTLV2_rex Q85601] interacts with 1 human partners:{P04792}
	Pathogen[HTLV2_gag P03346] interacts with 1 human partners:{P04792}
	Pathogen[HTLV2_env P03383] interacts with 1 human partners:{P04792}
	Pathogen[HTLV2_tax2 P03410] interacts with 1 human partners:{P04792}
	Pathogen[HTLV1_env P14075] interacts with 1 human partners:{P04792}
	Pathogen[HTLV1_rex P0C206] interacts with 1 human partners:{P04792}
	Pathogen[HTLV2_pol P03363] interacts with 1 human partners:{P04792}
[Cluster 560]GO:2000507+P	biological_process	[name] positive regulation of energy homeostasis	[def] "Any process that activates or increases the frequency, rate or extent of energy homeostasis." [GOC
	Pathogen[HTLV1_hbz Q2Q067] interacts with 1 human partners:{Q9BQI5}
	Pathogen[HTLV2_rex Q85601] interacts with 1 human partners:{Q9BQI5}
	Pathogen[HTLV2_gag P03346] interacts with 1 human partners:{Q9BQI5}
	Pathogen[HTLV2_tax2 P03410] interacts with 1 human partners:{Q9BQI5}
	Pathogen[HTLV1_rex P0C206] interacts with 1 human partners:{Q9BQI5}
	Pathogen[HTLV2_pol P03363] interacts with 1 human partners:{Q9BQI5}
[Cluster 561]GO:2000685+P	biological_process	[name] positive regulation of cellular response to X-ray	[def] "Any process that activates or increases the frequency, rate or extent of cellular response to X-ray." [GOC
	Pathogen[HTLV1_hbz Q2Q067] interacts with 1 human partners:{P52926}
	Pathogen[HTLV2_rex Q85601] interacts with 1 human partners:{P52926}
	Pathogen[HTLV1_tax P14079] interacts with 1 human partners:{P52926}
	Pathogen[HTLV2_gag P03346] interacts with 1 human partners:{P52926}
	Pathogen[HTLV2_env P03383] interacts with 1 human partners:{P52926}
	Pathogen[HTLV2_tax2 P03410] interacts with 1 human partners:{P52926}
	Pathogen[HTLV1_rex P0C206] interacts with 1 human partners:{P52926}
	Pathogen[HTLV2_pol P03363] interacts with 1 human partners:{P52926}
[Cluster 562]GO:0070625+P	biological_process	[name] zymogen granule exocytosis	[def] "The release of intracellular molecules contained within the zymogen granule by fusion of the granule with the plasma membrane of the oocyte, requiring calcium ions." [GOC
	Pathogen[HTLV2_gag P03346] interacts with 1 human partners:{Q9BRK5}
[Cluster 563]GO:0048843+P	biological_process	[name] negative regulation of axon extension involved in axon guidance	[def] "Any process that stops, prevents, or reduces the frequency, rate or extent of axon extension involved in axon guidance." [GOC
	Pathogen[HTLV2_env P03383] interacts with 1 human partners:{P56704}
	Pathogen[HTLV1_env P14075] interacts with 1 human partners:{P56704}
[Cluster 564]GO:0032288+P	biological_process	[name] myelin assembly	[def] "The process in which the wraps of cell membrane that constitute myelin are laid down around an axon in the central or peripheral nervous system." [GOC
	Pathogen[HTLV1_hbz Q2Q067] interacts with 1 human partners:{Q13418}
	Pathogen[HTLV2_rex Q85601] interacts with 1 human partners:{Q13418}
	Pathogen[HTLV1_tax P14079] interacts with 1 human partners:{Q13418}
	Pathogen[HTLV2_gag P03346] interacts with 1 human partners:{Q13418}
	Pathogen[HTLV2_tax2 P03410] interacts with 1 human partners:{Q13418}
	Pathogen[HTLV1_rex P0C206] interacts with 1 human partners:{Q13418}
	Pathogen[HTLV2_pol P03363] interacts with 1 human partners:{Q13418}
[Cluster 565]GO:0097056+P	biological_process	[name] selenocysteinyl-tRNA(Sec) biosynthetic process	[def] "The chemical reactions and pathways resulting in the formation of selenocysteinyl-tRNA(Sec). This process occurs through the following steps
	Pathogen[HTLV1_hbz Q2Q067] interacts with 1 human partners:{Q9HD40}
	Pathogen[HTLV2_rex Q85601] interacts with 1 human partners:{Q9HD40}
	Pathogen[HTLV2_gag P03346] interacts with 3 human partners:{P49591;Q9NP81;Q9HD40}
	Pathogen[HTLV2_tax2 P03410] interacts with 1 human partners:{Q9HD40}
	Pathogen[HTLV1_rex P0C206] interacts with 1 human partners:{Q9HD40}
	Pathogen[HTLV2_pol P03363] interacts with 1 human partners:{Q9HD40}
[Cluster 566]GO:0051900+P	biological_process	[name] regulation of mitochondrial depolarization	[def] "Any process that modulates the frequency, rate or extent of the change in the membrane potential of the mitochondria from negative to positive." [GOC
	Pathogen[HTLV2_gag P03346] interacts with 1 human partners:{P48506}
	Pathogen[HTLV2_pol P03363] interacts with 1 human partners:{P48506}
[Cluster 567]GO:0006233+P	biological_process	[name] dTDP biosynthetic process	[def] "The chemical reactions and pathways resulting in the formation of dTDP, deoxyribosylthymine diphosphate (2'-deoxyribosylthymine5'-diphosphate)." [ISBN
	Pathogen[HTLV2_gag P03346] interacts with 1 human partners:{P23919}
	Pathogen[HTLV2_pol P03363] interacts with 1 human partners:{P23919}
[Cluster 568]GO:0048232+P	biological_process	[name] male gamete generation	[def] "Generation of the male gamete_ specialised haploid cells produced by meiosis and along with a female gamete takes part in sexual reproduction." [GOC
	Pathogen[HTLV1_hbz Q2Q067] interacts with 1 human partners:{Q9UJA3}
	Pathogen[HTLV2_rex Q85601] interacts with 1 human partners:{Q9UJA3}
	Pathogen[HTLV1_tax P14079] interacts with 1 human partners:{Q9UJA3}
	Pathogen[HTLV2_gag P03346] interacts with 1 human partners:{Q9UJA3}
	Pathogen[HTLV2_tax2 P03410] interacts with 1 human partners:{Q9UJA3}
	Pathogen[HTLV1_rex P0C206] interacts with 1 human partners:{Q9UJA3}
[Cluster 569]GO:0006068+P	biological_process	[name] ethanol catabolic process	[def] "The chemical reactions and pathways resulting in the breakdown of ethanol, CH3-CH2-OH, a colorless, water-miscible, flammable liquid produced by alcoholic fermentation." [GOC
	Pathogen[HTLV2_gag P03346] interacts with 2 human partners:{P30837;P05091}
	Pathogen[HTLV2_tax2 P03410] interacts with 1 human partners:{P30837}
	Pathogen[HTLV2_pol P03363] interacts with 1 human partners:{P30837}
[Cluster 570]GO:0044242+P	biological_process	[name] cellular lipid catabolic process	[def] "The chemical reactions and pathways resulting in the breakdown of lipids, as carried out by individual cells." [GOC
	Pathogen[HTLV2_gag P03346] interacts with 2 human partners:{P25713;P28330}
	Pathogen[HTLV2_pol P03363] interacts with 1 human partners:{P28330}
[Cluster 571]GO:0009107+P	biological_process	[name] lipoate biosynthetic process	[def] "The chemical reactions and pathways resulting in the formation of lipoate, 1,2-dithiolane-3-pentanoate, the anion derived from lipoic acid." [GOC
	Pathogen[HTLV2_gag P03346] interacts with 2 human partners:{A6NK58;O43766}
	Pathogen[HTLV2_pol P03363] interacts with 2 human partners:{A6NK58;O43766}
[Cluster 572]GO:0050427+P	biological_process	[name] 3'-phosphoadenosine 5'-phosphosulfate metabolic process	[def] "The chemical reactions and pathways involving 3'-phosphoadenosine 5'-phosphosulfate, a naturally occurring mixed anhydride. It is an intermediate in the formation of a variety of sulfo compounds in biological systems." [ISBN
	Pathogen[HTLV1_tax P14079] interacts with 1 human partners:{O43252}
	Pathogen[HTLV2_gag P03346] interacts with 2 human partners:{O43252;O95340}
	Pathogen[HTLV2_env P03383] interacts with 1 human partners:{O43252}
	Pathogen[HTLV2_pol P03363] interacts with 2 human partners:{O43252;O95340}
[Cluster 573]GO:0072239+P	biological_process	[name] metanephric glomerulus vasculature development	[def] "The biological process whose specific outcome is the progression of a metanephric glomerulus vasculature from an initial condition to its mature state. This process begins with the formation of the metanephric glomerulus vasculature and ends with the mature structure. The metanephric glomerulus vasculature is composed of the tubule structures that carry blood or lymph in the metanephric glomerulus." [GOC
	Pathogen[HTLV1_hbz Q2Q067] interacts with 1 human partners:{Q8TAX0}
	Pathogen[HTLV2_rex Q85601] interacts with 1 human partners:{Q8TAX0}
	Pathogen[HTLV2_gag P03346] interacts with 1 human partners:{Q8TAX0}
	Pathogen[HTLV2_tax2 P03410] interacts with 1 human partners:{Q8TAX0}
	Pathogen[HTLV2_pol P03363] interacts with 1 human partners:{Q8TAX0}
[Cluster 574]GO:0046684+P	biological_process	[name] response to pyrethroid	[def] "Any process that results in a change in state or activity of a cell or an organism (in terms of movement, secretion, enzyme production, gene expression, etc.) as a result of a pyrethroid stimulus. Pyrethroids are a group of growth regulators, analogous to insect juvenile hormones, that interfere with the development of insect larvae and are used in the control of insects that are harmful in the adult stage." [ISBN
	Pathogen[HTLV1_hbz Q2Q067] interacts with 1 human partners:{P07101}
	Pathogen[HTLV2_rex Q85601] interacts with 1 human partners:{P07101}
	Pathogen[HTLV2_gag P03346] interacts with 1 human partners:{P07101}
	Pathogen[HTLV2_tax2 P03410] interacts with 1 human partners:{P07101}
	Pathogen[HTLV1_rex P0C206] interacts with 1 human partners:{P07101}
	Pathogen[HTLV2_pol P03363] interacts with 1 human partners:{P07101}
[Cluster 575]GO:0042219+P	biological_process	[name] cellular modified amino acid catabolic process	[def] "The chemical reactions and pathways resulting in the breakdown of compounds derived from amino acids, organic acids containing one or more amino substituents." [GOC
	Pathogen[HTLV2_gag P03346] interacts with 1 human partners:{Q9BVM4}
	Pathogen[HTLV2_pol P03363] interacts with 1 human partners:{Q9BVM4}
[Cluster 576]GO:0046101+P	biological_process	[name] hypoxanthine biosynthetic process	[def] "The chemical reactions and pathways resulting in the formation of hypoxanthine, 6-hydroxy purine, an intermediate in the degradation of adenylate. Its ribonucleoside is known as inosine and its ribonucleotide as inosinate." [GOC
	Pathogen[HTLV1_hbz Q2Q067] interacts with 1 human partners:{P60891}
	Pathogen[HTLV2_rex Q85601] interacts with 1 human partners:{P60891}
	Pathogen[HTLV1_tax P14079] interacts with 1 human partners:{P60891}
	Pathogen[HTLV2_gag P03346] interacts with 1 human partners:{P60891}
	Pathogen[HTLV2_tax2 P03410] interacts with 1 human partners:{P60891}
	Pathogen[HTLV1_rex P0C206] interacts with 1 human partners:{P60891}
	Pathogen[HTLV2_pol P03363] interacts with 1 human partners:{P60891}
[Cluster 577]GO:0072111+P	biological_process	[name] cell proliferation involved in kidney development	[def] "The multiplication or reproduction of cells, resulting in the expansion of the population in the kidney." [GOC
	Pathogen[HTLV1_hbz Q2Q067] interacts with 1 human partners:{Q8TAX0}
	Pathogen[HTLV2_rex Q85601] interacts with 1 human partners:{Q8TAX0}
	Pathogen[HTLV2_gag P03346] interacts with 1 human partners:{Q8TAX0}
	Pathogen[HTLV2_tax2 P03410] interacts with 1 human partners:{Q8TAX0}
	Pathogen[HTLV2_pol P03363] interacts with 1 human partners:{Q8TAX0}
[Cluster 578]GO:0031081+P	biological_process	[name] nuclear pore distribution	[def] "Any process that establishes the spatial arrangement of nuclear pores within the nuclear envelope." [GOC
	Pathogen[HTLV1_tax P14079] interacts with 1 human partners:{Q9BTX1}
	Pathogen[HTLV2_gag P03346] interacts with 1 human partners:{Q9BTX1}
	Pathogen[HTLV2_env P03383] interacts with 1 human partners:{Q9BTX1}
	Pathogen[HTLV2_tax2 P03410] interacts with 1 human partners:{Q9BTX1}
	Pathogen[HTLV1_env P14075] interacts with 1 human partners:{Q9BTX1}
	Pathogen[HTLV2_pol P03363] interacts with 1 human partners:{Q9BTX1}
[Cluster 579]GO:0006531+P	biological_process	[name] aspartate metabolic process	[def] "The chemical reactions and pathways involving aspartate, the anion derived from aspartic acid, 2-aminobutanedioic acid." [GOC
	Pathogen[HTLV1_hbz Q2Q067] interacts with 1 human partners:{P00505}
	Pathogen[HTLV2_rex Q85601] interacts with 1 human partners:{P00505}
	Pathogen[HTLV2_gag P03346] interacts with 1 human partners:{P00505}
	Pathogen[HTLV2_tax2 P03410] interacts with 1 human partners:{P00505}
	Pathogen[HTLV1_rex P0C206] interacts with 1 human partners:{P00505}
	Pathogen[HTLV2_pol P03363] interacts with 1 human partners:{P00505}
[Cluster 580]GO:0033539+P	biological_process	[name] fatty acid beta-oxidation using acyl-CoA dehydrogenase	[def] "A fatty acid beta-oxidation pathway in which the initial step of each oxidation cycle, which converts an acyl-CoA to a trans-2-enoyl-CoA, is catalyzed by acyl-CoA dehydrogenase_ the electrons removed by oxidation pass through the respiratory chain to oxygen and leave H2O as the product. Fatty acid beta-oxidation begins with the addition of coenzyme A to a fatty acid, and ends when only two or three carbons remain (as acetyl-CoA or propionyl-CoA respectively)." [GOC
	Pathogen[HTLV2_gag P03346] interacts with 2 human partners:{P11310;P28330}
	Pathogen[HTLV2_pol P03363] interacts with 2 human partners:{P11310;P28330}
[Cluster 581]GO:0071722+P	biological_process	[name] detoxification of arsenic-containing substance	[def] "Any process that reduces or removes the toxicity of compounds containing arsenic, including arsenates, arsenites, and arsenides. These include transport of such compounds away from sensitive areas and to compartments or complexes whose purpose is sequestration of arsenic or arsenic-containing compounds." [GOC
	Pathogen[HTLV1_hbz Q2Q067] interacts with 1 human partners:{O43681}
	Pathogen[HTLV2_rex Q85601] interacts with 1 human partners:{O43681}
	Pathogen[HTLV2_gag P03346] interacts with 1 human partners:{O43681}
	Pathogen[HTLV2_tax2 P03410] interacts with 1 human partners:{O43681}
	Pathogen[HTLV1_rex P0C206] interacts with 1 human partners:{O43681}
	Pathogen[HTLV2_pol P03363] interacts with 1 human partners:{O43681}
[Cluster 582]GO:0009452+P	biological_process	[name] RNA capping	[def] "The sequence of enzymatic reactions by which the 5' cap structure, an inverted 7-methylguanosine linked via a 5'-5' triphosphate bridge (m7G(5')ppp(5')X) to the first transcribed residue, is added to a nascent RNA polymerase II transcript." [PMID
	Pathogen[HTLV2_gag P03346] interacts with 1 human partners:{Q96RS0}
[Cluster 583]GO:0006081+P	biological_process	[name] cellular aldehyde metabolic process	[def] "The chemical reactions and pathways involving aldehydes, any organic compound with the formula R-CH=O, as carried out by individual cells." [GOC
	Pathogen[HTLV2_gag P03346] interacts with 3 human partners:{P49419;P49189;P00352}
	Pathogen[HTLV2_pol P03363] interacts with 1 human partners:{P49419}
[Cluster 584]GO:0055129+P	biological_process	[name] L-proline biosynthetic process	[def] "The chemical reactions and pathways resulting in the formation of L-proline, an L-enantiomer of a chiral, cyclic, nonessential alpha-amino acid found in peptide linkage in proteins." [GOC
	Pathogen[HTLV2_gag P03346] interacts with 3 human partners:{Q53H96;P54886;P04181}
	Pathogen[HTLV2_pol P03363] interacts with 1 human partners:{Q53H96}
[Cluster 585]GO:0018153+P	biological_process	[name] isopeptide cross-linking via N6-(L-isoglutamyl)-L-lysine	[def] "The formation of an isopeptide cross-link between peptidyl-lysine and peptidyl-glutamine to produce N6-(L-isoglutamyl)-L-lysine." [RESID
	Pathogen[HTLV2_gag P03346] interacts with 1 human partners:{P07476}
	Pathogen[HTLV2_pol P03363] interacts with 1 human partners:{P07476}
[Cluster 586]GO:0019550+P	biological_process	[name] glutamate catabolic process to aspartate	[def] "The chemical reactions and pathways resulting in the breakdown of glutamate into other compounds, including aspartate." [GOC
	Pathogen[HTLV1_hbz Q2Q067] interacts with 1 human partners:{P00505}
	Pathogen[HTLV2_rex Q85601] interacts with 1 human partners:{P00505}
	Pathogen[HTLV2_gag P03346] interacts with 1 human partners:{P00505}
	Pathogen[HTLV2_tax2 P03410] interacts with 1 human partners:{P00505}
	Pathogen[HTLV1_rex P0C206] interacts with 1 human partners:{P00505}
	Pathogen[HTLV2_pol P03363] interacts with 1 human partners:{P00505}
[Cluster 587]GO:0006713+P	biological_process	[name] glucocorticoid catabolic process	[def] "The chemical reactions and pathways resulting in the breakdown of glucocorticoids, hormonal C21 corticosteroids synthesized from cholesterol." [ISBN
	Pathogen[HTLV1_hbz Q2Q067] interacts with 1 human partners:{Q04917}
	Pathogen[HTLV2_rex Q85601] interacts with 1 human partners:{Q04917}
	Pathogen[HTLV1_tax P14079] interacts with 1 human partners:{Q04917}
	Pathogen[HTLV2_gag P03346] interacts with 1 human partners:{Q04917}
	Pathogen[HTLV2_tax2 P03410] interacts with 1 human partners:{Q04917}
	Pathogen[HTLV1_env P14075] interacts with 1 human partners:{Q04917}
	Pathogen[HTLV1_rex P0C206] interacts with 1 human partners:{Q04917}
	Pathogen[HTLV2_pol P03363] interacts with 1 human partners:{Q04917}
[Cluster 588]GO:0034198+P	biological_process	[name] cellular response to amino acid starvation	[def] "Any process that results in a change in state or activity of a cell (in terms of movement, secretion, enzyme production, gene expression, etc.) as a result of deprivation of amino acids." [GOC
	Pathogen[HTLV2_gag P03346] interacts with 1 human partners:{P51397}
	Pathogen[HTLV2_pol P03363] interacts with 1 human partners:{P51397}
[Cluster 589]GO:0031214+P	biological_process	[name] biomineral tissue development	[def] "Formation of hard tissues that consist mainly of inorganic compounds, and also contain a small amounts of organic matrices that are believed to play important roles in their formation." [PMID
	Pathogen[HTLV1_hbz Q2Q067] interacts with 1 human partners:{Q9UBB9}
	Pathogen[HTLV2_rex Q85601] interacts with 1 human partners:{Q9UBB9}
	Pathogen[HTLV1_tax P14079] interacts with 1 human partners:{Q9UBB9}
	Pathogen[HTLV2_gag P03346] interacts with 1 human partners:{Q6ZRV2}
	Pathogen[HTLV2_env P03383] interacts with 1 human partners:{Q9UBB9}
	Pathogen[HTLV2_tax2 P03410] interacts with 1 human partners:{Q9UBB9}
	Pathogen[HTLV1_env P14075] interacts with 1 human partners:{Q9UBB9}
	Pathogen[HTLV1_rex P0C206] interacts with 1 human partners:{Q9UBB9}
[Cluster 590]GO:0046108+P	biological_process	[name] uridine metabolic process	[def] "The chemical reactions and pathways involving uridine, uracil riboside, a ribonucleoside very widely distributed but occurring almost entirely as phosphoric esters in ribonucleotides and ribonucleic acids." [GOC
	Pathogen[HTLV2_gag P03346] interacts with 1 human partners:{O95045}
	Pathogen[HTLV2_pol P03363] interacts with 1 human partners:{O95045}
[Cluster 591]GO:0009312+P	biological_process	[name] oligosaccharide biosynthetic process	[def] "The chemical reactions and pathways resulting in the formation of oligosaccharides, molecules with between two and (about) 20 monosaccharide residues connected by glycosidic linkages." [ISBN
	Pathogen[HTLV1_tax P14079] interacts with 1 human partners:{Q14746}
	Pathogen[HTLV2_gag P03346] interacts with 1 human partners:{Q14746}
	Pathogen[HTLV2_tax2 P03410] interacts with 1 human partners:{Q14746}
	Pathogen[HTLV1_rex P0C206] interacts with 1 human partners:{Q14746}
	Pathogen[HTLV2_pol P03363] interacts with 1 human partners:{Q14746}
[Cluster 592]GO:0006071+P	biological_process	[name] glycerol metabolic process	[def] "The chemical reactions and pathways involving glycerol, 1,2,3-propanetriol, a sweet, hygroscopic, viscous liquid, widely distributed in nature as a constituent of many lipids." [GOC
	Pathogen[HTLV2_gag P03346] interacts with 5 human partners:{Q6ZS86;Q14409;P32189;Q14410;Q3LXA3}
	Pathogen[HTLV2_tax2 P03410] interacts with 1 human partners:{P32189}
	Pathogen[HTLV2_pol P03363] interacts with 4 human partners:{Q14409;P32189;Q14410;Q3LXA3}
[Cluster 593]GO:0035090+P	biological_process	[name] maintenance of apical/basal cell polarity	[def] "Retaining the established polarization of a cell along its apical/basal axis." [GOC
	Pathogen[HTLV1_hbz Q2Q067] interacts with 1 human partners:{Q15334}
	Pathogen[HTLV2_rex Q85601] interacts with 1 human partners:{Q15334}
	Pathogen[HTLV2_gag P03346] interacts with 1 human partners:{Q15334}
	Pathogen[HTLV2_tax2 P03410] interacts with 1 human partners:{Q15334}
	Pathogen[HTLV1_rex P0C206] interacts with 1 human partners:{Q15334}
	Pathogen[HTLV2_pol P03363] interacts with 1 human partners:{Q15334}
[Cluster 594]GO:0060445+P	biological_process	[name] branching involved in salivary gland morphogenesis	[def] "The process in which the branching structure of the salivary gland is generated and organized." [GOC
	Pathogen[HTLV1_tax P14079] interacts with 1 human partners:{Q14118}
	Pathogen[HTLV2_env P03383] interacts with 1 human partners:{Q14118}
	Pathogen[HTLV2_tax2 P03410] interacts with 1 human partners:{Q14118}
	Pathogen[HTLV1_env P14075] interacts with 1 human partners:{Q14118}
	Pathogen[HTLV1_rex P0C206] interacts with 1 human partners:{Q14118}
[Cluster 595]GO:0042412+P	biological_process	[name] taurine biosynthetic process	[def] "The chemical reactions and pathways resulting in the formation of taurine (2-aminoethanesulfonic acid), a sulphur-containing amino acid derivative important in the metabolism of fats." [GOC
	Pathogen[HTLV1_tax P14079] interacts with 1 human partners:{Q16878}
	Pathogen[HTLV2_gag P03346] interacts with 1 human partners:{Q16878}
	Pathogen[HTLV2_tax2 P03410] interacts with 1 human partners:{Q16878}
[Cluster 596]GO:0002138+P	biological_process	[name] retinoic acid biosynthetic process	[def] "The chemical reactions and pathways resulting in the biosynthesis of retinoic acid, one of the three components that makes up vitamin A." [GOC
	Pathogen[HTLV2_gag P03346] interacts with 1 human partners:{P47895}
[Cluster 597]GO:0060621+P	biological_process	[name] negative regulation of cholesterol import	[def] "Any process that decreases the rate, frequency or extent of cholesterol import. Cholesterol import is the directed movement of cholesterol into a cell or organelle." [GOC
	Pathogen[HTLV2_gag P03346] interacts with 1 human partners:{P02652}
	Pathogen[HTLV2_pol P03363] interacts with 1 human partners:{P02652}
[Cluster 598]GO:0045210+P	biological_process	[name] FasL biosynthetic process	[def] "The chemical reactions and pathways resulting in the formation of fas ligand (FasL or CD95L), an antigen originally found to be expressed on the cell surface of activated human T-lymphocytes and B-lymphocytes and a variety of malignant human lymphoid cell lines." [http
	Pathogen[HTLV1_hbz Q2Q067] interacts with 1 human partners:{Q8WV24}
	Pathogen[HTLV2_rex Q85601] interacts with 1 human partners:{Q8WV24}
	Pathogen[HTLV1_tax P14079] interacts with 1 human partners:{Q8WV24}
	Pathogen[HTLV2_gag P03346] interacts with 1 human partners:{Q8WV24}
	Pathogen[HTLV2_tax2 P03410] interacts with 1 human partners:{Q8WV24}
	Pathogen[HTLV1_rex P0C206] interacts with 1 human partners:{Q8WV24}
	Pathogen[HTLV2_pol P03363] interacts with 1 human partners:{Q8WV24}
[Cluster 599]GO:2000210+P	biological_process	[name] positive regulation of anoikis	[def] "Any process that activates or increases the frequency, rate or extent of anoikis." [GOC
	Pathogen[HTLV1_hbz Q2Q067] interacts with 1 human partners:{Q08117}
	Pathogen[HTLV2_rex Q85601] interacts with 1 human partners:{Q08117}
	Pathogen[HTLV1_tax P14079] interacts with 1 human partners:{Q08117}
	Pathogen[HTLV2_gag P03346] interacts with 3 human partners:{Q9Y3E5;Q9HCU9;Q08117}
	Pathogen[HTLV2_env P03383] interacts with 1 human partners:{Q08117}
	Pathogen[HTLV2_tax2 P03410] interacts with 3 human partners:{Q9Y3E5;Q9HCU9;Q08117}
	Pathogen[HTLV1_rex P0C206] interacts with 1 human partners:{Q08117}
	Pathogen[HTLV2_pol P03363] interacts with 3 human partners:{Q9Y3E5;Q9HCU9;Q08117}
[Cluster 600]GO:0006534+P	biological_process	[name] cysteine metabolic process	[def] "The chemical reactions and pathways involving cysteine, 2-amino-3-mercaptopropanoic acid." [GOC
	Pathogen[HTLV1_hbz Q2Q067] interacts with 1 human partners:{P32929}
	Pathogen[HTLV2_rex Q85601] interacts with 1 human partners:{P32929}
	Pathogen[HTLV1_tax P14079] interacts with 2 human partners:{P32929;Q16878}
	Pathogen[HTLV2_gag P03346] interacts with 4 human partners:{P32929;Q16878;P48506;Q9Y697}
	Pathogen[HTLV2_tax2 P03410] interacts with 2 human partners:{P32929;Q16878}
	Pathogen[HTLV1_rex P0C206] interacts with 1 human partners:{P32929}
	Pathogen[HTLV2_pol P03363] interacts with 3 human partners:{P32929;P48506;Q9Y697}
[Cluster 601]GO:0072366+P	biological_process	[name] regulation of cellular ketone metabolic process by positive regulation of transcription from RNA polymerase II promoter	[def] "Any process that modulates the frequency, rate or extent of a cellular ketone metabolic process by activating or increasing the frequency, rate or extent of transcription from an RNA polymerase II promoter." [GOC
	Pathogen[HTLV2_gag P03346] interacts with 1 human partners:{Q07869}
	Pathogen[HTLV2_pol P03363] interacts with 1 human partners:{Q07869}
[Cluster 602]GO:0006544+P	biological_process	[name] glycine metabolic process	[def] "The chemical reactions and pathways involving glycine, aminoethanoic acid." [GOC
	Pathogen[HTLV1_hbz Q2Q067] interacts with 1 human partners:{Q6IB77}
	Pathogen[HTLV2_rex Q85601] interacts with 1 human partners:{Q6IB77}
	Pathogen[HTLV2_gag P03346] interacts with 5 human partners:{P23378;Q6IB77;P34896;P34897;Q9UI17}
	Pathogen[HTLV2_tax2 P03410] interacts with 1 human partners:{Q6IB77}
	Pathogen[HTLV1_rex P0C206] interacts with 1 human partners:{Q6IB77}
	Pathogen[HTLV2_pol P03363] interacts with 4 human partners:{P23378;Q6IB77;P34896;P34897}
[Cluster 603]GO:0032717+P	biological_process	[name] negative regulation of interleukin-8 production	[def] "Any process that stops, prevents, or reduces the frequency, rate, or extent of interleukin-8 production." [GOC
	Pathogen[HTLV1_hbz Q2Q067] interacts with 1 human partners:{P49407}
	Pathogen[HTLV2_rex Q85601] interacts with 1 human partners:{P49407}
	Pathogen[HTLV1_tax P14079] interacts with 1 human partners:{P49407}
	Pathogen[HTLV2_gag P03346] interacts with 1 human partners:{P49407}
	Pathogen[HTLV2_tax2 P03410] interacts with 1 human partners:{P49407}
	Pathogen[HTLV1_rex P0C206] interacts with 1 human partners:{P49407}
	Pathogen[HTLV2_pol P03363] interacts with 1 human partners:{P49407}
[Cluster 604]GO:0055020+P	biological_process	[name] positive regulation of cardiac muscle fiber development	[def] "Any process that activates, maintains or increases the frequency, rate or extent of cardiac muscle fiber development." [GOC
	Pathogen[HTLV2_gag P03346] interacts with 1 human partners:{P12644}
[Cluster 605]GO:0048352+P	biological_process	[name] paraxial mesoderm structural organization	[def] "The process that contributes to the act of creating the structural organization of the paraxial mesoderm. This process pertains to the physical shaping of a rudimentary structure." [GOC
	Pathogen[HTLV2_env P03383] interacts with 1 human partners:{P36894}
[Cluster 606]GO:0002376+P	biological_process	[name] immune system process	[def] "Any process involved in the development or functioning of the immune system, an organismal system for calibrated responses to potential internal or invasive threats." [GO_REF
	Pathogen[HTLV2_gag P03346] interacts with 2 human partners:{P30520;Q8N142}
	Pathogen[HTLV2_pol P03363] interacts with 2 human partners:{P30520;Q8N142}
[Cluster 607]GO:0032633+P	biological_process	[name] interleukin-4 production	[def] "The appearance of interleukin-4 due to biosynthesis or secretion following a cellular stimulus, resulting in an increase in its intracellular or extracellular levels." [GOC
	Pathogen[HTLV1_hbz Q2Q067] interacts with 2 human partners:{Q08881;P42681}
	Pathogen[HTLV2_rex Q85601] interacts with 2 human partners:{Q08881;P42681}
	Pathogen[HTLV1_tax P14079] interacts with 2 human partners:{Q08881;P42681}
	Pathogen[HTLV2_gag P03346] interacts with 2 human partners:{Q08881;P42681}
	Pathogen[HTLV2_tax2 P03410] interacts with 2 human partners:{Q08881;P42681}
	Pathogen[HTLV1_rex P0C206] interacts with 2 human partners:{Q08881;P42681}
	Pathogen[HTLV2_pol P03363] interacts with 2 human partners:{Q08881;P42681}
[Cluster 608]GO:0071396+P	biological_process	[name] cellular response to lipid	[def] "Any process that results in a change in state or activity of a cell (in terms of movement, secretion, enzyme production, gene expression, etc.) as a result of a lipid stimulus." [GOC
	Pathogen[HTLV2_gag P03346] interacts with 1 human partners:{Q92934}
	Pathogen[HTLV2_pol P03363] interacts with 1 human partners:{Q92934}
[Cluster 609]GO:0046070+P	biological_process	[name] dGTP metabolic process	[def] "The chemical reactions and pathways involving dGTP, guanosine triphosphate." [GOC
	Pathogen[HTLV2_gag P03346] interacts with 1 human partners:{Q16854}
	Pathogen[HTLV2_pol P03363] interacts with 1 human partners:{Q16854}
[Cluster 610]GO:0046296+P	biological_process	[name] glycolate catabolic process	[def] "The chemical reactions and pathways resulting in the breakdown of glycolate, the anion of hydroxyethanoic acid (glycolic acid)." [GOC
	Pathogen[HTLV2_gag P03346] interacts with 1 human partners:{Q9UJM8}
	Pathogen[HTLV2_tax2 P03410] interacts with 1 human partners:{Q9UJM8}
	Pathogen[HTLV2_pol P03363] interacts with 1 human partners:{Q9UJM8}
[Cluster 611]GO:0060179+P	biological_process	[name] male mating behavior	[def] "The specific actions or reactions of a male organism that are associated with reproduction." [GOC
	Pathogen[HTLV1_env P14075] interacts with 1 human partners:{P60484}
[Cluster 612]GO:0009220+P	biological_process	[name] pyrimidine ribonucleotide biosynthetic process	[def] "The chemical reactions and pathways resulting in the formation of a pyrimidine ribonucleotide, a compound consisting of nucleoside (a pyrimidine base linked to a ribose sugar) esterified with a phosphate group at either the 3' or 5'-hydroxyl group of the sugar." [GOC
	Pathogen[HTLV2_gag P03346] interacts with 1 human partners:{P30085}
	Pathogen[HTLV2_pol P03363] interacts with 1 human partners:{P30085}
[Cluster 613]GO:0035306+P	biological_process	[name] positive regulation of dephosphorylation	[def] "Any process that activates or increases the frequency, rate or extent of removal of phosphate groups from a molecule." [GOC
	Pathogen[HTLV1_hbz Q2Q067] interacts with 1 human partners:{P78318}
	Pathogen[HTLV2_rex Q85601] interacts with 1 human partners:{P78318}
	Pathogen[HTLV2_gag P03346] interacts with 1 human partners:{P78318}
	Pathogen[HTLV2_tax2 P03410] interacts with 1 human partners:{P78318}
	Pathogen[HTLV1_rex P0C206] interacts with 1 human partners:{P78318}
	Pathogen[HTLV2_pol P03363] interacts with 1 human partners:{P78318}
[Cluster 614]GO:0002687+P	biological_process	[name] positive regulation of leukocyte migration	[def] "Any process that activates or increases the frequency, rate, or extent of leukocyte migration." [GOC
	Pathogen[HTLV1_tax P14079] interacts with 1 human partners:{Q5JRA6}
	Pathogen[HTLV2_gag P03346] interacts with 1 human partners:{Q5JRA6}
	Pathogen[HTLV2_env P03383] interacts with 1 human partners:{Q5JRA6}
	Pathogen[HTLV2_tax2 P03410] interacts with 1 human partners:{Q5JRA6}
	Pathogen[HTLV1_env P14075] interacts with 1 human partners:{Q5JRA6}
	Pathogen[HTLV1_rex P0C206] interacts with 1 human partners:{Q5JRA6}
[Cluster 615]GO:0046502+P	biological_process	[name] uroporphyrinogen III metabolic process	[def] "The chemical reactions and pathways involving uroporphyrinogen III, a precursor for synthesis of vitamin B12, chlorophyll, and heme in organisms that produce these compounds." [GOC
	Pathogen[HTLV1_hbz Q2Q067] interacts with 1 human partners:{P06132}
	Pathogen[HTLV2_rex Q85601] interacts with 1 human partners:{P06132}
	Pathogen[HTLV2_gag P03346] interacts with 1 human partners:{P06132}
	Pathogen[HTLV2_tax2 P03410] interacts with 1 human partners:{P06132}
	Pathogen[HTLV1_rex P0C206] interacts with 1 human partners:{P06132}
	Pathogen[HTLV2_pol P03363] interacts with 1 human partners:{P06132}
[Cluster 616]GO:0045209+P	biological_process	[name] MAPK phosphatase export from nucleus, leptomycin B sensitive	[def] "Leptomycin B-sensitive movement of a MAPK phosphatase from the nucleus to the cytoplasm." [GOC
	Pathogen[HTLV1_hbz Q2Q067] interacts with 1 human partners:{Q9BY84}
	Pathogen[HTLV2_rex Q85601] interacts with 1 human partners:{Q9BY84}
	Pathogen[HTLV1_tax P14079] interacts with 1 human partners:{Q9BY84}
	Pathogen[HTLV2_gag P03346] interacts with 1 human partners:{Q9BY84}
	Pathogen[HTLV2_tax2 P03410] interacts with 1 human partners:{Q9BY84}
	Pathogen[HTLV1_rex P0C206] interacts with 1 human partners:{Q9BY84}
[Cluster 617]GO:2001240+P	biological_process	[name] negative regulation of extrinsic apoptotic signaling pathway in absence of ligand	[def] "Any process that stops, prevents or reduces the frequency, rate or extent of extrinsic apoptotic signaling pathway in absence of ligand." [GOC
	Pathogen[HTLV1_hbz Q2Q067] interacts with 1 human partners:{Q07820}
	Pathogen[HTLV1_tax P14079] interacts with 1 human partners:{Q07820}
	Pathogen[HTLV2_gag P03346] interacts with 1 human partners:{Q07820}
	Pathogen[HTLV2_env P03383] interacts with 1 human partners:{Q07820}
	Pathogen[HTLV2_tax2 P03410] interacts with 1 human partners:{Q07820}
	Pathogen[HTLV1_env P14075] interacts with 1 human partners:{Q07820}
[Cluster 618]GO:2000194+P	biological_process	[name] regulation of female gonad development	[def] "Any process that modulates the frequency, rate or extent of female gonad development." [GOC
	Pathogen[HTLV2_gag P03346] interacts with 1 human partners:{O60356}
	Pathogen[HTLV2_pol P03363] interacts with 1 human partners:{O60356}
[Cluster 619]GO:0010040+P	biological_process	[name] response to iron(II) ion	[def] "Any process that results in a change in state or activity of a cell or an organism (in terms of movement, secretion, enzyme production, gene expression, etc.) as a result of an iron(II) ion stimulus." [GOC
	Pathogen[HTLV1_hbz Q2Q067] interacts with 2 human partners:{P27986;P21399}
	Pathogen[HTLV2_rex Q85601] interacts with 2 human partners:{P27986;P21399}
	Pathogen[HTLV2_gag P03346] interacts with 2 human partners:{P27986;P21399}
	Pathogen[HTLV2_env P03383] interacts with 1 human partners:{P27986}
	Pathogen[HTLV2_tax2 P03410] interacts with 2 human partners:{P27986;P21399}
	Pathogen[HTLV1_env P14075] interacts with 1 human partners:{P27986}
	Pathogen[HTLV1_rex P0C206] interacts with 2 human partners:{P27986;P21399}
	Pathogen[HTLV2_pol P03363] interacts with 2 human partners:{P27986;P21399}
[Cluster 620]GO:0006450+P	biological_process	[name] regulation of translational fidelity	[def] "Any process that modulates the ability of the translational apparatus to interpret the genetic code." [GOC
	Pathogen[HTLV1_hbz Q2Q067] interacts with 2 human partners:{P41252;P46782}
	Pathogen[HTLV2_rex Q85601] interacts with 2 human partners:{P41252;P46782}
	Pathogen[HTLV1_tax P14079] interacts with 1 human partners:{P41252}
	Pathogen[HTLV2_gag P03346] interacts with 8 human partners:{Q9P2J5;Q15031;Q5ST30;P26640;Q9NSE4;P41252;P49588;P46782}
	Pathogen[HTLV2_tax2 P03410] interacts with 4 human partners:{Q9P2J5;P41252;P49588;P46782}
	Pathogen[HTLV1_rex P0C206] interacts with 2 human partners:{P41252;P46782}
	Pathogen[HTLV2_pol P03363] interacts with 4 human partners:{Q9P2J5;P41252;P49588;P46782}
[Cluster 621]GO:0042790+P	biological_process	[name] transcription of nuclear large rRNA transcript from RNA polymerase I promoter	[def] "The synthesis of the large ribosomal RNA (rRNA) transcript which encodes several rRNAs, e.g. in mammals 28S, 18S and 5.8S, from a nuclear DNA template transcribed by RNA polymerase I." [GOC
	Pathogen[HTLV1_hbz Q2Q067] interacts with 1 human partners:{Q13428}
	Pathogen[HTLV2_rex Q85601] interacts with 1 human partners:{Q13428}
	Pathogen[HTLV1_tax P14079] interacts with 1 human partners:{Q13428}
	Pathogen[HTLV2_gag P03346] interacts with 1 human partners:{Q13428}
	Pathogen[HTLV2_tax2 P03410] interacts with 1 human partners:{Q13428}
	Pathogen[HTLV1_rex P0C206] interacts with 1 human partners:{Q13428}
	Pathogen[HTLV2_pol P03363] interacts with 1 human partners:{Q13428}
[Cluster 622]GO:0072573+P	biological_process	[name] tolerance induction to lipopolysaccharide	[def] "Tolerance induction directed at lipopolysaccharide antigens." [GOC
	Pathogen[HTLV2_gag P03346] interacts with 1 human partners:{P21580}
	Pathogen[HTLV2_pol P03363] interacts with 1 human partners:{P21580}
[Cluster 623]GO:0006002+P	biological_process	[name] fructose 6-phosphate metabolic process	[def] "The chemical reactions and pathways involving fructose 6-phosphate, also known as F6P. The D-enantiomer is an important intermediate in glycolysis, gluconeogenesis, and fructose metabolism." [ISBN
	Pathogen[HTLV1_hbz Q2Q067] interacts with 2 human partners:{P17858;Q06210}
	Pathogen[HTLV2_rex Q85601] interacts with 3 human partners:{P09467;P17858;Q06210}
	Pathogen[HTLV1_tax P14079] interacts with 2 human partners:{P09467;P17858}
	Pathogen[HTLV2_gag P03346] interacts with 4 human partners:{Q01813;P09467;P17858;Q06210}
	Pathogen[HTLV2_tax2 P03410] interacts with 3 human partners:{P09467;P17858;Q06210}
	Pathogen[HTLV1_rex P0C206] interacts with 2 human partners:{P17858;Q06210}
	Pathogen[HTLV2_pol P03363] interacts with 4 human partners:{Q01813;P09467;P17858;Q06210}
[Cluster 624]GO:0060307+P	biological_process	[name] regulation of ventricular cardiomyocyte membrane repolarization	[def] "Any process that modulates the establishment or extent of a membrane potential in the polarizing direction towards the resting potential in a ventricular cardiomyocyte." [GOC
	Pathogen[HTLV1_hbz Q2Q067] interacts with 1 human partners:{Q01484}
	Pathogen[HTLV2_rex Q85601] interacts with 1 human partners:{Q01484}
	Pathogen[HTLV1_tax P14079] interacts with 1 human partners:{Q01484}
	Pathogen[HTLV2_gag P03346] interacts with 2 human partners:{Q01484;P56539}
	Pathogen[HTLV2_tax2 P03410] interacts with 1 human partners:{Q01484}
	Pathogen[HTLV1_rex P0C206] interacts with 1 human partners:{Q01484}
	Pathogen[HTLV2_pol P03363] interacts with 2 human partners:{Q01484;P56539}
[Cluster 625]GO:0032707+P	biological_process	[name] negative regulation of interleukin-23 production	[def] "Any process that stops, prevents, or reduces the frequency, rate, or extent of interleukin-23 production." [GOC
	Pathogen[HTLV1_hbz Q2Q067] interacts with 1 human partners:{P63000}
	Pathogen[HTLV2_rex Q85601] interacts with 1 human partners:{P63000}
	Pathogen[HTLV2_gag P03346] interacts with 1 human partners:{P63000}
	Pathogen[HTLV2_env P03383] interacts with 1 human partners:{P63000}
	Pathogen[HTLV2_tax2 P03410] interacts with 1 human partners:{P63000}
	Pathogen[HTLV1_env P14075] interacts with 1 human partners:{P63000}
	Pathogen[HTLV1_rex P0C206] interacts with 1 human partners:{P63000}
	Pathogen[HTLV2_pol P03363] interacts with 1 human partners:{P63000}
[Cluster 626]GO:0035921+P	biological_process	[name] desmosome disassembly	[def] "The controlled breakdown of a desmosome. A desmosome is a patch-like intercellular junction found in vertebrate tissues, consisting of parallel zones of two cell membranes, separated by an space of 25-35 nm, and having dense fibrillar plaques in the subjacent cytoplasm." [GOC
	Pathogen[HTLV1_hbz Q2Q067] interacts with 1 human partners:{O43623}
	Pathogen[HTLV2_rex Q85601] interacts with 1 human partners:{O43623}
	Pathogen[HTLV1_tax P14079] interacts with 1 human partners:{O43623}
	Pathogen[HTLV2_gag P03346] interacts with 1 human partners:{O43623}
	Pathogen[HTLV2_env P03383] interacts with 1 human partners:{O43623}
	Pathogen[HTLV2_tax2 P03410] interacts with 1 human partners:{O43623}
	Pathogen[HTLV1_rex P0C206] interacts with 1 human partners:{O43623}
	Pathogen[HTLV2_pol P03363] interacts with 1 human partners:{O43623}
[Cluster 627]GO:0014819+P	biological_process	[name] regulation of skeletal muscle contraction	[def] "Any process that modulates the frequency, rate or extent of skeletal muscle contraction." [GOC
	Pathogen[HTLV2_gag P03346] interacts with 1 human partners:{P56539}
	Pathogen[HTLV2_pol P03363] interacts with 1 human partners:{P56539}
[Cluster 628]GO:0021700+P	biological_process	[name] developmental maturation	[def] "A developmental process, independent of morphogenetic (shape) change, that is required for an anatomical structure, cell or cellular component to attain its fully functional state." [GO_REF
	Pathogen[HTLV1_hbz Q2Q067] interacts with 1 human partners:{P46821}
	Pathogen[HTLV2_rex Q85601] interacts with 1 human partners:{P46821}
	Pathogen[HTLV2_gag P03346] interacts with 1 human partners:{P46821}
	Pathogen[HTLV2_tax2 P03410] interacts with 1 human partners:{P46821}
	Pathogen[HTLV1_rex P0C206] interacts with 1 human partners:{P46821}
	Pathogen[HTLV2_pol P03363] interacts with 1 human partners:{P46821}
[Cluster 629]GO:0032264+P	biological_process	[name] IMP salvage	[def] "Any process which produces inosine monophosphate from derivatives of it, without de novo synthesis." [GOC
	Pathogen[HTLV2_gag P03346] interacts with 1 human partners:{P00492}
	Pathogen[HTLV2_tax2 P03410] interacts with 1 human partners:{P00492}
	Pathogen[HTLV2_pol P03363] interacts with 1 human partners:{P00492}
[Cluster 630]GO:0002093+P	biological_process	[name] auditory receptor cell morphogenesis	[def] "Any process that alters the size or shape of an auditory receptor cell." [GOC
	Pathogen[HTLV1_hbz Q2Q067] interacts with 1 human partners:{P63000}
	Pathogen[HTLV2_rex Q85601] interacts with 1 human partners:{P63000}
	Pathogen[HTLV2_gag P03346] interacts with 1 human partners:{P63000}
	Pathogen[HTLV2_env P03383] interacts with 1 human partners:{P63000}
	Pathogen[HTLV2_tax2 P03410] interacts with 1 human partners:{P63000}
	Pathogen[HTLV1_env P14075] interacts with 1 human partners:{P63000}
	Pathogen[HTLV1_rex P0C206] interacts with 1 human partners:{P63000}
	Pathogen[HTLV2_pol P03363] interacts with 1 human partners:{P63000}
[Cluster 631]GO:0060213+P	biological_process	[name] positive regulation of nuclear-transcribed mRNA poly(A) tail shortening	[def] "Any process that increases the frequency, rate or extent of poly(A) tail shortening of a nuclear-transcribed mRNA. Poly(A) tail shortening is the decrease in length of the poly(A) tail of an mRNA from full length to an oligo(A) length." [GOC
	Pathogen[HTLV1_hbz Q2Q067] interacts with 1 human partners:{P26651}
	Pathogen[HTLV2_rex Q85601] interacts with 1 human partners:{P26651}
	Pathogen[HTLV2_gag P03346] interacts with 2 human partners:{P78543;P26651}
	Pathogen[HTLV2_env P03383] interacts with 1 human partners:{P26651}
	Pathogen[HTLV2_tax2 P03410] interacts with 1 human partners:{P26651}
	Pathogen[HTLV1_env P14075] interacts with 1 human partners:{P26651}
	Pathogen[HTLV1_rex P0C206] interacts with 1 human partners:{P26651}
	Pathogen[HTLV2_pol P03363] interacts with 2 human partners:{P78543;P26651}
[Cluster 632]GO:0002460+P	biological_process	[name] adaptive immune response based on somatic recombination of immune receptors built from immunoglobulin superfamily domains	[def] "An immune response based on directed amplification of specific receptors for antigen produced through a somatic diversification process that includes somatic recombination of germline gene segments encoding immunoglobulin superfamily domains, and allowing for enhanced responses upon subsequent exposures to the same antigen (immunological memory). Recombined receptors for antigen encoded by immunoglobulin superfamily domains include T cell receptors and immunoglobulins (antibodies). An example of this is the adaptive immune response found in Mus musculus." [GOC
	Pathogen[HTLV2_gag P03346] interacts with 1 human partners:{P01137}
	Pathogen[HTLV2_pol P03363] interacts with 1 human partners:{P01137}
[Cluster 633]GO:0070173+P	biological_process	[name] regulation of enamel mineralization	[def] "Any process that modulates the frequency, rate or extent of enamel mineralization, the deposition of calcium salts in tooth enamel." [GOC
	Pathogen[HTLV1_hbz Q2Q067] interacts with 1 human partners:{Q9UPY3}
	Pathogen[HTLV2_gag P03346] interacts with 1 human partners:{Q9UPY3}
	Pathogen[HTLV2_tax2 P03410] interacts with 1 human partners:{Q9UPY3}
	Pathogen[HTLV2_pol P03363] interacts with 1 human partners:{Q9UPY3}
[Cluster 634]GO:0034197+P	biological_process	[name] triglyceride transport	[def] "The directed movement of triglyceride into, out of or within a cell, or between cells, by means of some agent such as a transporter or pore. Triglycerides are important components of plant oils, animal fats and animal plasma lipoproteins." [GOC
	Pathogen[HTLV2_gag P03346] interacts with 1 human partners:{P51809}
	Pathogen[HTLV2_env P03383] interacts with 1 human partners:{P51809}
	Pathogen[HTLV1_env P14075] interacts with 1 human partners:{P51809}
	Pathogen[HTLV2_pol P03363] interacts with 1 human partners:{P51809}
[Cluster 635]GO:0006432+P	biological_process	[name] phenylalanyl-tRNA aminoacylation	[def] "The process of coupling phenylalanine to phenylalanyl-tRNA, catalyzed by phenylalanyl-tRNA synthetase. In tRNA aminoacylation, the amino acid is first activated by linkage to AMP and then transferred to either the 2'- or the 3'-hydroxyl group of the 3'-adenosine residue of the tRNA." [GOC
	Pathogen[HTLV1_hbz Q2Q067] interacts with 1 human partners:{Q9Y285}
	Pathogen[HTLV2_gag P03346] interacts with 2 human partners:{Q9Y285;Q9NSD9}
	Pathogen[HTLV2_tax2 P03410] interacts with 1 human partners:{Q9Y285}
	Pathogen[HTLV1_rex P0C206] interacts with 1 human partners:{Q9Y285}
	Pathogen[HTLV2_pol P03363] interacts with 2 human partners:{Q9Y285;Q9NSD9}
[Cluster 636]GO:0070664+P	biological_process	[name] negative regulation of leukocyte proliferation	[def] "Any process that stops, prevents, or reduces the frequency, rate or extent of leukocyte proliferation." [GOC
	Pathogen[HTLV2_gag P03346] interacts with 1 human partners:{P09211}
	Pathogen[HTLV2_pol P03363] interacts with 1 human partners:{P09211}
[Cluster 637]GO:0072183+P	biological_process	[name] negative regulation of nephron tubule epithelial cell differentiation	[def] "Any process that decreases the frequency, rate or extent of nephron tubule epithelial cell differentiation." [GOC
	Pathogen[HTLV1_hbz Q2Q067] interacts with 1 human partners:{Q8TAX0}
	Pathogen[HTLV2_rex Q85601] interacts with 1 human partners:{Q8TAX0}
	Pathogen[HTLV2_gag P03346] interacts with 1 human partners:{Q8TAX0}
	Pathogen[HTLV2_tax2 P03410] interacts with 1 human partners:{Q8TAX0}
	Pathogen[HTLV2_pol P03363] interacts with 1 human partners:{Q8TAX0}
[Cluster 638]GO:0030103+P	biological_process	[name] vasopressin secretion	[def] "The regulated release of vasopressin from secretory granules into the blood." [GOC
	Pathogen[HTLV2_gag P03346] interacts with 1 human partners:{P22103}
[Cluster 639]GO:0009059+P	biological_process	[name] macromolecule biosynthetic process	[def] "The chemical reactions and pathways resulting in the formation of a macromolecule, any molecule of high relative molecular mass, the structure of which essentially comprises the multiple repetition of units derived, actually or conceptually, from molecules of low relative molecular mass." [CHEBI
	Pathogen[HTLV2_gag P03346] interacts with 1 human partners:{Q9NRN7}
	Pathogen[HTLV2_pol P03363] interacts with 1 human partners:{Q9NRN7}
[Cluster 640]GO:0090281+P	biological_process	[name] negative regulation of calcium ion import	[def] "Any process that decreases the rate, frequency, or extent of the directed movement of calcium ions into a cell or organelle." [GOC
	Pathogen[HTLV1_hbz Q2Q067] interacts with 1 human partners:{P14373}
	Pathogen[HTLV2_rex Q85601] interacts with 1 human partners:{P14373}
	Pathogen[HTLV1_tax P14079] interacts with 1 human partners:{P14373}
	Pathogen[HTLV2_gag P03346] interacts with 1 human partners:{P14373}
	Pathogen[HTLV2_tax2 P03410] interacts with 1 human partners:{P14373}
	Pathogen[HTLV1_rex P0C206] interacts with 1 human partners:{P14373}
[Cluster 641]GO:1900116+P	
	Pathogen[HTLV2_gag P03346] interacts with 1 human partners:{Q92731}
	Pathogen[HTLV2_env P03383] interacts with 1 human partners:{Q92731}
	Pathogen[HTLV1_env P14075] interacts with 1 human partners:{Q92731}
	Pathogen[HTLV2_pol P03363] interacts with 1 human partners:{Q92731}
[Cluster 642]GO:0055081+P	biological_process	[name] anion homeostasis	[def] "Any process involved in the maintenance of an internal steady state of anions within an organism or cell." [GOC
	Pathogen[HTLV2_gag P03346] interacts with 1 human partners:{P00480}
	Pathogen[HTLV2_pol P03363] interacts with 1 human partners:{P00480}
[Cluster 643]GO:0006108+P	biological_process	[name] malate metabolic process	[def] "The chemical reactions and pathways involving malate, the anion of hydroxybutanedioic acid, a chiral hydroxydicarboxylic acid. The (+) enantiomer is an important intermediate in metabolism as a component of both the TCA cycle and the glyoxylate cycle." [ISBN
	Pathogen[HTLV2_gag P03346] interacts with 6 human partners:{P40925;P23368;Q5I0G3;Q16798;P48163;P40926}
	Pathogen[HTLV2_tax2 P03410] interacts with 1 human partners:{P40926}
	Pathogen[HTLV1_rex P0C206] interacts with 1 human partners:{P40926}
	Pathogen[HTLV2_pol P03363] interacts with 2 human partners:{Q16798;P40926}
[Cluster 644]GO:0018963+P	biological_process	[name] phthalate metabolic process	[def] "The chemical reactions and pathways involving phthalate, the anion of phthalic acid. Phthalic acid diesters are used industrially in the production of a variety of household and consumer goods including plastic polymers, lubricating oils, and carriers for perfumes in cosmetics, while phthalic acid itself is used industrially as a plasticizer. Terephthalate is used in the synthesis of polyethylene terephthalate (polyethene terephthlate, abbreviated PET or PETE), a plastic polymer with many commercial uses." [UM-BBD_pathwayID
	Pathogen[HTLV1_hbz Q2Q067] interacts with 1 human partners:{P07101}
	Pathogen[HTLV2_rex Q85601] interacts with 1 human partners:{P07101}
	Pathogen[HTLV2_gag P03346] interacts with 1 human partners:{P07101}
	Pathogen[HTLV2_tax2 P03410] interacts with 1 human partners:{P07101}
	Pathogen[HTLV1_rex P0C206] interacts with 1 human partners:{P07101}
	Pathogen[HTLV2_pol P03363] interacts with 1 human partners:{P07101}
[Cluster 645]GO:0034165+P	biological_process	[name] positive regulation of toll-like receptor 9 signaling pathway	[def] "Any process that activates or increases the frequency, rate, or extent of toll-like receptor 9 signaling pathway." [GOC
	Pathogen[HTLV2_gag P03346] interacts with 1 human partners:{Q8WXG1}
	Pathogen[HTLV2_tax2 P03410] interacts with 1 human partners:{Q8WXG1}
	Pathogen[HTLV1_rex P0C206] interacts with 1 human partners:{Q8WXG1}
	Pathogen[HTLV2_pol P03363] interacts with 1 human partners:{Q8WXG1}
[Cluster 646]GO:0035871+P	biological_process	[name] protein K11-linked deubiquitination	[def] "A protein deubiquitination process in which a K11-linked ubiquitin chain, i.e. a polymer of ubiquitin formed by linkages between lysine residues at position 11 of the ubiquitin monomers, is removed from a protein." [GOC
	Pathogen[HTLV1_hbz Q2Q067] interacts with 1 human partners:{Q86T82}
	Pathogen[HTLV2_gag P03346] interacts with 1 human partners:{Q86T82}
	Pathogen[HTLV2_tax2 P03410] interacts with 1 human partners:{Q86T82}
	Pathogen[HTLV2_pol P03363] interacts with 1 human partners:{Q86T82}
[Cluster 647]GO:0006575+P	biological_process	[name] cellular modified amino acid metabolic process	[def] "The chemical reactions and pathways involving compounds derived from amino acids, organic acids containing one or more amino substituents." [CHEBI
	Pathogen[HTLV1_hbz Q2Q067] interacts with 1 human partners:{Q16773}
	Pathogen[HTLV2_rex Q85601] interacts with 1 human partners:{Q16773}
	Pathogen[HTLV2_gag P03346] interacts with 1 human partners:{Q16773}
	Pathogen[HTLV2_tax2 P03410] interacts with 1 human partners:{Q16773}
	Pathogen[HTLV1_rex P0C206] interacts with 1 human partners:{Q16773}
	Pathogen[HTLV2_pol P03363] interacts with 1 human partners:{Q16773}
[Cluster 648]GO:0019255+P	biological_process	[name] glucose 1-phosphate metabolic process	[def] "The chemical reactions and pathways involving glucose 1-phosphate, a monophosphorylated derivative of glucose with the phosphate group attached to C-1." [GOC
	Pathogen[HTLV2_gag P03346] interacts with 1 human partners:{Q16851}
	Pathogen[HTLV2_pol P03363] interacts with 1 human partners:{Q16851}
[Cluster 649]GO:0044209+P	biological_process	[name] AMP salvage	[def] "The chemical reactions and pathways resulting in the formation of adenosine monophosphate (AMP) from derivatives of it (either adenine, ADP or adenosine 3',5'-bisphosphate) without de novo synthesis." [GOC
	Pathogen[HTLV2_gag P03346] interacts with 1 human partners:{P07741}
	Pathogen[HTLV2_tax2 P03410] interacts with 1 human partners:{P07741}
	Pathogen[HTLV2_pol P03363] interacts with 1 human partners:{P07741}
[Cluster 650]GO:0045204+P	biological_process	[name] MAPK export from nucleus	[def] "The directed movement of a MAP kinase from the nucleus to the cytoplasm." [GOC
	Pathogen[HTLV1_hbz Q2Q067] interacts with 1 human partners:{Q9BY84}
	Pathogen[HTLV2_rex Q85601] interacts with 1 human partners:{Q9BY84}
	Pathogen[HTLV1_tax P14079] interacts with 1 human partners:{Q9BY84}
	Pathogen[HTLV2_gag P03346] interacts with 1 human partners:{Q9BY84}
	Pathogen[HTLV2_tax2 P03410] interacts with 1 human partners:{Q9BY84}
	Pathogen[HTLV1_rex P0C206] interacts with 1 human partners:{Q9BY84}
[Cluster 651]GO:0003025+P	biological_process	[name] regulation of systemic arterial blood pressure by baroreceptor feedback	[def] "The neural regulation of blood pressure in which baroreceptors sense the amount of stretch occurring in vessels and respond to the input via central nervous system control." [GOC
	Pathogen[HTLV2_gag P03346] interacts with 1 human partners:{Q8IVL1}
	Pathogen[HTLV2_pol P03363] interacts with 1 human partners:{Q8IVL1}
[Cluster 652]GO:0032324+P	biological_process	[name] molybdopterin cofactor biosynthetic process	[def] "The chemical reactions and pathways resulting in the formation of the molybdopterin cofactor (Moco), essential for the catalytic activity of some enzymes, e.g. sulfite oxidase, xanthine dehydrogenase, and aldehyde oxidase. The cofactor consists of a mononuclear molybdenum (Mo-molybdopterin) or tungsten ion (W-molybdopterin) coordinated by one or two molybdopterin ligands." [GOC
	Pathogen[HTLV2_gag P03346] interacts with 6 human partners:{O96007;O95396;O96033;Q9Y697;Q9NQX3;Q9NZB8}
	Pathogen[HTLV2_pol P03363] interacts with 6 human partners:{O96007;O95396;O96033;Q9Y697;Q9NQX3;Q9NZB8}
[Cluster 653]GO:0016340+P	biological_process	[name] calcium-dependent cell-matrix adhesion	[def] "The binding of a cell to the extracellular matrix via adhesion molecules that require the presence of calcium for the interaction." [GOC
	Pathogen[HTLV1_tax P14079] interacts with 1 human partners:{Q14118}
	Pathogen[HTLV2_env P03383] interacts with 1 human partners:{Q14118}
	Pathogen[HTLV2_tax2 P03410] interacts with 1 human partners:{Q14118}
	Pathogen[HTLV1_env P14075] interacts with 1 human partners:{Q14118}
	Pathogen[HTLV1_rex P0C206] interacts with 1 human partners:{Q14118}
[Cluster 654]GO:0060096+P	biological_process	[name] serotonin secretion, neurotransmission	[def] "The regulated release of serotonin by a cell or group of cells, in which released serotonin acts as a neurotransmitter." [GOC
	Pathogen[HTLV1_hbz Q2Q067] interacts with 1 human partners:{P17861}
	Pathogen[HTLV2_rex Q85601] interacts with 1 human partners:{P17861}
	Pathogen[HTLV2_gag P03346] interacts with 1 human partners:{P17861}
	Pathogen[HTLV2_env P03383] interacts with 1 human partners:{P17861}
	Pathogen[HTLV2_tax2 P03410] interacts with 1 human partners:{P17861}
	Pathogen[HTLV1_env P14075] interacts with 1 human partners:{P17861}
	Pathogen[HTLV1_rex P0C206] interacts with 1 human partners:{P17861}
	Pathogen[HTLV2_pol P03363] interacts with 1 human partners:{P17861}
[Cluster 655]GO:0048075+P	biological_process	[name] positive regulation of eye pigmentation	[def] "Any process that activates or increases the frequency, rate or extent of establishment of a pattern of pigment in the eye of an organism." [GOC
	Pathogen[HTLV2_gag P03346] interacts with 1 human partners:{Q9NQG7}
	Pathogen[HTLV2_tax2 P03410] interacts with 1 human partners:{Q9NQG7}
	Pathogen[HTLV2_pol P03363] interacts with 1 human partners:{Q9NQG7}
[Cluster 656]GO:0035695+P	biological_process	[name] mitochondrion degradation by induced vacuole formation	[def] "The process in which cells degrade mitochondria by inducing a vacuole-like structure which directly engulfs and degrades the unhealthy mitochondria by accumulating lysosomes." [GOC
	Pathogen[HTLV1_hbz Q2Q067] interacts with 1 human partners:{Q8TC71}
	Pathogen[HTLV2_rex Q85601] interacts with 1 human partners:{Q8TC71}
	Pathogen[HTLV2_gag P03346] interacts with 1 human partners:{Q8TC71}
	Pathogen[HTLV2_tax2 P03410] interacts with 1 human partners:{Q8TC71}
	Pathogen[HTLV1_rex P0C206] interacts with 1 human partners:{Q8TC71}
	Pathogen[HTLV2_pol P03363] interacts with 1 human partners:{Q8TC71}
[Cluster 657]GO:0006616+P	biological_process	[name] SRP-dependent cotranslational protein targeting to membrane, translocation	[def] "The process during cotranslational membrane targeting wherein proteins move across a membrane. SRP and its receptor initiate the transfer of the nascent chain across the endoplasmic reticulum (ER) membrane_ they then dissociate from the chain, which is transferred to a set of transmembrane proteins, collectively called the translocon. Once the nascent chain translocon complex is assembled, the elongating chain passes directly from the large ribosomal subunit into the centers of the translocon, a protein-lined channel within the membrane. The growing chain is never exposed to the cytosol and does not fold until it reaches the ER lumen." [ISBN
	Pathogen[HTLV1_hbz Q2Q067] interacts with 1 human partners:{P61011}
	Pathogen[HTLV2_rex Q85601] interacts with 1 human partners:{P61011}
	Pathogen[HTLV1_tax P14079] interacts with 1 human partners:{P61011}
	Pathogen[HTLV2_gag P03346] interacts with 1 human partners:{P61011}
	Pathogen[HTLV2_env P03383] interacts with 1 human partners:{P61011}
	Pathogen[HTLV2_tax2 P03410] interacts with 1 human partners:{P61011}
	Pathogen[HTLV1_rex P0C206] interacts with 1 human partners:{P61011}
	Pathogen[HTLV2_pol P03363] interacts with 1 human partners:{P61011}
[Cluster 658]GO:1901018+P	
	Pathogen[HTLV1_hbz Q2Q067] interacts with 1 human partners:{Q01484}
	Pathogen[HTLV2_rex Q85601] interacts with 1 human partners:{Q01484}
	Pathogen[HTLV1_tax P14079] interacts with 1 human partners:{Q01484}
	Pathogen[HTLV2_gag P03346] interacts with 1 human partners:{Q01484}
	Pathogen[HTLV2_tax2 P03410] interacts with 1 human partners:{Q01484}
	Pathogen[HTLV1_rex P0C206] interacts with 1 human partners:{Q01484}
	Pathogen[HTLV2_pol P03363] interacts with 1 human partners:{Q01484}
[Cluster 659]GO:0010524+P	biological_process	[name] positive regulation of calcium ion transport into cytosol	[def] "Any process that increases the rate of the directed movement of calcium ions into the cytosol of a cell. The cytosol is that part of the cytoplasm that does not contain membranous or particulate subcellular components." [GOC
	Pathogen[HTLV1_tax P14079] interacts with 1 human partners:{Q07812}
	Pathogen[HTLV2_gag P03346] interacts with 2 human partners:{P24588;Q07812}
	Pathogen[HTLV2_env P03383] interacts with 2 human partners:{Q16611;Q07812}
	Pathogen[HTLV2_tax2 P03410] interacts with 1 human partners:{Q07812}
	Pathogen[HTLV1_env P14075] interacts with 2 human partners:{Q16611;Q07812}
	Pathogen[HTLV1_rex P0C206] interacts with 1 human partners:{Q07812}
	Pathogen[HTLV2_pol P03363] interacts with 2 human partners:{P24588;Q07812}
[Cluster 660]GO:0006213+P	biological_process	[name] pyrimidine nucleoside metabolic process	[def] "The chemical reactions and pathways involving any pyrimidine nucleoside, one of a family of organic molecules consisting of a pyrimidine base covalently bonded to ribose (a ribonucleoside) or deoxyribose (a deoxyribonucleoside)." [GOC
	Pathogen[HTLV2_gag P03346] interacts with 2 human partners:{Q9H0P0;P19971}
	Pathogen[HTLV2_pol P03363] interacts with 2 human partners:{Q9H0P0;P19971}
[Cluster 661]GO:0019448+P	biological_process	[name] L-cysteine catabolic process	[def] "The chemical reactions and pathways resulting in the breakdown of L-cysteine, the L-enantiomer of 2-amino-3-mercaptopropanoic acid, i.e. (2R)-2-amino-3-mercaptopropanoic acid." [CHEBI
	Pathogen[HTLV1_tax P14079] interacts with 1 human partners:{Q16878}
	Pathogen[HTLV2_gag P03346] interacts with 3 human partners:{Q16878;P35520;P21549}
	Pathogen[HTLV2_tax2 P03410] interacts with 1 human partners:{Q16878}
	Pathogen[HTLV2_pol P03363] interacts with 2 human partners:{P35520;P21549}
[Cluster 662]GO:0046439+P	biological_process	[name] L-cysteine metabolic process	[def] "The chemical reactions and pathways involving L-cysteine, the L-enantiomer of 2-amino-3-mercaptopropanoic acid, i.e. (2R)-2-amino-3-mercaptopropanoic acid." [CHEBI
	Pathogen[HTLV1_tax P14079] interacts with 1 human partners:{Q16878}
	Pathogen[HTLV2_gag P03346] interacts with 1 human partners:{Q16878}
	Pathogen[HTLV2_tax2 P03410] interacts with 1 human partners:{Q16878}
[Cluster 663]GO:0015909+P	biological_process	[name] long-chain fatty acid transport	[def] "The directed movement of long-chain fatty acids into, out of or within a cell, or between cells, by means of some agent such as a transporter or pore. A long-chain fatty acid is an aliphatic compound with a terminal carboxyl group and with a chain length greater than C12." [GOC
	Pathogen[HTLV1_hbz Q2Q067] interacts with 1 human partners:{P37231}
	Pathogen[HTLV2_rex Q85601] interacts with 1 human partners:{P05413}
	Pathogen[HTLV1_tax P14079] interacts with 1 human partners:{P37231}
	Pathogen[HTLV2_gag P03346] interacts with 1 human partners:{P37231}
	Pathogen[HTLV2_env P03383] interacts with 1 human partners:{P37231}
	Pathogen[HTLV2_tax2 P03410] interacts with 1 human partners:{P05413}
	Pathogen[HTLV1_env P14075] interacts with 1 human partners:{P37231}
	Pathogen[HTLV2_pol P03363] interacts with 1 human partners:{P37231}
[Cluster 664]GO:0018298+P	biological_process	[name] protein-chromophore linkage	[def] "The covalent or noncovalent attachment of a chromophore to a protein." [GOC
	Pathogen[HTLV1_hbz Q2Q067] interacts with 1 human partners:{Q49AN0}
	Pathogen[HTLV2_rex Q85601] interacts with 1 human partners:{Q49AN0}
	Pathogen[HTLV2_gag P03346] interacts with 1 human partners:{Q49AN0}
	Pathogen[HTLV2_env P03383] interacts with 1 human partners:{Q49AN0}
	Pathogen[HTLV2_tax2 P03410] interacts with 1 human partners:{Q49AN0}
	Pathogen[HTLV1_rex P0C206] interacts with 1 human partners:{Q49AN0}
	Pathogen[HTLV2_pol P03363] interacts with 1 human partners:{Q49AN0}
[Cluster 665]GO:0035021+P	biological_process	[name] negative regulation of Rac protein signal transduction	[def] "Any process that stops, prevents, or reduces the frequency, rate or extent of Rac protein signal transduction." [GOC
	Pathogen[HTLV1_hbz Q2Q067] interacts with 1 human partners:{Q8WWN8}
	Pathogen[HTLV2_rex Q85601] interacts with 1 human partners:{Q8WWN8}
	Pathogen[HTLV1_tax P14079] interacts with 1 human partners:{Q8WWN8}
	Pathogen[HTLV2_gag P03346] interacts with 1 human partners:{Q8WWN8}
	Pathogen[HTLV2_tax2 P03410] interacts with 1 human partners:{Q8WWN8}
	Pathogen[HTLV1_rex P0C206] interacts with 1 human partners:{Q8WWN8}
	Pathogen[HTLV2_pol P03363] interacts with 1 human partners:{Q8WWN8}
[Cluster 666]GO:0032691+P	biological_process	[name] negative regulation of interleukin-1 beta production	[def] "Any process that stops, prevents, or reduces the frequency, rate, or extent of interleukin-1 beta production." [GOC
	Pathogen[HTLV2_gag P03346] interacts with 3 human partners:{P21580;O15553;P09211}
	Pathogen[HTLV2_pol P03363] interacts with 2 human partners:{P21580;P09211}
[Cluster 667]GO:0006655+P	biological_process	[name] phosphatidylglycerol biosynthetic process	[def] "The chemical reactions and pathways resulting in the formation of phosphatidylglycerols, any of a class of phospholipids in which the phosphatidyl group is esterified to the hydroxyl group of glycerol." [ISBN
	Pathogen[HTLV2_gag P03346] interacts with 1 human partners:{Q8IV08}
	Pathogen[HTLV2_env P03383] interacts with 1 human partners:{Q8IV08}
	Pathogen[HTLV1_env P14075] interacts with 1 human partners:{Q8IV08}
[Cluster 668]GO:0070201+P	biological_process	[name] regulation of establishment of protein localization	[def] "Any process that modulates the frequency, rate or extent of the directed movement of a protein to a specific location." [GOC
	Pathogen[HTLV1_tax P14079] interacts with 1 human partners:{Q9HCM4}
	Pathogen[HTLV2_gag P03346] interacts with 1 human partners:{Q9HCM4}
	Pathogen[HTLV2_tax2 P03410] interacts with 1 human partners:{Q9HCM4}
	Pathogen[HTLV2_pol P03363] interacts with 1 human partners:{Q9HCM4}
[Cluster 669]GO:1900740+P	
	Pathogen[HTLV1_hbz Q2Q067] interacts with 1 human partners:{Q9BXH1}
	Pathogen[HTLV2_gag P03346] interacts with 1 human partners:{Q9BXH1}
	Pathogen[HTLV2_tax2 P03410] interacts with 1 human partners:{Q9BXH1}
	Pathogen[HTLV1_rex P0C206] interacts with 1 human partners:{Q9BXH1}
	Pathogen[HTLV2_pol P03363] interacts with 1 human partners:{Q9BXH1}
[Cluster 670]GO:0050992+P	biological_process	[name] dimethylallyl diphosphate biosynthetic process	[def] "The chemical reactions and pathways resulting in the formation of dimethylallyl diphosphate." [GOC
	Pathogen[HTLV1_hbz Q2Q067] interacts with 1 human partners:{Q13907}
	Pathogen[HTLV2_rex Q85601] interacts with 1 human partners:{Q13907}
	Pathogen[HTLV1_tax P14079] interacts with 1 human partners:{Q13907}
	Pathogen[HTLV2_gag P03346] interacts with 1 human partners:{Q13907}
	Pathogen[HTLV2_tax2 P03410] interacts with 1 human partners:{Q13907}
	Pathogen[HTLV1_rex P0C206] interacts with 1 human partners:{Q13907}
	Pathogen[HTLV2_pol P03363] interacts with 1 human partners:{Q13907}
[Cluster 671]GO:0061155+P	biological_process	[name] pulmonary artery endothelial tube morphogenesis	[def] "The process in which the anatomical structures of a tube are generated and organized from the pulmonary artery endothelium. An pulmonary artery endothelium is an epithelium that lines the pulmonary artery." [GOC
	Pathogen[HTLV2_gag P03346] interacts with 1 human partners:{P12644}
[Cluster 672]GO:2001171+P	biological_process	[name] positive regulation of ATP biosynthetic process	[def] "Any process that activates or increases the frequency, rate or extent of ATP biosynthetic process." [GOC
	Pathogen[HTLV2_gag P03346] interacts with 1 human partners:{Q7Z2X4}
	Pathogen[HTLV2_tax2 P03410] interacts with 1 human partners:{Q7Z2X4}
	Pathogen[HTLV2_pol P03363] interacts with 1 human partners:{Q7Z2X4}
[Cluster 673]GO:0044524+P	
	Pathogen[HTLV1_hbz Q2Q067] interacts with 1 human partners:{P32929}
	Pathogen[HTLV2_rex Q85601] interacts with 1 human partners:{P32929}
	Pathogen[HTLV1_tax P14079] interacts with 1 human partners:{P32929}
	Pathogen[HTLV2_gag P03346] interacts with 1 human partners:{P32929}
	Pathogen[HTLV2_tax2 P03410] interacts with 1 human partners:{P32929}
	Pathogen[HTLV1_rex P0C206] interacts with 1 human partners:{P32929}
	Pathogen[HTLV2_pol P03363] interacts with 1 human partners:{P32929}
[Cluster 674]GO:0070995+P	biological_process	[name] NADPH oxidation	[def] "A metabolic process that results in the oxidation of reduced nicotinamide adenine dinucleotide, NADPH, to the oxidized form, NADP." [GOC
	Pathogen[HTLV1_hbz Q2Q067] interacts with 1 human partners:{P10109}
	Pathogen[HTLV1_tax P14079] interacts with 1 human partners:{P10109}
	Pathogen[HTLV2_gag P03346] interacts with 2 human partners:{P10109;P30044}
	Pathogen[HTLV2_pol P03363] interacts with 2 human partners:{P10109;P30044}
[Cluster 675]GO:0006885+P	biological_process	[name] regulation of pH	[def] "Any process involved in the maintenance of an internal equilibrium of hydrogen ions, thereby modulating the internal pH, within an organism or cell." [GOC
	Pathogen[HTLV2_gag P03346] interacts with 1 human partners:{P15313}
	Pathogen[HTLV2_env P03383] interacts with 1 human partners:{P19634}
	Pathogen[HTLV2_pol P03363] interacts with 1 human partners:{P15313}
[Cluster 676]GO:0007174+P	biological_process	[name] epidermal growth factor catabolic process	[def] "The chemical reactions and pathways resulting in the breakdown of epidermal growth factor (EGF), following internalization of the receptor-bound ligand into the signal-receiving cell. Full breakdown of epidermal growth factor results in a ligand that is unable to bind and activate its receptor." [GOC
	Pathogen[HTLV1_hbz Q2Q067] interacts with 1 human partners:{P51149}
	Pathogen[HTLV2_rex Q85601] interacts with 1 human partners:{P51149}
	Pathogen[HTLV2_gag P03346] interacts with 1 human partners:{P51149}
	Pathogen[HTLV2_tax2 P03410] interacts with 1 human partners:{P51149}
	Pathogen[HTLV1_rex P0C206] interacts with 1 human partners:{P51149}
	Pathogen[HTLV2_pol P03363] interacts with 1 human partners:{P51149}
[Cluster 677]GO:0060785+P	biological_process	[name] regulation of apoptosis involved in tissue homeostasis	[def] "Any process that modulates the occurrence or rate of cell death by apoptosis that results in the maintenance of the steady-state number of cells within a tissue." [GOC
	Pathogen[HTLV2_gag P03346] interacts with 1 human partners:{P30044}
	Pathogen[HTLV2_pol P03363] interacts with 1 human partners:{P30044}
[Cluster 678]GO:0051649+P	biological_process	[name] establishment of localization in cell	[def] "The directed movement of a substance or cellular entity, such as a protein complex or organelle, to a specific location within, or in the membrane of, a cell." [GOC
	Pathogen[HTLV1_hbz Q2Q067] interacts with 1 human partners:{O95229}
	Pathogen[HTLV2_rex Q85601] interacts with 1 human partners:{O95229}
	Pathogen[HTLV1_tax P14079] interacts with 1 human partners:{O95229}
	Pathogen[HTLV2_gag P03346] interacts with 1 human partners:{O95229}
	Pathogen[HTLV2_tax2 P03410] interacts with 1 human partners:{O95229}
	Pathogen[HTLV1_rex P0C206] interacts with 1 human partners:{O95229}
	Pathogen[HTLV2_pol P03363] interacts with 1 human partners:{O95229}
[Cluster 679]GO:0035721+P	biological_process	[name] intraflagellar retrograde transport	[def] "The directed movement of large protein complexes along microtubules from the tip of a cilium or flagellum toward the cell body, mediated by motor proteins." [GOC
	Pathogen[HTLV2_gag P03346] interacts with 1 human partners:{Q96FT9}
	Pathogen[HTLV2_pol P03363] interacts with 1 human partners:{Q96FT9}
[truncated: 552,094 more chars]
