# Supplementary material for: Computational reconstruction of proteome-wide protein interaction networks between HTLV retroviruses and Homo sapiens
Source: BMC Bioinformatics. 2014 Jul 18;15(1):245. doi: 10.1186/1471-2105-15-245 (PMC4133621; doi:10.1186/1471-2105-15-245)
Supplement: Supplementary file 7 — Additional file 7: Text file contains the biological processes modules that NOT all the 9 HTLV viruses are involved in. (TXT 401 KB) [file 12859_2014_6529_MOESM7_ESM.txt]

[Cluster 1]GO:0016638+F	molecular_function	[name] oxidoreductase activity, acting on the CH-NH2 group of donors	[def] "Catalysis of an oxidation-reduction (redox) reaction in which a CH-NH2 group acts as a hydrogen or electron donor and reduces a hydrogen or electron acceptor." [GOC
	Pathogen[HTLV2_gag P03346] interacts with 1 human partners:{Q9NVS9}
	Pathogen[HTLV2_pol P03363] interacts with 1 human partners:{Q9NVS9}
[Cluster 2]GO:0004611+F	molecular_function	[name] phosphoenolpyruvate carboxykinase activity	[def] "Catalysis of the reaction
	Pathogen[HTLV2_gag P03346] interacts with 1 human partners:{P35558}
	Pathogen[HTLV2_pol P03363] interacts with 1 human partners:{P35558}
[Cluster 3]GO:0004601+F	molecular_function	[name] peroxidase activity	[def] "Catalysis of the reaction
	Pathogen[HTLV1_hbz Q2Q067] interacts with 6 human partners:{Q9BRA2;P68871;Q99497;P69905;P18283;Q8WWM9}
	Pathogen[HTLV2_rex Q85601] interacts with 6 human partners:{Q9BRA2;P68871;Q99497;P69905;P18283;Q8WWM9}
	Pathogen[HTLV1_tax P14079] interacts with 4 human partners:{P68871;Q99497;P69905;P18283}
	Pathogen[HTLV2_gag P03346] interacts with 8 human partners:{Q9BRA2;P68871;Q99497;P69905;P30044;P30048;P18283;Q8WWM9}
	Pathogen[HTLV2_tax2 P03410] interacts with 6 human partners:{Q9BRA2;P68871;Q99497;P69905;P18283;Q8WWM9}
	Pathogen[HTLV1_rex P0C206] interacts with 6 human partners:{Q9BRA2;P68871;Q99497;P69905;P18283;Q8WWM9}
	Pathogen[HTLV2_pol P03363] interacts with 8 human partners:{Q9BRA2;P68871;Q99497;P69905;P30044;P30048;P18283;Q8WWM9}
[Cluster 4]GO:0004146+F	molecular_function	[name] dihydrofolate reductase activity	[def] "Catalysis of the reaction
	Pathogen[HTLV1_hbz Q2Q067] interacts with 2 human partners:{Q86XF0;P00374}
	Pathogen[HTLV2_rex Q85601] interacts with 2 human partners:{Q86XF0;P00374}
	Pathogen[HTLV2_gag P03346] interacts with 2 human partners:{Q86XF0;P00374}
	Pathogen[HTLV2_tax2 P03410] interacts with 2 human partners:{Q86XF0;P00374}
	Pathogen[HTLV1_rex P0C206] interacts with 2 human partners:{Q86XF0;P00374}
	Pathogen[HTLV2_pol P03363] interacts with 2 human partners:{Q86XF0;P00374}
[Cluster 5]GO:0004798+F	molecular_function	[name] thymidylate kinase activity	[def] "Catalysis of the reaction
	Pathogen[HTLV2_gag P03346] interacts with 1 human partners:{P23919}
	Pathogen[HTLV2_pol P03363] interacts with 1 human partners:{P23919}
[Cluster 6]GO:0050220+F	molecular_function	[name] prostaglandin-E synthase activity	[def] "Catalysis of the reaction
	Pathogen[HTLV2_gag P03346] interacts with 1 human partners:{Q15185}
	Pathogen[HTLV2_pol P03363] interacts with 1 human partners:{Q15185}
[Cluster 7]GO:0004060+F	molecular_function	[name] arylamine N-acetyltransferase activity	[def] "Catalysis of the reaction
	Pathogen[HTLV2_gag P03346] interacts with 1 human partners:{Q16613}
	Pathogen[HTLV2_pol P03363] interacts with 1 human partners:{Q16613}
[Cluster 8]GO:0008969+F	molecular_function	[name] phosphohistidine phosphatase activity	[def] "Catalysis of the reaction
	Pathogen[HTLV1_hbz Q2Q067] interacts with 1 human partners:{Q9H008}
	Pathogen[HTLV2_rex Q85601] interacts with 1 human partners:{Q9H008}
	Pathogen[HTLV1_tax P14079] interacts with 1 human partners:{Q9H008}
	Pathogen[HTLV2_gag P03346] interacts with 1 human partners:{Q9H008}
	Pathogen[HTLV2_tax2 P03410] interacts with 1 human partners:{Q9H008}
	Pathogen[HTLV1_rex P0C206] interacts with 1 human partners:{Q9H008}
	Pathogen[HTLV2_pol P03363] interacts with 1 human partners:{Q9H008}
[Cluster 9]GO:0030492+F	molecular_function	[name] hemoglobin binding	[def] "Interacting selectively and non-covalently with hemoglobin, an oxygen carrying, conjugated protein containing four heme groups and globin." [CHEBI
	Pathogen[HTLV1_hbz Q2Q067] interacts with 2 human partners:{P68871;Q9NZD4}
	Pathogen[HTLV2_rex Q85601] interacts with 2 human partners:{P68871;Q9NZD4}
	Pathogen[HTLV1_tax P14079] interacts with 2 human partners:{P68871;Q9NZD4}
	Pathogen[HTLV2_gag P03346] interacts with 2 human partners:{P68871;Q9NZD4}
	Pathogen[HTLV2_tax2 P03410] interacts with 2 human partners:{P68871;Q9NZD4}
	Pathogen[HTLV1_rex P0C206] interacts with 2 human partners:{P68871;Q9NZD4}
	Pathogen[HTLV2_pol P03363] interacts with 2 human partners:{P68871;Q9NZD4}
[Cluster 10]GO:0004850+F	molecular_function	[name] uridine phosphorylase activity	[def] "Catalysis of the reaction
	Pathogen[HTLV2_gag P03346] interacts with 1 human partners:{O95045}
	Pathogen[HTLV2_pol P03363] interacts with 1 human partners:{O95045}
[Cluster 11]GO:0004615+F	molecular_function	[name] phosphomannomutase activity	[def] "Catalysis of the reaction
	Pathogen[HTLV1_hbz Q2Q067] interacts with 1 human partners:{O15305}
	Pathogen[HTLV2_rex Q85601] interacts with 1 human partners:{O15305}
	Pathogen[HTLV2_gag P03346] interacts with 2 human partners:{O15305;Q92871}
	Pathogen[HTLV2_tax2 P03410] interacts with 1 human partners:{O15305}
	Pathogen[HTLV1_rex P0C206] interacts with 1 human partners:{O15305}
	Pathogen[HTLV2_pol P03363] interacts with 2 human partners:{O15305;Q92871}
[Cluster 12]GO:0004658+F	molecular_function	[name] propionyl-CoA carboxylase activity	[def] "Catalysis of the reaction
	Pathogen[HTLV2_gag P03346] interacts with 1 human partners:{P05165}
	Pathogen[HTLV2_pol P03363] interacts with 1 human partners:{P05165}
[Cluster 13]GO:0004134+F	molecular_function	[name] 4-alpha-glucanotransferase activity	[def] "Catalysis of the transfer of a segment of a (1->4)-alpha-D-glucan to a new 4-position in an acceptor, which may be glucose or (1->4)-alpha-D-glucan." [EC
	Pathogen[HTLV1_tax P14079] interacts with 1 human partners:{P35573}
	Pathogen[HTLV2_gag P03346] interacts with 1 human partners:{P35573}
	Pathogen[HTLV2_tax2 P03410] interacts with 1 human partners:{P35573}
	Pathogen[HTLV2_pol P03363] interacts with 1 human partners:{P35573}
[Cluster 14]GO:0005375+F	molecular_function	[name] copper ion transmembrane transporter activity	[def] "Catalysis of the transfer of copper (Cu) ions from one side of a membrane to the other." [GOC
	Pathogen[HTLV1_hbz Q2Q067] interacts with 1 human partners:{O14618}
	Pathogen[HTLV2_rex Q85601] interacts with 1 human partners:{O14618}
	Pathogen[HTLV1_tax P14079] interacts with 1 human partners:{O14618}
	Pathogen[HTLV2_gag P03346] interacts with 1 human partners:{O14618}
	Pathogen[HTLV2_tax2 P03410] interacts with 1 human partners:{O14618}
	Pathogen[HTLV1_rex P0C206] interacts with 1 human partners:{O14618}
	Pathogen[HTLV2_pol P03363] interacts with 1 human partners:{O14618}
[Cluster 15]GO:0009032+F	molecular_function	[name] thymidine phosphorylase activity	[def] "Catalysis of the reaction
	Pathogen[HTLV2_gag P03346] interacts with 1 human partners:{P19971}
	Pathogen[HTLV2_pol P03363] interacts with 1 human partners:{P19971}
[Cluster 16]GO:0035529+F	molecular_function	[name] NADH pyrophosphatase activity	[def] "Catalysis of the reaction
	Pathogen[HTLV2_gag P03346] interacts with 1 human partners:{Q9BQG2}
[Cluster 17]GO:0031867+F	molecular_function	[name] EP4 subtype prostaglandin E2 receptor binding	[def] "Interacting selectively and non-covalently with an EP4 subtype prostaglandin E2 receptor." [GOC
	Pathogen[HTLV2_gag P03346] interacts with 1 human partners:{Q9BSK4}
	Pathogen[HTLV2_pol P03363] interacts with 1 human partners:{Q9BSK4}
[Cluster 18]GO:0051736+F	molecular_function	[name] ATP-dependent polyribonucleotide 5'-hydroxyl-kinase activity	[def] "Catalysis of the reaction
	Pathogen[HTLV1_hbz Q2Q067] interacts with 1 human partners:{Q92989}
	Pathogen[HTLV2_rex Q85601] interacts with 1 human partners:{Q92989}
	Pathogen[HTLV2_gag P03346] interacts with 1 human partners:{Q92989}
	Pathogen[HTLV2_tax2 P03410] interacts with 1 human partners:{Q92989}
	Pathogen[HTLV1_rex P0C206] interacts with 1 human partners:{Q92989}
	Pathogen[HTLV2_pol P03363] interacts with 1 human partners:{Q92989}
[Cluster 19]GO:0047933+F	molecular_function	[name] glucose-1,6-bisphosphate synthase activity	[def] "Catalysis of the reaction
	Pathogen[HTLV2_gag P03346] interacts with 1 human partners:{Q6PCE3}
	Pathogen[HTLV2_pol P03363] interacts with 1 human partners:{Q6PCE3}
[Cluster 20]GO:0046538+F	molecular_function	[name] 2,3-bisphosphoglycerate-dependent phosphoglycerate mutase activity	[def] "Catalysis of the reaction
	Pathogen[HTLV2_gag P03346] interacts with 1 human partners:{P15259}
	Pathogen[HTLV2_pol P03363] interacts with 1 human partners:{P15259}
[Cluster 21]GO:0008252+F	molecular_function	[name] nucleotidase activity	[def] "Catalysis of the reaction
	Pathogen[HTLV2_gag P03346] interacts with 2 human partners:{Q8TCD5;Q9NPB1}
[Cluster 22]GO:0042910+F	molecular_function	[name] xenobiotic transporter activity	[def] "Enables the directed movement of a xenobiotic, a compound foreign to living organisms, into, out of or within a cell, or between cells." [GOC
	Pathogen[HTLV1_hbz Q2Q067] interacts with 1 human partners:{P11166}
	Pathogen[HTLV2_rex Q85601] interacts with 1 human partners:{P11166}
	Pathogen[HTLV1_tax P14079] interacts with 1 human partners:{P11166}
	Pathogen[HTLV2_gag P03346] interacts with 1 human partners:{P11166}
	Pathogen[HTLV2_tax2 P03410] interacts with 1 human partners:{P11166}
	Pathogen[HTLV1_rex P0C206] interacts with 1 human partners:{P11166}
	Pathogen[HTLV2_pol P03363] interacts with 1 human partners:{P11166}
[Cluster 23]GO:0004585+F	molecular_function	[name] ornithine carbamoyltransferase activity	[def] "Catalysis of the reaction
	Pathogen[HTLV2_gag P03346] interacts with 1 human partners:{P00480}
	Pathogen[HTLV2_pol P03363] interacts with 1 human partners:{P00480}
[Cluster 24]GO:0019206+F	molecular_function	[name] nucleoside kinase activity	[def] "Catalysis of the reaction
	Pathogen[HTLV2_gag P03346] interacts with 4 human partners:{Q9HA47;Q9BZX2;P27707;Q16854}
	Pathogen[HTLV2_pol P03363] interacts with 4 human partners:{Q9HA47;Q9BZX2;P27707;Q16854}
[Cluster 25]GO:0015266+F	molecular_function	[name] protein channel activity	[def] "Catalysis of energy-independent facilitated diffusion, mediated by passage of proteins through a transmembrane aqueous pore or channel." [GOC
	Pathogen[HTLV1_hbz Q2Q067] interacts with 1 human partners:{Q07820}
	Pathogen[HTLV1_tax P14079] interacts with 1 human partners:{Q07820}
	Pathogen[HTLV2_gag P03346] interacts with 1 human partners:{Q07820}
	Pathogen[HTLV2_env P03383] interacts with 1 human partners:{Q07820}
	Pathogen[HTLV2_tax2 P03410] interacts with 1 human partners:{Q07820}
	Pathogen[HTLV1_env P14075] interacts with 1 human partners:{Q07820}
[Cluster 26]GO:0070290+F	molecular_function	[name] NAPE-specific phospholipase D activity	[def] "Catalysis of the release of N-acylethanolamine from N-acyl-phosphatidylethanolamine (NAPE) to generate N-acylethanolamine (NAE)." [GOC
	Pathogen[HTLV2_gag P03346] interacts with 1 human partners:{Q8IV08}
	Pathogen[HTLV2_env P03383] interacts with 1 human partners:{Q8IV08}
	Pathogen[HTLV1_env P14075] interacts with 1 human partners:{Q8IV08}
[Cluster 27]GO:0050211+F	molecular_function	[name] procollagen galactosyltransferase activity	[def] "Catalysis of the reaction
	Pathogen[HTLV2_gag P03346] interacts with 2 human partners:{O60568;Q8NBJ5}
	Pathogen[HTLV2_tax2 P03410] interacts with 1 human partners:{O60568}
	Pathogen[HTLV2_pol P03363] interacts with 2 human partners:{O60568;Q8NBJ5}
[Cluster 28]GO:0008534+F	molecular_function	[name] oxidized purine base lesion DNA N-glycosylase activity	[def] "Catalysis of the removal of oxidized purine bases by cleaving the N-C1' glycosidic bond between the oxidized purine and the deoxyribose sugar. The reaction involves the formation of a covalent enzyme-substrate intermediate. Release of the enzyme and free base by a beta-elimination or a beta, gamma-elimination mechanism results in the cleavage of the DNA backbone 3' of the apurinic (AP) site." [GOC
	Pathogen[HTLV1_hbz Q2Q067] interacts with 1 human partners:{O15527}
	Pathogen[HTLV2_rex Q85601] interacts with 1 human partners:{O15527}
	Pathogen[HTLV1_tax P14079] interacts with 1 human partners:{O15527}
	Pathogen[HTLV2_gag P03346] interacts with 1 human partners:{O15527}
	Pathogen[HTLV2_env P03383] interacts with 1 human partners:{O15527}
	Pathogen[HTLV2_tax2 P03410] interacts with 1 human partners:{O15527}
	Pathogen[HTLV1_rex P0C206] interacts with 1 human partners:{O15527}
	Pathogen[HTLV2_pol P03363] interacts with 1 human partners:{O15527}
[Cluster 29]GO:0050254+F	molecular_function	[name] rhodopsin kinase activity	[def] "Catalysis of the reaction
	Pathogen[HTLV1_hbz Q2Q067] interacts with 3 human partners:{P32298;Q15835;Q8WTQ7}
	Pathogen[HTLV2_rex Q85601] interacts with 3 human partners:{P32298;Q15835;Q8WTQ7}
	Pathogen[HTLV1_tax P14079] interacts with 3 human partners:{P32298;Q15835;Q8WTQ7}
	Pathogen[HTLV2_gag P03346] interacts with 3 human partners:{P32298;Q15835;Q8WTQ7}
	Pathogen[HTLV2_env P03383] interacts with 3 human partners:{P32298;Q15835;Q8WTQ7}
	Pathogen[HTLV2_tax2 P03410] interacts with 3 human partners:{P32298;Q15835;Q8WTQ7}
	Pathogen[HTLV1_rex P0C206] interacts with 3 human partners:{P32298;Q15835;Q8WTQ7}
	Pathogen[HTLV2_pol P03363] interacts with 3 human partners:{P32298;Q15835;Q8WTQ7}
[Cluster 30]GO:0072590+F	molecular_function	[name] N-acetyl-L-aspartate-L-glutamate ligase activity	[def] "Catalysis of the reaction
	Pathogen[HTLV2_gag P03346] interacts with 1 human partners:{Q9ULI2}
	Pathogen[HTLV2_pol P03363] interacts with 1 human partners:{Q9ULI2}
[Cluster 31]GO:0005220+F	molecular_function	[name] inositol 1,4,5-trisphosphate-sensitive calcium-release channel activity	[def] "Catalysis of the transmembrane transfer of a calcium ion by a channel that opens when inositol 1,4,5-trisphosphate (IP3) has been bound by the channel complex or one of its constituent parts." [GOC
	Pathogen[HTLV1_hbz Q2Q067] interacts with 1 human partners:{O43739}
	Pathogen[HTLV2_rex Q85601] interacts with 1 human partners:{O43739}
	Pathogen[HTLV1_tax P14079] interacts with 1 human partners:{O43739}
	Pathogen[HTLV2_gag P03346] interacts with 1 human partners:{O43739}
	Pathogen[HTLV2_tax2 P03410] interacts with 1 human partners:{O43739}
	Pathogen[HTLV1_rex P0C206] interacts with 1 human partners:{O43739}
	Pathogen[HTLV2_pol P03363] interacts with 1 human partners:{O43739}
[Cluster 32]GO:0003844+F	molecular_function	[name] 1,4-alpha-glucan branching enzyme activity	[def] "Catalysis of the transfer of a segment of a (1->4)-alpha-D-glucan chain to a primary hydroxyl group in a similar glucan chain." [EC
	Pathogen[HTLV2_gag P03346] interacts with 1 human partners:{Q04446}
	Pathogen[HTLV2_pol P03363] interacts with 1 human partners:{Q04446}
[Cluster 33]GO:0010857+F	molecular_function	[name] calcium-dependent protein kinase activity	[def] "Catalysis of the reaction
	Pathogen[HTLV2_env P03383] interacts with 1 human partners:{Q9BXM7}
	Pathogen[HTLV1_env P14075] interacts with 1 human partners:{Q9BXM7}
[Cluster 34]GO:0055102+F	molecular_function	[name] lipase inhibitor activity	[def] "Stops, prevents or reduces the activity of a lipase, an enzyme that catalyzes of the hydrolysis of a lipid." [GOC
	Pathogen[HTLV2_gag P03346] interacts with 1 human partners:{P02652}
	Pathogen[HTLV2_pol P03363] interacts with 1 human partners:{P02652}
[Cluster 35]GO:0004056+F	molecular_function	[name] argininosuccinate lyase activity	[def] "Catalysis of the reaction
	Pathogen[HTLV2_gag P03346] interacts with 1 human partners:{P04424}
[Cluster 36]GO:0004532+F	molecular_function	[name] exoribonuclease activity	[def] "Catalysis of the sequential cleavage of mononucleotides from a free 5' or 3' terminus of an RNA molecule." [GOC
	Pathogen[HTLV1_hbz Q2Q067] interacts with 4 human partners:{Q9Y3B2;Q9NQT5;Q13868;Q15024}
	Pathogen[HTLV2_rex Q85601] interacts with 5 human partners:{Q9Y3B2;Q9NQT5;Q96B26;Q13868;Q15024}
	Pathogen[HTLV1_tax P14079] interacts with 3 human partners:{Q9Y3B2;Q96B26;Q13868}
	Pathogen[HTLV2_gag P03346] interacts with 8 human partners:{Q9NQT4;Q9Y3B2;Q9NQT5;Q06265;Q9NPD3;Q96B26;Q13868;Q15024}
	Pathogen[HTLV2_env P03383] interacts with 1 human partners:{Q13868}
	Pathogen[HTLV2_tax2 P03410] interacts with 7 human partners:{Q9NQT4;Q9Y3B2;Q9NQT5;Q9NPD3;Q96B26;Q13868;Q15024}
	Pathogen[HTLV1_rex P0C206] interacts with 6 human partners:{Q9NQT4;Q9Y3B2;Q9NQT5;Q96B26;Q13868;Q15024}
	Pathogen[HTLV2_pol P03363] interacts with 8 human partners:{Q9NQT4;Q9Y3B2;Q9NQT5;Q06265;Q9NPD3;Q96B26;Q13868;Q15024}
[Cluster 37]GO:0004351+F	molecular_function	[name] glutamate decarboxylase activity	[def] "Catalysis of the reaction
	Pathogen[HTLV2_rex Q85601] interacts with 1 human partners:{Q99259}
	Pathogen[HTLV1_tax P14079] interacts with 1 human partners:{Q99259}
	Pathogen[HTLV2_gag P03346] interacts with 2 human partners:{Q99259;Q05329}
	Pathogen[HTLV2_tax2 P03410] interacts with 1 human partners:{Q99259}
	Pathogen[HTLV2_pol P03363] interacts with 2 human partners:{Q99259;Q05329}
[Cluster 38]GO:0015288+F	molecular_function	[name] porin activity	[def] "Catalysis of the transfer of substances, sized less than 1000 Da, from one side of the membrane to the other. The transmembrane portions of porins consist exclusively of beta-strands which form a beta-barrel. They are found in the outer membranes of Gram-negative bacteria, mitochondria, plastids and possibly acid-fast Gram-positive bacteria." [GOC
	Pathogen[HTLV1_tax P14079] interacts with 1 human partners:{P21796}
	Pathogen[HTLV2_gag P03346] interacts with 1 human partners:{P21796}
	Pathogen[HTLV2_env P03383] interacts with 1 human partners:{P21796}
	Pathogen[HTLV1_env P14075] interacts with 1 human partners:{P21796}
	Pathogen[HTLV2_pol P03363] interacts with 1 human partners:{P21796}
[Cluster 39]GO:0047315+F	molecular_function	[name] kynurenine-glyoxylate transaminase activity	[def] "Catalysis of the reaction
	Pathogen[HTLV2_gag P03346] interacts with 1 human partners:{Q6YP21}
	Pathogen[HTLV2_pol P03363] interacts with 1 human partners:{Q6YP21}
[Cluster 40]GO:0035731+F	molecular_function	[name] dinitrosyl-iron complex binding	[def] "Interacting selectively and non-covalently with a dinitrosyl-iron complex. Nitric oxide (NO) is stored as dinitrosyl-iron complexes, which form spontaneously from Glutathione (GSH), S-nitrosoglutathione, and trace amounts of ferrous ions." [GOC
	Pathogen[HTLV2_gag P03346] interacts with 1 human partners:{P09211}
	Pathogen[HTLV2_pol P03363] interacts with 1 human partners:{P09211}
[Cluster 41]GO:0004016+F	molecular_function	[name] adenylate cyclase activity	[def] "Catalysis of the reaction
	Pathogen[HTLV1_hbz Q2Q067] interacts with 1 human partners:{P63092}
	Pathogen[HTLV1_tax P14079] interacts with 1 human partners:{P63092}
	Pathogen[HTLV2_gag P03346] interacts with 1 human partners:{P63092}
	Pathogen[HTLV2_tax2 P03410] interacts with 1 human partners:{P63092}
	Pathogen[HTLV2_pol P03363] interacts with 1 human partners:{P63092}
[Cluster 42]GO:0016701+F	molecular_function	[name] oxidoreductase activity, acting on single donors with incorporation of molecular oxygen	[def] "Catalysis of an oxidation-reduction (redox) reaction in which hydrogen or electrons are transferred from one donor, and molecular oxygen is incorporated into a donor." [GOC
	Pathogen[HTLV2_gag P03346] interacts with 1 human partners:{Q96IR7}
[Cluster 43]GO:0002161+F	molecular_function	[name] aminoacyl-tRNA editing activity	[def] "The hydrolysis of an incorrectly aminoacylated tRNA." [GOC
	Pathogen[HTLV1_hbz Q2Q067] interacts with 1 human partners:{P41252}
	Pathogen[HTLV2_rex Q85601] interacts with 1 human partners:{P41252}
	Pathogen[HTLV1_tax P14079] interacts with 1 human partners:{P41252}
	Pathogen[HTLV2_gag P03346] interacts with 7 human partners:{Q9P2J5;Q15031;Q5ST30;P26640;Q9NSE4;P41252;P49588}
	Pathogen[HTLV2_tax2 P03410] interacts with 3 human partners:{Q9P2J5;P41252;P49588}
	Pathogen[HTLV1_rex P0C206] interacts with 1 human partners:{P41252}
	Pathogen[HTLV2_pol P03363] interacts with 3 human partners:{Q9P2J5;P41252;P49588}
[Cluster 44]GO:0016462+F	molecular_function	[name] pyrophosphatase activity	[def] "Catalysis of the hydrolysis of a pyrophosphate bond between two phosphate groups, leaving one phosphate on each of the two fragments." [EC
	Pathogen[HTLV1_hbz Q2Q067] interacts with 1 human partners:{Q86TP1}
	Pathogen[HTLV2_rex Q85601] interacts with 1 human partners:{Q86TP1}
	Pathogen[HTLV1_tax P14079] interacts with 1 human partners:{Q86TP1}
	Pathogen[HTLV2_gag P03346] interacts with 5 human partners:{P49915;Q8WUY3;Q15181;Q86TP1;Q9H773}
	Pathogen[HTLV2_tax2 P03410] interacts with 2 human partners:{Q86TP1;Q9H773}
	Pathogen[HTLV1_rex P0C206] interacts with 1 human partners:{Q86TP1}
	Pathogen[HTLV2_pol P03363] interacts with 4 human partners:{Q8WUY3;Q15181;Q86TP1;Q9H773}
[Cluster 45]GO:0004331+F	molecular_function	[name] fructose-2,6-bisphosphate 2-phosphatase activity	[def] "Catalysis of the reaction
	Pathogen[HTLV1_hbz Q2Q067] interacts with 1 human partners:{O60825}
	Pathogen[HTLV2_rex Q85601] interacts with 1 human partners:{O60825}
	Pathogen[HTLV2_gag P03346] interacts with 4 human partners:{Q9NQ88;O60825;O00757;P16118}
	Pathogen[HTLV2_tax2 P03410] interacts with 3 human partners:{O60825;O00757;P16118}
	Pathogen[HTLV1_rex P0C206] interacts with 1 human partners:{O60825}
	Pathogen[HTLV2_pol P03363] interacts with 4 human partners:{Q9NQ88;O60825;O00757;P16118}
[Cluster 46]GO:0042578+F	molecular_function	[name] phosphoric ester hydrolase activity	[def] "Catalysis of the reaction
	Pathogen[HTLV1_hbz Q2Q067] interacts with 1 human partners:{Q92562}
	Pathogen[HTLV2_rex Q85601] interacts with 3 human partners:{Q9Y2H2;Q92562;P09467}
	Pathogen[HTLV1_tax P14079] interacts with 3 human partners:{Q9Y2H2;Q92562;P09467}
	Pathogen[HTLV2_gag P03346] interacts with 4 human partners:{Q9Y2H2;O00757;Q92562;P09467}
	Pathogen[HTLV2_tax2 P03410] interacts with 4 human partners:{Q9Y2H2;O00757;Q92562;P09467}
	Pathogen[HTLV1_rex P0C206] interacts with 2 human partners:{Q9Y2H2;Q92562}
	Pathogen[HTLV2_pol P03363] interacts with 4 human partners:{Q9Y2H2;O00757;Q92562;P09467}
[Cluster 47]GO:0004766+F	molecular_function	[name] spermidine synthase activity	[def] "Catalysis of the reaction
	Pathogen[HTLV2_gag P03346] interacts with 2 human partners:{P52788;P19623}
	Pathogen[HTLV2_pol P03363] interacts with 2 human partners:{P52788;P19623}
[Cluster 48]GO:0033882+F	molecular_function	[name] choloyl-CoA hydrolase activity	[def] "Catalysis of the reaction
	Pathogen[HTLV1_hbz Q2Q067] interacts with 1 human partners:{O14734}
	Pathogen[HTLV2_rex Q85601] interacts with 1 human partners:{O14734}
	Pathogen[HTLV2_gag P03346] interacts with 1 human partners:{O14734}
	Pathogen[HTLV2_tax2 P03410] interacts with 1 human partners:{O14734}
	Pathogen[HTLV1_rex P0C206] interacts with 1 human partners:{O14734}
	Pathogen[HTLV2_pol P03363] interacts with 1 human partners:{O14734}
[Cluster 49]GO:0003948+F	molecular_function	[name] N4-(beta-N-acetylglucosaminyl)-L-asparaginase activity	[def] "Catalysis of the reaction
	Pathogen[HTLV2_gag P03346] interacts with 2 human partners:{Q7L266;P20933}
[Cluster 50]GO:0003954+F	molecular_function	[name] NADH dehydrogenase activity	[def] "Catalysis of the reaction
	Pathogen[HTLV1_hbz Q2Q067] interacts with 2 human partners:{P17568;Q9UI09}
	Pathogen[HTLV2_rex Q85601] interacts with 2 human partners:{P17568;Q9UI09}
	Pathogen[HTLV1_tax P14079] interacts with 1 human partners:{P17568}
	Pathogen[HTLV2_gag P03346] interacts with 6 human partners:{P17568;Q16795;O75489;O75251;O75306;Q9UI09}
	Pathogen[HTLV2_tax2 P03410] interacts with 4 human partners:{P17568;O75251;O75306;Q9UI09}
	Pathogen[HTLV1_rex P0C206] interacts with 2 human partners:{P17568;Q9UI09}
	Pathogen[HTLV2_pol P03363] interacts with 5 human partners:{P17568;O75489;O75251;O75306;Q9UI09}
[Cluster 51]GO:0051373+F	molecular_function	[name] FATZ binding	[def] "Interacting selectively and non-covalently with a family of FATZ proteins, filamin-, actinin-, and telethonin-binding proteins of the Z-disc of striated muscle. FATZ proteins are located in the Z-disc of the sarcomere and are involved in a complex network of interactions with other Z-band components." [PMID
	Pathogen[HTLV1_hbz Q2Q067] interacts with 1 human partners:{Q9NP98}
	Pathogen[HTLV2_rex Q85601] interacts with 1 human partners:{Q9NP98}
	Pathogen[HTLV2_gag P03346] interacts with 1 human partners:{Q9NP98}
	Pathogen[HTLV2_tax2 P03410] interacts with 1 human partners:{Q9NP98}
	Pathogen[HTLV1_rex P0C206] interacts with 1 human partners:{Q9NP98}
	Pathogen[HTLV2_pol P03363] interacts with 1 human partners:{Q9NP98}
[Cluster 52]GO:0030976+F	molecular_function	[name] thiamine pyrophosphate binding	[def] "Interacting selectively and non-covalently with thiamine pyrophosphate, the diphosphoric ester of thiamine. Acts as a coenzyme of several (de)carboxylases, transketolases, and alpha-oxoacid dehydrogenases." [CHEBI
	Pathogen[HTLV2_gag P03346] interacts with 1 human partners:{Q02218}
	Pathogen[HTLV2_pol P03363] interacts with 1 human partners:{Q02218}
[Cluster 53]GO:0003986+F	molecular_function	[name] acetyl-CoA hydrolase activity	[def] "Catalysis of the reaction
	Pathogen[HTLV2_pol P03363] interacts with 1 human partners:{Q9Y305}
[Cluster 54]GO:0015421+F	molecular_function	[name] oligopeptide-transporting ATPase activity	[def] "Catalysis of the reaction
	Pathogen[HTLV1_tax P14079] interacts with 1 human partners:{Q03519}
	Pathogen[HTLV2_env P03383] interacts with 2 human partners:{Q03519;Q03518}
	Pathogen[HTLV2_tax2 P03410] interacts with 1 human partners:{Q03519}
	Pathogen[HTLV1_env P14075] interacts with 2 human partners:{Q03519;Q03518}
	Pathogen[HTLV1_rex P0C206] interacts with 1 human partners:{Q03519}
[Cluster 55]GO:0005201+F	molecular_function	[name] extracellular matrix structural constituent	[def] "The action of a molecule that contributes to the structural integrity of the extracellular matrix." [GOC
	Pathogen[HTLV2_gag P03346] interacts with 1 human partners:{P01730}
	Pathogen[HTLV2_env P03383] interacts with 2 human partners:{P56704;P01730}
	Pathogen[HTLV1_env P14075] interacts with 2 human partners:{P56704;P01730}
[Cluster 56]GO:0036054+F	molecular_function	[name] protein-malonyllysine demalonylase activity	[def] "Catalysis of the reaction
	Pathogen[HTLV2_gag P03346] interacts with 1 human partners:{Q9NXA8}
	Pathogen[HTLV2_pol P03363] interacts with 1 human partners:{Q9NXA8}
[Cluster 57]GO:0004422+F	molecular_function	[name] hypoxanthine phosphoribosyltransferase activity	[def] "Catalysis of the reaction
	Pathogen[HTLV2_gag P03346] interacts with 1 human partners:{P00492}
	Pathogen[HTLV2_tax2 P03410] interacts with 1 human partners:{P00492}
	Pathogen[HTLV2_pol P03363] interacts with 1 human partners:{P00492}
[Cluster 58]GO:0016433+F	molecular_function	[name] rRNA (adenine) methyltransferase activity	[def] "Catalysis of the transfer of a methyl group from S-adenosyl-L-methionine to an adenine residue in an rRNA molecule." [GOC
	Pathogen[HTLV2_gag P03346] interacts with 2 human partners:{Q9UNQ2;Q8WVM0}
	Pathogen[HTLV2_pol P03363] interacts with 2 human partners:{Q9UNQ2;Q8WVM0}
[Cluster 59]GO:0072591+F	molecular_function	[name] citrate-L-glutamate ligase activity	[def] "Catalysis of the reaction
	Pathogen[HTLV2_gag P03346] interacts with 1 human partners:{Q9ULI2}
	Pathogen[HTLV2_pol P03363] interacts with 1 human partners:{Q9ULI2}
[Cluster 60]GO:0032181+F	molecular_function	[name] dinucleotide repeat insertion binding	[def] "Interacting selectively and non-covalently with double-stranded DNA containing a dinucleotide repeat insertion or a deletion resulting in unpaired dinucleotide repeats." [GOC
	Pathogen[HTLV1_hbz Q2Q067] interacts with 1 human partners:{P43246}
	Pathogen[HTLV2_rex Q85601] interacts with 1 human partners:{P43246}
	Pathogen[HTLV2_gag P03346] interacts with 2 human partners:{P43246;P20585}
	Pathogen[HTLV2_tax2 P03410] interacts with 2 human partners:{P43246;P20585}
	Pathogen[HTLV1_rex P0C206] interacts with 1 human partners:{P43246}
	Pathogen[HTLV2_pol P03363] interacts with 2 human partners:{P43246;P20585}
[Cluster 61]GO:0047499+F	molecular_function	[name] calcium-independent phospholipase A2 activity	[def] "Catalysis of the reaction
	Pathogen[HTLV2_gag P03346] interacts with 1 human partners:{O60733}
	Pathogen[HTLV2_pol P03363] interacts with 1 human partners:{O60733}
[Cluster 62]GO:0003810+F	molecular_function	[name] protein-glutamine gamma-glutamyltransferase activity	[def] "Catalysis of the reaction
	Pathogen[HTLV2_gag P03346] interacts with 3 human partners:{P16452;P22735;O95932}
	Pathogen[HTLV2_pol P03363] interacts with 2 human partners:{P16452;P22735}
[Cluster 63]GO:0047444+F	molecular_function	[name] N-acylneuraminate-9-phosphate synthase activity	[def] "Catalysis of the reaction
	Pathogen[HTLV1_hbz Q2Q067] interacts with 1 human partners:{Q9NR45}
	Pathogen[HTLV1_tax P14079] interacts with 1 human partners:{Q9NR45}
	Pathogen[HTLV2_gag P03346] interacts with 1 human partners:{Q9NR45}
	Pathogen[HTLV2_tax2 P03410] interacts with 1 human partners:{Q9NR45}
	Pathogen[HTLV2_pol P03363] interacts with 1 human partners:{Q9NR45}
[Cluster 64]GO:0050313+F	molecular_function	[name] sulfur dioxygenase activity	[def] "Catalysis of the reaction
	Pathogen[HTLV2_gag P03346] interacts with 1 human partners:{O95571}
	Pathogen[HTLV2_tax2 P03410] interacts with 1 human partners:{O95571}
	Pathogen[HTLV2_pol P03363] interacts with 1 human partners:{O95571}
[Cluster 65]GO:0004514+F	molecular_function	[name] nicotinate-nucleotide diphosphorylase (carboxylating) activity	[def] "Catalysis of the reaction
	Pathogen[HTLV2_gag P03346] interacts with 3 human partners:{Q6XQN6;Q15274;P43490}
	Pathogen[HTLV2_tax2 P03410] interacts with 2 human partners:{Q6XQN6;P43490}
	Pathogen[HTLV1_rex P0C206] interacts with 1 human partners:{P43490}
	Pathogen[HTLV2_pol P03363] interacts with 3 human partners:{Q6XQN6;Q15274;P43490}
[Cluster 66]GO:0004030+F	molecular_function	[name] aldehyde dehydrogenase [NAD(P)+] activity	[def] "Catalysis of the reaction
	Pathogen[HTLV2_gag P03346] interacts with 2 human partners:{P47895;P05091}
[Cluster 67]GO:0004364+F	molecular_function	[name] glutathione transferase activity	[def] "Catalysis of the reaction
	Pathogen[HTLV1_hbz Q2Q067] interacts with 1 human partners:{Q9H4Y5}
	Pathogen[HTLV2_rex Q85601] interacts with 1 human partners:{Q9H4Y5}
	Pathogen[HTLV1_tax P14079] interacts with 1 human partners:{Q9H4Y5}
	Pathogen[HTLV2_gag P03346] interacts with 4 human partners:{P30711;Q9H4Y5;Q9Y2Q3;P09211}
	Pathogen[HTLV2_env P03383] interacts with 1 human partners:{Q9H4Y5}
	Pathogen[HTLV2_tax2 P03410] interacts with 1 human partners:{Q9H4Y5}
	Pathogen[HTLV1_rex P0C206] interacts with 1 human partners:{Q9H4Y5}
	Pathogen[HTLV2_pol P03363] interacts with 3 human partners:{P30711;Q9H4Y5;P09211}
[Cluster 68]GO:0030697+F	molecular_function	[name] S-adenosylmethionine-dependent tRNA (m5U54) methyltransferase activity	[def] "Catalysis of the transfer of a methyl group from S-adenosyl-L-methionine to the C5 atom of the uridine residue at position 54 in a tRNA molecule." [ISBN
	Pathogen[HTLV2_gag P03346] interacts with 1 human partners:{Q96GJ1}
[Cluster 69]GO:0016866+F	molecular_function	[name] intramolecular transferase activity	[def] "Catalysis of the transfer of a functional group from one position to another within a single molecule." [GOC
	Pathogen[HTLV2_gag P03346] interacts with 1 human partners:{P22033}
	Pathogen[HTLV2_pol P03363] interacts with 1 human partners:{P22033}
[Cluster 70]GO:0003913+F	molecular_function	[name] DNA photolyase activity	[def] "Catalysis of the repair of a photoproduct resulting from ultraviolet irradiation of two adjacent pyrimidine residues in DNA." [GOC
	Pathogen[HTLV1_hbz Q2Q067] interacts with 1 human partners:{Q49AN0}
	Pathogen[HTLV2_rex Q85601] interacts with 1 human partners:{Q49AN0}
	Pathogen[HTLV2_gag P03346] interacts with 1 human partners:{Q49AN0}
	Pathogen[HTLV2_env P03383] interacts with 1 human partners:{Q49AN0}
	Pathogen[HTLV2_tax2 P03410] interacts with 1 human partners:{Q49AN0}
	Pathogen[HTLV1_rex P0C206] interacts with 1 human partners:{Q49AN0}
	Pathogen[HTLV2_pol P03363] interacts with 1 human partners:{Q49AN0}
[Cluster 71]GO:0016742+F	molecular_function	[name] hydroxymethyl-, formyl- and related transferase activity	[def] "Catalysis of the transfer of a hydroxymethyl- or formyl group from one compound (donor) to another (acceptor)." [EC
	Pathogen[HTLV2_gag P03346] interacts with 4 human partners:{P22102;Q96DP5;O75891;Q3SY69}
	Pathogen[HTLV2_tax2 P03410] interacts with 2 human partners:{O75891;Q3SY69}
	Pathogen[HTLV2_pol P03363] interacts with 2 human partners:{P22102;Q96DP5}
[Cluster 72]GO:0004158+F	molecular_function	[name] dihydroorotate oxidase activity	[def] "Catalysis of the reaction
	Pathogen[HTLV2_gag P03346] interacts with 1 human partners:{Q12882}
	Pathogen[HTLV2_pol P03363] interacts with 1 human partners:{Q12882}
[Cluster 73]GO:0052821+F	molecular_function	[name] DNA-7-methyladenine glycosylase activity	[def] "Catalysis of the reaction
	Pathogen[HTLV1_hbz Q2Q067] interacts with 1 human partners:{P29372}
	Pathogen[HTLV2_rex Q85601] interacts with 1 human partners:{P29372}
	Pathogen[HTLV2_gag P03346] interacts with 1 human partners:{P29372}
	Pathogen[HTLV2_tax2 P03410] interacts with 1 human partners:{P29372}
	Pathogen[HTLV1_rex P0C206] interacts with 1 human partners:{P29372}
	Pathogen[HTLV2_pol P03363] interacts with 1 human partners:{P29372}
[Cluster 74]GO:0032406+F	molecular_function	[name] MutLbeta complex binding	[def] "Interacting selectively and non-covalently with the mismatch repair complex MutLbeta." [GOC
	Pathogen[HTLV1_hbz Q2Q067] interacts with 1 human partners:{Q9UIF7}
	Pathogen[HTLV2_rex Q85601] interacts with 1 human partners:{Q9UIF7}
	Pathogen[HTLV1_tax P14079] interacts with 1 human partners:{Q9UIF7}
	Pathogen[HTLV2_gag P03346] interacts with 1 human partners:{Q9UIF7}
	Pathogen[HTLV2_env P03383] interacts with 1 human partners:{Q9UIF7}
	Pathogen[HTLV2_tax2 P03410] interacts with 1 human partners:{Q9UIF7}
	Pathogen[HTLV1_rex P0C206] interacts with 1 human partners:{Q9UIF7}
	Pathogen[HTLV2_pol P03363] interacts with 1 human partners:{Q9UIF7}
[Cluster 75]GO:0009013+F	molecular_function	[name] succinate-semialdehyde dehydrogenase [NAD(P)+] activity	[def] "Catalysis of the reaction
	Pathogen[HTLV2_gag P03346] interacts with 1 human partners:{P51649}
	Pathogen[HTLV2_tax2 P03410] interacts with 1 human partners:{P51649}
	Pathogen[HTLV2_pol P03363] interacts with 1 human partners:{P51649}
[Cluster 76]GO:0080048+F	molecular_function	[name] GDP-D-glucose phosphorylase activity	[def] "Catalysis of the reaction
	Pathogen[HTLV2_gag P03346] interacts with 1 human partners:{Q6ZNW5}
	Pathogen[HTLV2_tax2 P03410] interacts with 1 human partners:{Q6ZNW5}
	Pathogen[HTLV2_pol P03363] interacts with 1 human partners:{Q6ZNW5}
[Cluster 77]GO:0008893+F	molecular_function	[name] guanosine-3',5'-bis(diphosphate) 3'-diphosphatase activity	[def] "Catalysis of the reaction
	Pathogen[HTLV2_gag P03346] interacts with 1 human partners:{Q8N4P3}
	Pathogen[HTLV2_pol P03363] interacts with 1 human partners:{Q8N4P3}
[Cluster 78]GO:0004488+F	molecular_function	[name] methylenetetrahydrofolate dehydrogenase (NADP+) activity	[def] "Catalysis of the reaction
	Pathogen[HTLV2_gag P03346] interacts with 4 human partners:{P11586;Q9H903;P13995;Q6UB35}
	Pathogen[HTLV2_pol P03363] interacts with 1 human partners:{P13995}
[Cluster 79]GO:0052840+F	molecular_function	[name] inositol diphosphate tetrakisphosphate diphosphatase activity	[def] "Catalysis of the reaction
	Pathogen[HTLV2_gag P03346] interacts with 2 human partners:{O95989;Q9NZJ9}
	Pathogen[HTLV2_pol P03363] interacts with 2 human partners:{O95989;Q9NZJ9}
[Cluster 80]GO:0047134+F	molecular_function	[name] protein-disulfide reductase activity	[def] "Catalysis of the reaction
	Pathogen[HTLV1_hbz Q2Q067] interacts with 1 human partners:{Q9BRA2}
	Pathogen[HTLV2_rex Q85601] interacts with 1 human partners:{Q9BRA2}
	Pathogen[HTLV2_gag P03346] interacts with 1 human partners:{Q9BRA2}
	Pathogen[HTLV2_tax2 P03410] interacts with 1 human partners:{Q9BRA2}
	Pathogen[HTLV1_rex P0C206] interacts with 1 human partners:{Q9BRA2}
	Pathogen[HTLV2_pol P03363] interacts with 1 human partners:{Q9BRA2}
[Cluster 81]GO:0051635+F	molecular_function	[name] bacterial cell surface binding	[def] "Interacting selectively and non-covalently with any component on the surface of a bacterial cell." [GOC
	Pathogen[HTLV1_tax P14079] interacts with 1 human partners:{Q14118}
	Pathogen[HTLV2_env P03383] interacts with 1 human partners:{Q14118}
	Pathogen[HTLV2_tax2 P03410] interacts with 1 human partners:{Q14118}
	Pathogen[HTLV1_env P14075] interacts with 1 human partners:{Q14118}
	Pathogen[HTLV1_rex P0C206] interacts with 1 human partners:{Q14118}
[Cluster 82]GO:0004657+F	molecular_function	[name] proline dehydrogenase activity	[def] "Catalysis of the reaction
	Pathogen[HTLV2_gag P03346] interacts with 1 human partners:{Q9UF12}
[Cluster 83]GO:0004486+F	molecular_function	[name] methylenetetrahydrofolate dehydrogenase [NAD(P)+] activity	[def] "Catalysis of the reaction
	Pathogen[HTLV2_gag P03346] interacts with 1 human partners:{P11586}
[Cluster 84]GO:0004807+F	molecular_function	[name] triose-phosphate isomerase activity	[def] "Catalysis of the reaction
	Pathogen[HTLV2_gag P03346] interacts with 1 human partners:{P60174}
	Pathogen[HTLV2_pol P03363] interacts with 1 human partners:{P60174}
[Cluster 85]GO:0070736+F	molecular_function	[name] protein-glycine ligase activity, initiating	[def] "Catalysis of the posttranslational transfer of a glycine residue to the gamma-carboxyl group(s) of one or more specific glutamate residues on a target protein." [GOC
	Pathogen[HTLV1_hbz Q2Q067] interacts with 1 human partners:{A6PVC2}
	Pathogen[HTLV2_rex Q85601] interacts with 1 human partners:{A6PVC2}
	Pathogen[HTLV2_gag P03346] interacts with 2 human partners:{Q9Y4R7;A6PVC2}
	Pathogen[HTLV2_tax2 P03410] interacts with 1 human partners:{A6PVC2}
	Pathogen[HTLV1_rex P0C206] interacts with 1 human partners:{A6PVC2}
	Pathogen[HTLV2_pol P03363] interacts with 2 human partners:{Q9Y4R7;A6PVC2}
[Cluster 86]GO:0032028+F	molecular_function	[name] myosin head/neck binding	[def] "Interacting selectively and non-covalently with the head/neck region of a myosin heavy chain." [GOC
	Pathogen[HTLV2_env P03383] interacts with 1 human partners:{Q16623}
	Pathogen[HTLV1_env P14075] interacts with 1 human partners:{Q16623}
[Cluster 87]GO:0004352+F	molecular_function	[name] glutamate dehydrogenase (NAD+) activity	[def] "Catalysis of the reaction
	Pathogen[HTLV1_hbz Q2Q067] interacts with 1 human partners:{P00367}
	Pathogen[HTLV2_rex Q85601] interacts with 1 human partners:{P00367}
	Pathogen[HTLV2_gag P03346] interacts with 1 human partners:{P00367}
	Pathogen[HTLV2_tax2 P03410] interacts with 1 human partners:{P00367}
	Pathogen[HTLV1_rex P0C206] interacts with 1 human partners:{P00367}
	Pathogen[HTLV2_pol P03363] interacts with 1 human partners:{P00367}
[Cluster 88]GO:0008650+F	molecular_function	[name] rRNA (uridine-2'-O-)-methyltransferase activity	[def] "Catalysis of the reaction
	Pathogen[HTLV2_gag P03346] interacts with 1 human partners:{Q9UI43}
	Pathogen[HTLV2_tax2 P03410] interacts with 1 human partners:{Q9UI43}
	Pathogen[HTLV2_pol P03363] interacts with 1 human partners:{Q9UI43}
[Cluster 89]GO:0016614+F	molecular_function	[name] oxidoreductase activity, acting on CH-OH group of donors	[def] "Catalysis of an oxidation-reduction (redox) reaction in which a CH-OH group act as a hydrogen or electron donor and reduces a hydrogen or electron acceptor." [GOC
	Pathogen[HTLV2_gag P03346] interacts with 1 human partners:{Q06278}
	Pathogen[HTLV2_pol P03363] interacts with 1 human partners:{Q06278}
[Cluster 90]GO:0004430+F	molecular_function	[name] 1-phosphatidylinositol 4-kinase activity	[def] "Catalysis of the reaction
	Pathogen[HTLV1_hbz Q2Q067] interacts with 1 human partners:{P42356}
	Pathogen[HTLV1_tax P14079] interacts with 1 human partners:{P42356}
	Pathogen[HTLV2_gag P03346] interacts with 1 human partners:{P42356}
	Pathogen[HTLV2_tax2 P03410] interacts with 1 human partners:{P42356}
	Pathogen[HTLV2_pol P03363] interacts with 1 human partners:{P42356}
[Cluster 91]GO:0033735+F	molecular_function	[name] aspartate dehydrogenase activity	[def] "Catalysis of the reaction
	Pathogen[HTLV2_gag P03346] interacts with 1 human partners:{A6ND91}
[Cluster 92]GO:0004082+F	molecular_function	[name] bisphosphoglycerate mutase activity	[def] "Catalysis of the reaction
	Pathogen[HTLV2_gag P03346] interacts with 4 human partners:{P18669;P07738;Q8N0Y7;P15259}
	Pathogen[HTLV2_pol P03363] interacts with 4 human partners:{P18669;P07738;Q8N0Y7;P15259}
[Cluster 93]GO:0052381+F	molecular_function	[name] tRNA dimethylallyltransferase activity	[def] "Catalysis of the reaction
	Pathogen[HTLV2_gag P03346] interacts with 1 human partners:{Q9H3H1}
	Pathogen[HTLV2_tax2 P03410] interacts with 1 human partners:{Q9H3H1}
[Cluster 94]GO:0016868+F	molecular_function	[name] intramolecular transferase activity, phosphotransferases	[def] "Catalysis of the transfer of a phosphate group from one position to another within a single molecule." [GOC
	Pathogen[HTLV1_hbz Q2Q067] interacts with 2 human partners:{Q15124;P36871}
	Pathogen[HTLV2_rex Q85601] interacts with 2 human partners:{Q15124;P36871}
	Pathogen[HTLV1_tax P14079] interacts with 2 human partners:{Q15124;P36871}
	Pathogen[HTLV2_gag P03346] interacts with 9 human partners:{O95394;P18669;Q15124;P36871;Q6PCE3;P07738;Q8N0Y7;P15259;Q96G03}
	Pathogen[HTLV2_tax2 P03410] interacts with 2 human partners:{Q15124;P36871}
	Pathogen[HTLV1_rex P0C206] interacts with 2 human partners:{Q15124;P36871}
	Pathogen[HTLV2_pol P03363] interacts with 9 human partners:{O95394;P18669;Q15124;P36871;Q6PCE3;P07738;Q8N0Y7;P15259;Q96G03}
[Cluster 95]GO:0004346+F	molecular_function	[name] glucose-6-phosphatase activity	[def] "Catalysis of the reaction
	Pathogen[HTLV1_env P14075] interacts with 1 human partners:{Q9BUM1}
[Cluster 96]GO:0071253+F	molecular_function	[name] connexin binding	[def] "Interacting selectively and non-covalently with a connexin, any of a group of related proteins that assemble to form gap junctions." [GOC
	Pathogen[HTLV2_rex Q85601] interacts with 1 human partners:{Q6PJW8}
	Pathogen[HTLV1_tax P14079] interacts with 1 human partners:{Q6PJW8}
	Pathogen[HTLV2_gag P03346] interacts with 2 human partners:{Q6PJW8;P56539}
	Pathogen[HTLV2_env P03383] interacts with 1 human partners:{Q6PJW8}
	Pathogen[HTLV2_tax2 P03410] interacts with 1 human partners:{Q6PJW8}
	Pathogen[HTLV1_env P14075] interacts with 1 human partners:{Q6PJW8}
	Pathogen[HTLV1_rex P0C206] interacts with 1 human partners:{Q6PJW8}
	Pathogen[HTLV2_pol P03363] interacts with 2 human partners:{Q6PJW8;P56539}
[Cluster 97]GO:0004812+F	molecular_function	[name] aminoacyl-tRNA ligase activity	[def] "Catalysis of the formation of aminoacyl-tRNA from ATP, amino acid, and tRNA with the release of diphosphate and AMP." [ISBN
	Pathogen[HTLV1_hbz Q2Q067] interacts with 5 human partners:{P41252;P14868;Q9Y285;P54136;P23381}
	Pathogen[HTLV2_rex Q85601] interacts with 4 human partners:{P41252;P14868;P54136;P23381}
	Pathogen[HTLV1_tax P14079] interacts with 1 human partners:{P41252}
	Pathogen[HTLV2_gag P03346] interacts with 31 human partners:{Q6PI48;A2RTX5;P56192;P49591;Q9NP81;Q9P2J5;O43776;P41250;Q15031;Q15046;Q5ST30;Q5JTZ9;P26640;Q7L3T8;P12081;Q9NSE4;P41252;Q96I59;P49588;P07814;Q5D0E6;P26639;Q5T160;Q9BW92;P14868;Q9Y285;P54136;Q9NSD9;Q9HA77;P23381;P49589}
	Pathogen[HTLV2_tax2 P03410] interacts with 11 human partners:{Q6PI48;Q9P2J5;Q5JTZ9;P41252;P49588;P07814;P14868;Q9Y285;P54136;P23381;P49589}
	Pathogen[HTLV1_rex P0C206] interacts with 5 human partners:{P41252;P14868;Q9Y285;P54136;P23381}
	Pathogen[HTLV2_pol P03363] interacts with 20 human partners:{Q6PI48;A2RTX5;Q9P2J5;O43776;P41250;Q15046;Q5JTZ9;P41252;Q96I59;P49588;P07814;Q5D0E6;P26639;Q5T160;P14868;Q9Y285;P54136;Q9NSD9;P23381;P49589}
[Cluster 98]GO:0034602+F	molecular_function	[name] oxoglutarate dehydrogenase (NAD+) activity	[def] "Catalysis of the reaction
	Pathogen[HTLV2_gag P03346] interacts with 1 human partners:{Q02218}
	Pathogen[HTLV2_pol P03363] interacts with 1 human partners:{Q02218}
[Cluster 99]GO:0008409+F	molecular_function	[name] 5'-3' exonuclease activity	[def] "Catalysis of the hydrolysis of ester linkages within nucleic acids by removing nucleotide residues from the 5' end." [GOC
	Pathogen[HTLV1_hbz Q2Q067] interacts with 3 human partners:{Q9UQ84;Q9H816;P39748}
	Pathogen[HTLV2_rex Q85601] interacts with 3 human partners:{Q9UQ84;Q9H816;P39748}
	Pathogen[HTLV1_tax P14079] interacts with 2 human partners:{Q9H816;P39748}
	Pathogen[HTLV2_gag P03346] interacts with 6 human partners:{Q8IZH2;Q9UQ84;Q9H0D6;Q9H816;P39748;Q9Y2M0}
	Pathogen[HTLV2_env P03383] interacts with 1 human partners:{Q9H816}
	Pathogen[HTLV2_tax2 P03410] interacts with 3 human partners:{Q9UQ84;Q9H816;P39748}
	Pathogen[HTLV1_rex P0C206] interacts with 3 human partners:{Q9UQ84;Q9H816;P39748}
	Pathogen[HTLV2_pol P03363] interacts with 6 human partners:{Q8IZH2;Q9UQ84;Q9H0D6;Q9H816;P39748;Q9Y2M0}
[Cluster 100]GO:0047969+F	molecular_function	[name] glyoxylate oxidase activity	[def] "Catalysis of the reaction
	Pathogen[HTLV2_gag P03346] interacts with 1 human partners:{Q9UJM8}
	Pathogen[HTLV2_tax2 P03410] interacts with 1 human partners:{Q9UJM8}
	Pathogen[HTLV2_pol P03363] interacts with 1 human partners:{Q9UJM8}
[Cluster 101]GO:0008235+F	molecular_function	[name] metalloexopeptidase activity	[def] "Catalysis of the hydrolysis of a peptide bond not more than three residues from the N- or C-terminus of a polypeptide chain by a mechanism in which water acts as a nucleophile, one or two metal ions hold the water molecule in place, and charged amino acid side chains are ligands for the metal ions." [GOC
	Pathogen[HTLV1_hbz Q2Q067] interacts with 2 human partners:{Q8NDH3;P50579}
	Pathogen[HTLV2_rex Q85601] interacts with 2 human partners:{Q8NDH3;P50579}
	Pathogen[HTLV2_gag P03346] interacts with 7 human partners:{Q8NDH3;Q6UB28;P28838;Q9H4B8;P16444;Q9H4A9;P50579}
	Pathogen[HTLV2_tax2 P03410] interacts with 3 human partners:{Q8NDH3;P28838;P50579}
	Pathogen[HTLV1_rex P0C206] interacts with 2 human partners:{Q8NDH3;P50579}
	Pathogen[HTLV2_pol P03363] interacts with 6 human partners:{Q8NDH3;Q6UB28;P28838;Q9H4B8;Q9H4A9;P50579}
[Cluster 102]GO:0019135+F	molecular_function	[name] deoxyhypusine monooxygenase activity	[def] "Catalysis of the reaction
	Pathogen[HTLV1_hbz Q2Q067] interacts with 1 human partners:{Q9BU89}
	Pathogen[HTLV2_rex Q85601] interacts with 1 human partners:{Q9BU89}
	Pathogen[HTLV1_tax P14079] interacts with 1 human partners:{Q9BU89}
	Pathogen[HTLV2_gag P03346] interacts with 1 human partners:{Q9BU89}
	Pathogen[HTLV2_tax2 P03410] interacts with 1 human partners:{Q9BU89}
	Pathogen[HTLV1_rex P0C206] interacts with 1 human partners:{Q9BU89}
	Pathogen[HTLV2_pol P03363] interacts with 1 human partners:{Q9BU89}
[Cluster 103]GO:0003857+F	molecular_function	[name] 3-hydroxyacyl-CoA dehydrogenase activity	[def] "Catalysis of the reaction
	Pathogen[HTLV2_gag P03346] interacts with 2 human partners:{Q99714;P40939}
	Pathogen[HTLV2_env P03383] interacts with 1 human partners:{Q99714}
	Pathogen[HTLV2_tax2 P03410] interacts with 1 human partners:{P40939}
	Pathogen[HTLV2_pol P03363] interacts with 2 human partners:{Q99714;P40939}
[Cluster 104]GO:0043544+F	molecular_function	[name] lipoamide binding	[def] "Interacting selectively and non-covalently with lipoamide, the functional form of lipoic acid in which the carboxyl group is attached to protein by an amide linkage to a lysine amino group." [GOC
	Pathogen[HTLV1_hbz Q2Q067] interacts with 1 human partners:{P09622}
	Pathogen[HTLV2_rex Q85601] interacts with 1 human partners:{P09622}
	Pathogen[HTLV2_gag P03346] interacts with 1 human partners:{P09622}
	Pathogen[HTLV2_tax2 P03410] interacts with 1 human partners:{P09622}
	Pathogen[HTLV1_rex P0C206] interacts with 1 human partners:{P09622}
	Pathogen[HTLV2_pol P03363] interacts with 1 human partners:{P09622}
[Cluster 105]GO:0003934+F	molecular_function	[name] GTP cyclohydrolase I activity	[def] "Catalysis of the reaction
	Pathogen[HTLV2_gag P03346] interacts with 1 human partners:{P30793}
	Pathogen[HTLV2_pol P03363] interacts with 1 human partners:{P30793}
[Cluster 106]GO:0035501+F	molecular_function	[name] MH1 domain binding	[def] "Interacting selectively and non-covalently with the MH1 (MAD homology 1) domain of a protein. The MH1 domain is found at the amino terminus of MAD related proteins such as Smads and can mediate DNA binding in some proteins. Smads also use the MH1 domain to interact with some transcription factors." [Pfam
	Pathogen[HTLV1_hbz Q2Q067] interacts with 1 human partners:{P52926}
	Pathogen[HTLV2_rex Q85601] interacts with 1 human partners:{P52926}
	Pathogen[HTLV1_tax P14079] interacts with 1 human partners:{P52926}
	Pathogen[HTLV2_gag P03346] interacts with 1 human partners:{P52926}
	Pathogen[HTLV2_env P03383] interacts with 1 human partners:{P52926}
	Pathogen[HTLV2_tax2 P03410] interacts with 1 human partners:{P52926}
	Pathogen[HTLV1_rex P0C206] interacts with 1 human partners:{P52926}
	Pathogen[HTLV2_pol P03363] interacts with 1 human partners:{P52926}
[Cluster 107]GO:0004079+F	molecular_function	[name] biotin-[methylmalonyl-CoA-carboxytransferase] ligase activity	[def] "Catalysis of the reaction
	Pathogen[HTLV2_gag P03346] interacts with 1 human partners:{P50747}
	Pathogen[HTLV2_tax2 P03410] interacts with 1 human partners:{P50747}
	Pathogen[HTLV2_pol P03363] interacts with 1 human partners:{P50747}
[Cluster 108]GO:0008665+F	molecular_function	[name] 2'-phosphotransferase activity	[def] "Catalysis of the transfer of a phosphate group from one compound to the 2' position of another." [GOC
	Pathogen[HTLV2_gag P03346] interacts with 1 human partners:{Q9H0P0}
	Pathogen[HTLV2_pol P03363] interacts with 1 human partners:{Q9H0P0}
[Cluster 109]GO:0005010+F	molecular_function	[name] insulin-like growth factor-activated receptor activity	[def] "Combining with insulin-like growth factor and transmitting the signal across the plasma membrane to initiate a change in cell activity." [GOC
	Pathogen[HTLV1_hbz Q2Q067] interacts with 1 human partners:{P35568}
	Pathogen[HTLV2_rex Q85601] interacts with 1 human partners:{P35568}
	Pathogen[HTLV2_gag P03346] interacts with 1 human partners:{P35568}
	Pathogen[HTLV2_tax2 P03410] interacts with 1 human partners:{P35568}
	Pathogen[HTLV1_rex P0C206] interacts with 1 human partners:{P35568}
	Pathogen[HTLV2_pol P03363] interacts with 1 human partners:{P35568}
[Cluster 110]GO:0004788+F	molecular_function	[name] thiamine diphosphokinase activity	[def] "Catalysis of the reaction
	Pathogen[HTLV2_gag P03346] interacts with 1 human partners:{Q9H3S4}
	Pathogen[HTLV2_tax2 P03410] interacts with 1 human partners:{Q9H3S4}
	Pathogen[HTLV2_pol P03363] interacts with 1 human partners:{Q9H3S4}
[Cluster 111]GO:0008173+F	molecular_function	[name] RNA methyltransferase activity	[def] "Catalysis of the transfer of a methyl group from a donor to a nucleoside residue in an RNA molecule." [GOC
	Pathogen[HTLV2_gag P03346] interacts with 5 human partners:{Q8IZ69;Q7Z5W3;Q5T8I9;Q7L2J0;Q6IN84}
	Pathogen[HTLV2_pol P03363] interacts with 3 human partners:{Q7Z5W3;Q5T8I9;Q7L2J0}
[Cluster 112]GO:0016300+F	molecular_function	[name] tRNA (uracil) methyltransferase activity	[def] "Catalysis of the transfer of a methyl group from a donor to a uracil residue in a tRNA molecule." [GOC
	Pathogen[HTLV1_tax P14079] interacts with 1 human partners:{Q96BT7}
	Pathogen[HTLV2_gag P03346] interacts with 1 human partners:{Q96BT7}
	Pathogen[HTLV2_tax2 P03410] interacts with 1 human partners:{Q96BT7}
[Cluster 113]GO:0046922+F	molecular_function	[name] peptide-O-fucosyltransferase activity	[def] "Catalysis of the transfer of an alpha-L-fucosyl residue from GDP- beta-L-fucose to the serine hydroxy group of a protein acceptor." [EC
	Pathogen[HTLV2_gag P03346] interacts with 1 human partners:{Q9Y2G5}
[Cluster 114]GO:0030151+F	molecular_function	[name] molybdenum ion binding	[def] "Interacting selectively and non-covalently with molybdenum (Mo) ions." [GOC
	Pathogen[HTLV2_gag P03346] interacts with 1 human partners:{Q5VT66}
	Pathogen[HTLV2_pol P03363] interacts with 1 human partners:{Q5VT66}
[Cluster 115]GO:0050560+F	molecular_function	[name] aspartate-tRNA(Asn) ligase activity	[def] "Catalysis of the reaction
	Pathogen[HTLV2_gag P03346] interacts with 1 human partners:{Q6PI48}
	Pathogen[HTLV2_tax2 P03410] interacts with 1 human partners:{Q6PI48}
	Pathogen[HTLV2_pol P03363] interacts with 1 human partners:{Q6PI48}
[Cluster 116]GO:0050809+F	molecular_function	[name] diazepam binding	[def] "Interacting selectively and non-covalently with diazepam, one of the most widely used benzodiazepine drugs. It is used as an anti-anxiety-hypnotic agent and has the proprietary name Valium." [ISBN
	Pathogen[HTLV1_hbz Q2Q067] interacts with 1 human partners:{P42858}
	Pathogen[HTLV2_rex Q85601] interacts with 1 human partners:{P42858}
	Pathogen[HTLV1_tax P14079] interacts with 1 human partners:{P42858}
	Pathogen[HTLV2_gag P03346] interacts with 1 human partners:{P42858}
	Pathogen[HTLV2_env P03383] interacts with 1 human partners:{P42858}
	Pathogen[HTLV2_tax2 P03410] interacts with 1 human partners:{P42858}
	Pathogen[HTLV1_rex P0C206] interacts with 1 human partners:{P42858}
	Pathogen[HTLV2_pol P03363] interacts with 1 human partners:{P42858}
[Cluster 117]GO:0004641+F	molecular_function	[name] phosphoribosylformylglycinamidine cyclo-ligase activity	[def] "Catalysis of the reaction
	Pathogen[HTLV2_gag P03346] interacts with 1 human partners:{P22102}
	Pathogen[HTLV2_pol P03363] interacts with 1 human partners:{P22102}
[Cluster 118]GO:0052847+F	molecular_function	[name] inositol-1,5-bisdiphosphate-2,3,4,6-tetrakisphosphate 5-diphosphatase activity	[def] "Catalysis of the reaction
	Pathogen[HTLV2_gag P03346] interacts with 2 human partners:{O95989;Q9NZJ9}
	Pathogen[HTLV2_pol P03363] interacts with 2 human partners:{O95989;Q9NZJ9}
[Cluster 119]GO:0019825+F	molecular_function	[name] oxygen binding	[def] "Interacting selectively and non-covalently with oxygen (O2)." [GOC
	Pathogen[HTLV1_hbz Q2Q067] interacts with 12 human partners:{P69892;P07101;P02100;P68871;P09105;P02008;P69905;P02144;P02042;P69891;Q8WWM9;Q6B0K9}
	Pathogen[HTLV2_rex Q85601] interacts with 12 human partners:{P69892;P07101;P02100;P68871;P09105;P02008;P69905;P02144;P02042;P69891;Q8WWM9;Q6B0K9}
	Pathogen[HTLV1_tax P14079] interacts with 2 human partners:{P68871;P69905}
	Pathogen[HTLV2_gag P03346] interacts with 16 human partners:{P69892;P07101;P02100;P68871;P04179;P09105;P48775;P02008;P69905;P02144;P02042;Q8N7X0;P69891;Q8WWM9;Q9NPG2;Q6B0K9}
	Pathogen[HTLV2_tax2 P03410] interacts with 13 human partners:{P69892;P07101;P02100;P68871;P09105;P48775;P02008;P69905;P02144;P02042;P69891;Q8WWM9;Q6B0K9}
	Pathogen[HTLV1_rex P0C206] interacts with 11 human partners:{P69892;P07101;P02100;P68871;P09105;P02008;P69905;P02042;P69891;Q8WWM9;Q6B0K9}
	Pathogen[HTLV2_pol P03363] interacts with 16 human partners:{P69892;P07101;P02100;P68871;P04179;P09105;P48775;P02008;P69905;P02144;P02042;Q8N7X0;P69891;Q8WWM9;Q9NPG2;Q6B0K9}
[Cluster 120]GO:0003980+F	molecular_function	[name] UDP-glucose	[def] "Catalysis of the addition of UDP-glucose on to asparagine-linked (N-linked) oligosaccharides of the form Man7-9GlcNAc2 on incorrectly folded glycoproteins." [PMID
	Pathogen[HTLV1_hbz Q2Q067] interacts with 1 human partners:{Q9NYU2}
	Pathogen[HTLV2_rex Q85601] interacts with 1 human partners:{Q9NYU2}
	Pathogen[HTLV2_gag P03346] interacts with 2 human partners:{Q9NYU2;Q9NYU1}
	Pathogen[HTLV2_tax2 P03410] interacts with 1 human partners:{Q9NYU2}
	Pathogen[HTLV1_rex P0C206] interacts with 1 human partners:{Q9NYU2}
	Pathogen[HTLV2_pol P03363] interacts with 2 human partners:{Q9NYU2;Q9NYU1}
[Cluster 121]GO:0003922+F	molecular_function	[name] GMP synthase (glutamine-hydrolyzing) activity	[def] "Catalysis of the reaction
	Pathogen[HTLV2_gag P03346] interacts with 1 human partners:{P49915}
[Cluster 122]GO:0019966+F	molecular_function	[name] interleukin-1 binding	[def] "Interacting selectively and non-covalently with interleukin-1." [GOC
	Pathogen[HTLV1_hbz Q2Q067] interacts with 1 human partners:{O00165}
	Pathogen[HTLV2_rex Q85601] interacts with 1 human partners:{O00165}
	Pathogen[HTLV2_gag P03346] interacts with 1 human partners:{O00165}
	Pathogen[HTLV2_tax2 P03410] interacts with 1 human partners:{O00165}
	Pathogen[HTLV1_rex P0C206] interacts with 1 human partners:{O00165}
	Pathogen[HTLV2_pol P03363] interacts with 1 human partners:{O00165}
[Cluster 123]GO:0005324+F	molecular_function	[name] long-chain fatty acid transporter activity	[def] "Enables the directed movement of long-chain fatty acids into, out of or within a cell, or between cells. Long-chain fatty acids have a chain length of greater than 12 carbons." [ISBN
	Pathogen[HTLV2_rex Q85601] interacts with 1 human partners:{P05413}
	Pathogen[HTLV2_tax2 P03410] interacts with 1 human partners:{P05413}
[Cluster 124]GO:0004046+F	molecular_function	[name] aminoacylase activity	[def] "Catalysis of the reaction
	Pathogen[HTLV1_hbz Q2Q067] interacts with 1 human partners:{P14868}
	Pathogen[HTLV2_rex Q85601] interacts with 2 human partners:{P14868;P45381}
	Pathogen[HTLV2_gag P03346] interacts with 3 human partners:{Q96HD9;P14868;P45381}
	Pathogen[HTLV2_tax2 P03410] interacts with 3 human partners:{Q96HD9;P14868;P45381}
	Pathogen[HTLV1_rex P0C206] interacts with 1 human partners:{P14868}
	Pathogen[HTLV2_pol P03363] interacts with 3 human partners:{Q96HD9;P14868;P45381}
[Cluster 125]GO:0004862+F	molecular_function	[name] cAMP-dependent protein kinase inhibitor activity	[def] "Stops, prevents or reduces the activity of a cAMP-dependent protein kinase." [GOC
	Pathogen[HTLV1_hbz Q2Q067] interacts with 1 human partners:{Q9UGJ0}
	Pathogen[HTLV2_gag P03346] interacts with 4 human partners:{Q9C010;Q9Y2B9;P61925;Q9UGJ0}
	Pathogen[HTLV2_tax2 P03410] interacts with 1 human partners:{Q9UGJ0}
	Pathogen[HTLV2_pol P03363] interacts with 1 human partners:{P61925}
[Cluster 126]GO:0052633+F	molecular_function	[name] isocitrate hydro-lyase (cis-aconitate-forming) activity	[def] "Catalysis of the reaction
	Pathogen[HTLV1_hbz Q2Q067] interacts with 1 human partners:{P21399}
	Pathogen[HTLV2_rex Q85601] interacts with 2 human partners:{Q99798;P21399}
	Pathogen[HTLV2_gag P03346] interacts with 2 human partners:{Q99798;P21399}
	Pathogen[HTLV2_tax2 P03410] interacts with 2 human partners:{Q99798;P21399}
	Pathogen[HTLV1_rex P0C206] interacts with 1 human partners:{P21399}
	Pathogen[HTLV2_pol P03363] interacts with 2 human partners:{Q99798;P21399}
[Cluster 127]GO:0004145+F	molecular_function	[name] diamine N-acetyltransferase activity	[def] "Catalysis of the reaction
	Pathogen[HTLV1_hbz Q2Q067] interacts with 1 human partners:{P21673}
	Pathogen[HTLV2_rex Q85601] interacts with 1 human partners:{P21673}
	Pathogen[HTLV2_gag P03346] interacts with 1 human partners:{P21673}
	Pathogen[HTLV2_tax2 P03410] interacts with 1 human partners:{P21673}
	Pathogen[HTLV1_rex P0C206] interacts with 1 human partners:{P21673}
	Pathogen[HTLV2_pol P03363] interacts with 1 human partners:{P21673}
[Cluster 128]GO:0004838+F	molecular_function	[name] L-tyrosine	[def] "Catalysis of the reaction
	Pathogen[HTLV2_gag P03346] interacts with 1 human partners:{P17735}
	Pathogen[HTLV2_pol P03363] interacts with 1 human partners:{P17735}
[Cluster 129]GO:0033737+F	molecular_function	[name] 1-pyrroline dehydrogenase activity	[def] "Catalysis of the reaction
	Pathogen[HTLV2_gag P03346] interacts with 1 human partners:{P49189}
[Cluster 130]GO:0030272+F	molecular_function	[name] 5-formyltetrahydrofolate cyclo-ligase activity	[def] "Catalysis of the reaction
	Pathogen[HTLV1_hbz Q2Q067] interacts with 1 human partners:{Q2M296}
	Pathogen[HTLV2_rex Q85601] interacts with 1 human partners:{Q2M296}
	Pathogen[HTLV2_gag P03346] interacts with 1 human partners:{Q2M296}
	Pathogen[HTLV2_tax2 P03410] interacts with 1 human partners:{Q2M296}
	Pathogen[HTLV1_rex P0C206] interacts with 1 human partners:{Q2M296}
	Pathogen[HTLV2_pol P03363] interacts with 1 human partners:{Q2M296}
[Cluster 131]GO:0004487+F	molecular_function	[name] methylenetetrahydrofolate dehydrogenase (NAD+) activity	[def] "Catalysis of the reaction
	Pathogen[HTLV2_gag P03346] interacts with 2 human partners:{Q9H903;P13995}
	Pathogen[HTLV2_pol P03363] interacts with 1 human partners:{P13995}
[Cluster 132]GO:0004069+F	molecular_function	[name] L-aspartate	[def] "Catalysis of the reaction
	Pathogen[HTLV1_hbz Q2Q067] interacts with 1 human partners:{P00505}
	Pathogen[HTLV2_rex Q85601] interacts with 1 human partners:{P00505}
	Pathogen[HTLV2_gag P03346] interacts with 1 human partners:{P00505}
	Pathogen[HTLV2_tax2 P03410] interacts with 1 human partners:{P00505}
	Pathogen[HTLV1_rex P0C206] interacts with 1 human partners:{P00505}
	Pathogen[HTLV2_pol P03363] interacts with 1 human partners:{P00505}
[Cluster 133]GO:0052725+F	molecular_function	[name] inositol-1,3,4-trisphosphate 6-kinase activity	[def] "Catalysis of the reaction
	Pathogen[HTLV2_gag P03346] interacts with 1 human partners:{Q13572}
[Cluster 134]GO:0052842+F	molecular_function	[name] inositol diphosphate pentakisphosphate diphosphatase activity	[def] "Catalysis of the reaction
	Pathogen[HTLV2_gag P03346] interacts with 2 human partners:{O95989;Q9NZJ9}
	Pathogen[HTLV2_pol P03363] interacts with 2 human partners:{O95989;Q9NZJ9}
[Cluster 135]GO:0003842+F	molecular_function	[name] 1-pyrroline-5-carboxylate dehydrogenase activity	[def] "Catalysis of the reaction
	Pathogen[HTLV2_gag P03346] interacts with 1 human partners:{P30038}
[Cluster 136]GO:0047316+F	molecular_function	[name] glutamine-phenylpyruvate transaminase activity	[def] "Catalysis of the reaction
	Pathogen[HTLV1_hbz Q2Q067] interacts with 1 human partners:{Q16773}
	Pathogen[HTLV2_rex Q85601] interacts with 1 human partners:{Q16773}
	Pathogen[HTLV2_gag P03346] interacts with 1 human partners:{Q16773}
	Pathogen[HTLV2_tax2 P03410] interacts with 1 human partners:{Q16773}
	Pathogen[HTLV1_rex P0C206] interacts with 1 human partners:{Q16773}
	Pathogen[HTLV2_pol P03363] interacts with 1 human partners:{Q16773}
[Cluster 137]GO:0051747+F	molecular_function	[name] cytosine C-5 DNA demethylase activity	[def] "Catalysis of the reaction
	Pathogen[HTLV1_hbz Q2Q067] interacts with 1 human partners:{Q96Q83}
	Pathogen[HTLV2_rex Q85601] interacts with 1 human partners:{Q96Q83}
	Pathogen[HTLV1_tax P14079] interacts with 1 human partners:{Q96Q83}
	Pathogen[HTLV2_gag P03346] interacts with 2 human partners:{Q96Q83;Q6NS38}
	Pathogen[HTLV2_env P03383] interacts with 1 human partners:{Q96Q83}
	Pathogen[HTLV2_tax2 P03410] interacts with 1 human partners:{Q96Q83}
	Pathogen[HTLV1_rex P0C206] interacts with 1 human partners:{Q96Q83}
	Pathogen[HTLV2_pol P03363] interacts with 2 human partners:{Q96Q83;Q6NS38}
[Cluster 138]GO:0043874+F	molecular_function	[name] acireductone synthase activity	[def] "Catalysis of the reactions
	Pathogen[HTLV2_gag P03346] interacts with 1 human partners:{Q9UHY7}
	Pathogen[HTLV2_tax2 P03410] interacts with 1 human partners:{Q9UHY7}
	Pathogen[HTLV2_pol P03363] interacts with 1 human partners:{Q9UHY7}
[Cluster 139]GO:0004749+F	molecular_function	[name] ribose phosphate diphosphokinase activity	[def] "Catalysis of the reaction
	Pathogen[HTLV1_hbz Q2Q067] interacts with 2 human partners:{P60891;P21108}
	Pathogen[HTLV2_rex Q85601] interacts with 2 human partners:{P60891;P21108}
	Pathogen[HTLV1_tax P14079] interacts with 1 human partners:{P60891}
	Pathogen[HTLV2_gag P03346] interacts with 5 human partners:{P60891;Q14558;P21108;O60256;P11908}
	Pathogen[HTLV2_tax2 P03410] interacts with 2 human partners:{P60891;P21108}
	Pathogen[HTLV1_rex P0C206] interacts with 2 human partners:{P60891;P21108}
	Pathogen[HTLV2_pol P03363] interacts with 5 human partners:{P60891;Q14558;P21108;O60256;P11908}
[Cluster 140]GO:0000386+F	molecular_function	[name] second spliceosomal transesterification activity	[def] "Catalysis of the second transesterification reaction of spliceosomal mRNA splicing. Ligation of the two exons occurs via a transesterification reaction where the free 3'-hydroxyl group of the 5' exon is the nucleophile attacking the 3' splice site. Non-expressed sequences are now detached from the exons. In cis splicing, the intron is in a lariat structure." [GOC
	Pathogen[HTLV2_gag P03346] interacts with 1 human partners:{O95391}
	Pathogen[HTLV2_tax2 P03410] interacts with 1 human partners:{O95391}
	Pathogen[HTLV2_pol P03363] interacts with 1 human partners:{O95391}
[Cluster 141]GO:0051908+F	molecular_function	[name] double-stranded DNA specific 5'-3' exodeoxyribonuclease activity	[def] "Catalysis of the sequential cleavage of mononucleotides from a free 5' terminus of a double-stranded DNA molecule." [GOC
	Pathogen[HTLV1_hbz Q2Q067] interacts with 1 human partners:{Q9UQ84}
	Pathogen[HTLV2_rex Q85601] interacts with 1 human partners:{Q9UQ84}
	Pathogen[HTLV2_gag P03346] interacts with 1 human partners:{Q9UQ84}
	Pathogen[HTLV2_tax2 P03410] interacts with 1 human partners:{Q9UQ84}
	Pathogen[HTLV1_rex P0C206] interacts with 1 human partners:{Q9UQ84}
	Pathogen[HTLV2_pol P03363] interacts with 1 human partners:{Q9UQ84}
[Cluster 142]GO:0043423+F	molecular_function	[name] 3-phosphoinositide-dependent protein kinase binding	[def] "Interacting selectively and non-covalently with a 3-phosphoinositide-dependent protein kinase." [GOC
	Pathogen[HTLV1_hbz Q2Q067] interacts with 1 human partners:{Q14289}
	Pathogen[HTLV2_rex Q85601] interacts with 1 human partners:{Q14289}
	Pathogen[HTLV1_tax P14079] interacts with 1 human partners:{Q14289}
	Pathogen[HTLV2_gag P03346] interacts with 1 human partners:{Q14289}
	Pathogen[HTLV2_env P03383] interacts with 1 human partners:{Q14289}
	Pathogen[HTLV2_tax2 P03410] interacts with 1 human partners:{Q14289}
	Pathogen[HTLV1_rex P0C206] interacts with 1 human partners:{Q14289}
	Pathogen[HTLV2_pol P03363] interacts with 1 human partners:{Q14289}
[Cluster 143]GO:0004603+F	molecular_function	[name] phenylethanolamine N-methyltransferase activity	[def] "Catalysis of the reaction
	Pathogen[HTLV2_gag P03346] interacts with 1 human partners:{P11086}
	Pathogen[HTLV2_pol P03363] interacts with 1 human partners:{P11086}
[Cluster 144]GO:0070694+F	molecular_function	[name] deoxyribonucleoside 5'-monophosphate N-glycosidase activity	[def] "Catalysis of the reaction
	Pathogen[HTLV2_gag P03346] interacts with 1 human partners:{O43598}
	Pathogen[HTLV2_tax2 P03410] interacts with 1 human partners:{O43598}
	Pathogen[HTLV2_pol P03363] interacts with 1 human partners:{O43598}
[Cluster 145]GO:0047547+F	molecular_function	[name] 2-methylcitrate dehydratase activity	[def] "Catalysis of the reaction
	Pathogen[HTLV2_gag P03346] interacts with 1 human partners:{A6NK06}
	Pathogen[HTLV2_pol P03363] interacts with 1 human partners:{A6NK06}
[Cluster 146]GO:0072341+F	molecular_function	[name] modified amino acid binding	[def] "Interacting selectively and non-covalently with a modified amino acid." [CHEBI
	Pathogen[HTLV2_gag P03346] interacts with 3 human partners:{P22033;P35520;P16444}
	Pathogen[HTLV2_pol P03363] interacts with 2 human partners:{P22033;P35520}
[Cluster 147]GO:0019777+F	molecular_function	[name] Atg12 ligase activity	[def] "Catalysis of the covalent attachment of the ubiquitin-like protein Atg12 to other proteins." [GOC
	Pathogen[HTLV1_hbz Q2Q067] interacts with 1 human partners:{Q9H0Y0}
	Pathogen[HTLV2_rex Q85601] interacts with 1 human partners:{Q9H0Y0}
	Pathogen[HTLV2_gag P03346] interacts with 2 human partners:{Q9NT62;Q9H0Y0}
	Pathogen[HTLV2_tax2 P03410] interacts with 1 human partners:{Q9H0Y0}
	Pathogen[HTLV1_rex P0C206] interacts with 1 human partners:{Q9H0Y0}
	Pathogen[HTLV2_pol P03363] interacts with 2 human partners:{Q9NT62;Q9H0Y0}
[Cluster 148]GO:0000035+F	molecular_function	[name] acyl binding	[def] "Interacting selectively and non-covalently with an acyl group, any group formally derived by removal of the hydroxyl group from the acid function of a carboxylic acid." [GOC
	Pathogen[HTLV1_hbz Q2Q067] interacts with 1 human partners:{P11488}
	Pathogen[HTLV2_rex Q85601] interacts with 1 human partners:{P11488}
	Pathogen[HTLV1_tax P14079] interacts with 1 human partners:{P11488}
	Pathogen[HTLV2_gag P03346] interacts with 1 human partners:{P11488}
	Pathogen[HTLV2_tax2 P03410] interacts with 1 human partners:{P11488}
	Pathogen[HTLV1_rex P0C206] interacts with 1 human partners:{P11488}
	Pathogen[HTLV2_pol P03363] interacts with 1 human partners:{P11488}
[Cluster 149]GO:0043237+F	molecular_function	[name] laminin-1 binding	[def] "Interacting selectively and non-covalently with laminin-1, a glycoprotein trimer with the subunit composition alpha1, beta1, gamma1." [GOC
	Pathogen[HTLV1_tax P14079] interacts with 1 human partners:{Q14118}
	Pathogen[HTLV2_env P03383] interacts with 1 human partners:{Q14118}
	Pathogen[HTLV2_tax2 P03410] interacts with 1 human partners:{Q14118}
	Pathogen[HTLV1_env P14075] interacts with 1 human partners:{Q14118}
	Pathogen[HTLV1_rex P0C206] interacts with 1 human partners:{Q14118}
[Cluster 150]GO:0004475+F	molecular_function	[name] mannose-1-phosphate guanylyltransferase activity	[def] "Catalysis of the reaction
	Pathogen[HTLV2_gag P03346] interacts with 2 human partners:{Q9Y5P6;Q96IJ6}
	Pathogen[HTLV2_pol P03363] interacts with 2 human partners:{Q9Y5P6;Q96IJ6}
[Cluster 151]GO:0034235+F	molecular_function	[name] GPI anchor binding	[def] "Interacting selectively and non-covalently with any glycosylphosphatidylinositol anchor. GPI anchors serve to attach membrane proteins to the lipid bilayer of cell membranes." [GOC
	Pathogen[HTLV2_gag P03346] interacts with 1 human partners:{P16444}
[Cluster 152]GO:0034458+F	molecular_function	[name] 3'-5' RNA helicase activity	[def] "Catalysis of the unwinding of an RNA helix in the direction 3' to 5'." [GOC
	Pathogen[HTLV1_hbz Q2Q067] interacts with 1 human partners:{Q8IYB8}
	Pathogen[HTLV1_tax P14079] interacts with 1 human partners:{Q8IYB8}
	Pathogen[HTLV2_gag P03346] interacts with 1 human partners:{Q8IYB8}
	Pathogen[HTLV2_tax2 P03410] interacts with 1 human partners:{Q8IYB8}
	Pathogen[HTLV1_rex P0C206] interacts with 1 human partners:{Q8IYB8}
	Pathogen[HTLV2_pol P03363] interacts with 1 human partners:{Q8IYB8}
[Cluster 153]GO:0030616+F	molecular_function	[name] transforming growth factor beta receptor, common-partner cytoplasmic mediator activity	[def] "A TGF-beta cytoplasmic mediator that forms a complex with a phosphorylated pathway-specific mediator. The heterocomplex translocates to the nucleus to regulate transcription." [GOC
	Pathogen[HTLV1_hbz Q2Q067] interacts with 1 human partners:{Q13485}
	Pathogen[HTLV2_rex Q85601] interacts with 1 human partners:{Q13485}
	Pathogen[HTLV2_gag P03346] interacts with 1 human partners:{Q13485}
	Pathogen[HTLV2_env P03383] interacts with 1 human partners:{Q13485}
	Pathogen[HTLV2_tax2 P03410] interacts with 1 human partners:{Q13485}
	Pathogen[HTLV1_env P14075] interacts with 1 human partners:{Q13485}
	Pathogen[HTLV1_rex P0C206] interacts with 1 human partners:{Q13485}
	Pathogen[HTLV2_pol P03363] interacts with 1 human partners:{Q13485}
[Cluster 154]GO:0047945+F	molecular_function	[name] L-glutamine	[def] "Catalysis of the reaction
	Pathogen[HTLV1_hbz Q2Q067] interacts with 1 human partners:{Q16773}
	Pathogen[HTLV2_rex Q85601] interacts with 1 human partners:{Q16773}
	Pathogen[HTLV2_gag P03346] interacts with 1 human partners:{Q16773}
	Pathogen[HTLV2_tax2 P03410] interacts with 1 human partners:{Q16773}
	Pathogen[HTLV1_rex P0C206] interacts with 1 human partners:{Q16773}
	Pathogen[HTLV2_pol P03363] interacts with 1 human partners:{Q16773}
[Cluster 155]GO:0030247+F	molecular_function	[name] polysaccharide binding	[def] "Interacting selectively and non-covalently with any polysaccharide, a polymer of more than 20 monosaccharide residues joined by glycosidic linkages." [GOC
	Pathogen[HTLV1_tax P14079] interacts with 1 human partners:{P35573}
	Pathogen[HTLV2_gag P03346] interacts with 1 human partners:{P35573}
	Pathogen[HTLV2_tax2 P03410] interacts with 1 human partners:{P35573}
	Pathogen[HTLV2_pol P03363] interacts with 1 human partners:{P35573}
[Cluster 156]GO:0004350+F	molecular_function	[name] glutamate-5-semialdehyde dehydrogenase activity	[def] "Catalysis of the reaction
	Pathogen[HTLV2_gag P03346] interacts with 1 human partners:{P54886}
[Cluster 157]GO:0030487+F	molecular_function	[name] inositol-4,5-bisphosphate 5-phosphatase activity	[def] "Catalysis of the reaction
	Pathogen[HTLV1_hbz Q2Q067] interacts with 1 human partners:{Q92835}
	Pathogen[HTLV2_rex Q85601] interacts with 1 human partners:{Q92835}
	Pathogen[HTLV1_tax P14079] interacts with 1 human partners:{Q92835}
	Pathogen[HTLV2_gag P03346] interacts with 1 human partners:{Q92835}
	Pathogen[HTLV2_tax2 P03410] interacts with 1 human partners:{Q92835}
	Pathogen[HTLV1_rex P0C206] interacts with 1 human partners:{Q92835}
	Pathogen[HTLV2_pol P03363] interacts with 1 human partners:{Q92835}
[Cluster 158]GO:0003837+F	molecular_function	[name] beta-ureidopropionase activity	[def] "Catalysis of the reaction
	Pathogen[HTLV2_gag P03346] interacts with 1 human partners:{Q9UBR1}
	Pathogen[HTLV2_pol P03363] interacts with 1 human partners:{Q9UBR1}
[Cluster 159]GO:0033265+F	molecular_function	[name] choline binding	[def] "Interacting selectively and non-covalently with choline, the amine 2-hydroxy-N,N,N-trimethylethanaminium." [CHEBI
	Pathogen[HTLV1_hbz Q2Q067] interacts with 1 human partners:{P28329}
	Pathogen[HTLV2_rex Q85601] interacts with 1 human partners:{P28329}
	Pathogen[HTLV1_tax P14079] interacts with 1 human partners:{P28329}
	Pathogen[HTLV2_gag P03346] interacts with 1 human partners:{P28329}
	Pathogen[HTLV2_tax2 P03410] interacts with 1 human partners:{P28329}
	Pathogen[HTLV1_rex P0C206] interacts with 1 human partners:{P28329}
	Pathogen[HTLV2_pol P03363] interacts with 1 human partners:{P28329}
[Cluster 160]GO:0008897+F	molecular_function	[name] holo-[acyl-carrier-protein] synthase activity	[def] "Catalysis of the reaction
	Pathogen[HTLV2_gag P03346] interacts with 1 human partners:{Q9NRN7}
	Pathogen[HTLV2_pol P03363] interacts with 1 human partners:{Q9NRN7}
[Cluster 161]GO:0001760+F	molecular_function	[name] aminocarboxymuconate-semialdehyde decarboxylase activity	[def] "Catalysis of the reaction
	Pathogen[HTLV2_gag P03346] interacts with 1 human partners:{Q8TDX5}
	Pathogen[HTLV2_tax2 P03410] interacts with 1 human partners:{Q8TDX5}
	Pathogen[HTLV2_pol P03363] interacts with 1 human partners:{Q8TDX5}
[Cluster 162]GO:0046554+F	molecular_function	[name] malate dehydrogenase (NADP+) activity	[def] "Catalysis of the reaction
	Pathogen[HTLV2_gag P03346] interacts with 1 human partners:{P40926}
	Pathogen[HTLV2_tax2 P03410] interacts with 1 human partners:{P40926}
	Pathogen[HTLV1_rex P0C206] interacts with 1 human partners:{P40926}
	Pathogen[HTLV2_pol P03363] interacts with 1 human partners:{P40926}
[Cluster 163]GO:0052854+F	molecular_function	[name] medium-chain-(S)-2-hydroxy-acid oxidase activity	[def] "Catalysis of the reaction
	Pathogen[HTLV2_gag P03346] interacts with 1 human partners:{Q9UJM8}
	Pathogen[HTLV2_tax2 P03410] interacts with 1 human partners:{Q9UJM8}
	Pathogen[HTLV2_pol P03363] interacts with 1 human partners:{Q9UJM8}
[Cluster 164]GO:0004139+F	molecular_function	[name] deoxyribose-phosphate aldolase activity	[def] "Catalysis of the reaction
	Pathogen[HTLV2_gag P03346] interacts with 1 human partners:{Q9Y315}
[Cluster 165]GO:0005520+F	molecular_function	[name] insulin-like growth factor binding	[def] "Interacting selectively and non-covalently with an insulin-like growth factor, any member of a group of polypeptides that are structurally homologous to insulin and share many of its biological activities, but are immunologically distinct from it." [ISBN
	Pathogen[HTLV2_gag P03346] interacts with 1 human partners:{P09565}
[Cluster 166]GO:0004821+F	molecular_function	[name] histidine-tRNA ligase activity	[def] "Catalysis of the reaction
	Pathogen[HTLV2_gag P03346] interacts with 1 human partners:{P12081}
[Cluster 167]GO:0004632+F	molecular_function	[name] phosphopantothenate--cysteine ligase activity	[def] "Catalysis of the reaction
	Pathogen[HTLV2_gag P03346] interacts with 1 human partners:{Q9HAB8}
	Pathogen[HTLV2_pol P03363] interacts with 1 human partners:{Q9HAB8}
[Cluster 168]GO:0016714+F	molecular_function	[name] oxidoreductase activity, acting on paired donors, with incorporation or reduction of molecular oxygen, reduced pteridine as one donor, and incorporation of one atom of oxygen	[def] "Catalysis of an oxidation-reduction (redox) reaction in which hydrogen or electrons are transferred from reduced pteridine and one other donor, and one atom of oxygen is incorporated into one donor." [GOC
	Pathogen[HTLV1_hbz Q2Q067] interacts with 2 human partners:{P07101;P00439}
	Pathogen[HTLV2_rex Q85601] interacts with 2 human partners:{P07101;P00439}
	Pathogen[HTLV1_tax P14079] interacts with 1 human partners:{P00439}
	Pathogen[HTLV2_gag P03346] interacts with 2 human partners:{P07101;P00439}
	Pathogen[HTLV2_tax2 P03410] interacts with 2 human partners:{P07101;P00439}
	Pathogen[HTLV1_rex P0C206] interacts with 2 human partners:{P07101;P00439}
	Pathogen[HTLV2_pol P03363] interacts with 2 human partners:{P07101;P00439}
[Cluster 169]GO:0004645+F	molecular_function	[name] phosphorylase activity	[def] "Catalysis of the reaction
	Pathogen[HTLV2_gag P03346] interacts with 4 human partners:{P06737;P19971;P11217;P11216}
	Pathogen[HTLV2_pol P03363] interacts with 4 human partners:{P06737;P19971;P11217;P11216}
[Cluster 170]GO:0047105+F	molecular_function	[name] 4-trimethylammoniobutyraldehyde dehydrogenase activity	[def] "Catalysis of the reaction
	Pathogen[HTLV2_gag P03346] interacts with 1 human partners:{P49189}
[Cluster 171]GO:0008768+F	molecular_function	[name] UDP-sugar diphosphatase activity	[def] "Catalysis of the reaction
	Pathogen[HTLV2_gag P03346] interacts with 1 human partners:{O95848}
	Pathogen[HTLV2_tax2 P03410] interacts with 1 human partners:{O95848}
	Pathogen[HTLV2_pol P03363] interacts with 1 human partners:{O95848}
[Cluster 172]GO:0004829+F	molecular_function	[name] threonine-tRNA ligase activity	[def] "Catalysis of the reaction
	Pathogen[HTLV2_gag P03346] interacts with 3 human partners:{A2RTX5;P26639;Q9BW92}
	Pathogen[HTLV2_pol P03363] interacts with 2 human partners:{A2RTX5;P26639}
[Cluster 173]GO:0032050+F	molecular_function	[name] clathrin heavy chain binding	[def] "Interacting selectively and non-covalently with a clathrin heavy chain." [GOC
	Pathogen[HTLV1_hbz Q2Q067] interacts with 1 human partners:{Q13492}
	Pathogen[HTLV2_rex Q85601] interacts with 1 human partners:{Q13492}
	Pathogen[HTLV1_tax P14079] interacts with 1 human partners:{Q13492}
	Pathogen[HTLV2_gag P03346] interacts with 1 human partners:{Q13492}
	Pathogen[HTLV2_tax2 P03410] interacts with 1 human partners:{Q13492}
	Pathogen[HTLV2_pol P03363] interacts with 1 human partners:{Q13492}
[Cluster 174]GO:0017057+F	molecular_function	[name] 6-phosphogluconolactonase activity	[def] "Catalysis of the reaction
	Pathogen[HTLV2_gag P03346] interacts with 1 human partners:{O95336}
	Pathogen[HTLV2_pol P03363] interacts with 1 human partners:{O95336}
[Cluster 175]GO:0046933+F	molecular_function	[name] hydrogen ion transporting ATP synthase activity, rotational mechanism	[def] "Catalysis of the transfer of a solute or solutes from one side of a membrane to the other according to the reaction
	Pathogen[HTLV2_gag P03346] interacts with 2 human partners:{P24539;P38606}
	Pathogen[HTLV2_pol P03363] interacts with 2 human partners:{P24539;P38606}
[Cluster 176]GO:0044540+F	
	Pathogen[HTLV1_hbz Q2Q067] interacts with 1 human partners:{P32929}
	Pathogen[HTLV2_rex Q85601] interacts with 1 human partners:{P32929}
	Pathogen[HTLV1_tax P14079] interacts with 1 human partners:{P32929}
	Pathogen[HTLV2_gag P03346] interacts with 1 human partners:{P32929}
	Pathogen[HTLV2_tax2 P03410] interacts with 1 human partners:{P32929}
	Pathogen[HTLV1_rex P0C206] interacts with 1 human partners:{P32929}
	Pathogen[HTLV2_pol P03363] interacts with 1 human partners:{P32929}
[Cluster 177]GO:0004596+F	molecular_function	[name] peptide alpha-N-acetyltransferase activity	[def] "Catalysis of the reaction
	Pathogen[HTLV2_gag P03346] interacts with 1 human partners:{Q9BSU3}
	Pathogen[HTLV2_pol P03363] interacts with 1 human partners:{Q9BSU3}
[Cluster 178]GO:0030586+F	molecular_function	[name] [methionine synthase] reductase activity	[def] "Catalysis of the reaction
	Pathogen[HTLV1_hbz Q2Q067] interacts with 1 human partners:{Q9UBK8}
	Pathogen[HTLV2_rex Q85601] interacts with 1 human partners:{Q9UBK8}
	Pathogen[HTLV1_tax P14079] interacts with 1 human partners:{Q9UBK8}
	Pathogen[HTLV2_gag P03346] interacts with 1 human partners:{Q9UBK8}
	Pathogen[HTLV2_env P03383] interacts with 1 human partners:{Q9UBK8}
	Pathogen[HTLV2_tax2 P03410] interacts with 1 human partners:{Q9UBK8}
	Pathogen[HTLV1_rex P0C206] interacts with 1 human partners:{Q9UBK8}
	Pathogen[HTLV2_pol P03363] interacts with 1 human partners:{Q9UBK8}
[Cluster 179]GO:0004835+F	molecular_function	[name] tubulin-tyrosine ligase activity	[def] "Catalysis of the reaction
	Pathogen[HTLV1_hbz Q2Q067] interacts with 6 human partners:{Q8N841;Q3SXZ7;Q6ZT98;Q14679;A6PVC2;Q8NG68}
	Pathogen[HTLV2_rex Q85601] interacts with 6 human partners:{Q8N841;Q3SXZ7;Q6ZT98;Q14679;A6PVC2;Q8NG68}
	Pathogen[HTLV1_tax P14079] interacts with 2 human partners:{Q8N841;Q3SXZ7}
	Pathogen[HTLV2_gag P03346] interacts with 11 human partners:{Q14166;Q8N841;Q9Y4R7;Q3SXZ7;Q6EMB2;Q6ZT98;Q8NHH1;Q14679;A6PVC2;Q8NG68;Q6ZVT0}
	Pathogen[HTLV2_tax2 P03410] interacts with 6 human partners:{Q8N841;Q3SXZ7;Q6ZT98;Q14679;A6PVC2;Q8NG68}
	Pathogen[HTLV1_rex P0C206] interacts with 6 human partners:{Q8N841;Q3SXZ7;Q6ZT98;Q14679;A6PVC2;Q8NG68}
	Pathogen[HTLV2_pol P03363] interacts with 10 human partners:{Q14166;Q8N841;Q9Y4R7;Q3SXZ7;Q6ZT98;Q8NHH1;Q14679;A6PVC2;Q8NG68;Q6ZVT0}
[Cluster 180]GO:0004955+F	molecular_function	[name] prostaglandin receptor activity	[def] "Combining with a prostaglandin (PG) to initiate a change in cell activity." [ISBN
	Pathogen[HTLV1_hbz Q2Q067] interacts with 1 human partners:{P37231}
	Pathogen[HTLV1_tax P14079] interacts with 1 human partners:{P37231}
	Pathogen[HTLV2_gag P03346] interacts with 1 human partners:{P37231}
	Pathogen[HTLV2_env P03383] interacts with 1 human partners:{P37231}
	Pathogen[HTLV1_env P14075] interacts with 1 human partners:{P37231}
	Pathogen[HTLV2_pol P03363] interacts with 1 human partners:{P37231}
[Cluster 181]GO:0042731+F	molecular_function	[name] PH domain binding	[def] "Interacting selectively and non-covalently with a PH domain (pleckstrin homology) of a protein, a domain of about 100 residues that occurs in a wide range of proteins involved in intracellular signaling or as constituents of the cytoskeleton." [GOC
	Pathogen[HTLV2_rex Q85601] interacts with 1 human partners:{O43491}
	Pathogen[HTLV1_tax P14079] interacts with 1 human partners:{O43491}
	Pathogen[HTLV2_gag P03346] interacts with 1 human partners:{O43491}
	Pathogen[HTLV2_tax2 P03410] interacts with 1 human partners:{O43491}
	Pathogen[HTLV1_env P14075] interacts with 1 human partners:{O43491}
	Pathogen[HTLV1_rex P0C206] interacts with 1 human partners:{O43491}
	Pathogen[HTLV2_pol P03363] interacts with 1 human partners:{O43491}
[Cluster 182]GO:0004127+F	molecular_function	[name] cytidylate kinase activity	[def] "Catalysis of the reaction
	Pathogen[HTLV2_rex Q85601] interacts with 1 human partners:{Q5EBM0}
	Pathogen[HTLV2_gag P03346] interacts with 4 human partners:{Q5EBM0;Q96M32;Q96MA6;P30085}
	Pathogen[HTLV2_tax2 P03410] interacts with 1 human partners:{Q5EBM0}
	Pathogen[HTLV1_rex P0C206] interacts with 1 human partners:{Q5EBM0}
	Pathogen[HTLV2_pol P03363] interacts with 4 human partners:{Q5EBM0;Q96M32;Q96MA6;P30085}
[Cluster 183]GO:0043499+F	molecular_function	[name] eukaryotic cell surface binding	[def] "Interacting selectively and non-covalently with any component on the surface of a eukaryotic cell." [GOC
	Pathogen[HTLV2_gag P03346] interacts with 1 human partners:{P01137}
	Pathogen[HTLV2_pol P03363] interacts with 1 human partners:{P01137}
[Cluster 184]GO:0051920+F	molecular_function	[name] peroxiredoxin activity	[def] "Catalysis of the reaction
	Pathogen[HTLV1_hbz Q2Q067] interacts with 1 human partners:{Q99497}
	Pathogen[HTLV2_rex Q85601] interacts with 1 human partners:{Q99497}
	Pathogen[HTLV1_tax P14079] interacts with 1 human partners:{Q99497}
	Pathogen[HTLV2_gag P03346] interacts with 3 human partners:{Q99497;P30044;P30048}
	Pathogen[HTLV2_tax2 P03410] interacts with 1 human partners:{Q99497}
	Pathogen[HTLV1_rex P0C206] interacts with 1 human partners:{Q99497}
	Pathogen[HTLV2_pol P03363] interacts with 3 human partners:{Q99497;P30044;P30048}
[Cluster 185]GO:0034038+F	molecular_function	[name] deoxyhypusine synthase activity	[def] "Catalysis of the reaction
	Pathogen[HTLV2_gag P03346] interacts with 1 human partners:{P49366}
	Pathogen[HTLV2_pol P03363] interacts with 1 human partners:{P49366}
[Cluster 186]GO:0004888+F	molecular_function	[name] transmembrane signaling receptor activity	[def] "Combining with an extracellular or intracellular signal and transmitting the signal from one side of the membrane to the other to initiate a change in cell activity." [GOC
	Pathogen[HTLV2_gag P03346] interacts with 2 human partners:{Q9UL03;P01730}
	Pathogen[HTLV2_env P03383] interacts with 1 human partners:{P01730}
	Pathogen[HTLV1_env P14075] interacts with 1 human partners:{P01730}
	Pathogen[HTLV2_pol P03363] interacts with 1 human partners:{Q9UL03}
[Cluster 187]GO:0070300+F	molecular_function	[name] phosphatidic acid binding	[def] "Interacting selectively and non-covalently with phosphatidic acid, any of a class of glycerol phosphate in which both the remaining hydroxyl groups of the glycerol moiety are esterified with fatty acids." [CHEBI
	Pathogen[HTLV2_gag P03346] interacts with 1 human partners:{Q86VW0}
	Pathogen[HTLV2_pol P03363] interacts with 1 human partners:{Q86VW0}
[Cluster 188]GO:0010859+F	molecular_function	[name] calcium-dependent cysteine-type endopeptidase inhibitor activity	[def] "Stops, prevents or reduces the activity of a calcium-dependent cysteine-type endopeptidase, any enzyme that hydrolyzes peptide bonds in polypeptides by a mechanism in which the sulfhydryl group of a cysteine residue at the active center acts as a nucleophile in a calcium-dependent manner." [GOC
	Pathogen[HTLV2_gag P03346] interacts with 1 human partners:{P20810}
	Pathogen[HTLV2_tax2 P03410] interacts with 1 human partners:{P20810}
	Pathogen[HTLV2_pol P03363] interacts with 1 human partners:{P20810}
[Cluster 189]GO:0004074+F	molecular_function	[name] biliverdin reductase activity	[def] "Catalysis of the reaction
	Pathogen[HTLV1_tax P14079] interacts with 1 human partners:{P30043}
	Pathogen[HTLV2_gag P03346] interacts with 2 human partners:{P53004;P30043}
	Pathogen[HTLV2_tax2 P03410] interacts with 1 human partners:{P30043}
	Pathogen[HTLV1_rex P0C206] interacts with 1 human partners:{P30043}
	Pathogen[HTLV2_pol P03363] interacts with 2 human partners:{P53004;P30043}
[Cluster 190]GO:0008483+F	molecular_function	[name] transaminase activity	[def] "Catalysis of the transfer of an amino group to an acceptor, usually a 2-oxo acid." [ISBN
	Pathogen[HTLV1_hbz Q2Q067] interacts with 4 human partners:{P00505;Q16773;P24298;Q06210}
	Pathogen[HTLV2_rex Q85601] interacts with 4 human partners:{P00505;Q16773;P24298;Q06210}
	Pathogen[HTLV2_gag P03346] interacts with 17 human partners:{Q8TD30;P00505;Q16773;P80404;P48728;Q6YP21;Q9Y617;O15382;P04181;Q9BYV1;P24298;P21549;Q8TBG4;Q8NHS2;Q8IUZ5;P17735;Q06210}
	Pathogen[HTLV2_tax2 P03410] interacts with 5 human partners:{P00505;Q16773;Q9Y617;P24298;Q06210}
	Pathogen[HTLV1_rex P0C206] interacts with 3 human partners:{P00505;Q16773;Q06210}
	Pathogen[HTLV2_pol P03363] interacts with 12 human partners:{Q8TD30;P00505;Q16773;P80404;P48728;Q6YP21;Q9Y617;O15382;P24298;P21549;P17735;Q06210}
[Cluster 191]GO:0000832+F	molecular_function	[name] inositol hexakisphosphate 5-kinase activity	[def] "Catalysis of the reaction
	Pathogen[HTLV1_hbz Q2Q067] interacts with 4 human partners:{Q9UHH9;Q92551;Q96PC2;Q6PFW1}
	Pathogen[HTLV2_rex Q85601] interacts with 4 human partners:{Q9UHH9;Q92551;Q96PC2;Q6PFW1}
	Pathogen[HTLV1_tax P14079] interacts with 2 human partners:{Q92551;Q6PFW1}
	Pathogen[HTLV2_gag P03346] interacts with 5 human partners:{Q9UHH9;Q92551;O43314;Q96PC2;Q6PFW1}
	Pathogen[HTLV2_tax2 P03410] interacts with 5 human partners:{Q9UHH9;Q92551;O43314;Q96PC2;Q6PFW1}
	Pathogen[HTLV1_rex P0C206] interacts with 4 human partners:{Q9UHH9;Q92551;Q96PC2;Q6PFW1}
	Pathogen[HTLV2_pol P03363] interacts with 5 human partners:{Q9UHH9;Q92551;O43314;Q96PC2;Q6PFW1}
[Cluster 192]GO:0004359+F	molecular_function	[name] glutaminase activity	[def] "Catalysis of the reaction
	Pathogen[HTLV1_hbz Q2Q067] interacts with 1 human partners:{Q9UI32}
	Pathogen[HTLV2_rex Q85601] interacts with 1 human partners:{Q9UI32}
	Pathogen[HTLV1_tax P14079] interacts with 1 human partners:{Q9UI32}
	Pathogen[HTLV2_gag P03346] interacts with 1 human partners:{Q9UI32}
	Pathogen[HTLV2_tax2 P03410] interacts with 1 human partners:{Q9UI32}
	Pathogen[HTLV1_rex P0C206] interacts with 1 human partners:{Q9UI32}
	Pathogen[HTLV2_pol P03363] interacts with 1 human partners:{Q9UI32}
[Cluster 193]GO:0016597+F	molecular_function	[name] amino acid binding	[def] "Interacting selectively and non-covalently with an amino acid, organic acids containing one or more amino substituents." [GOC
	Pathogen[HTLV1_hbz Q2Q067] interacts with 5 human partners:{P07101;Q14117;P00439;P30047;Q06210}
	Pathogen[HTLV2_rex Q85601] interacts with 5 human partners:{P07101;Q14117;P00439;P30047;Q06210}
	Pathogen[HTLV1_tax P14079] interacts with 1 human partners:{P00439}
	Pathogen[HTLV2_gag P03346] interacts with 16 human partners:{P07101;Q14117;P00439;O95865;P48775;Q15046;P34896;P30047;P34897;P21549;P49588;Q99707;O94760;P00480;P17735;Q06210}
	Pathogen[HTLV2_tax2 P03410] interacts with 7 human partners:{P07101;Q14117;P00439;P48775;P30047;P49588;Q06210}
	Pathogen[HTLV1_rex P0C206] interacts with 5 human partners:{P07101;Q14117;P00439;P30047;Q06210}
	Pathogen[HTLV2_pol P03363] interacts with 15 human partners:{P07101;Q14117;P00439;P48775;Q15046;P34896;P30047;P34897;P21549;P49588;Q99707;O94760;P00480;P17735;Q06210}
[Cluster 194]GO:0004303+F	molecular_function	[name] estradiol 17-beta-dehydrogenase activity	[def] "Catalysis of the reaction
	Pathogen[HTLV2_gag P03346] interacts with 1 human partners:{Q99714}
	Pathogen[HTLV2_env P03383] interacts with 1 human partners:{Q99714}
	Pathogen[HTLV2_pol P03363] interacts with 1 human partners:{Q99714}
[Cluster 195]GO:0008479+F	molecular_function	[name] queuine tRNA-ribosyltransferase activity	[def] "Catalysis of the reaction
	Pathogen[HTLV2_rex Q85601] interacts with 1 human partners:{Q9H974}
	Pathogen[HTLV2_gag P03346] interacts with 2 human partners:{Q9H974;Q9BXR0}
	Pathogen[HTLV2_tax2 P03410] interacts with 1 human partners:{Q9H974}
	Pathogen[HTLV2_pol P03363] interacts with 2 human partners:{Q9H974;Q9BXR0}
[Cluster 196]GO:0004152+F	molecular_function	[name] dihydroorotate dehydrogenase activity	[def] "Catalysis of the reaction
	Pathogen[HTLV2_gag P03346] interacts with 1 human partners:{Q12882}
	Pathogen[HTLV2_pol P03363] interacts with 1 human partners:{Q12882}
[Cluster 197]GO:0001758+F	molecular_function	[name] retinal dehydrogenase activity	[def] "Catalysis of the reaction
	Pathogen[HTLV2_gag P03346] interacts with 3 human partners:{Q9H2A2;O94788;P00352}
[Cluster 198]GO:0016671+F	molecular_function	[name] oxidoreductase activity, acting on a sulfur group of donors, disulfide as acceptor	[def] "Catalysis of an oxidation-reduction (redox) reaction in which a sulfur-containing group acts as a hydrogen or electron donor and reduces disulfide." [GOC
	Pathogen[HTLV2_rex Q85601] interacts with 1 human partners:{Q9Y3D2}
	Pathogen[HTLV2_gag P03346] interacts with 6 human partners:{Q9Y3D2;Q8IXL7;Q96HE7;Q86YB8;Q9NZV6;Q9UJ68}
	Pathogen[HTLV2_tax2 P03410] interacts with 5 human partners:{Q9Y3D2;Q96HE7;Q86YB8;Q9NZV6;Q9UJ68}
	Pathogen[HTLV1_rex P0C206] interacts with 1 human partners:{Q96HE7}
	Pathogen[HTLV2_pol P03363] interacts with 5 human partners:{Q9Y3D2;Q96HE7;Q86YB8;Q9NZV6;Q9UJ68}
[Cluster 199]GO:0004731+F	molecular_function	[name] purine-nucleoside phosphorylase activity	[def] "Catalysis of the reaction
	Pathogen[HTLV2_gag P03346] interacts with 1 human partners:{P00491}
[Cluster 200]GO:0008035+F	molecular_function	[name] high-density lipoprotein particle binding	[def] "Interacting selectively and non-covalently with high-density lipoprotein particle, a lipoprotein particle with a high density (typically 1.063-1.21 g/ml) and a diameter of 5-10 nm that contains APOAs and may contain APOCs and APOE." [GOC
	Pathogen[HTLV2_gag P03346] interacts with 1 human partners:{P02652}
	Pathogen[HTLV2_pol P03363] interacts with 1 human partners:{P02652}
[Cluster 201]GO:0002151+F	molecular_function	[name] G-quadruplex RNA binding	[def] "Interacting selectively and non-covalently with G-quadruplex RNA structures, in which groups of four guanines adopt a flat, cyclic hydrogen-bonding arrangement known as a guanine tetrad." [PMID
	Pathogen[HTLV1_hbz Q2Q067] interacts with 2 human partners:{P51114;P51816}
	Pathogen[HTLV2_rex Q85601] interacts with 2 human partners:{P51114;P51816}
	Pathogen[HTLV1_tax P14079] interacts with 1 human partners:{P51114}
	Pathogen[HTLV2_gag P03346] interacts with 2 human partners:{P51114;P51816}
	Pathogen[HTLV2_env P03383] interacts with 1 human partners:{P51114}
	Pathogen[HTLV2_tax2 P03410] interacts with 2 human partners:{P51114;P51816}
	Pathogen[HTLV1_rex P0C206] interacts with 2 human partners:{P51114;P51816}
	Pathogen[HTLV2_pol P03363] interacts with 2 human partners:{P51114;P51816}
[Cluster 202]GO:0010333+F	molecular_function	[name] terpene synthase activity	[def] "Catalysis of the formation of cyclic terpenes through the cyclization of linear terpenes (e.g. isopentenyl-PP, geranyl-PP, farnesyl-PP and geranylgeranyl-PP) containing varying numbers of isoprene units." [EC
	Pathogen[HTLV1_hbz Q2Q067] interacts with 1 human partners:{Q96JJ3}
	Pathogen[HTLV2_rex Q85601] interacts with 1 human partners:{Q96JJ3}
	Pathogen[HTLV1_tax P14079] interacts with 1 human partners:{Q96JJ3}
	Pathogen[HTLV2_gag P03346] interacts with 1 human partners:{Q96JJ3}
	Pathogen[HTLV2_env P03383] interacts with 1 human partners:{Q96JJ3}
	Pathogen[HTLV2_tax2 P03410] interacts with 1 human partners:{Q96JJ3}
	Pathogen[HTLV1_rex P0C206] interacts with 1 human partners:{Q96JJ3}
	Pathogen[HTLV2_pol P03363] interacts with 1 human partners:{Q96JJ3}
[Cluster 203]GO:0032556+F	molecular_function	[name] pyrimidine deoxyribonucleotide binding	[def] "Interacting selectively and non-covalently with a pyrimidine deoxyribonucleotide, any compound consisting of a pyrimidine deoxyribonucleoside that is esterified with (ortho)phosphate or an oligophosphate at any hydroxyl group on the deoxyribose moiety." [GOC
	Pathogen[HTLV2_gag P03346] interacts with 1 human partners:{Q9H773}
	Pathogen[HTLV2_tax2 P03410] interacts with 1 human partners:{Q9H773}
	Pathogen[HTLV2_pol P03363] interacts with 1 human partners:{Q9H773}
[Cluster 204]GO:0047710+F	molecular_function	[name] bis(5'-adenosyl)-triphosphatase activity	[def] "Catalysis of the reaction
	Pathogen[HTLV1_hbz Q2Q067] interacts with 1 human partners:{P49789}
	Pathogen[HTLV2_rex Q85601] interacts with 1 human partners:{P49789}
	Pathogen[HTLV1_tax P14079] interacts with 1 human partners:{P49789}
	Pathogen[HTLV2_gag P03346] interacts with 1 human partners:{P49789}
	Pathogen[HTLV2_env P03383] interacts with 1 human partners:{P49789}
	Pathogen[HTLV2_tax2 P03410] interacts with 1 human partners:{P49789}
	Pathogen[HTLV1_rex P0C206] interacts with 1 human partners:{P49789}
	Pathogen[HTLV2_pol P03363] interacts with 1 human partners:{P49789}
[Cluster 205]GO:0008329+F	molecular_function	[name] pattern recognition receptor activity	[def] "Combining with a molecular pattern based on a repeating or polymeric structure, such as a polysaccharide or peptidoglycan, to initiate a change in cell activity. Such molecular patterns are sometimes associated with potential pathogens." [PMID
	Pathogen[HTLV1_tax P14079] interacts with 1 human partners:{Q9UGM3}
	Pathogen[HTLV2_gag P03346] interacts with 1 human partners:{Q9UGM3}
	Pathogen[HTLV2_env P03383] interacts with 1 human partners:{Q9UGM3}
	Pathogen[HTLV2_tax2 P03410] interacts with 1 human partners:{Q9UGM3}
	Pathogen[HTLV1_env P14075] interacts with 1 human partners:{Q9UGM3}
	Pathogen[HTLV1_rex P0C206] interacts with 1 human partners:{Q9UGM3}
	Pathogen[HTLV2_pol P03363] interacts with 1 human partners:{Q9UGM3}
[Cluster 206]GO:0008179+F	molecular_function	[name] adenylate cyclase binding	[def] "Interacting selectively and non-covalently with the enzyme adenylate cyclase." [GOC
	Pathogen[HTLV1_hbz Q2Q067] interacts with 1 human partners:{Q02952}
	Pathogen[HTLV2_rex Q85601] interacts with 1 human partners:{Q02952}
	Pathogen[HTLV1_tax P14079] interacts with 1 human partners:{Q02952}
	Pathogen[HTLV2_gag P03346] interacts with 2 human partners:{P24588;Q02952}
	Pathogen[HTLV2_tax2 P03410] interacts with 1 human partners:{Q02952}
	Pathogen[HTLV1_rex P0C206] interacts with 1 human partners:{Q02952}
	Pathogen[HTLV2_pol P03363] interacts with 2 human partners:{P24588;Q02952}
[Cluster 207]GO:0003985+F	molecular_function	[name] acetyl-CoA C-acetyltransferase activity	[def] "Catalysis of the reaction
	Pathogen[HTLV2_gag P03346] interacts with 1 human partners:{P40939}
	Pathogen[HTLV2_tax2 P03410] interacts with 1 human partners:{P40939}
	Pathogen[HTLV2_pol P03363] interacts with 1 human partners:{P40939}
[Cluster 208]GO:0052822+F	molecular_function	[name] DNA-3-methylguanine glycosylase activity	[def] "Catalysis of the reaction
	Pathogen[HTLV1_hbz Q2Q067] interacts with 1 human partners:{P29372}
	Pathogen[HTLV2_rex Q85601] interacts with 1 human partners:{P29372}
	Pathogen[HTLV2_gag P03346] interacts with 1 human partners:{P29372}
	Pathogen[HTLV2_tax2 P03410] interacts with 1 human partners:{P29372}
	Pathogen[HTLV1_rex P0C206] interacts with 1 human partners:{P29372}
	Pathogen[HTLV2_pol P03363] interacts with 1 human partners:{P29372}
[Cluster 209]GO:0070037+F	molecular_function	[name] rRNA (pseudouridine) methyltransferase activity	[def] "Catalysis of the transfer of a methyl group from S-adenosyl-L-methionine to a pseudouridine residue in an rRNA molecule." [GOC
	Pathogen[HTLV2_gag P03346] interacts with 1 human partners:{Q92979}
	Pathogen[HTLV2_tax2 P03410] interacts with 1 human partners:{Q92979}
	Pathogen[HTLV2_pol P03363] interacts with 1 human partners:{Q92979}
[Cluster 210]GO:0030791+F	molecular_function	[name] arsenite methyltransferase activity	[def] "Catalysis of the reaction
	Pathogen[HTLV2_gag P03346] interacts with 1 human partners:{Q9HBK9}
[Cluster 211]GO:0016509+F	molecular_function	[name] long-chain-3-hydroxyacyl-CoA dehydrogenase activity	[def] "Catalysis of the reaction
	Pathogen[HTLV2_gag P03346] interacts with 1 human partners:{P40939}
	Pathogen[HTLV2_tax2 P03410] interacts with 1 human partners:{P40939}
	Pathogen[HTLV2_pol P03363] interacts with 1 human partners:{P40939}
[Cluster 212]GO:0004714+F	molecular_function	[name] transmembrane receptor protein tyrosine kinase activity	[def] "Combining with a signal and transmitting the signal from one side of the membrane to the other to initiate a change in cell activity by catalysis of the reaction
	Pathogen[HTLV1_hbz Q2Q067] interacts with 1 human partners:{P14373}
	Pathogen[HTLV2_rex Q85601] interacts with 1 human partners:{P14373}
	Pathogen[HTLV1_tax P14079] interacts with 1 human partners:{P14373}
	Pathogen[HTLV2_gag P03346] interacts with 1 human partners:{P14373}
	Pathogen[HTLV2_tax2 P03410] interacts with 1 human partners:{P14373}
	Pathogen[HTLV1_rex P0C206] interacts with 1 human partners:{P14373}
[Cluster 213]GO:0004859+F	molecular_function	[name] phospholipase inhibitor activity	[def] "Stops, prevents or reduces the activity of a phospholipase, an enzyme that catalyzes of the hydrolysis of a phospholipid." [GOC
	Pathogen[HTLV1_hbz Q2Q067] interacts with 2 human partners:{P20941;P12429}
	Pathogen[HTLV2_rex Q85601] interacts with 2 human partners:{P20941;P12429}
	Pathogen[HTLV1_tax P14079] interacts with 1 human partners:{P20941}
	Pathogen[HTLV2_gag P03346] interacts with 2 human partners:{P20941;P12429}
	Pathogen[HTLV2_env P03383] interacts with 1 human partners:{P20941}
	Pathogen[HTLV2_tax2 P03410] interacts with 2 human partners:{P20941;P12429}
	Pathogen[HTLV1_rex P0C206] interacts with 2 human partners:{P20941;P12429}
	Pathogen[HTLV2_pol P03363] interacts with 2 human partners:{P20941;P12429}
[Cluster 214]GO:0032138+F	molecular_function	[name] single base insertion or deletion binding	[def] "Interacting selectively and non-covalently with double-stranded DNA containing a single base insertion or deletion." [GOC
	Pathogen[HTLV1_hbz Q2Q067] interacts with 1 human partners:{P54278}
	Pathogen[HTLV2_rex Q85601] interacts with 1 human partners:{P54278}
	Pathogen[HTLV2_gag P03346] interacts with 1 human partners:{P54278}
	Pathogen[HTLV2_tax2 P03410] interacts with 1 human partners:{P54278}
	Pathogen[HTLV1_rex P0C206] interacts with 1 human partners:{P54278}
	Pathogen[HTLV2_pol P03363] interacts with 1 human partners:{P54278}
[Cluster 215]GO:0048019+F	molecular_function	[name] receptor antagonist activity	[def] "Interacts with receptors to reduce the action of another ligand, the agonist." [GOC
	Pathogen[HTLV2_gag P03346] interacts with 1 human partners:{Q92731}
	Pathogen[HTLV2_env P03383] interacts with 1 human partners:{Q92731}
	Pathogen[HTLV1_env P14075] interacts with 1 human partners:{Q92731}
	Pathogen[HTLV2_pol P03363] interacts with 1 human partners:{Q92731}
[Cluster 216]GO:0000774+F	molecular_function	[name] adenyl-nucleotide exchange factor activity	[def] "Stimulates the hydrolysis and exchange of adenyl nucleotides by other proteins." [GOC
	Pathogen[HTLV2_gag P03346] interacts with 2 human partners:{Q9HAV7;Q8TAA5}
	Pathogen[HTLV2_tax2 P03410] interacts with 2 human partners:{Q9HAV7;Q8TAA5}
	Pathogen[HTLV2_pol P03363] interacts with 2 human partners:{Q9HAV7;Q8TAA5}
[Cluster 217]GO:0005261+F	molecular_function	[name] cation channel activity	[def] "Catalysis of the energy-independent passage of cations across a lipid bilayer down a concentration gradient." [GOC
	Pathogen[HTLV2_gag P03346] interacts with 1 human partners:{Q9NY12}
	Pathogen[HTLV2_tax2 P03410] interacts with 1 human partners:{Q9NY12}
	Pathogen[HTLV2_pol P03363] interacts with 1 human partners:{Q9NY12}
[Cluster 218]GO:0004818+F	molecular_function	[name] glutamate-tRNA ligase activity	[def] "Catalysis of the reaction
	Pathogen[HTLV2_gag P03346] interacts with 1 human partners:{P07814}
	Pathogen[HTLV2_tax2 P03410] interacts with 1 human partners:{P07814}
	Pathogen[HTLV2_pol P03363] interacts with 1 human partners:{P07814}
[Cluster 219]GO:0071209+F	molecular_function	[name] U7 snRNA binding	[def] "Interacting selectively and non-covalently with the U7 small nuclear RNA (U7 snRNA)." [GOC
	Pathogen[HTLV1_hbz Q2Q067] interacts with 1 human partners:{P83369}
	Pathogen[HTLV2_rex Q85601] interacts with 1 human partners:{P83369}
	Pathogen[HTLV2_gag P03346] interacts with 1 human partners:{P83369}
	Pathogen[HTLV2_tax2 P03410] interacts with 1 human partners:{P83369}
	Pathogen[HTLV1_env P14075] interacts with 1 human partners:{P83369}
	Pathogen[HTLV1_rex P0C206] interacts with 1 human partners:{P83369}
	Pathogen[HTLV2_pol P03363] interacts with 1 human partners:{P83369}
[Cluster 220]GO:0046899+F	molecular_function	[name] nucleoside triphosphate adenylate kinase activity	[def] "Catalysis of the reaction
	Pathogen[HTLV2_gag P03346] interacts with 2 human partners:{P27144;Q9UIJ7}
	Pathogen[HTLV2_pol P03363] interacts with 2 human partners:{P27144;Q9UIJ7}
[Cluster 221]GO:0035642+F	molecular_function	[name] histone methyltransferase activity (H3-R17 specific)	[def] "Catalysis of the reaction
	Pathogen[HTLV1_hbz Q2Q067] interacts with 1 human partners:{Q86X55}
	Pathogen[HTLV2_rex Q85601] interacts with 1 human partners:{Q86X55}
	Pathogen[HTLV2_gag P03346] interacts with 1 human partners:{Q86X55}
	Pathogen[HTLV2_env P03383] interacts with 1 human partners:{Q86X55}
	Pathogen[HTLV2_tax2 P03410] interacts with 1 human partners:{Q86X55}
	Pathogen[HTLV1_env P14075] interacts with 1 human partners:{Q86X55}
	Pathogen[HTLV1_rex P0C206] interacts with 1 human partners:{Q86X55}
	Pathogen[HTLV2_pol P03363] interacts with 1 human partners:{Q86X55}
[Cluster 222]GO:0035312+F	molecular_function	[name] 5'-3' exodeoxyribonuclease activity	[def] "Catalysis of the sequential cleavage of mononucleotides from a free 5' terminus of a DNA molecule." [ISBN
	Pathogen[HTLV1_hbz Q2Q067] interacts with 1 human partners:{Q9UQ84}
	Pathogen[HTLV2_rex Q85601] interacts with 1 human partners:{Q9UQ84}
	Pathogen[HTLV2_gag P03346] interacts with 1 human partners:{Q9UQ84}
	Pathogen[HTLV2_tax2 P03410] interacts with 1 human partners:{Q9UQ84}
	Pathogen[HTLV1_rex P0C206] interacts with 1 human partners:{Q9UQ84}
	Pathogen[HTLV2_pol P03363] interacts with 1 human partners:{Q9UQ84}
[Cluster 223]GO:0008574+F	molecular_function	[name] plus-end-directed microtubule motor activity	[def] "Catalysis of movement along a microtubule toward the plus end, coupled to the hydrolysis of ATP (or GTP)." [EC
	Pathogen[HTLV1_hbz Q2Q067] interacts with 3 human partners:{Q8NI77;Q9Y496;O15066}
	Pathogen[HTLV2_rex Q85601] interacts with 3 human partners:{Q8NI77;Q9Y496;O15066}
	Pathogen[HTLV1_tax P14079] interacts with 2 human partners:{Q8NI77;Q9Y496}
	Pathogen[HTLV2_gag P03346] interacts with 3 human partners:{Q8NI77;Q9Y496;O15066}
	Pathogen[HTLV2_env P03383] interacts with 1 human partners:{Q8NI77}
	Pathogen[HTLV2_tax2 P03410] interacts with 3 human partners:{Q8NI77;Q9Y496;O15066}
	Pathogen[HTLV1_rex P0C206] interacts with 3 human partners:{Q8NI77;Q9Y496;O15066}
	Pathogen[HTLV2_pol P03363] interacts with 3 human partners:{Q8NI77;Q9Y496;O15066}
[Cluster 224]GO:0004516+F	molecular_function	[name] nicotinate phosphoribosyltransferase activity	[def] "Catalysis of the reaction
	Pathogen[HTLV2_gag P03346] interacts with 2 human partners:{Q6XQN6;P43490}
	Pathogen[HTLV2_tax2 P03410] interacts with 2 human partners:{Q6XQN6;P43490}
	Pathogen[HTLV1_rex P0C206] interacts with 1 human partners:{P43490}
	Pathogen[HTLV2_pol P03363] interacts with 2 human partners:{Q6XQN6;P43490}
[Cluster 225]GO:0019201+F	molecular_function	[name] nucleotide kinase activity	[def] "Catalysis of the reaction
	Pathogen[HTLV1_hbz Q2Q067] interacts with 1 human partners:{Q96T60}
	Pathogen[HTLV2_rex Q85601] interacts with 1 human partners:{Q96T60}
	Pathogen[HTLV2_gag P03346] interacts with 5 human partners:{Q96T60;P54819;P27144;P30085;Q9UIJ7}
	Pathogen[HTLV2_tax2 P03410] interacts with 1 human partners:{Q96T60}
	Pathogen[HTLV1_rex P0C206] interacts with 1 human partners:{Q96T60}
	Pathogen[HTLV2_pol P03363] interacts with 5 human partners:{Q96T60;P54819;P27144;P30085;Q9UIJ7}
[Cluster 226]GO:0050333+F	molecular_function	[name] thiamin-triphosphatase activity	[def] "Catalysis of the reaction
	Pathogen[HTLV2_rex Q85601] interacts with 1 human partners:{Q9BU02}
	Pathogen[HTLV2_gag P03346] interacts with 1 human partners:{Q9BU02}
	Pathogen[HTLV2_tax2 P03410] interacts with 1 human partners:{Q9BU02}
	Pathogen[HTLV1_rex P0C206] interacts with 1 human partners:{Q9BU02}
	Pathogen[HTLV2_pol P03363] interacts with 1 human partners:{Q9BU02}
[Cluster 227]GO:0003919+F	molecular_function	[name] FMN adenylyltransferase activity	[def] "Catalysis of the reaction
	Pathogen[HTLV2_gag P03346] interacts with 1 human partners:{Q8NFF5}
[Cluster 228]GO:0004642+F	molecular_function	[name] phosphoribosylformylglycinamidine synthase activity	[def] "Catalysis of the reaction
	Pathogen[HTLV2_gag P03346] interacts with 1 human partners:{O15067}
[Cluster 229]GO:0008486+F	molecular_function	[name] diphosphoinositol-polyphosphate diphosphatase activity	[def] "Catalysis of the reaction
	Pathogen[HTLV2_gag P03346] interacts with 2 human partners:{O95989;Q9NZJ9}
	Pathogen[HTLV2_pol P03363] interacts with 2 human partners:{O95989;Q9NZJ9}
[Cluster 230]GO:0004375+F	molecular_function	[name] glycine dehydrogenase (decarboxylating) activity	[def] "Catalysis of the reaction
	Pathogen[HTLV2_gag P03346] interacts with 1 human partners:{P23378}
	Pathogen[HTLV2_pol P03363] interacts with 1 human partners:{P23378}
[Cluster 231]GO:0035004+F	molecular_function	[name] phosphatidylinositol 3-kinase activity	[def] "Catalysis of the reaction
	Pathogen[HTLV1_hbz Q2Q067] interacts with 1 human partners:{O00329}
	Pathogen[HTLV2_rex Q85601] interacts with 1 human partners:{O00329}
	Pathogen[HTLV1_tax P14079] interacts with 2 human partners:{O00329;Q8NEB9}
	Pathogen[HTLV2_gag P03346] interacts with 4 human partners:{O00329;Q8NEB9;P42338;O00443}
	Pathogen[HTLV2_tax2 P03410] interacts with 3 human partners:{O00329;Q8NEB9;P42338}
	Pathogen[HTLV1_rex P0C206] interacts with 1 human partners:{O00329}
	Pathogen[HTLV2_pol P03363] interacts with 4 human partners:{O00329;Q8NEB9;P42338;O00443}
[Cluster 232]GO:0015433+F	molecular_function	[name] peptide antigen-transporting ATPase activity	[def] "Catalysis of the reaction
	Pathogen[HTLV1_tax P14079] interacts with 1 human partners:{Q03519}
	Pathogen[HTLV2_env P03383] interacts with 1 human partners:{Q03519}
	Pathogen[HTLV2_tax2 P03410] interacts with 1 human partners:{Q03519}
	Pathogen[HTLV1_env P14075] interacts with 1 human partners:{Q03519}
	Pathogen[HTLV1_rex P0C206] interacts with 1 human partners:{Q03519}
[Cluster 233]GO:0032813+F	molecular_function	[name] tumor necrosis factor receptor superfamily binding	[def] "Interacting selectively and non-covalently with any member of the tumor necrosis factor receptor superfamily." [GOC
	Pathogen[HTLV1_tax P14079] interacts with 1 human partners:{Q13158}
	Pathogen[HTLV2_gag P03346] interacts with 1 human partners:{Q13158}
	Pathogen[HTLV2_tax2 P03410] interacts with 1 human partners:{Q13158}
	Pathogen[HTLV1_rex P0C206] interacts with 1 human partners:{Q13158}
	Pathogen[HTLV2_pol P03363] interacts with 1 human partners:{Q13158}
[Cluster 234]GO:0003973+F	molecular_function	[name] (S)-2-hydroxy-acid oxidase activity	[def] "Catalysis of the reaction
	Pathogen[HTLV2_gag P03346] interacts with 1 human partners:{Q9UJM8}
	Pathogen[HTLV2_tax2 P03410] interacts with 1 human partners:{Q9UJM8}
	Pathogen[HTLV2_pol P03363] interacts with 1 human partners:{Q9UJM8}
[Cluster 235]GO:0015385+F	molecular_function	[name] sodium	[def] "Catalysis of the transfer of a solute or solutes from one side of a membrane to the other according to the reaction
	Pathogen[HTLV2_env P03383] interacts with 1 human partners:{P19634}
[Cluster 236]GO:0004799+F	molecular_function	[name] thymidylate synthase activity	[def] "Catalysis of the reaction
	Pathogen[HTLV1_hbz Q2Q067] interacts with 1 human partners:{P04818}
	Pathogen[HTLV2_rex Q85601] interacts with 1 human partners:{P04818}
	Pathogen[HTLV1_tax P14079] interacts with 1 human partners:{P04818}
	Pathogen[HTLV2_gag P03346] interacts with 1 human partners:{P04818}
	Pathogen[HTLV2_tax2 P03410] interacts with 1 human partners:{P04818}
	Pathogen[HTLV1_rex P0C206] interacts with 1 human partners:{P04818}
	Pathogen[HTLV2_pol P03363] interacts with 1 human partners:{P04818}
[Cluster 237]GO:0046979+F	molecular_function	[name] TAP2 binding	[def] "Interacting selectively and non-covalently with the TAP2 subunit of TAP (transporter associated with antigen processing) protein." [PMID
	Pathogen[HTLV1_tax P14079] interacts with 1 human partners:{Q03519}
	Pathogen[HTLV2_env P03383] interacts with 2 human partners:{Q03519;Q03518}
	Pathogen[HTLV2_tax2 P03410] interacts with 1 human partners:{Q03519}
	Pathogen[HTLV1_env P14075] interacts with 2 human partners:{Q03519;Q03518}
	Pathogen[HTLV1_rex P0C206] interacts with 1 human partners:{Q03519}
[Cluster 238]GO:0004357+F	molecular_function	[name] glutamate-cysteine ligase activity	[def] "Catalysis of the reaction
	Pathogen[HTLV2_gag P03346] interacts with 1 human partners:{P48506}
	Pathogen[HTLV2_pol P03363] interacts with 1 human partners:{P48506}
[Cluster 239]GO:0003988+F	molecular_function	[name] acetyl-CoA C-acyltransferase activity	[def] "Catalysis of the reaction
	Pathogen[HTLV2_gag P03346] interacts with 2 human partners:{P42765;P40939}
	Pathogen[HTLV2_tax2 P03410] interacts with 1 human partners:{P40939}
	Pathogen[HTLV2_pol P03363] interacts with 2 human partners:{P42765;P40939}
[Cluster 240]GO:0004427+F	molecular_function	[name] inorganic diphosphatase activity	[def] "Catalysis of the reaction
	Pathogen[HTLV1_hbz Q2Q067] interacts with 2 human partners:{Q9H008;Q86TP1}
	Pathogen[HTLV2_rex Q85601] interacts with 2 human partners:{Q9H008;Q86TP1}
	Pathogen[HTLV1_tax P14079] interacts with 2 human partners:{Q9H008;Q86TP1}
	Pathogen[HTLV2_gag P03346] interacts with 3 human partners:{Q15181;Q9H008;Q86TP1}
	Pathogen[HTLV2_tax2 P03410] interacts with 2 human partners:{Q9H008;Q86TP1}
	Pathogen[HTLV1_rex P0C206] interacts with 2 human partners:{Q9H008;Q86TP1}
	Pathogen[HTLV2_pol P03363] interacts with 3 human partners:{Q15181;Q9H008;Q86TP1}
[Cluster 241]GO:0047305+F	molecular_function	[name] (R)-3-amino-2-methylpropionate-pyruvate transaminase activity	[def] "Catalysis of the reaction
	Pathogen[HTLV2_gag P03346] interacts with 1 human partners:{Q9BYV1}
[Cluster 242]GO:0001883+F	molecular_function	[name] purine nucleoside binding	[def] "Interacting selectively and non-covalently with a purine nucleoside, a compound consisting of a purine base linked either to ribose or deoxyribose." [GOC
	Pathogen[HTLV2_gag P03346] interacts with 1 human partners:{Q9Y530}
	Pathogen[HTLV2_pol P03363] interacts with 1 human partners:{Q9Y530}
[Cluster 243]GO:0004822+F	molecular_function	[name] isoleucine-tRNA ligase activity	[def] "Catalysis of the reaction
	Pathogen[HTLV1_hbz Q2Q067] interacts with 1 human partners:{P41252}
	Pathogen[HTLV2_rex Q85601] interacts with 1 human partners:{P41252}
	Pathogen[HTLV1_tax P14079] interacts with 1 human partners:{P41252}
	Pathogen[HTLV2_gag P03346] interacts with 2 human partners:{Q9NSE4;P41252}
	Pathogen[HTLV2_tax2 P03410] interacts with 1 human partners:{P41252}
	Pathogen[HTLV1_rex P0C206] interacts with 1 human partners:{P41252}
	Pathogen[HTLV2_pol P03363] interacts with 1 human partners:{P41252}
[Cluster 244]GO:0050277+F	molecular_function	[name] sedoheptulokinase activity	[def] "Catalysis of the reaction
	Pathogen[HTLV2_gag P03346] interacts with 1 human partners:{Q9UHJ6}
	Pathogen[HTLV2_pol P03363] interacts with 1 human partners:{Q9UHJ6}
[Cluster 245]GO:0033823+F	molecular_function	[name] procollagen glucosyltransferase activity	[def] "Catalysis of the reaction
	Pathogen[HTLV2_gag P03346] interacts with 1 human partners:{O60568}
	Pathogen[HTLV2_tax2 P03410] interacts with 1 human partners:{O60568}
	Pathogen[HTLV2_pol P03363] interacts with 1 human partners:{O60568}
[Cluster 246]GO:0016846+F	molecular_function	[name] carbon-sulfur lyase activity	[def] "Catalysis of the elimination of hydrogen sulfide or substituted H2S." [EC
	Pathogen[HTLV1_hbz Q2Q067] interacts with 1 human partners:{P32929}
	Pathogen[HTLV2_rex Q85601] interacts with 1 human partners:{P32929}
	Pathogen[HTLV1_tax P14079] interacts with 1 human partners:{P32929}
	Pathogen[HTLV2_gag P03346] interacts with 2 human partners:{P32929;Q7Z7K6}
	Pathogen[HTLV2_tax2 P03410] interacts with 2 human partners:{P32929;Q7Z7K6}
	Pathogen[HTLV1_rex P0C206] interacts with 1 human partners:{P32929}
	Pathogen[HTLV2_pol P03363] interacts with 2 human partners:{P32929;Q7Z7K6}
[Cluster 247]GO:0030291+F	molecular_function	[name] protein serine/threonine kinase inhibitor activity	[def] "Stops, prevents or reduces the activity of a protein serine/threonine kinase." [GOC
	Pathogen[HTLV1_hbz Q2Q067] interacts with 3 human partners:{O43597;Q7Z698;Q7Z699}
	Pathogen[HTLV2_rex Q85601] interacts with 3 human partners:{O43597;Q7Z698;Q7Z699}
	Pathogen[HTLV1_tax P14079] interacts with 2 human partners:{Q7Z698;Q7Z699}
	Pathogen[HTLV2_gag P03346] interacts with 3 human partners:{O43597;Q7Z698;Q7Z699}
	Pathogen[HTLV2_tax2 P03410] interacts with 3 human partners:{O43597;Q7Z698;Q7Z699}
	Pathogen[HTLV1_rex P0C206] interacts with 3 human partners:{O43597;Q7Z698;Q7Z699}
	Pathogen[HTLV2_pol P03363] interacts with 3 human partners:{O43597;Q7Z698;Q7Z699}
[Cluster 248]GO:0004362+F	molecular_function	[name] glutathione-disulfide reductase activity	[def] "Catalysis of the reaction
	Pathogen[HTLV2_gag P03346] interacts with 1 human partners:{P00390}
	Pathogen[HTLV2_pol P03363] interacts with 1 human partners:{P00390}
[Cluster 249]GO:0016409+F	molecular_function	[name] palmitoyltransferase activity	[def] "Catalysis of the transfer of a palmitoyl (CH3-[CH2]14-CO-) group to an acceptor molecule." [GOC
	Pathogen[HTLV2_env P03383] interacts with 1 human partners:{Q8IVQ6}
	Pathogen[HTLV1_env P14075] interacts with 1 human partners:{Q8IVQ6}
[Cluster 250]GO:0016004+F	molecular_function	[name] phospholipase activator activity	[def] "Increases the activity of a phospholipase, an enzyme that catalyzes of the hydrolysis of a glycerophospholipid." [GOC
	Pathogen[HTLV2_gag P03346] interacts with 1 human partners:{O43182}
[Cluster 251]GO:0045145+F	molecular_function	[name] single-stranded DNA specific 5'-3' exodeoxyribonuclease activity	[def] "Catalysis of the sequential cleavage of nucleotides (such as mononucleotides or dinucleotides) from a free 5' terminus of a single-stranded DNA molecule." [GOC
	Pathogen[HTLV1_hbz Q2Q067] interacts with 1 human partners:{Q9UQ84}
	Pathogen[HTLV2_rex Q85601] interacts with 1 human partners:{Q9UQ84}
	Pathogen[HTLV2_gag P03346] interacts with 1 human partners:{Q9UQ84}
	Pathogen[HTLV2_tax2 P03410] interacts with 1 human partners:{Q9UQ84}
	Pathogen[HTLV1_rex P0C206] interacts with 1 human partners:{Q9UQ84}
	Pathogen[HTLV2_pol P03363] interacts with 1 human partners:{Q9UQ84}
[Cluster 252]GO:0004643+F	molecular_function	[name] phosphoribosylaminoimidazolecarboxamide formyltransferase activity	[def] "Catalysis of the reaction
	Pathogen[HTLV2_gag P03346] interacts with 1 human partners:{P31939}
	Pathogen[HTLV2_pol P03363] interacts with 1 human partners:{P31939}
[Cluster 253]GO:0050480+F	molecular_function	[name] imidazolonepropionase activity	[def] "Catalysis of the reaction
	Pathogen[HTLV2_gag P03346] interacts with 1 human partners:{Q96NU7}
	Pathogen[HTLV2_pol P03363] interacts with 1 human partners:{Q96NU7}
[Cluster 254]GO:0035870+F	molecular_function	[name] dITP diphosphatase activity	[def] "Catalysis of the reaction
	Pathogen[HTLV2_gag P03346] interacts with 1 human partners:{Q9BY32}
	Pathogen[HTLV2_pol P03363] interacts with 1 human partners:{Q9BY32}
[Cluster 255]GO:0004325+F	molecular_function	[name] ferrochelatase activity	[def] "Catalysis of the reaction
	Pathogen[HTLV2_rex Q85601] interacts with 1 human partners:{P22830}
	Pathogen[HTLV2_gag P03346] interacts with 1 human partners:{P22830}
	Pathogen[HTLV2_tax2 P03410] interacts with 1 human partners:{P22830}
	Pathogen[HTLV2_pol P03363] interacts with 1 human partners:{P22830}
[Cluster 256]GO:0032142+F	molecular_function	[name] single guanine insertion binding	[def] "Interacting selectively and non-covalently with double-stranded DNA containing a single guanine insertion or a deletion that results in an unpaired guanine." [GOC
	Pathogen[HTLV1_hbz Q2Q067] interacts with 1 human partners:{P43246}
	Pathogen[HTLV2_rex Q85601] interacts with 1 human partners:{P43246}
	Pathogen[HTLV2_gag P03346] interacts with 3 human partners:{P43246;P52701;P20585}
	Pathogen[HTLV2_tax2 P03410] interacts with 2 human partners:{P43246;P20585}
	Pathogen[HTLV1_rex P0C206] interacts with 1 human partners:{P43246}
	Pathogen[HTLV2_pol P03363] interacts with 3 human partners:{P43246;P52701;P20585}
[Cluster 257]GO:0008607+F	molecular_function	[name] phosphorylase kinase regulator activity	[def] "Modulation of the activity of the enzyme phosphorylase kinase." [EC
	Pathogen[HTLV1_hbz Q2Q067] interacts with 4 human partners:{O95163;Q96EB1;Q9UGJ0;Q9H9T3}
	Pathogen[HTLV2_rex Q85601] interacts with 3 human partners:{O95163;Q96EB1;Q9H9T3}
	Pathogen[HTLV1_tax P14079] interacts with 2 human partners:{O95163;Q9H9T3}
	Pathogen[HTLV2_gag P03346] interacts with 4 human partners:{O95163;Q96EB1;Q9UGJ0;Q9H9T3}
	Pathogen[HTLV2_env P03383] interacts with 2 human partners:{O95163;Q9H9T3}
	Pathogen[HTLV2_tax2 P03410] interacts with 4 human partners:{O95163;Q96EB1;Q9UGJ0;Q9H9T3}
	Pathogen[HTLV1_rex P0C206] interacts with 3 human partners:{O95163;Q96EB1;Q9H9T3}
	Pathogen[HTLV2_pol P03363] interacts with 3 human partners:{O95163;Q96EB1;Q9H9T3}
[Cluster 258]GO:0052655+F	molecular_function	[name] L-valine transaminase activity	[def] "Catalysis of the reaction
	Pathogen[HTLV2_gag P03346] interacts with 1 human partners:{O15382}
	Pathogen[HTLV2_pol P03363] interacts with 1 human partners:{O15382}
[Cluster 259]GO:0047555+F	molecular_function	[name] 3',5'-cyclic-GMP phosphodiesterase activity	[def] "Catalysis of the reaction
	Pathogen[HTLV2_rex Q85601] interacts with 1 human partners:{O76083}
	Pathogen[HTLV1_tax P14079] interacts with 1 human partners:{O76083}
	Pathogen[HTLV2_gag P03346] interacts with 3 human partners:{O76083;Q13956;P18545}
	Pathogen[HTLV2_tax2 P03410] interacts with 2 human partners:{O76083;Q13956}
	Pathogen[HTLV1_rex P0C206] interacts with 1 human partners:{O76083}
	Pathogen[HTLV2_pol P03363] interacts with 2 human partners:{Q13956;P18545}
[Cluster 260]GO:0030429+F	molecular_function	[name] kynureninase activity	[def] "Catalysis of the reaction
	Pathogen[HTLV1_hbz Q2Q067] interacts with 1 human partners:{Q16719}
	Pathogen[HTLV2_rex Q85601] interacts with 1 human partners:{Q16719}
	Pathogen[HTLV2_gag P03346] interacts with 1 human partners:{Q16719}
	Pathogen[HTLV2_tax2 P03410] interacts with 1 human partners:{Q16719}
	Pathogen[HTLV1_rex P0C206] interacts with 1 human partners:{Q16719}
	Pathogen[HTLV2_pol P03363] interacts with 1 human partners:{Q16719}
[Cluster 261]GO:0033867+F	molecular_function	[name] Fas-activated serine/threonine kinase activity	[def] "Catalysis of the reaction
	Pathogen[HTLV2_gag P03346] interacts with 1 human partners:{Q14296}
	Pathogen[HTLV2_tax2 P03410] interacts with 1 human partners:{Q14296}
	Pathogen[HTLV2_pol P03363] interacts with 1 human partners:{Q14296}
[Cluster 262]GO:0016615+F	molecular_function	[name] malate dehydrogenase activity	[def] "Catalysis of the reversible conversion of pyruvate or oxaloacetate to malate." [GOC
	Pathogen[HTLV2_gag P03346] interacts with 3 human partners:{P40925;Q5I0G3;P40926}
	Pathogen[HTLV2_tax2 P03410] interacts with 1 human partners:{P40926}
	Pathogen[HTLV1_rex P0C206] interacts with 1 human partners:{P40926}
	Pathogen[HTLV2_pol P03363] interacts with 1 human partners:{P40926}
[Cluster 263]GO:0005540+F	molecular_function	[name] hyaluronic acid binding	[def] "Interacting selectively and non-covalently with hyaluronic acid, a polymer composed of repeating dimeric units of glucuronic acid and N-acetyl glucosamine." [CHEBI
	Pathogen[HTLV1_hbz Q2Q067] interacts with 1 human partners:{O75330}
	Pathogen[HTLV2_rex Q85601] interacts with 1 human partners:{O75330}
	Pathogen[HTLV1_tax P14079] interacts with 1 human partners:{O75330}
	Pathogen[HTLV2_gag P03346] interacts with 1 human partners:{O75330}
	Pathogen[HTLV2_tax2 P03410] interacts with 1 human partners:{O75330}
	Pathogen[HTLV1_rex P0C206] interacts with 1 human partners:{O75330}
	Pathogen[HTLV2_pol P03363] interacts with 1 human partners:{O75330}
[Cluster 264]GO:0030060+F	molecular_function	[name] L-malate dehydrogenase activity	[def] "Catalysis of the reaction
	Pathogen[HTLV2_gag P03346] interacts with 2 human partners:{P40925;P40926}
	Pathogen[HTLV2_tax2 P03410] interacts with 1 human partners:{P40926}
	Pathogen[HTLV1_rex P0C206] interacts with 1 human partners:{P40926}
	Pathogen[HTLV2_pol P03363] interacts with 1 human partners:{P40926}
[Cluster 265]GO:0033699+F	molecular_function	[name] DNA 5'-adenosine monophosphate hydrolase activity	[def] "Catalysis of the reaction
	Pathogen[HTLV1_hbz Q2Q067] interacts with 1 human partners:{Q7Z2E3}
	Pathogen[HTLV2_rex Q85601] interacts with 1 human partners:{Q7Z2E3}
	Pathogen[HTLV1_tax P14079] interacts with 1 human partners:{Q7Z2E3}
	Pathogen[HTLV2_gag P03346] interacts with 1 human partners:{Q7Z2E3}
	Pathogen[HTLV2_env P03383] interacts with 1 human partners:{Q7Z2E3}
	Pathogen[HTLV2_tax2 P03410] interacts with 1 human partners:{Q7Z2E3}
	Pathogen[HTLV1_rex P0C206] interacts with 1 human partners:{Q7Z2E3}
	Pathogen[HTLV2_pol P03363] interacts with 1 human partners:{Q7Z2E3}
[Cluster 266]GO:0003938+F	molecular_function	[name] IMP dehydrogenase activity	[def] "Catalysis of the reaction
	Pathogen[HTLV1_hbz Q2Q067] interacts with 1 human partners:{P20839}
	Pathogen[HTLV2_rex Q85601] interacts with 1 human partners:{P20839}
	Pathogen[HTLV2_gag P03346] interacts with 2 human partners:{P20839;P12268}
	Pathogen[HTLV2_tax2 P03410] interacts with 1 human partners:{P20839}
	Pathogen[HTLV1_rex P0C206] interacts with 1 human partners:{P20839}
	Pathogen[HTLV2_pol P03363] interacts with 2 human partners:{P20839;P12268}
[Cluster 267]GO:0004371+F	molecular_function	[name] glycerone kinase activity	[def] "Catalysis of the reaction
	Pathogen[HTLV2_gag P03346] interacts with 1 human partners:{Q3LXA3}
	Pathogen[HTLV2_pol P03363] interacts with 1 human partners:{Q3LXA3}
[Cluster 268]GO:0005044+F	molecular_function	[name] scavenger receptor activity	[def] "Combining with any modified low-density lipoprotein (LDL) or other polyanionic ligand and delivering the ligand into the cell via endocytosis. Ligands include acetylated and oxidized LDL, Gram-positive and Gram-negative bacteria, apoptotic cells, beta-amyloid fibrils, and advanced glycation end products (AGEs)." [GOC
	Pathogen[HTLV1_tax P14079] interacts with 1 human partners:{Q9UGM3}
	Pathogen[HTLV2_gag P03346] interacts with 2 human partners:{Q96JS3;Q9UGM3}
	Pathogen[HTLV2_env P03383] interacts with 1 human partners:{Q9UGM3}
	Pathogen[HTLV2_tax2 P03410] interacts with 1 human partners:{Q9UGM3}
	Pathogen[HTLV1_env P14075] interacts with 1 human partners:{Q9UGM3}
	Pathogen[HTLV1_rex P0C206] interacts with 1 human partners:{Q9UGM3}
	Pathogen[HTLV2_pol P03363] interacts with 2 human partners:{Q96JS3;Q9UGM3}
[Cluster 269]GO:0004591+F	molecular_function	[name] oxoglutarate dehydrogenase (succinyl-transferring) activity	[def] "Catalysis of the reaction
	Pathogen[HTLV2_gag P03346] interacts with 1 human partners:{Q02218}
	Pathogen[HTLV2_pol P03363] interacts with 1 human partners:{Q02218}
[Cluster 270]GO:0008453+F	molecular_function	[name] alanine-glyoxylate transaminase activity	[def] "Catalysis of the reaction
	Pathogen[HTLV2_gag P03346] interacts with 3 human partners:{Q9BYV1;P21549;Q8TBG4}
	Pathogen[HTLV2_pol P03363] interacts with 1 human partners:{P21549}
[Cluster 271]GO:0017127+F	molecular_function	[name] cholesterol transporter activity	[def] "Enables the directed movement of cholesterol into, out of or within a cell, or between cells. Cholesterol is the principal sterol of vertebrates and the precursor of many steroids, including bile acids and steroid hormones." [GOC
	Pathogen[HTLV2_gag P03346] interacts with 1 human partners:{P02652}
	Pathogen[HTLV2_pol P03363] interacts with 1 human partners:{P02652}
[Cluster 272]GO:0017174+F	molecular_function	[name] glycine N-methyltransferase activity	[def] "Catalysis of the reaction
	Pathogen[HTLV1_hbz Q2Q067] interacts with 1 human partners:{Q14749}
	Pathogen[HTLV2_rex Q85601] interacts with 1 human partners:{Q14749}
	Pathogen[HTLV1_tax P14079] interacts with 1 human partners:{Q14749}
	Pathogen[HTLV2_gag P03346] interacts with 1 human partners:{Q14749}
	Pathogen[HTLV2_tax2 P03410] interacts with 1 human partners:{Q14749}
	Pathogen[HTLV1_rex P0C206] interacts with 1 human partners:{Q14749}
	Pathogen[HTLV2_pol P03363] interacts with 1 human partners:{Q14749}
[Cluster 273]GO:0016798+F	molecular_function	[name] hydrolase activity, acting on glycosyl bonds	[def] "Catalysis of the hydrolysis of any glycosyl bond." [GOC
	Pathogen[HTLV1_hbz Q2Q067] interacts with 7 human partners:{Q13569;Q53HV7;Q969S2;P78549;O15527;Q9UIF7;Q96FI4}
	Pathogen[HTLV2_rex Q85601] interacts with 8 human partners:{Q13569;Q53HV7;P13051;Q969S2;P78549;O15527;Q9UIF7;Q96FI4}
	Pathogen[HTLV1_tax P14079] interacts with 7 human partners:{Q13569;P35573;Q53HV7;P78549;O15527;Q9UIF7;Q96FI4}
	Pathogen[HTLV2_gag P03346] interacts with 13 human partners:{Q13569;P54802;Q8WVB3;P35573;Q53HV7;P13051;Q969S2;P78549;O15527;Q9UIF7;Q8NFI3;Q96FI4;O43598}
	Pathogen[HTLV2_env P03383] interacts with 3 human partners:{P78549;O15527;Q9UIF7}
	Pathogen[HTLV2_tax2 P03410] interacts with 10 human partners:{Q13569;P35573;Q53HV7;P13051;Q969S2;P78549;O15527;Q9UIF7;Q96FI4;O43598}
	Pathogen[HTLV1_rex P0C206] interacts with 7 human partners:{Q13569;Q53HV7;P13051;P78549;O15527;Q9UIF7;Q96FI4}
	Pathogen[HTLV2_pol P03363] interacts with 11 human partners:{Q13569;P35573;Q53HV7;P13051;Q969S2;P78549;O15527;Q9UIF7;Q8NFI3;Q96FI4;O43598}
[Cluster 274]GO:0048406+F	molecular_function	[name] nerve growth factor binding	[def] "Interacting selectively and non-covalently with nerve growth factor." [GOC
	Pathogen[HTLV2_gag P03346] interacts with 1 human partners:{P09958}
	Pathogen[HTLV2_env P03383] interacts with 1 human partners:{P09958}
	Pathogen[HTLV1_env P14075] interacts with 1 human partners:{P09958}
	Pathogen[HTLV2_pol P03363] interacts with 1 human partners:{P09958}
[Cluster 275]GO:0008020+F	molecular_function	[name] G-protein coupled photoreceptor activity	[def] "Combining with incidental electromagnetic radiation, particularly visible light, and transmitting the signal across the membrane by activating an associated G-protein_ promotes the exchange of GDP for GTP on the alpha subunit of a heterotrimeric G-protein complex." [GOC
	Pathogen[HTLV1_hbz Q2Q067] interacts with 1 human partners:{P19087}
	Pathogen[HTLV2_rex Q85601] interacts with 1 human partners:{P19087}
	Pathogen[HTLV2_gag P03346] interacts with 1 human partners:{P19087}
	Pathogen[HTLV2_tax2 P03410] interacts with 1 human partners:{P19087}
	Pathogen[HTLV1_rex P0C206] interacts with 1 human partners:{P19087}
	Pathogen[HTLV2_pol P03363] interacts with 1 human partners:{P19087}
[Cluster 276]GO:0019104+F	molecular_function	[name] DNA N-glycosylase activity	[def] "Catalysis of the removal of damaged bases by cleaving the N-C1' glycosidic bond between the target damaged DNA base and the deoxyribose sugar. The reaction releases a free base and leaves an apurinic/apyrimidinic (AP) site." [GOC
	Pathogen[HTLV1_hbz Q2Q067] interacts with 4 human partners:{Q53HV7;P78549;O15527;Q96FI4}
	Pathogen[HTLV2_rex Q85601] interacts with 4 human partners:{Q53HV7;P78549;O15527;Q96FI4}
	Pathogen[HTLV1_tax P14079] interacts with 4 human partners:{Q53HV7;P78549;O15527;Q96FI4}
	Pathogen[HTLV2_gag P03346] interacts with 4 human partners:{Q53HV7;P78549;O15527;Q96FI4}
	Pathogen[HTLV2_env P03383] interacts with 2 human partners:{P78549;O15527}
	Pathogen[HTLV2_tax2 P03410] interacts with 4 human partners:{Q53HV7;P78549;O15527;Q96FI4}
	Pathogen[HTLV1_rex P0C206] interacts with 4 human partners:{Q53HV7;P78549;O15527;Q96FI4}
	Pathogen[HTLV2_pol P03363] interacts with 4 human partners:{Q53HV7;P78549;O15527;Q96FI4}
[Cluster 277]GO:0004300+F	molecular_function	[name] enoyl-CoA hydratase activity	[def] "Catalysis of the reaction
	Pathogen[HTLV2_gag P03346] interacts with 1 human partners:{P40939}
	Pathogen[HTLV2_tax2 P03410] interacts with 1 human partners:{P40939}
	Pathogen[HTLV2_pol P03363] interacts with 1 human partners:{P40939}
[Cluster 278]GO:0004733+F	molecular_function	[name] pyridoxamine-phosphate oxidase activity	[def] "Catalysis of the reaction
	Pathogen[HTLV2_gag P03346] interacts with 1 human partners:{Q9NVS9}
	Pathogen[HTLV2_pol P03363] interacts with 1 human partners:{Q9NVS9}
[Cluster 279]GO:0004043+F	molecular_function	[name] L-aminoadipate-semialdehyde dehydrogenase activity	[def] "Catalysis of the reaction
	Pathogen[HTLV2_gag P03346] interacts with 1 human partners:{P49419}
	Pathogen[HTLV2_pol P03363] interacts with 1 human partners:{P49419}
[Cluster 280]GO:0004045+F	molecular_function	[name] aminoacyl-tRNA hydrolase activity	[def] "Catalysis of the reaction
	Pathogen[HTLV2_gag P03346] interacts with 2 human partners:{Q9Y3E5;Q86Y79}
	Pathogen[HTLV2_tax2 P03410] interacts with 1 human partners:{Q9Y3E5}
	Pathogen[HTLV2_pol P03363] interacts with 2 human partners:{Q9Y3E5;Q86Y79}
[Cluster 281]GO:0080130+F	molecular_function	[name] L-phenylalanine	[def] "Catalysis of the reaction
	Pathogen[HTLV1_hbz Q2Q067] interacts with 1 human partners:{P00505}
	Pathogen[HTLV2_rex Q85601] interacts with 1 human partners:{P00505}
	Pathogen[HTLV2_gag P03346] interacts with 2 human partners:{P00505;P17735}
	Pathogen[HTLV2_tax2 P03410] interacts with 1 human partners:{P00505}
	Pathogen[HTLV1_rex P0C206] interacts with 1 human partners:{P00505}
	Pathogen[HTLV2_pol P03363] interacts with 2 human partners:{P00505;P17735}
[Cluster 282]GO:0003839+F	molecular_function	[name] gamma-glutamylcyclotransferase activity	[def] "Catalysis of the reaction
	Pathogen[HTLV2_gag P03346] interacts with 2 human partners:{O75223;Q9BVM4}
	Pathogen[HTLV2_pol P03363] interacts with 2 human partners:{O75223;Q9BVM4}
[Cluster 283]GO:0008973+F	molecular_function	[name] phosphopentomutase activity	[def] "Catalysis of the reaction
	Pathogen[HTLV2_gag P03346] interacts with 1 human partners:{Q96G03}
	Pathogen[HTLV2_pol P03363] interacts with 1 human partners:{Q96G03}
[Cluster 284]GO:0004185+F	molecular_function	[name] serine-type carboxypeptidase activity	[def] "Catalysis of the hydrolysis of a peptide bond not more than three residues from the C-terminus of a polypeptide chain by a catalytic mechanism that involves a catalytic triad consisting of a serine nucleophile that is activated by a proton relay involving an acidic residue (e.g. aspartate or glutamate) and a basic residue (usually histidine)." [http
	Pathogen[HTLV2_gag P03346] interacts with 1 human partners:{P42785}
[Cluster 285]GO:0050347+F	molecular_function	[name] trans-octaprenyltranstransferase activity	[def] "Catalysis of the reaction
	Pathogen[HTLV1_tax P14079] interacts with 1 human partners:{Q5T2R2}
	Pathogen[HTLV2_gag P03346] interacts with 1 human partners:{Q86YH6}
	Pathogen[HTLV2_tax2 P03410] interacts with 1 human partners:{Q5T2R2}
	Pathogen[HTLV2_pol P03363] interacts with 2 human partners:{Q86YH6;Q5T2R2}
[Cluster 286]GO:0047962+F	molecular_function	[name] glycine N-benzoyltransferase activity	[def] "Catalysis of the reaction
	Pathogen[HTLV1_hbz Q2Q067] interacts with 1 human partners:{Q6IB77}
	Pathogen[HTLV2_rex Q85601] interacts with 1 human partners:{Q6IB77}
	Pathogen[HTLV2_gag P03346] interacts with 1 human partners:{Q6IB77}
	Pathogen[HTLV2_tax2 P03410] interacts with 1 human partners:{Q6IB77}
	Pathogen[HTLV1_rex P0C206] interacts with 1 human partners:{Q6IB77}
	Pathogen[HTLV2_pol P03363] interacts with 1 human partners:{Q6IB77}
[Cluster 287]GO:0046980+F	molecular_function	[name] tapasin binding	[def] "Interacting selectively and non-covalently with tapasin, a member of the MHC class I loading complex which bridges the TAP peptide transporter to class I molecules." [PMID
	Pathogen[HTLV1_tax P14079] interacts with 1 human partners:{Q03519}
	Pathogen[HTLV2_env P03383] interacts with 2 human partners:{Q03519;Q03518}
	Pathogen[HTLV2_tax2 P03410] interacts with 1 human partners:{Q03519}
	Pathogen[HTLV1_env P14075] interacts with 2 human partners:{Q03519;Q03518}
	Pathogen[HTLV1_rex P0C206] interacts with 1 human partners:{Q03519}
[Cluster 288]GO:0047865+F	molecular_function	[name] dimethylglycine dehydrogenase activity	[def] "Catalysis of the reaction
	Pathogen[HTLV2_gag P03346] interacts with 1 human partners:{Q9UI17}
[Cluster 289]GO:0008553+F	molecular_function	[name] hydrogen-exporting ATPase activity, phosphorylative mechanism	[def] "Catalysis of the transfer of a solute or solutes from one side of a membrane to the other according to the reaction
	Pathogen[HTLV2_gag P03346] interacts with 2 human partners:{P36543;Q96LB4}
	Pathogen[HTLV2_pol P03363] interacts with 2 human partners:{P36543;Q96LB4}
[Cluster 290]GO:0004477+F	molecular_function	[name] methenyltetrahydrofolate cyclohydrolase activity	[def] "Catalysis of the reaction
	Pathogen[HTLV2_gag P03346] interacts with 3 human partners:{P11586;Q9H903;P13995}
	Pathogen[HTLV2_pol P03363] interacts with 1 human partners:{P13995}
[Cluster 291]GO:0019840+F	molecular_function	[name] isoprenoid binding	[def] "Interacting selectively and non-covalently with any isoprenoid compound, isoprene (2-methylbuta-1,3-diene) or compounds containing or derived from linked isoprene (3-methyl-2-butenylene) residues." [GOC
	Pathogen[HTLV1_hbz Q2Q067] interacts with 2 human partners:{P49356;P53609}
	Pathogen[HTLV2_rex Q85601] interacts with 1 human partners:{P49356}
	Pathogen[HTLV2_gag P03346] interacts with 2 human partners:{P49356;P53609}
	Pathogen[HTLV2_tax2 P03410] interacts with 1 human partners:{P49356}
	Pathogen[HTLV1_rex P0C206] interacts with 1 human partners:{P49356}
	Pathogen[HTLV2_pol P03363] interacts with 2 human partners:{P49356;P53609}
[Cluster 292]GO:0019144+F	molecular_function	[name] ADP-sugar diphosphatase activity	[def] "Catalysis of the reaction
	Pathogen[HTLV2_gag P03346] interacts with 1 human partners:{Q9UKK9}
	Pathogen[HTLV2_pol P03363] interacts with 1 human partners:{Q9UKK9}
[Cluster 293]GO:0015026+F	molecular_function	[name] coreceptor activity	[def] "Combining with an extracellular or intracellular messenger, and in cooperation with a nearby primary receptor, initiating a change in cell activity." [GOC
	Pathogen[HTLV1_hbz Q2Q067] interacts with 1 human partners:{Q6ZVN8}
	Pathogen[HTLV2_gag P03346] interacts with 2 human partners:{Q6ZVN8;P01730}
	Pathogen[HTLV2_env P03383] interacts with 1 human partners:{P01730}
	Pathogen[HTLV1_env P14075] interacts with 1 human partners:{P01730}
	Pathogen[HTLV2_pol P03363] interacts with 1 human partners:{Q6ZVN8}
[Cluster 294]GO:0008160+F	molecular_function	[name] protein tyrosine phosphatase activator activity	[def] "Increases the activity of a phosphatase, an enzyme which catalyzes of the removal of a phosphate group from a tyrosyl phenolic group of a protein." [GOC
	Pathogen[HTLV1_hbz Q2Q067] interacts with 1 human partners:{Q15257}
	Pathogen[HTLV2_rex Q85601] interacts with 1 human partners:{Q15257}
	Pathogen[HTLV2_gag P03346] interacts with 1 human partners:{Q15257}
	Pathogen[HTLV2_tax2 P03410] interacts with 1 human partners:{Q15257}
	Pathogen[HTLV1_rex P0C206] interacts with 1 human partners:{Q15257}
	Pathogen[HTLV2_pol P03363] interacts with 1 human partners:{Q15257}
[Cluster 295]GO:0035500+F	molecular_function	[name] MH2 domain binding	[def] "Interacting selectively and non-covalently with the MH2 (MAD homology 2) domain of a protein. The MH2 domain is found at the carboxy terminus of MAD related proteins such as Smads. The MH2 domain mediates interaction with a wide variety of proteins and provides specificity and selectivity to Smad function and also is critical for mediating interactions in Smad oligomers." [Pfam
	Pathogen[HTLV1_hbz Q2Q067] interacts with 1 human partners:{P52926}
	Pathogen[HTLV2_rex Q85601] interacts with 1 human partners:{P52926}
	Pathogen[HTLV1_tax P14079] interacts with 1 human partners:{P52926}
	Pathogen[HTLV2_gag P03346] interacts with 1 human partners:{P52926}
	Pathogen[HTLV2_env P03383] interacts with 1 human partners:{P52926}
	Pathogen[HTLV2_tax2 P03410] interacts with 1 human partners:{P52926}
	Pathogen[HTLV1_rex P0C206] interacts with 1 human partners:{P52926}
	Pathogen[HTLV2_pol P03363] interacts with 1 human partners:{P52926}
[Cluster 296]GO:0008238+F	molecular_function	[name] exopeptidase activity	[def] "Catalysis of the hydrolysis of a peptide bond not more than three residues from the N- or C-terminus of a polypeptide chain, in a reaction that requires a free N-terminal amino group, C-terminal carboxyl group or both." [http
	Pathogen[HTLV2_gag P03346] interacts with 1 human partners:{Q9H4A9}
	Pathogen[HTLV2_pol P03363] interacts with 1 human partners:{Q9H4A9}
[Cluster 297]GO:0070573+F	molecular_function	[name] metallodipeptidase activity	[def] "Catalysis of the hydrolysis of a dipeptide by a mechanism in which water acts as a nucleophile, one or two metal ions hold the water molecule in place, and charged amino acid side chains are ligands for the metal ions." [GOC
	Pathogen[HTLV2_gag P03346] interacts with 1 human partners:{P16444}
[Cluster 298]GO:0042562+F	molecular_function	[name] hormone binding	[def] "Interacting selectively and non-covalently with any hormone, naturally occurring substances secreted by specialized cells that affect the metabolism or behavior of other cells possessing functional receptors for the hormone." [CHEBI
	Pathogen[HTLV2_rex Q85601] interacts with 2 human partners:{P52790;P27797}
	Pathogen[HTLV1_tax P14079] interacts with 1 human partners:{P52790}
	Pathogen[HTLV2_gag P03346] interacts with 2 human partners:{P52790;P27797}
	Pathogen[HTLV2_env P03383] interacts with 2 human partners:{P52790;P03372}
	Pathogen[HTLV2_tax2 P03410] interacts with 2 human partners:{P52790;P27797}
	Pathogen[HTLV1_env P14075] interacts with 3 human partners:{P52790;P03372;P27797}
	Pathogen[HTLV1_rex P0C206] interacts with 2 human partners:{P52790;P27797}
	Pathogen[HTLV2_pol P03363] interacts with 2 human partners:{P52790;P27797}
[Cluster 299]GO:0047312+F	molecular_function	[name] L-phenylalanine	[def] "Catalysis of the reaction
	Pathogen[HTLV1_hbz Q2Q067] interacts with 1 human partners:{Q16773}
	Pathogen[HTLV2_rex Q85601] interacts with 1 human partners:{Q16773}
	Pathogen[HTLV2_gag P03346] interacts with 1 human partners:{Q16773}
	Pathogen[HTLV2_tax2 P03410] interacts with 1 human partners:{Q16773}
	Pathogen[HTLV1_rex P0C206] interacts with 1 human partners:{Q16773}
	Pathogen[HTLV2_pol P03363] interacts with 1 human partners:{Q16773}
[Cluster 300]GO:0004020+F	molecular_function	[name] adenylylsulfate kinase activity	[def] "Catalysis of the reaction
	Pathogen[HTLV1_tax P14079] interacts with 1 human partners:{O43252}
	Pathogen[HTLV2_gag P03346] interacts with 2 human partners:{O43252;O95340}
	Pathogen[HTLV2_env P03383] interacts with 1 human partners:{O43252}
	Pathogen[HTLV2_pol P03363] interacts with 2 human partners:{O43252;O95340}
[Cluster 301]GO:0031720+F	molecular_function	[name] haptoglobin binding	[def] "Interacting selectively and non-covalently with a haptoglobin, any alpha2 globulin of blood plasma that can combine with free oxyhemoglobin to form a stable complex." [GOC
	Pathogen[HTLV1_hbz Q2Q067] interacts with 2 human partners:{P68871;P69905}
	Pathogen[HTLV2_rex Q85601] interacts with 2 human partners:{P68871;P69905}
	Pathogen[HTLV1_tax P14079] interacts with 2 human partners:{P68871;P69905}
	Pathogen[HTLV2_gag P03346] interacts with 2 human partners:{P68871;P69905}
	Pathogen[HTLV2_tax2 P03410] interacts with 2 human partners:{P68871;P69905}
	Pathogen[HTLV1_rex P0C206] interacts with 2 human partners:{P68871;P69905}
	Pathogen[HTLV2_pol P03363] interacts with 2 human partners:{P68871;P69905}
[Cluster 302]GO:0016308+F	molecular_function	[name] 1-phosphatidylinositol-4-phosphate 5-kinase activity	[def] "Catalysis of the reaction
	Pathogen[HTLV1_hbz Q2Q067] interacts with 2 human partners:{Q99755;Q9Y2I7}
	Pathogen[HTLV2_rex Q85601] interacts with 2 human partners:{Q99755;Q9Y2I7}
	Pathogen[HTLV1_tax P14079] interacts with 2 human partners:{Q99755;Q9Y2I7}
	Pathogen[HTLV2_gag P03346] interacts with 5 human partners:{Q99755;O14986;O60331;Q9Y2I7;P48426}
	Pathogen[HTLV2_tax2 P03410] interacts with 4 human partners:{Q99755;O14986;Q9Y2I7;P48426}
	Pathogen[HTLV1_rex P0C206] interacts with 2 human partners:{Q99755;Q9Y2I7}
	Pathogen[HTLV2_pol P03363] interacts with 5 human partners:{Q99755;O14986;O60331;Q9Y2I7;P48426}
[Cluster 303]GO:0050462+F	molecular_function	[name] N-acetylneuraminate synthase activity	[def] "Catalysis of the reaction
	Pathogen[HTLV1_hbz Q2Q067] interacts with 1 human partners:{Q9NR45}
	Pathogen[HTLV1_tax P14079] interacts with 1 human partners:{Q9NR45}
	Pathogen[HTLV2_gag P03346] interacts with 1 human partners:{Q9NR45}
	Pathogen[HTLV2_tax2 P03410] interacts with 1 human partners:{Q9NR45}
	Pathogen[HTLV2_pol P03363] interacts with 1 human partners:{Q9NR45}
[Cluster 304]GO:0008428+F	molecular_function	[name] ribonuclease inhibitor activity	[def] "Stops, prevents or reduces the activity of a ribonuclease, any enzyme that catalyzes the hydrolysis of phosphodiester bonds in chains of RNA." [GOC
	Pathogen[HTLV1_hbz Q2Q067] interacts with 1 human partners:{P13489}
	Pathogen[HTLV2_rex Q85601] interacts with 1 human partners:{P13489}
	Pathogen[HTLV1_tax P14079] interacts with 2 human partners:{P13489;P61221}
	Pathogen[HTLV2_gag P03346] interacts with 2 human partners:{P13489;P61221}
	Pathogen[HTLV2_env P03383] interacts with 1 human partners:{P61221}
	Pathogen[HTLV2_tax2 P03410] interacts with 2 human partners:{P13489;P61221}
	Pathogen[HTLV1_rex P0C206] interacts with 2 human partners:{P13489;P61221}
	Pathogen[HTLV2_pol P03363] interacts with 2 human partners:{P13489;P61221}
[Cluster 305]GO:0046923+F	molecular_function	[name] ER retention sequence binding	[def] "Interacting selectively and non-covalently with an endoplasmic reticulum (ER) retention sequence, a specific peptide sequence that ensures a protein is retained within the ER." [GOC
	Pathogen[HTLV1_tax P14079] interacts with 3 human partners:{O43731;P24390;P33947}
	Pathogen[HTLV2_gag P03346] interacts with 3 human partners:{O43731;P24390;P33947}
	Pathogen[HTLV2_tax2 P03410] interacts with 2 human partners:{O43731;P24390}
[Cluster 306]GO:0008386+F	molecular_function	[name] cholesterol monooxygenase (side-chain-cleaving) activity	[def] "Catalysis of the reaction
	Pathogen[HTLV1_hbz Q2Q067] interacts with 1 human partners:{P10109}
	Pathogen[HTLV1_tax P14079] interacts with 1 human partners:{P10109}
	Pathogen[HTLV2_gag P03346] interacts with 1 human partners:{P10109}
	Pathogen[HTLV2_pol P03363] interacts with 1 human partners:{P10109}
[Cluster 307]GO:0004824+F	molecular_function	[name] lysine-tRNA ligase activity	[def] "Catalysis of the reaction
	Pathogen[HTLV2_gag P03346] interacts with 1 human partners:{Q15046}
	Pathogen[HTLV2_pol P03363] interacts with 1 human partners:{Q15046}
[Cluster 308]GO:0051637+F	molecular_function	[name] Gram-positive bacterial cell surface binding	[def] "Interacting selectively and non-covalently with any component on the surface of a Gram-positive bacterium." [GOC
	Pathogen[HTLV1_tax P14079] interacts with 1 human partners:{Q9UGM3}
	Pathogen[HTLV2_gag P03346] interacts with 1 human partners:{Q9UGM3}
	Pathogen[HTLV2_env P03383] interacts with 1 human partners:{Q9UGM3}
	Pathogen[HTLV2_tax2 P03410] interacts with 1 human partners:{Q9UGM3}
	Pathogen[HTLV1_env P14075] interacts with 1 human partners:{Q9UGM3}
	Pathogen[HTLV1_rex P0C206] interacts with 1 human partners:{Q9UGM3}
	Pathogen[HTLV2_pol P03363] interacts with 1 human partners:{Q9UGM3}
[Cluster 309]GO:0005253+F	molecular_function	[name] anion channel activity	[def] "Catalysis of the energy-independent passage of anions across a lipid bilayer down a concentration gradient." [GOC
	Pathogen[HTLV1_hbz Q2Q067] interacts with 1 human partners:{Q96SF2}
	Pathogen[HTLV2_rex Q85601] interacts with 1 human partners:{Q96SF2}
	Pathogen[HTLV1_tax P14079] interacts with 1 human partners:{Q96SF2}
	Pathogen[HTLV2_gag P03346] interacts with 1 human partners:{Q96SF2}
	Pathogen[HTLV2_tax2 P03410] interacts with 1 human partners:{Q96SF2}
	Pathogen[HTLV1_rex P0C206] interacts with 1 human partners:{Q96SF2}
	Pathogen[HTLV2_pol P03363] interacts with 1 human partners:{Q96SF2}
[Cluster 310]GO:0004582+F	molecular_function	[name] dolichyl-phosphate beta-D-mannosyltransferase activity	[def] "Catalysis of the reaction
	Pathogen[HTLV2_gag P03346] interacts with 1 human partners:{O60762}
[Cluster 311]GO:0004028+F	molecular_function	[name] 3-chloroallyl aldehyde dehydrogenase activity	[def] "Catalysis of the reaction
	Pathogen[HTLV2_gag P03346] interacts with 2 human partners:{P49189;O94788}
[Cluster 312]GO:0016624+F	molecular_function	[name] oxidoreductase activity, acting on the aldehyde or oxo group of donors, disulfide as acceptor	[def] "Catalysis of an oxidation-reduction (redox) reaction in which an aldehyde or ketone (oxo) group acts as a hydrogen or electron donor and reduces a disulfide." [GOC
	Pathogen[HTLV2_gag P03346] interacts with 3 human partners:{P12694;Q02218;P08559}
	Pathogen[HTLV2_pol P03363] interacts with 3 human partners:{P12694;Q02218;P08559}
[Cluster 313]GO:0008475+F	molecular_function	[name] procollagen-lysine 5-dioxygenase activity	[def] "Catalysis of the reaction
	Pathogen[HTLV2_gag P03346] interacts with 3 human partners:{O00469;Q02809;O60568}
	Pathogen[HTLV2_tax2 P03410] interacts with 1 human partners:{O60568}
	Pathogen[HTLV2_pol P03363] interacts with 3 human partners:{O00469;Q02809;O60568}
[Cluster 314]GO:0005344+F	molecular_function	[name] oxygen transporter activity	[def] "Enables the directed movement of oxygen into, out of or within a cell, or between cells." [GOC
	Pathogen[HTLV1_hbz Q2Q067] interacts with 11 human partners:{P69892;P02100;P68871;P09105;P02008;P69905;P02144;P02042;P69891;Q8WWM9;Q6B0K9}
	Pathogen[HTLV2_rex Q85601] interacts with 11 human partners:{P69892;P02100;P68871;P09105;P02008;P69905;P02144;P02042;P69891;Q8WWM9;Q6B0K9}
	Pathogen[HTLV1_tax P14079] interacts with 2 human partners:{P68871;P69905}
	Pathogen[HTLV2_gag P03346] interacts with 12 human partners:{P69892;P02100;P68871;P09105;P02008;P69905;P02144;P02042;P69891;Q8WWM9;Q9NPG2;Q6B0K9}
	Pathogen[HTLV2_tax2 P03410] interacts with 11 human partners:{P69892;P02100;P68871;P09105;P02008;P69905;P02144;P02042;P69891;Q8WWM9;Q6B0K9}
	Pathogen[HTLV1_rex P0C206] interacts with 10 human partners:{P69892;P02100;P68871;P09105;P02008;P69905;P02042;P69891;Q8WWM9;Q6B0K9}
	Pathogen[HTLV2_pol P03363] interacts with 12 human partners:{P69892;P02100;P68871;P09105;P02008;P69905;P02144;P02042;P69891;Q8WWM9;Q9NPG2;Q6B0K9}
[Cluster 315]GO:0043916+F	molecular_function	[name] DNA-7-methylguanine glycosylase activity	[def] "Catalysis of the reaction
	Pathogen[HTLV1_hbz Q2Q067] interacts with 1 human partners:{P29372}
	Pathogen[HTLV2_rex Q85601] interacts with 1 human partners:{P29372}
	Pathogen[HTLV2_gag P03346] interacts with 1 human partners:{P29372}
	Pathogen[HTLV2_tax2 P03410] interacts with 1 human partners:{P29372}
	Pathogen[HTLV1_rex P0C206] interacts with 1 human partners:{P29372}
	Pathogen[HTLV2_pol P03363] interacts with 1 human partners:{P29372}
[Cluster 316]GO:0016888+F	molecular_function	[name] endodeoxyribonuclease activity, producing 5'-phosphomonoesters	[def] "Catalysis of the hydrolysis of ester linkages within deoxyribonucleic acids by creating internal breaks to yield 5'-phosphomonoesters." [GOC
	Pathogen[HTLV1_hbz Q2Q067] interacts with 1 human partners:{Q17R31}
	Pathogen[HTLV2_rex Q85601] interacts with 1 human partners:{Q17R31}
	Pathogen[HTLV1_tax P14079] interacts with 1 human partners:{Q17R31}
	Pathogen[HTLV2_gag P03346] interacts with 2 human partners:{Q17R31;Q93075}
	Pathogen[HTLV2_tax2 P03410] interacts with 2 human partners:{Q17R31;Q93075}
	Pathogen[HTLV1_rex P0C206] interacts with 1 human partners:{Q17R31}
	Pathogen[HTLV2_pol P03363] interacts with 2 human partners:{Q17R31;Q93075}
[Cluster 317]GO:0033925+F	molecular_function	[name] mannosyl-glycoprotein endo-beta-N-acetylglucosaminidase activity	[def] "Catalysis of the endohydrolysis of the N,N'-diacetylchitobiosyl unit in high-mannose glycopeptides and glycoproteins containing the -[Man(GlcNAc)2]Asn-structure. One N-acetyl-D-glucosamine residue remains attached to the protein_ the rest of the oligosaccharide is released intact." [EC
	Pathogen[HTLV2_gag P03346] interacts with 1 human partners:{Q8NFI3}
	Pathogen[HTLV2_pol P03363] interacts with 1 human partners:{Q8NFI3}
[Cluster 318]GO:0003908+F	molecular_function	[name] methylated-DNA-[protein]-cysteine S-methyltransferase activity	[def] "Catalysis of the reaction
	Pathogen[HTLV2_gag P03346] interacts with 1 human partners:{P16455}
	Pathogen[HTLV2_tax2 P03410] interacts with 1 human partners:{P16455}
	Pathogen[HTLV2_pol P03363] interacts with 1 human partners:{P16455}
[Cluster 319]GO:0004623+F	molecular_function	[name] phospholipase A2 activity	[def] "Catalysis of the reaction
	Pathogen[HTLV2_gag P03346] interacts with 1 human partners:{O60733}
	Pathogen[HTLV2_pol P03363] interacts with 1 human partners:{O60733}
[Cluster 320]GO:0004792+F	molecular_function	[name] thiosulfate sulfurtransferase activity	[def] "Catalysis of the reaction
	Pathogen[HTLV2_gag P03346] interacts with 2 human partners:{Q16762;O95396}
	Pathogen[HTLV2_pol P03363] interacts with 2 human partners:{Q16762;O95396}
[Cluster 321]GO:0043734+F	molecular_function	[name] DNA-N1-methyladenine dioxygenase activity	[def] "Catalysis of the oxidative demethylation of N1-methyladenine and N3-methylcytosine in DNA and RNA, with concomitant decarboxylation of 2-oxoglutarate and releases oxidized methyl group on N1-methyladenine and N3-methylcytosine as formaldehyde." [IMG
	Pathogen[HTLV1_hbz Q2Q067] interacts with 1 human partners:{Q96Q83}
	Pathogen[HTLV2_rex Q85601] interacts with 1 human partners:{Q96Q83}
	Pathogen[HTLV1_tax P14079] interacts with 1 human partners:{Q96Q83}
	Pathogen[HTLV2_gag P03346] interacts with 3 human partners:{Q96Q83;Q9C0B1;Q6NS38}
	Pathogen[HTLV2_env P03383] interacts with 1 human partners:{Q96Q83}
	Pathogen[HTLV2_tax2 P03410] interacts with 1 human partners:{Q96Q83}
	Pathogen[HTLV1_rex P0C206] interacts with 1 human partners:{Q96Q83}
	Pathogen[HTLV2_pol P03363] interacts with 3 human partners:{Q96Q83;Q9C0B1;Q6NS38}
[Cluster 322]GO:0003692+F	molecular_function	[name] left-handed Z-DNA binding	[def] "Interacting selectively and non-covalently with DNA in the Z form, i.e. a left-handed helix in which the phosphate backbone zigzags." [ISBN
	Pathogen[HTLV1_hbz Q2Q067] interacts with 1 human partners:{Q9H171}
	Pathogen[HTLV2_rex Q85601] interacts with 1 human partners:{Q9H171}
	Pathogen[HTLV1_tax P14079] interacts with 1 human partners:{Q9H171}
	Pathogen[HTLV2_gag P03346] interacts with 1 human partners:{Q9H171}
	Pathogen[HTLV2_tax2 P03410] interacts with 1 human partners:{Q9H171}
	Pathogen[HTLV1_rex P0C206] interacts with 1 human partners:{Q9H171}
	Pathogen[HTLV2_pol P03363] interacts with 1 human partners:{Q9H171}
[Cluster 323]GO:0052833+F	molecular_function	[name] inositol monophosphate 4-phosphatase activity	[def] "Catalysis of the reaction
	Pathogen[HTLV2_gag P03346] interacts with 1 human partners:{P29218}
[Cluster 324]GO:0004077+F	molecular_function	[name] biotin-[acetyl-CoA-carboxylase] ligase activity	[def] "Catalysis of the reaction
	Pathogen[HTLV2_gag P03346] interacts with 1 human partners:{P50747}
	Pathogen[HTLV2_tax2 P03410] interacts with 1 human partners:{P50747}
	Pathogen[HTLV2_pol P03363] interacts with 1 human partners:{P50747}
[Cluster 325]GO:0004649+F	molecular_function	[name] poly(ADP-ribose) glycohydrolase activity	[def] "Catalysis of the hydrolysis of poly(ADP-ribose) at glycosidic (1''-2') linkage of ribose-ribose bond to produce free ADP-ribose." [EC
	Pathogen[HTLV2_gag P03346] interacts with 2 human partners:{Q9NX46;Q86W56}
	Pathogen[HTLV2_tax2 P03410] interacts with 1 human partners:{Q86W56}
	Pathogen[HTLV2_pol P03363] interacts with 2 human partners:{Q9NX46;Q86W56}
[Cluster 326]GO:0005173+F	molecular_function	[name] stem cell factor receptor binding	[def] "Interacting selectively and non-covalently with the stem cell factor receptor (SCFR), a type III transmembrane kinase receptor." [GOC
	Pathogen[HTLV1_hbz Q2Q067] interacts with 2 human partners:{Q7Z698;Q7Z699}
	Pathogen[HTLV2_rex Q85601] interacts with 2 human partners:{Q7Z698;Q7Z699}
	Pathogen[HTLV1_tax P14079] interacts with 2 human partners:{Q7Z698;Q7Z699}
	Pathogen[HTLV2_gag P03346] interacts with 2 human partners:{Q7Z698;Q7Z699}
	Pathogen[HTLV2_tax2 P03410] interacts with 2 human partners:{Q7Z698;Q7Z699}
	Pathogen[HTLV1_rex P0C206] interacts with 2 human partners:{Q7Z698;Q7Z699}
	Pathogen[HTLV2_pol P03363] interacts with 2 human partners:{Q7Z698;Q7Z699}
[Cluster 327]GO:0033862+F	molecular_function	[name] UMP kinase activity	[def] "Catalysis of the reaction
	Pathogen[HTLV2_rex Q85601] interacts with 1 human partners:{Q5EBM0}
	Pathogen[HTLV2_gag P03346] interacts with 1 human partners:{Q5EBM0}
	Pathogen[HTLV2_tax2 P03410] interacts with 1 human partners:{Q5EBM0}
	Pathogen[HTLV1_rex P0C206] interacts with 1 human partners:{Q5EBM0}
	Pathogen[HTLV2_pol P03363] interacts with 1 human partners:{Q5EBM0}
[Cluster 328]GO:0001016+F	molecular_function	[name] RNA polymerase III regulatory region DNA binding	[def] "Interacting selectively with a DNA region that controls the transcription of a gene by RNA polymerase III. Binding may occur as a sequence specific interaction or as an interaction observed only once a factor has been recruited to the DNA by other factors." [GOC
	Pathogen[HTLV2_gag P03346] interacts with 1 human partners:{P30044}
	Pathogen[HTLV2_pol P03363] interacts with 1 human partners:{P30044}
[Cluster 329]GO:0004021+F	molecular_function	[name] L-alanine	[def] "Catalysis of the reaction
	Pathogen[HTLV1_hbz Q2Q067] interacts with 1 human partners:{P24298}
	Pathogen[HTLV2_rex Q85601] interacts with 1 human partners:{P24298}
	Pathogen[HTLV2_gag P03346] interacts with 2 human partners:{Q8TD30;P24298}
	Pathogen[HTLV2_tax2 P03410] interacts with 1 human partners:{P24298}
	Pathogen[HTLV2_pol P03363] interacts with 2 human partners:{Q8TD30;P24298}
[Cluster 330]GO:0032089+F	molecular_function	[name] NACHT domain binding	[def] "Interacting selectively and non-covalently with a NACHT (NAIP, CIITA, HET-E and TP1) domain. The NACHT domain consists of seven distinct conserved motifs, including an ATP/GTPase specific P-loop, a Mg(2+)-binding site and five more specific motifs." [GOC
	Pathogen[HTLV1_hbz Q2Q067] interacts with 1 human partners:{Q9Y2G2}
	Pathogen[HTLV2_gag P03346] interacts with 1 human partners:{Q9Y2G2}
	Pathogen[HTLV2_pol P03363] interacts with 1 human partners:{Q9Y2G2}
[Cluster 331]GO:0003994+F	molecular_function	[name] aconitate hydratase activity	[def] "Catalysis of the reactions
	Pathogen[HTLV1_hbz Q2Q067] interacts with 1 human partners:{P21399}
	Pathogen[HTLV2_rex Q85601] interacts with 2 human partners:{Q99798;P21399}
	Pathogen[HTLV2_gag P03346] interacts with 2 human partners:{Q99798;P21399}
	Pathogen[HTLV2_tax2 P03410] interacts with 2 human partners:{Q99798;P21399}
	Pathogen[HTLV1_rex P0C206] interacts with 1 human partners:{P21399}
	Pathogen[HTLV2_pol P03363] interacts with 2 human partners:{Q99798;P21399}
[Cluster 332]GO:0016155+F	molecular_function	[name] formyltetrahydrofolate dehydrogenase activity	[def] "Catalysis of the reaction
	Pathogen[HTLV2_gag P03346] interacts with 2 human partners:{O75891;Q3SY69}
	Pathogen[HTLV2_tax2 P03410] interacts with 2 human partners:{O75891;Q3SY69}
[Cluster 333]GO:0004637+F	molecular_function	[name] phosphoribosylamine-glycine ligase activity	[def] "Catalysis of the reaction
	Pathogen[HTLV2_gag P03346] interacts with 1 human partners:{P22102}
	Pathogen[HTLV2_pol P03363] interacts with 1 human partners:{P22102}
[Cluster 334]GO:0047988+F	molecular_function	[name] hydroxyacid-oxoacid transhydrogenase activity	[def] "Catalysis of the reaction
	Pathogen[HTLV2_gag P03346] interacts with 1 human partners:{Q8IWW8}
[Cluster 335]GO:0016209+F	molecular_function	[name] antioxidant activity	[def] "Inhibition of the reactions brought about by dioxygen (O2) or peroxides. Usually the antioxidant is effective because it can itself be more easily oxidized than the substance protected. The term is often applied to components that can trap free radicals, thereby breaking the chain reaction that normally leads to extensive biological damage." [ISBN
	Pathogen[HTLV1_hbz Q2Q067] interacts with 1 human partners:{Q96A56}
	Pathogen[HTLV2_rex Q85601] interacts with 1 human partners:{Q96A56}
	Pathogen[HTLV1_tax P14079] interacts with 1 human partners:{Q96A56}
	Pathogen[HTLV2_gag P03346] interacts with 6 human partners:{P63302;Q96A56;P30044;P30048;P25713;Q9BYN0}
	Pathogen[HTLV2_tax2 P03410] interacts with 1 human partners:{Q96A56}
	Pathogen[HTLV1_rex P0C206] interacts with 1 human partners:{Q96A56}
	Pathogen[HTLV2_pol P03363] interacts with 5 human partners:{P63302;Q96A56;P30044;P30048;Q9BYN0}
[Cluster 336]GO:0008700+F	molecular_function	[name] 4-hydroxy-2-oxoglutarate aldolase activity	[def] "Catalysis of the reaction
	Pathogen[HTLV2_gag P03346] interacts with 1 human partners:{Q86XE5}
	Pathogen[HTLV2_pol P03363] interacts with 1 human partners:{Q86XE5}
[Cluster 337]GO:0004372+F	molecular_function	[name] glycine hydroxymethyltransferase activity	[def] "Catalysis of the reaction
	Pathogen[HTLV2_gag P03346] interacts with 2 human partners:{P34896;P34897}
	Pathogen[HTLV2_pol P03363] interacts with 2 human partners:{P34896;P34897}
[Cluster 338]GO:0000406+F	molecular_function	[name] double-strand/single-strand DNA junction binding	[def] "Interacting selectively and non-covalently with a region of DNA that contains double-stranded DNA flanked by a region of single-stranded DNA." [GOC
	Pathogen[HTLV1_hbz Q2Q067] interacts with 1 human partners:{P43246}
	Pathogen[HTLV2_rex Q85601] interacts with 1 human partners:{P43246}
	Pathogen[HTLV2_gag P03346] interacts with 2 human partners:{P43246;P20585}
	Pathogen[HTLV2_tax2 P03410] interacts with 2 human partners:{P43246;P20585}
	Pathogen[HTLV1_rex P0C206] interacts with 1 human partners:{P43246}
	Pathogen[HTLV2_pol P03363] interacts with 2 human partners:{P43246;P20585}
[Cluster 339]GO:0016668+F	molecular_function	[name] oxidoreductase activity, acting on a sulfur group of donors, NAD or NADP as acceptor	[def] "Catalysis of an oxidation-reduction (redox) reaction in which a sulfur-containing group acts as a hydrogen or electron donor and reduces NAD or NADP." [GOC
	Pathogen[HTLV1_hbz Q2Q067] interacts with 3 human partners:{P09622;Q9NNW7;Q16881}
	Pathogen[HTLV2_rex Q85601] interacts with 3 human partners:{P09622;Q9NNW7;Q16881}
	Pathogen[HTLV2_gag P03346] interacts with 5 human partners:{P09622;Q9NNW7;P00390;Q16881;Q86VQ6}
	Pathogen[HTLV2_tax2 P03410] interacts with 3 human partners:{P09622;Q9NNW7;Q16881}
	Pathogen[HTLV1_rex P0C206] interacts with 3 human partners:{P09622;Q9NNW7;Q16881}
	Pathogen[HTLV2_pol P03363] interacts with 5 human partners:{P09622;Q9NNW7;P00390;Q16881;Q86VQ6}
[Cluster 340]GO:0000104+F	molecular_function	[name] succinate dehydrogenase activity	[def] "Catalysis of the reaction
	Pathogen[HTLV2_gag P03346] interacts with 1 human partners:{P31040}
	Pathogen[HTLV2_tax2 P03410] interacts with 1 human partners:{P31040}
	Pathogen[HTLV2_pol P03363] interacts with 1 human partners:{P31040}
[Cluster 341]GO:0008308+F	molecular_function	[name] voltage-gated anion channel activity	[def] "Catalysis of the transmembrane transfer of an anion by a voltage-gated channel. An anion is a negatively charged ion. A voltage-gated channel is a channel whose open state is dependent on the voltage across the membrane in which it is embedded." [GOC
	Pathogen[HTLV1_tax P14079] interacts with 1 human partners:{P21796}
	Pathogen[HTLV2_gag P03346] interacts with 1 human partners:{P21796}
	Pathogen[HTLV2_env P03383] interacts with 1 human partners:{P21796}
	Pathogen[HTLV1_env P14075] interacts with 1 human partners:{P21796}
	Pathogen[HTLV2_pol P03363] interacts with 1 human partners:{P21796}
[Cluster 342]GO:0050544+F	molecular_function	[name] arachidonic acid binding	[def] "Interacting selectively and non-covalently with arachidonic acid, a straight chain fatty acid with 20 carbon atoms and four double bonds per molecule. Arachidonic acid is the all-Z-(5,8,11,14)-isomer." [GOC
	Pathogen[HTLV1_hbz Q2Q067] interacts with 1 human partners:{P37231}
	Pathogen[HTLV1_tax P14079] interacts with 1 human partners:{P37231}
	Pathogen[HTLV2_gag P03346] interacts with 1 human partners:{P37231}
	Pathogen[HTLV2_env P03383] interacts with 1 human partners:{P37231}
	Pathogen[HTLV1_env P14075] interacts with 1 human partners:{P37231}
	Pathogen[HTLV2_pol P03363] interacts with 1 human partners:{P37231}
[Cluster 343]GO:0043176+F	molecular_function	[name] amine binding	[def] "Interacting selectively and non-covalently with any organic compound that is weakly basic in character and contains an amino or a substituted amino group." [GOC
	Pathogen[HTLV2_gag P03346] interacts with 2 human partners:{P08397;P49189}
	Pathogen[HTLV2_pol P03363] interacts with 1 human partners:{P08397}
[Cluster 344]GO:0052834+F	molecular_function	[name] inositol monophosphate phosphatase activity	[def] "Catalysis of the reaction
	Pathogen[HTLV2_gag P03346] interacts with 1 human partners:{P29218}
[Cluster 345]GO:0004463+F	molecular_function	[name] leukotriene-A4 hydrolase activity	[def] "Catalysis of the reaction
	Pathogen[HTLV2_gag P03346] interacts with 1 human partners:{P09960}
[Cluster 346]GO:0004301+F	molecular_function	[name] epoxide hydrolase activity	[def] "Catalysis of the reaction
	Pathogen[HTLV2_gag P03346] interacts with 1 human partners:{P09960}
[Cluster 347]GO:0016655+F	molecular_function	[name] oxidoreductase activity, acting on NADH or NADPH, quinone or similar compound as acceptor	[def] "Catalysis of an oxidation-reduction (redox) reaction in which NADH or NADPH acts as a hydrogen or electron donor and reduces a quinone or a similar acceptor molecule." [GOC
	Pathogen[HTLV2_gag P03346] interacts with 1 human partners:{O75251}
	Pathogen[HTLV2_tax2 P03410] interacts with 1 human partners:{O75251}
	Pathogen[HTLV2_pol P03363] interacts with 1 human partners:{O75251}
[Cluster 348]GO:0004595+F	molecular_function	[name] pantetheine-phosphate adenylyltransferase activity	[def] "Catalysis of the reaction
	Pathogen[HTLV2_gag P03346] interacts with 1 human partners:{Q13057}
[Cluster 349]GO:0030350+F	molecular_function	[name] iron-responsive element binding	[def] "Interacting selectively and non-covalently with the iron-responsive element, a regulatory sequence found in the 5'- and 3'-untranslated regions of mRNAs encoding many iron-binding proteins." [PMID
	Pathogen[HTLV1_hbz Q2Q067] interacts with 2 human partners:{P21399;P48200}
	Pathogen[HTLV2_rex Q85601] interacts with 3 human partners:{P22830;P21399;P48200}
	Pathogen[HTLV2_gag P03346] interacts with 3 human partners:{P22830;P21399;P48200}
	Pathogen[HTLV2_tax2 P03410] interacts with 3 human partners:{P22830;P21399;P48200}
	Pathogen[HTLV1_rex P0C206] interacts with 2 human partners:{P21399;P48200}
	Pathogen[HTLV2_pol P03363] interacts with 3 human partners:{P22830;P21399;P48200}
[Cluster 350]GO:0045159+F	molecular_function	[name] myosin II binding	[def] "Interacting selectively and non-covalently with a class II myosin, any member of the class of 'conventional' double-headed myosins that includes muscle myosin." [GOC
	Pathogen[HTLV2_gag P03346] interacts with 2 human partners:{Q8N6F7;Q9H2D6}
	Pathogen[HTLV2_tax2 P03410] interacts with 1 human partners:{Q8N6F7}
	Pathogen[HTLV2_pol P03363] interacts with 2 human partners:{Q8N6F7;Q9H2D6}
[Cluster 351]GO:0052841+F	molecular_function	[name] inositol bisdiphosphate tetrakisphosphate diphosphatase activity	[def] "Catalysis of the reaction
	Pathogen[HTLV2_gag P03346] interacts with 2 human partners:{O95989;Q9NZJ9}
	Pathogen[HTLV2_pol P03363] interacts with 2 human partners:{O95989;Q9NZJ9}
[Cluster 352]GO:0046906+F	molecular_function	[name] tetrapyrrole binding	[def] "Interacting selectively and non-covalently with a tetrapyrrole, a compound containing four pyrrole nuclei variously substituted and linked to each other through carbons at the alpha position." [CHEBI
	Pathogen[HTLV2_rex Q85601] interacts with 1 human partners:{P22830}
	Pathogen[HTLV2_gag P03346] interacts with 1 human partners:{P22830}
	Pathogen[HTLV2_tax2 P03410] interacts with 1 human partners:{P22830}
	Pathogen[HTLV2_pol P03363] interacts with 1 human partners:{P22830}
[Cluster 353]GO:0008193+F	molecular_function	[name] tRNA guanylyltransferase activity	[def] "Catalysis of the posttranscriptional addition of a guanyl residue to the 5' end of a tRNA molecule_ observed for His tRNAs." [PMID
	Pathogen[HTLV1_hbz Q2Q067] interacts with 1 human partners:{P54578}
	Pathogen[HTLV2_gag P03346] interacts with 2 human partners:{Q9NWX6;P54578}
	Pathogen[HTLV2_tax2 P03410] interacts with 1 human partners:{Q9NWX6}
	Pathogen[HTLV2_pol P03363] interacts with 2 human partners:{Q9NWX6;P54578}
[Cluster 354]GO:0015299+F	molecular_function	[name] solute	[def] "Catalysis of the transfer of a solute or solutes from one side of a membrane to the other according to the reaction
	Pathogen[HTLV2_env P03383] interacts with 1 human partners:{P19634}
[Cluster 355]GO:0033857+F	molecular_function	[name] diphosphoinositol-pentakisphosphate kinase activity	[def] "Catalysis of the reaction
	Pathogen[HTLV1_hbz Q2Q067] interacts with 1 human partners:{Q6PFW1}
	Pathogen[HTLV2_rex Q85601] interacts with 1 human partners:{Q6PFW1}
	Pathogen[HTLV1_tax P14079] interacts with 1 human partners:{Q6PFW1}
	Pathogen[HTLV2_gag P03346] interacts with 2 human partners:{O43314;Q6PFW1}
	Pathogen[HTLV2_tax2 P03410] interacts with 2 human partners:{O43314;Q6PFW1}
	Pathogen[HTLV1_rex P0C206] interacts with 1 human partners:{Q6PFW1}
	Pathogen[HTLV2_pol P03363] interacts with 2 human partners:{O43314;Q6PFW1}
[Cluster 356]GO:0004326+F	molecular_function	[name] tetrahydrofolylpolyglutamate synthase activity	[def] "Catalysis of the reaction
	Pathogen[HTLV2_gag P03346] interacts with 1 human partners:{Q05932}
[Cluster 357]GO:0000210+F	molecular_function	[name] NAD+ diphosphatase activity	[def] "Catalysis of the reaction
	Pathogen[HTLV2_gag P03346] interacts with 1 human partners:{Q9BQG2}
[Cluster 358]GO:0030172+F	molecular_function	[name] troponin C binding	[def] "Interacting selectively and non-covalently with troponin C, the calcium-binding subunit of the troponin complex." [GOC
	Pathogen[HTLV1_hbz Q2Q067] interacts with 1 human partners:{P19429}
	Pathogen[HTLV2_rex Q85601] interacts with 1 human partners:{P19429}
	Pathogen[HTLV2_gag P03346] interacts with 3 human partners:{P45378;P45379;P19429}
	Pathogen[HTLV2_tax2 P03410] interacts with 2 human partners:{P45379;P19429}
	Pathogen[HTLV1_rex P0C206] interacts with 1 human partners:{P19429}
	Pathogen[HTLV2_pol P03363] interacts with 2 human partners:{P45379;P19429}
[Cluster 359]GO:0008184+F	molecular_function	[name] glycogen phosphorylase activity	[def] "Catalysis of the reaction
	Pathogen[HTLV2_gag P03346] interacts with 3 human partners:{P06737;P11217;P11216}
	Pathogen[HTLV2_pol P03363] interacts with 3 human partners:{P06737;P11217;P11216}
[Cluster 360]GO:0052852+F	molecular_function	[name] very-long-chain-(S)-2-hydroxy-acid oxidase activity	[def] "Catalysis of the reaction
	Pathogen[HTLV2_gag P03346] interacts with 1 human partners:{Q9UJM8}
	Pathogen[HTLV2_tax2 P03410] interacts with 1 human partners:{Q9UJM8}
	Pathogen[HTLV2_pol P03363] interacts with 1 human partners:{Q9UJM8}
[Cluster 361]GO:0016401+F	molecular_function	[name] palmitoyl-CoA oxidase activity	[def] "Catalysis of the reaction
	Pathogen[HTLV2_gag P03346] interacts with 1 human partners:{P28330}
	Pathogen[HTLV2_pol P03363] interacts with 1 human partners:{P28330}
[Cluster 362]GO:0048408+F	molecular_function	[name] epidermal growth factor binding	[def] "Interacting selectively and non-covalently with epidermal growth factor." [GOC
	Pathogen[HTLV1_tax P14079] interacts with 1 human partners:{P60468}
	Pathogen[HTLV2_gag P03346] interacts with 2 human partners:{P60468;O43847}
	Pathogen[HTLV2_tax2 P03410] interacts with 1 human partners:{P60468}
	Pathogen[HTLV2_pol P03363] interacts with 1 human partners:{O43847}
[Cluster 363]GO:0017065+F	molecular_function	[name] single-strand selective uracil DNA N-glycosylase activity	[def] "Catalysis of the cleavage of the N-C1' glycosidic bond between the damaged DNA base and the deoxyribose sugar, releasing a free base and leaving an apyrimidinic (AP) site. Enzymes with this activity recognize and remove uracil bases present in single-stranded DNA." [GOC
	Pathogen[HTLV1_hbz Q2Q067] interacts with 1 human partners:{Q53HV7}
	Pathogen[HTLV2_rex Q85601] interacts with 1 human partners:{Q53HV7}
	Pathogen[HTLV1_tax P14079] interacts with 1 human partners:{Q53HV7}
	Pathogen[HTLV2_gag P03346] interacts with 1 human partners:{Q53HV7}
	Pathogen[HTLV2_tax2 P03410] interacts with 1 human partners:{Q53HV7}
	Pathogen[HTLV1_rex P0C206] interacts with 1 human partners:{Q53HV7}
	Pathogen[HTLV2_pol P03363] interacts with 1 human partners:{Q53HV7}
[Cluster 364]GO:0004029+F	molecular_function	[name] aldehyde dehydrogenase (NAD) activity	[def] "Catalysis of the reaction
	Pathogen[HTLV2_gag P03346] interacts with 7 human partners:{P49419;P49189;P30837;P47895;P00352;P30038;P05091}
	Pathogen[HTLV2_tax2 P03410] interacts with 1 human partners:{P30837}
	Pathogen[HTLV2_pol P03363] interacts with 2 human partners:{P49419;P30837}
[Cluster 365]GO:0030552+F	molecular_function	[name] cAMP binding	[def] "Interacting selectively and non-covalently with cAMP, the nucleotide cyclic AMP (adenosine 3',5'-cyclophosphate)." [GOC
	Pathogen[HTLV1_hbz Q2Q067] interacts with 1 human partners:{Q08499}
	Pathogen[HTLV2_rex Q85601] interacts with 1 human partners:{Q08499}
	Pathogen[HTLV1_tax P14079] interacts with 1 human partners:{Q08499}
	Pathogen[HTLV2_gag P03346] interacts with 1 human partners:{Q08499}
	Pathogen[HTLV2_tax2 P03410] interacts with 1 human partners:{Q08499}
	Pathogen[HTLV1_rex P0C206] interacts with 1 human partners:{Q08499}
	Pathogen[HTLV2_pol P03363] interacts with 1 human partners:{Q08499}
[Cluster 366]GO:0033819+F	molecular_function	[name] lipoyl(octanoyl) transferase activity	[def] "Catalysis of the reaction
	Pathogen[HTLV2_gag P03346] interacts with 1 human partners:{A6NK58}
	Pathogen[HTLV2_pol P03363] interacts with 1 human partners:{A6NK58}
[Cluster 367]GO:0004057+F	molecular_function	[name] arginyltransferase activity	[def] "Catalysis of the reaction
	Pathogen[HTLV2_gag P03346] interacts with 1 human partners:{O95260}
	Pathogen[HTLV2_pol P03363] interacts with 1 human partners:{O95260}
[Cluster 368]GO:0004815+F	molecular_function	[name] aspartate-tRNA ligase activity	[def] "Catalysis of the reaction
	Pathogen[HTLV1_hbz Q2Q067] interacts with 1 human partners:{P14868}
	Pathogen[HTLV2_rex Q85601] interacts with 1 human partners:{P14868}
	Pathogen[HTLV2_gag P03346] interacts with 2 human partners:{Q6PI48;P14868}
	Pathogen[HTLV2_tax2 P03410] interacts with 2 human partners:{Q6PI48;P14868}
	Pathogen[HTLV1_rex P0C206] interacts with 1 human partners:{P14868}
	Pathogen[HTLV2_pol P03363] interacts with 2 human partners:{Q6PI48;P14868}
[Cluster 369]GO:0009384+F	molecular_function	[name] N-acylmannosamine kinase activity	[def] "Catalysis of the reaction
	Pathogen[HTLV2_gag P03346] interacts with 2 human partners:{Q9UJ70;Q9Y223}
	Pathogen[HTLV2_tax2 P03410] interacts with 1 human partners:{Q9Y223}
	Pathogen[HTLV2_pol P03363] interacts with 2 human partners:{Q9UJ70;Q9Y223}
[Cluster 370]GO:0004418+F	molecular_function	[name] hydroxymethylbilane synthase activity	[def] "Catalysis of the reaction
	Pathogen[HTLV2_gag P03346] interacts with 1 human partners:{P08397}
	Pathogen[HTLV2_pol P03363] interacts with 1 human partners:{P08397}
[Cluster 371]GO:0004360+F	molecular_function	[name] glutamine-fructose-6-phosphate transaminase (isomerizing) activity	[def] "Catalysis of the reaction
	Pathogen[HTLV1_hbz Q2Q067] interacts with 1 human partners:{Q06210}
	Pathogen[HTLV2_rex Q85601] interacts with 1 human partners:{Q06210}
	Pathogen[HTLV2_gag P03346] interacts with 1 human partners:{Q06210}
	Pathogen[HTLV2_tax2 P03410] interacts with 1 human partners:{Q06210}
	Pathogen[HTLV1_rex P0C206] interacts with 1 human partners:{Q06210}
	Pathogen[HTLV2_pol P03363] interacts with 1 human partners:{Q06210}
[Cluster 372]GO:0004419+F	molecular_function	[name] hydroxymethylglutaryl-CoA lyase activity	[def] "Catalysis of the reaction
	Pathogen[HTLV2_gag P03346] interacts with 2 human partners:{P35914;Q8TB92}
	Pathogen[HTLV2_tax2 P03410] interacts with 1 human partners:{Q8TB92}
	Pathogen[HTLV2_pol P03363] interacts with 2 human partners:{P35914;Q8TB92}
[Cluster 373]GO:0052726+F	molecular_function	[name] inositol-1,3,4-trisphosphate 5-kinase activity	[def] "Catalysis of the reaction
	Pathogen[HTLV2_gag P03346] interacts with 1 human partners:{Q13572}
[Cluster 374]GO:0017116+F	molecular_function	[name] single-stranded DNA-dependent ATP-dependent DNA helicase activity	[def] "Catalysis of the reaction
	Pathogen[HTLV2_gag P03346] interacts with 1 human partners:{Q9H611}
	Pathogen[HTLV2_tax2 P03410] interacts with 1 human partners:{Q9H611}
	Pathogen[HTLV2_pol P03363] interacts with 1 human partners:{Q9H611}
[Cluster 375]GO:0004663+F	molecular_function	[name] Rab geranylgeranyltransferase activity	[def] "Catalysis of the reaction
	Pathogen[HTLV1_hbz Q2Q067] interacts with 1 human partners:{P24386}
	Pathogen[HTLV2_rex Q85601] interacts with 1 human partners:{P24386}
	Pathogen[HTLV2_gag P03346] interacts with 2 human partners:{P53611;P24386}
	Pathogen[HTLV2_tax2 P03410] interacts with 1 human partners:{P24386}
	Pathogen[HTLV1_rex P0C206] interacts with 1 human partners:{P24386}
	Pathogen[HTLV2_pol P03363] interacts with 2 human partners:{P53611;P24386}
[Cluster 376]GO:0004614+F	molecular_function	[name] phosphoglucomutase activity	[def] "Catalysis of the reaction
	Pathogen[HTLV1_hbz Q2Q067] interacts with 2 human partners:{Q15124;P36871}
	Pathogen[HTLV2_rex Q85601] interacts with 2 human partners:{Q15124;P36871}
	Pathogen[HTLV1_tax P14079] interacts with 2 human partners:{Q15124;P36871}
	Pathogen[HTLV2_gag P03346] interacts with 4 human partners:{Q15124;P36871;Q6PCE3;Q96G03}
	Pathogen[HTLV2_tax2 P03410] interacts with 2 human partners:{Q15124;P36871}
	Pathogen[HTLV1_rex P0C206] interacts with 2 human partners:{Q15124;P36871}
	Pathogen[HTLV2_pol P03363] interacts with 4 human partners:{Q15124;P36871;Q6PCE3;Q96G03}
[Cluster 377]GO:0008753+F	molecular_function	[name] NADPH dehydrogenase (quinone) activity	[def] "Catalysis of the reaction
	Pathogen[HTLV2_rex Q85601] interacts with 1 human partners:{P16083}
	Pathogen[HTLV2_gag P03346] interacts with 1 human partners:{P16083}
	Pathogen[HTLV2_tax2 P03410] interacts with 1 human partners:{P16083}
	Pathogen[HTLV1_rex P0C206] interacts with 1 human partners:{P16083}
	Pathogen[HTLV2_pol P03363] interacts with 1 human partners:{P16083}
[Cluster 378]GO:0070700+F	molecular_function	[name] BMP receptor binding	[def] "Interacting selectively and non-covalently with a BMP receptor." [GOC
	Pathogen[HTLV2_gag P03346] interacts with 1 human partners:{P12644}
[Cluster 379]GO:0016743+F	molecular_function	[name] carboxyl- or carbamoyltransferase activity	[def] "Catalysis of the transfer of a carboxyl- or carbamoyl group from one compound (donor) to another (acceptor)." [GOC
	Pathogen[HTLV2_gag P03346] interacts with 1 human partners:{P00480}
	Pathogen[HTLV2_pol P03363] interacts with 1 human partners:{P00480}
[Cluster 380]GO:0043559+F	molecular_function	[name] insulin binding	[def] "Interacting selectively and non-covalently with insulin, a polypeptide hormone produced by the islets of Langerhans of the pancreas in mammals, and by the homologous organs of other organisms." [ISBN
	Pathogen[HTLV1_hbz Q2Q067] interacts with 1 human partners:{P27986}
	Pathogen[HTLV2_rex Q85601] interacts with 1 human partners:{P27986}
	Pathogen[HTLV2_gag P03346] interacts with 1 human partners:{P27986}
	Pathogen[HTLV2_env P03383] interacts with 1 human partners:{P27986}
	Pathogen[HTLV2_tax2 P03410] interacts with 1 human partners:{P27986}
	Pathogen[HTLV1_env P14075] interacts with 1 human partners:{P27986}
	Pathogen[HTLV1_rex P0C206] interacts with 1 human partners:{P27986}
	Pathogen[HTLV2_pol P03363] interacts with 1 human partners:{P27986}
[Cluster 381]GO:0004476+F	molecular_function	[name] mannose-6-phosphate isomerase activity	[def] "Catalysis of the reaction
	Pathogen[HTLV2_gag P03346] interacts with 1 human partners:{P51606}
	Pathogen[HTLV2_pol P03363] interacts with 1 human partners:{P51606}
[Cluster 382]GO:0048257+F	molecular_function	[name] 3'-flap endonuclease activity	[def] "Catalysis of the cleavage of a 3' flap structure in DNA, but not other DNA structures_ processes the 3' ends of Okazaki fragments in lagging strand DNA synthesis." [GOC
	Pathogen[HTLV1_hbz Q2Q067] interacts with 2 human partners:{Q96NY9;Q8IY92}
	Pathogen[HTLV2_rex Q85601] interacts with 2 human partners:{Q96NY9;Q8IY92}
	Pathogen[HTLV1_tax P14079] interacts with 2 human partners:{Q96NY9;Q8IY92}
	Pathogen[HTLV2_gag P03346] interacts with 2 human partners:{Q96NY9;Q8IY92}
	Pathogen[HTLV2_tax2 P03410] interacts with 2 human partners:{Q96NY9;Q8IY92}
	Pathogen[HTLV1_rex P0C206] interacts with 2 human partners:{Q96NY9;Q8IY92}
	Pathogen[HTLV2_pol P03363] interacts with 2 human partners:{Q96NY9;Q8IY92}
[Cluster 383]GO:0004765+F	molecular_function	[name] shikimate kinase activity	[def] "Catalysis of the reaction
	Pathogen[HTLV2_gag P03346] interacts with 1 human partners:{Q5T6J7}
[Cluster 384]GO:0004449+F	molecular_function	[name] isocitrate dehydrogenase (NAD+) activity	[def] "Catalysis of the reaction
	Pathogen[HTLV2_rex Q85601] interacts with 1 human partners:{P51553}
	Pathogen[HTLV2_gag P03346] interacts with 3 human partners:{O43837;P51553;P50213}
	Pathogen[HTLV2_tax2 P03410] interacts with 3 human partners:{O43837;P51553;P50213}
	Pathogen[HTLV1_rex P0C206] interacts with 1 human partners:{P51553}
	Pathogen[HTLV2_pol P03363] interacts with 3 human partners:{O43837;P51553;P50213}
[Cluster 385]GO:0004334+F	molecular_function	[name] fumarylacetoacetase activity	[def] "Catalysis of the reaction
	Pathogen[HTLV2_gag P03346] interacts with 1 human partners:{P16930}
	Pathogen[HTLV2_pol P03363] interacts with 1 human partners:{P16930}
[Cluster 386]GO:0016508+F	molecular_function	[name] long-chain-enoyl-CoA hydratase activity	[def] "Catalysis of the reaction
	Pathogen[HTLV2_gag P03346] interacts with 1 human partners:{P40939}
	Pathogen[HTLV2_tax2 P03410] interacts with 1 human partners:{P40939}
	Pathogen[HTLV2_pol P03363] interacts with 1 human partners:{P40939}
[Cluster 387]GO:0004648+F	molecular_function	[name] O-phospho-L-serine	[def] "Catalysis of the reaction
	Pathogen[HTLV2_gag P03346] interacts with 1 human partners:{Q9Y617}
	Pathogen[HTLV2_tax2 P03410] interacts with 1 human partners:{Q9Y617}
	Pathogen[HTLV2_pol P03363] interacts with 1 human partners:{Q9Y617}
[Cluster 388]GO:0070579+F	molecular_function	[name] methylcytosine dioxygenase activity	[def] "Catalysis of the reaction
	Pathogen[HTLV1_hbz Q2Q067] interacts with 2 human partners:{O43151;Q8NFU7}
	Pathogen[HTLV2_rex Q85601] interacts with 2 human partners:{O43151;Q8NFU7}
	Pathogen[HTLV2_gag P03346] interacts with 3 human partners:{O43151;Q8NFU7;Q6N021}
	Pathogen[HTLV2_tax2 P03410] interacts with 3 human partners:{O43151;Q8NFU7;Q6N021}
	Pathogen[HTLV1_rex P0C206] interacts with 2 human partners:{O43151;Q8NFU7}
	Pathogen[HTLV2_pol P03363] interacts with 3 human partners:{O43151;Q8NFU7;Q6N021}
[Cluster 389]GO:0004816+F	molecular_function	[name] asparagine-tRNA ligase activity	[def] "Catalysis of the reaction
	Pathogen[HTLV2_gag P03346] interacts with 2 human partners:{O43776;Q96I59}
	Pathogen[HTLV2_pol P03363] interacts with 2 human partners:{O43776;Q96I59}
[Cluster 390]GO:0052853+F	molecular_function	[name] long-chain-(S)-2-hydroxy-long-chain-acid oxidase activity	[def] "Catalysis of the reaction
	Pathogen[HTLV2_gag P03346] interacts with 1 human partners:{Q9UJM8}
	Pathogen[HTLV2_tax2 P03410] interacts with 1 human partners:{Q9UJM8}
	Pathogen[HTLV2_pol P03363] interacts with 1 human partners:{Q9UJM8}
[Cluster 391]GO:0036317+F	
	Pathogen[HTLV1_hbz Q2Q067] interacts with 1 human partners:{O95551}
	Pathogen[HTLV2_rex Q85601] interacts with 1 human partners:{O95551}
	Pathogen[HTLV1_tax P14079] interacts with 1 human partners:{O95551}
	Pathogen[HTLV2_gag P03346] interacts with 1 human partners:{O95551}
	Pathogen[HTLV2_env P03383] interacts with 1 human partners:{O95551}
	Pathogen[HTLV2_tax2 P03410] interacts with 1 human partners:{O95551}
	Pathogen[HTLV1_rex P0C206] interacts with 1 human partners:{O95551}
	Pathogen[HTLV2_pol P03363] interacts with 1 human partners:{O95551}
[Cluster 392]GO:0004784+F	molecular_function	[name] superoxide dismutase activity	[def] "Catalysis of the reaction
	Pathogen[HTLV1_hbz Q2Q067] interacts with 1 human partners:{O14618}
	Pathogen[HTLV2_rex Q85601] interacts with 1 human partners:{O14618}
	Pathogen[HTLV1_tax P14079] interacts with 1 human partners:{O14618}
	Pathogen[HTLV2_gag P03346] interacts with 2 human partners:{P04179;O14618}
	Pathogen[HTLV2_tax2 P03410] interacts with 1 human partners:{O14618}
	Pathogen[HTLV1_rex P0C206] interacts with 1 human partners:{O14618}
	Pathogen[HTLV2_pol P03363] interacts with 2 human partners:{P04179;O14618}
[Cluster 393]GO:0015643+F	molecular_function	[name] toxin binding	[def] "Interacting selectively and non-covalently with a toxin, a poisonous substance that causes damage to biological systems. Toxins are differentiated from simple chemical poisons and vegetable alkaloids by their high molecular weight and antigenicity (they elicit an antibody response)." [GOC
	Pathogen[HTLV1_hbz Q2Q067] interacts with 1 human partners:{Q9H814}
	Pathogen[HTLV2_rex Q85601] interacts with 1 human partners:{Q9H814}
	Pathogen[HTLV1_tax P14079] interacts with 1 human partners:{Q9H814}
	Pathogen[HTLV2_gag P03346] interacts with 2 human partners:{P00966;Q9H814}
	Pathogen[HTLV2_env P03383] interacts with 1 human partners:{Q9H814}
	Pathogen[HTLV2_tax2 P03410] interacts with 1 human partners:{Q9H814}
	Pathogen[HTLV1_rex P0C206] interacts with 1 human partners:{Q9H814}
	Pathogen[HTLV2_pol P03363] interacts with 1 human partners:{Q9H814}
[Cluster 394]GO:0016154+F	molecular_function	[name] pyrimidine-nucleoside phosphorylase activity	[def] "Catalysis of the reaction
	Pathogen[HTLV2_gag P03346] interacts with 1 human partners:{P19971}
	Pathogen[HTLV2_pol P03363] interacts with 1 human partners:{P19971}
[Cluster 395]GO:0004571+F	molecular_function	[name] mannosyl-oligosaccharide 1,2-alpha-mannosidase activity	[def] "Catalysis of the hydrolysis of the terminal (1->2)-linked alpha-D-mannose residues in the oligo-mannose oligosaccharide Man(9)(GlcNAc)(2)." [EC
	Pathogen[HTLV1_hbz Q2Q067] interacts with 1 human partners:{Q68DE3}
	Pathogen[HTLV2_rex Q85601] interacts with 1 human partners:{Q68DE3}
	Pathogen[HTLV1_tax P14079] interacts with 1 human partners:{Q68DE3}
	Pathogen[HTLV2_gag P03346] interacts with 1 human partners:{Q68DE3}
	Pathogen[HTLV2_tax2 P03410] interacts with 1 human partners:{Q68DE3}
	Pathogen[HTLV1_rex P0C206] interacts with 1 human partners:{Q68DE3}
	Pathogen[HTLV2_pol P03363] interacts with 1 human partners:{Q68DE3}
[Cluster 396]GO:0016918+F	molecular_function	[name] retinal binding	[def] "Interacting selectively and non-covalently with retinal, one of the forms of vitamin A. Retinal plays an important role in the visual process in most vertebrates, combining with opsins to form visual pigments in the retina." [CHEBI
	Pathogen[HTLV2_gag P03346] interacts with 1 human partners:{O94788}
[Cluster 397]GO:0034986+F	molecular_function	[name] iron chaperone activity	[def] "Assists in the delivery of iron ions to target proteins or compartments." [GOC
	Pathogen[HTLV1_hbz Q2Q067] interacts with 1 human partners:{Q16595}
	Pathogen[HTLV2_rex Q85601] interacts with 1 human partners:{Q16595}
	Pathogen[HTLV1_tax P14079] interacts with 1 human partners:{Q16595}
	Pathogen[HTLV2_gag P03346] interacts with 1 human partners:{Q16595}
	Pathogen[HTLV2_tax2 P03410] interacts with 1 human partners:{Q16595}
	Pathogen[HTLV1_rex P0C206] interacts with 1 human partners:{Q16595}
	Pathogen[HTLV2_pol P03363] interacts with 1 human partners:{Q16595}
[Cluster 398]GO:0047325+F	molecular_function	[name] inositol tetrakisphosphate 1-kinase activity	[def] "Catalysis of the reaction
	Pathogen[HTLV2_gag P03346] interacts with 1 human partners:{Q13572}
[Cluster 399]GO:0046403+F	molecular_function	[name] polynucleotide 3'-phosphatase activity	[def] "Catalysis of the reaction
	Pathogen[HTLV1_hbz Q2Q067] interacts with 2 human partners:{Q96T60;Q7Z2E3}
	Pathogen[HTLV2_rex Q85601] interacts with 2 human partners:{Q96T60;Q7Z2E3}
	Pathogen[HTLV1_tax P14079] interacts with 1 human partners:{Q7Z2E3}
	Pathogen[HTLV2_gag P03346] interacts with 2 human partners:{Q96T60;Q7Z2E3}
	Pathogen[HTLV2_env P03383] interacts with 1 human partners:{Q7Z2E3}
	Pathogen[HTLV2_tax2 P03410] interacts with 2 human partners:{Q96T60;Q7Z2E3}
	Pathogen[HTLV1_rex P0C206] interacts with 2 human partners:{Q96T60;Q7Z2E3}
	Pathogen[HTLV2_pol P03363] interacts with 2 human partners:{Q96T60;Q7Z2E3}
[Cluster 400]GO:0051538+F	molecular_function	[name] 3 iron, 4 sulfur cluster binding	[def] "Interacting selectively and non-covalently with a 3 iron, 4 sulfur (3Fe-4S) cluster_ this cluster consists of three iron atoms, with the inorganic sulfur atoms found between the irons and acting as bridging ligands. It is essentially a 4Fe-4S cluster with one iron missing." [GOC
	Pathogen[HTLV2_rex Q85601] interacts with 1 human partners:{Q99798}
	Pathogen[HTLV2_gag P03346] interacts with 1 human partners:{Q99798}
	Pathogen[HTLV2_tax2 P03410] interacts with 1 human partners:{Q99798}
	Pathogen[HTLV2_pol P03363] interacts with 1 human partners:{Q99798}
[Cluster 401]GO:0004832+F	molecular_function	[name] valine-tRNA ligase activity	[def] "Catalysis of the reaction
	Pathogen[HTLV2_gag P03346] interacts with 2 human partners:{Q5ST30;P26640}
[Cluster 402]GO:0005326+F	molecular_function	[name] neurotransmitter transporter activity	[def] "Enables the directed movement of a neurotransmitter into, out of or within a cell, or between cells. Neurotransmitters are any chemical substance that is capable of transmitting (or inhibiting the transmission of) a nerve impulse from a neuron to another cell." [GOC
	Pathogen[HTLV2_gag P03346] interacts with 2 human partners:{Q8WVH0;O14810}
	Pathogen[HTLV2_tax2 P03410] interacts with 2 human partners:{Q8WVH0;O14810}
	Pathogen[HTLV2_pol P03363] interacts with 1 human partners:{O14810}
[Cluster 403]GO:0004379+F	molecular_function	[name] glycylpeptide N-tetradecanoyltransferase activity	[def] "Catalysis of the reaction
	Pathogen[HTLV1_hbz Q2Q067] interacts with 1 human partners:{O60551}
	Pathogen[HTLV2_gag P03346] interacts with 2 human partners:{O60551;P30419}
	Pathogen[HTLV2_tax2 P03410] interacts with 1 human partners:{O60551}
	Pathogen[HTLV2_pol P03363] interacts with 2 human partners:{O60551;P30419}
[Cluster 404]GO:0016831+F	molecular_function	[name] carboxy-lyase activity	[def] "Catalysis of the nonhydrolytic addition or removal of a carboxyl group to or from a compound." [http
	Pathogen[HTLV1_hbz Q2Q067] interacts with 3 human partners:{P21953;P06132;Q96CD2}
	Pathogen[HTLV2_rex Q85601] interacts with 5 human partners:{P21953;P11172;P06132;Q99259;Q96CD2}
	Pathogen[HTLV1_tax P14079] interacts with 1 human partners:{Q99259}
	Pathogen[HTLV2_gag P03346] interacts with 14 human partners:{P21953;P12694;P22234;Q6ZQY3;P35558;P11172;P06132;Q9NTX5;Q99259;Q05329;Q8TDX5;Q96CD2;Q96A70;P17707}
	Pathogen[HTLV2_tax2 P03410] interacts with 6 human partners:{P21953;P11172;P06132;Q99259;Q8TDX5;Q96CD2}
	Pathogen[HTLV1_rex P0C206] interacts with 3 human partners:{P11172;P06132;Q96CD2}
	Pathogen[HTLV2_pol P03363] interacts with 14 human partners:{P21953;P12694;P22234;Q6ZQY3;P35558;P11172;P06132;Q9NTX5;Q99259;Q05329;Q8TDX5;Q96CD2;Q96A70;P17707}
[Cluster 405]GO:0019797+F	molecular_function	[name] procollagen-proline 3-dioxygenase activity	[def] "Catalysis of the reaction
	Pathogen[HTLV2_gag P03346] interacts with 1 human partners:{Q8IVL5}
	Pathogen[HTLV2_pol P03363] interacts with 1 human partners:{Q8IVL5}
[Cluster 406]GO:0004751+F	molecular_function	[name] ribose-5-phosphate isomerase activity	[def] "Catalysis of the reaction
	Pathogen[HTLV2_gag P03346] interacts with 1 human partners:{P49247}
	Pathogen[HTLV2_pol P03363] interacts with 1 human partners:{P49247}
[Cluster 407]GO:0004833+F	molecular_function	[name] tryptophan 2,3-dioxygenase activity	[def] "Catalysis of the reaction
	Pathogen[HTLV2_gag P03346] interacts with 1 human partners:{P48775}
	Pathogen[HTLV2_tax2 P03410] interacts with 1 human partners:{P48775}
	Pathogen[HTLV2_pol P03363] interacts with 1 human partners:{P48775}
[Cluster 408]GO:0008427+F	molecular_function	[name] calcium-dependent protein kinase inhibitor activity	[def] "Stops, prevents or reduces the activity of a calcium-dependent protein kinase." [GOC
	Pathogen[HTLV2_gag P03346] interacts with 1 human partners:{Q7Z7J9}
	Pathogen[HTLV2_pol P03363] interacts with 1 human partners:{Q7Z7J9}
[Cluster 409]GO:0048038+F	molecular_function	[name] quinone binding	[def] "Interacting selectively and non-covalently with a quinone, any member of a class of diketones derivable from aromatic compounds by conversion of two CH groups into CO groups with any necessary rearrangement of double bonds." [ISBN
	Pathogen[HTLV2_gag P03346] interacts with 2 human partners:{O75251;O75306}
	Pathogen[HTLV2_tax2 P03410] interacts with 2 human partners:{O75251;O75306}
	Pathogen[HTLV2_pol P03363] interacts with 2 human partners:{O75251;O75306}
[Cluster 410]GO:0017172+F	molecular_function	[name] cysteine dioxygenase activity	[def] "Catalysis of the reaction
	Pathogen[HTLV1_tax P14079] interacts with 1 human partners:{Q16878}
	Pathogen[HTLV2_gag P03346] interacts with 1 human partners:{Q16878}
	Pathogen[HTLV2_tax2 P03410] interacts with 1 human partners:{Q16878}
[Cluster 411]GO:0004051+F	molecular_function	[name] arachidonate 5-lipoxygenase activity	[def] "Catalysis of the reaction
	Pathogen[HTLV2_gag P03346] interacts with 1 human partners:{P09917}
	Pathogen[HTLV2_pol P03363] interacts with 1 human partners:{P09917}
[Cluster 412]GO:0008649+F	molecular_function	[name] rRNA methyltransferase activity	[def] "Catalysis of the transfer of a methyl group from S-adenosyl-L-methionine to a nucleoside residue in an rRNA molecule." [GOC
	Pathogen[HTLV2_gag P03346] interacts with 3 human partners:{Q9UNQ2;Q9H5Q4;Q8WVM0}
	Pathogen[HTLV2_pol P03363] interacts with 3 human partners:{Q9UNQ2;Q9H5Q4;Q8WVM0}
[Cluster 413]GO:0000179+F	molecular_function	[name] rRNA (adenine-N6,N6-)-dimethyltransferase activity	[def] "Catalysis of the dimethylation two adjacent A residues in the loop closing the 3'-terminal stem of the 18S rRNA, using S-adenosyl-L-methionine as a methyl donor." [ISBN
	Pathogen[HTLV2_gag P03346] interacts with 3 human partners:{Q9UNQ2;Q9H5Q4;Q8WVM0}
	Pathogen[HTLV2_pol P03363] interacts with 3 human partners:{Q9UNQ2;Q9H5Q4;Q8WVM0}
[Cluster 414]GO:0052884+F	
	Pathogen[HTLV2_gag P03346] interacts with 1 human partners:{Q16518}
[Cluster 415]GO:0015038+F	molecular_function	[name] glutathione disulfide oxidoreductase activity	[def] "Catalysis of the reaction
	Pathogen[HTLV1_hbz Q2Q067] interacts with 2 human partners:{P35754;Q9NS18}
	Pathogen[HTLV2_rex Q85601] interacts with 2 human partners:{P35754;Q9NS18}
	Pathogen[HTLV1_tax P14079] interacts with 2 human partners:{P35754;Q9NS18}
	Pathogen[HTLV2_gag P03346] interacts with 2 human partners:{P35754;Q9NS18}
	Pathogen[HTLV2_tax2 P03410] interacts with 2 human partners:{P35754;Q9NS18}
	Pathogen[HTLV1_rex P0C206] interacts with 2 human partners:{P35754;Q9NS18}
	Pathogen[HTLV2_pol P03363] interacts with 2 human partners:{P35754;Q9NS18}
[Cluster 416]GO:0047982+F	molecular_function	[name] homocysteine desulfhydrase activity	[def] "Catalysis of the reaction
	Pathogen[HTLV1_hbz Q2Q067] interacts with 1 human partners:{P32929}
	Pathogen[HTLV2_rex Q85601] interacts with 1 human partners:{P32929}
	Pathogen[HTLV1_tax P14079] interacts with 1 human partners:{P32929}
	Pathogen[HTLV2_gag P03346] interacts with 1 human partners:{P32929}
	Pathogen[HTLV2_tax2 P03410] interacts with 1 human partners:{P32929}
	Pathogen[HTLV1_rex P0C206] interacts with 1 human partners:{P32929}
	Pathogen[HTLV2_pol P03363] interacts with 1 human partners:{P32929}
[Cluster 417]GO:0004392+F	molecular_function	[name] heme oxygenase (decyclizing) activity	[def] "Catalysis of the reaction
	Pathogen[HTLV1_hbz Q2Q067] interacts with 1 human partners:{P09601}
	Pathogen[HTLV2_rex Q85601] interacts with 1 human partners:{P09601}
	Pathogen[HTLV1_tax P14079] interacts with 1 human partners:{P09601}
	Pathogen[HTLV2_gag P03346] interacts with 2 human partners:{P09601;P30519}
	Pathogen[HTLV2_tax2 P03410] interacts with 1 human partners:{P09601}
	Pathogen[HTLV1_rex P0C206] interacts with 1 human partners:{P09601}
	Pathogen[HTLV2_pol P03363] interacts with 2 human partners:{P09601;P30519}
[Cluster 418]GO:0097016+F	molecular_function	[name] L27 domain binding	[def] "Interacting selectively and non-covalently with a L27 domain of a protein. L27 is composed of conserved negatively charged amino acids and a conserved aromatic amino acid. L27 domains can assemble proteins involved in signaling and establishment and maintenance of cell polarity into complexes by interacting in a heterodimeric manner." [GOC
	Pathogen[HTLV1_hbz Q2Q067] interacts with 2 human partners:{O14910;Q12959}
	Pathogen[HTLV2_rex Q85601] interacts with 2 human partners:{O14910;Q12959}
	Pathogen[HTLV2_gag P03346] interacts with 2 human partners:{O14910;Q12959}
	Pathogen[HTLV2_env P03383] interacts with 1 human partners:{O14910}
	Pathogen[HTLV2_tax2 P03410] interacts with 2 human partners:{O14910;Q12959}
	Pathogen[HTLV1_env P14075] interacts with 1 human partners:{O14910}
	Pathogen[HTLV1_rex P0C206] interacts with 2 human partners:{O14910;Q12959}
	Pathogen[HTLV2_pol P03363] interacts with 2 human partners:{O14910;Q12959}
[Cluster 419]GO:0004345+F	molecular_function	[name] glucose-6-phosphate dehydrogenase activity	[def] "Catalysis of the reaction
	Pathogen[HTLV2_gag P03346] interacts with 1 human partners:{P11413}
	Pathogen[HTLV2_pol P03363] interacts with 1 human partners:{P11413}
[Cluster 420]GO:0003937+F	molecular_function	[name] IMP cyclohydrolase activity	[def] "Catalysis of the reaction
	Pathogen[HTLV2_gag P03346] interacts with 1 human partners:{P31939}
	Pathogen[HTLV2_pol P03363] interacts with 1 human partners:{P31939}
[Cluster 421]GO:0052657+F	molecular_function	[name] guanine phosphoribosyltransferase activity	[def] "Catalysis of the reaction
	Pathogen[HTLV2_gag P03346] interacts with 1 human partners:{P00492}
	Pathogen[HTLV2_tax2 P03410] interacts with 1 human partners:{P00492}
	Pathogen[HTLV2_pol P03363] interacts with 1 human partners:{P00492}
[Cluster 422]GO:0016879+F	molecular_function	[name] ligase activity, forming carbon-nitrogen bonds	[def] "Catalysis of the joining of two molecules, or two groups within a single molecule, via a carbon-nitrogen bond, with the concomitant hydrolysis of the diphosphate bond in ATP or a similar triphosphate." [EC
	Pathogen[HTLV2_gag P03346] interacts with 1 human partners:{Q9ULI2}
	Pathogen[HTLV2_pol P03363] interacts with 1 human partners:{Q9ULI2}
[Cluster 423]GO:0008296+F	molecular_function	[name] 3'-5'-exodeoxyribonuclease activity	[def] "Catalysis of the sequential cleavage of mononucleotides from a free 3' terminus of a DNA molecule." [GOC
	Pathogen[HTLV1_hbz Q2Q067] interacts with 1 human partners:{Q9NSU2}
	Pathogen[HTLV2_gag P03346] interacts with 1 human partners:{Q9NSU2}
	Pathogen[HTLV2_tax2 P03410] interacts with 1 human partners:{Q9NSU2}
	Pathogen[HTLV1_rex P0C206] interacts with 1 human partners:{Q9NSU2}
	Pathogen[HTLV2_pol P03363] interacts with 1 human partners:{Q9NSU2}
[Cluster 424]GO:0031681+F	molecular_function	[name] G-protein beta-subunit binding	[def] "Interacting selectively and non-covalently with a G-protein beta subunit." [GOC
	Pathogen[HTLV1_hbz Q2Q067] interacts with 1 human partners:{Q96D21}
	Pathogen[HTLV2_rex Q85601] interacts with 1 human partners:{Q96D21}
	Pathogen[HTLV1_tax P14079] interacts with 1 human partners:{Q96D21}
	Pathogen[HTLV2_gag P03346] interacts with 1 human partners:{Q96D21}
	Pathogen[HTLV2_tax2 P03410] interacts with 1 human partners:{Q96D21}
	Pathogen[HTLV1_rex P0C206] interacts with 1 human partners:{Q96D21}
	Pathogen[HTLV2_pol P03363] interacts with 1 human partners:{Q96D21}
[Cluster 425]GO:0043295+F	molecular_function	[name] glutathione binding	[def] "Interacting selectively and non-covalently with glutathione_ a tripeptide composed of the three amino acids cysteine, glutamic acid and glycine." [GOC
	Pathogen[HTLV1_hbz Q2Q067] interacts with 1 human partners:{P48637}
	Pathogen[HTLV2_rex Q85601] interacts with 1 human partners:{P48637}
	Pathogen[HTLV2_gag P03346] interacts with 2 human partners:{P00390;P48637}
	Pathogen[HTLV2_tax2 P03410] interacts with 1 human partners:{P48637}
	Pathogen[HTLV1_rex P0C206] interacts with 1 human partners:{P48637}
	Pathogen[HTLV2_pol P03363] interacts with 2 human partners:{P00390;P48637}
[Cluster 426]GO:0035256+F	molecular_function	[name] metabotropic glutamate receptor binding	[def] "Interacting selectively and non-covalently with a metabotropic glutamate receptor. Metabotropic glutamate receptors are G-protein coupled receptors that bind glutamate and exert an effect through the regulation of enzyme activity." [GOC
	Pathogen[HTLV1_hbz Q2Q067] interacts with 1 human partners:{Q9NSB8}
	Pathogen[HTLV2_rex Q85601] interacts with 1 human partners:{Q9NSB8}
	Pathogen[HTLV1_tax P14079] interacts with 1 human partners:{Q9NSB8}
	Pathogen[HTLV2_gag P03346] interacts with 1 human partners:{Q9NSB8}
	Pathogen[HTLV2_tax2 P03410] interacts with 1 human partners:{Q9NSB8}
	Pathogen[HTLV1_rex P0C206] interacts with 1 human partners:{Q9NSB8}
	Pathogen[HTLV2_pol P03363] interacts with 1 human partners:{Q9NSB8}
[Cluster 427]GO:0044547+F	
	Pathogen[HTLV1_hbz Q2Q067] interacts with 1 human partners:{Q9NS56}
	Pathogen[HTLV2_rex Q85601] interacts with 1 human partners:{Q9NS56}
	Pathogen[HTLV1_tax P14079] interacts with 1 human partners:{Q9NS56}
	Pathogen[HTLV2_gag P03346] interacts with 1 human partners:{Q9NS56}
	Pathogen[HTLV2_tax2 P03410] interacts with 1 human partners:{Q9NS56}
	Pathogen[HTLV1_rex P0C206] interacts with 1 human partners:{Q9NS56}
	Pathogen[HTLV2_pol P03363] interacts with 1 human partners:{Q9NS56}
[Cluster 428]GO:0002059+F	molecular_function	[name] thymine binding	[def] "Interacting selectively and non-covalently with thymine." [GOC
	Pathogen[HTLV1_hbz Q2Q067] interacts with 1 human partners:{Q14117}
	Pathogen[HTLV2_rex Q85601] interacts with 1 human partners:{Q14117}
	Pathogen[HTLV2_gag P03346] interacts with 1 human partners:{Q14117}
	Pathogen[HTLV2_tax2 P03410] interacts with 1 human partners:{Q14117}
	Pathogen[HTLV1_rex P0C206] interacts with 1 human partners:{Q14117}
	Pathogen[HTLV2_pol P03363] interacts with 1 human partners:{Q14117}
[Cluster 429]GO:0047015+F	molecular_function	[name] 3-hydroxy-2-methylbutyryl-CoA dehydrogenase activity	[def] "Catalysis of the reaction
	Pathogen[HTLV2_gag P03346] interacts with 1 human partners:{Q99714}
	Pathogen[HTLV2_env P03383] interacts with 1 human partners:{Q99714}
	Pathogen[HTLV2_pol P03363] interacts with 1 human partners:{Q99714}
[Cluster 430]GO:0004408+F	molecular_function	[name] holocytochrome-c synthase activity	[def] "Catalysis of the reaction
	Pathogen[HTLV2_gag P03346] interacts with 1 human partners:{P53701}
	Pathogen[HTLV2_pol P03363] interacts with 1 human partners:{P53701}
[Cluster 431]GO:0038052+F	molecular_function	[name] estrogen-activated sequence-specific DNA binding RNA polymerase II transcription factor activity	[def] "Combining with estrogen and transmitting the signal to the transcriptional machinery by interacting selectively and non-covalently with a specific DNA sequence in order to modulate transcription by RNA polymerase II." [GOC
	Pathogen[HTLV2_env P03383] interacts with 1 human partners:{P03372}
	Pathogen[HTLV1_env P14075] interacts with 1 human partners:{P03372}
[Cluster 432]GO:0018271+F	molecular_function	[name] biotin-protein ligase activity	[def] "Catalysis of the reaction
	Pathogen[HTLV2_gag P03346] interacts with 1 human partners:{P50747}
	Pathogen[HTLV2_tax2 P03410] interacts with 1 human partners:{P50747}
	Pathogen[HTLV2_pol P03363] interacts with 1 human partners:{P50747}
[Cluster 433]GO:0019145+F	molecular_function	[name] aminobutyraldehyde dehydrogenase activity	[def] "Catalysis of the reaction
	Pathogen[HTLV2_gag P03346] interacts with 1 human partners:{P49189}
[Cluster 434]GO:0003868+F	molecular_function	[name] 4-hydroxyphenylpyruvate dioxygenase activity	[def] "Catalysis of the reaction
	Pathogen[HTLV2_gag P03346] interacts with 1 human partners:{Q96IR7}
[Cluster 435]GO:0016763+F	molecular_function	[name] transferase activity, transferring pentosyl groups	[def] "Catalysis of the transfer of a pentosyl group from one compound (donor) to another (acceptor)." [GOC
	Pathogen[HTLV2_gag P03346] interacts with 4 human partners:{P00491;P19971;Q15274;O95045}
	Pathogen[HTLV2_pol P03363] interacts with 3 human partners:{P19971;Q15274;O95045}
[Cluster 436]GO:0035730+F	molecular_function	[name] S-nitrosoglutathione binding	[def] "Interacting selectively and non-covalently with S-nitrosoglutathione, a nitrosothiol considered to be a natural nitric oxide (NO) donor involved in S-nitrosylation, and in the storage and transport of nitric oxide in biological systems." [CHEBI
	Pathogen[HTLV2_gag P03346] interacts with 1 human partners:{P09211}
	Pathogen[HTLV2_pol P03363] interacts with 1 human partners:{P09211}
[Cluster 437]GO:0004479+F	molecular_function	[name] methionyl-tRNA formyltransferase activity	[def] "Catalysis of the reaction
	Pathogen[HTLV2_gag P03346] interacts with 1 human partners:{Q96DP5}
	Pathogen[HTLV2_pol P03363] interacts with 1 human partners:{Q96DP5}
[Cluster 438]GO:0003912+F	molecular_function	[name] DNA nucleotidylexotransferase activity	[def] "Catalysis of the reaction
	Pathogen[HTLV1_hbz Q2Q067] interacts with 2 human partners:{Q9NP87;P04053}
	Pathogen[HTLV2_rex Q85601] interacts with 2 human partners:{Q9NP87;P04053}
	Pathogen[HTLV1_tax P14079] interacts with 2 human partners:{Q9NP87;P04053}
	Pathogen[HTLV2_gag P03346] interacts with 2 human partners:{Q9NP87;P04053}
	Pathogen[HTLV2_tax2 P03410] interacts with 2 human partners:{Q9NP87;P04053}
	Pathogen[HTLV1_rex P0C206] interacts with 2 human partners:{Q9NP87;P04053}
	Pathogen[HTLV2_pol P03363] interacts with 2 human partners:{Q9NP87;P04053}
[Cluster 439]GO:0016309+F	molecular_function	[name] 1-phosphatidylinositol-5-phosphate 4-kinase activity	[def] "Catalysis of the reaction
	Pathogen[HTLV2_rex Q85601] interacts with 1 human partners:{Q8TBX8}
	Pathogen[HTLV2_gag P03346] interacts with 2 human partners:{Q8TBX8;P48426}
	Pathogen[HTLV2_tax2 P03410] interacts with 2 human partners:{Q8TBX8;P48426}
	Pathogen[HTLV1_rex P0C206] interacts with 1 human partners:{Q8TBX8}
	Pathogen[HTLV2_pol P03363] interacts with 2 human partners:{Q8TBX8;P48426}
[Cluster 440]GO:0032542+F	molecular_function	[name] sulfiredoxin activity	[def] "Catalysis of the reaction
	Pathogen[HTLV2_gag P03346] interacts with 1 human partners:{Q9BYN0}
	Pathogen[HTLV2_pol P03363] interacts with 1 human partners:{Q9BYN0}
[Cluster 441]GO:0001227+F	
	Pathogen[HTLV1_hbz Q2Q067] interacts with 1 human partners:{Q9NX63}
	Pathogen[HTLV2_rex Q85601] interacts with 1 human partners:{Q9NX63}
	Pathogen[HTLV2_gag P03346] interacts with 1 human partners:{Q9NX63}
	Pathogen[HTLV2_tax2 P03410] interacts with 1 human partners:{Q9NX63}
	Pathogen[HTLV1_rex P0C206] interacts with 1 human partners:{Q9NX63}
	Pathogen[HTLV2_pol P03363] interacts with 1 human partners:{Q9NX63}
[Cluster 442]GO:0030412+F	molecular_function	[name] formimidoyltetrahydrofolate cyclodeaminase activity	[def] "Catalysis of the reaction
	Pathogen[HTLV1_tax P14079] interacts with 1 human partners:{O95954}
	Pathogen[HTLV2_gag P03346] interacts with 1 human partners:{O95954}
	Pathogen[HTLV2_tax2 P03410] interacts with 1 human partners:{O95954}
[Cluster 443]GO:0004055+F	molecular_function	[name] argininosuccinate synthase activity	[def] "Catalysis of the reaction
	Pathogen[HTLV2_gag P03346] interacts with 1 human partners:{P00966}
[Cluster 444]GO:0017150+F	molecular_function	[name] tRNA dihydrouridine synthase activity	[def] "Catalysis of the reaction
	Pathogen[HTLV1_hbz Q2Q067] interacts with 1 human partners:{Q96G46}
	Pathogen[HTLV2_rex Q85601] interacts with 1 human partners:{Q96G46}
	Pathogen[HTLV2_gag P03346] interacts with 3 human partners:{O95620;Q6P1R4;Q96G46}
	Pathogen[HTLV2_tax2 P03410] interacts with 1 human partners:{Q96G46}
	Pathogen[HTLV1_rex P0C206] interacts with 1 human partners:{Q96G46}
	Pathogen[HTLV2_pol P03363] interacts with 3 human partners:{O95620;Q6P1R4;Q96G46}
[Cluster 445]GO:0004013+F	molecular_function	[name] adenosylhomocysteinase activity	[def] "Catalysis of the reaction
	Pathogen[HTLV2_gag P03346] interacts with 1 human partners:{O43865}
	Pathogen[HTLV2_pol P03363] interacts with 1 human partners:{O43865}
[Cluster 446]GO:0016847+F	molecular_function	[name] 1-aminocyclopropane-1-carboxylate synthase activity	[def] "Catalysis of the reaction
	Pathogen[HTLV2_gag P03346] interacts with 1 human partners:{Q96QU6}
	Pathogen[HTLV2_pol P03363] interacts with 1 human partners:{Q96QU6}
[Cluster 447]GO:0004781+F	molecular_function	[name] sulfate adenylyltransferase (ATP) activity	[def] "Catalysis of the reaction
	Pathogen[HTLV1_tax P14079] interacts with 1 human partners:{O43252}
	Pathogen[HTLV2_gag P03346] interacts with 2 human partners:{O43252;O95340}
	Pathogen[HTLV2_env P03383] interacts with 1 human partners:{O43252}
	Pathogen[HTLV2_pol P03363] interacts with 2 human partners:{O43252;O95340}
[Cluster 448]GO:0009881+F	molecular_function	[name] photoreceptor activity	[def] "The function of absorbing and responding to incidental electromagnetic radiation, particularly visible light. The response may involve a change in conformation." [GOC
	Pathogen[HTLV1_hbz Q2Q067] interacts with 1 human partners:{Q49AN0}
	Pathogen[HTLV2_rex Q85601] interacts with 1 human partners:{Q49AN0}
	Pathogen[HTLV2_gag P03346] interacts with 1 human partners:{Q49AN0}
	Pathogen[HTLV2_env P03383] interacts with 1 human partners:{Q49AN0}
	Pathogen[HTLV2_tax2 P03410] interacts with 1 human partners:{Q49AN0}
	Pathogen[HTLV1_rex P0C206] interacts with 1 human partners:{Q49AN0}
	Pathogen[HTLV2_pol P03363] interacts with 1 human partners:{Q49AN0}
[Cluster 449]GO:0019809+F	molecular_function	[name] spermidine binding	[def] "Interacting selectively and non-covalently with spermidine, N-(3-aminopropyl)-1,4-diaminobutane." [GOC
	Pathogen[HTLV1_hbz Q2Q067] interacts with 1 human partners:{P21673}
	Pathogen[HTLV2_rex Q85601] interacts with 1 human partners:{P21673}
	Pathogen[HTLV2_gag P03346] interacts with 1 human partners:{P21673}
	Pathogen[HTLV2_tax2 P03410] interacts with 1 human partners:{P21673}
	Pathogen[HTLV1_rex P0C206] interacts with 1 human partners:{P21673}
	Pathogen[HTLV2_pol P03363] interacts with 1 human partners:{P21673}
[Cluster 450]GO:0004634+F	molecular_function	[name] phosphopyruvate hydratase activity	[def] "Catalysis of the reaction
	Pathogen[HTLV2_gag P03346] interacts with 2 human partners:{P06733;P13929}
	Pathogen[HTLV2_pol P03363] interacts with 2 human partners:{P06733;P13929}
[Cluster 451]GO:0004739+F	molecular_function	[name] pyruvate dehydrogenase (acetyl-transferring) activity	[def] "Catalysis of the reaction
	Pathogen[HTLV2_gag P03346] interacts with 2 human partners:{P08559;P11177}
	Pathogen[HTLV2_pol P03363] interacts with 2 human partners:{P08559;P11177}
[Cluster 452]GO:0003904+F	molecular_function	[name] deoxyribodipyrimidine photo-lyase activity	[def] "Catalysis of the reaction
	Pathogen[HTLV1_hbz Q2Q067] interacts with 1 human partners:{Q49AN0}
	Pathogen[HTLV2_rex Q85601] interacts with 1 human partners:{Q49AN0}
	Pathogen[HTLV2_gag P03346] interacts with 1 human partners:{Q49AN0}
	Pathogen[HTLV2_env P03383] interacts with 1 human partners:{Q49AN0}
	Pathogen[HTLV2_tax2 P03410] interacts with 1 human partners:{Q49AN0}
	Pathogen[HTLV1_rex P0C206] interacts with 1 human partners:{Q49AN0}
	Pathogen[HTLV2_pol P03363] interacts with 1 human partners:{Q49AN0}
[Cluster 453]GO:0003955+F	molecular_function	[name] NAD(P)H dehydrogenase (quinone) activity	[def] "Catalysis of the reaction
	Pathogen[HTLV2_gag P03346] interacts with 1 human partners:{P15559}
[Cluster 454]GO:0016165+F	molecular_function	[name] lipoxygenase activity	[def] "Catalysis of the reaction
	Pathogen[HTLV2_gag P03346] interacts with 1 human partners:{P09917}
	Pathogen[HTLV2_pol P03363] interacts with 1 human partners:{P09917}
[Cluster 455]GO:0016212+F	molecular_function	[name] kynurenine-oxoglutarate transaminase activity	[def] "Catalysis of the reaction
	Pathogen[HTLV1_hbz Q2Q067] interacts with 2 human partners:{P00505;Q16773}
	Pathogen[HTLV2_rex Q85601] interacts with 2 human partners:{P00505;Q16773}
	Pathogen[HTLV2_gag P03346] interacts with 3 human partners:{P00505;Q16773;Q6YP21}
	Pathogen[HTLV2_tax2 P03410] interacts with 2 human partners:{P00505;Q16773}
	Pathogen[HTLV1_rex P0C206] interacts with 2 human partners:{P00505;Q16773}
	Pathogen[HTLV2_pol P03363] interacts with 3 human partners:{P00505;Q16773;Q6YP21}
[Cluster 456]GO:0032548+F	molecular_function	[name] pyrimidine deoxyribonucleoside binding	[def] "Interacting selectively and non-covalently with a pyrimidine deoxyribonucleoside, a compound consisting of a pyrimidine base linked to deoxyribose." [GOC
	Pathogen[HTLV2_gag P03346] interacts with 1 human partners:{P27707}
	Pathogen[HTLV2_pol P03363] interacts with 1 human partners:{P27707}
[Cluster 457]GO:0003963+F	molecular_function	[name] RNA-3'-phosphate cyclase activity	[def] "Catalysis of the reaction
	Pathogen[HTLV1_hbz Q2Q067] interacts with 2 human partners:{O00442;Q9Y2P8}
	Pathogen[HTLV2_rex Q85601] interacts with 2 human partners:{O00442;Q9Y2P8}
	Pathogen[HTLV1_tax P14079] interacts with 2 human partners:{O00442;Q9Y2P8}
	Pathogen[HTLV2_gag P03346] interacts with 2 human partners:{O00442;Q9Y2P8}
	Pathogen[HTLV2_env P03383] interacts with 2 human partners:{O00442;Q9Y2P8}
	Pathogen[HTLV2_tax2 P03410] interacts with 2 human partners:{O00442;Q9Y2P8}
	Pathogen[HTLV1_rex P0C206] interacts with 2 human partners:{O00442;Q9Y2P8}
	Pathogen[HTLV2_pol P03363] interacts with 2 human partners:{O00442;Q9Y2P8}
[Cluster 458]GO:0008891+F	molecular_function	[name] glycolate oxidase activity	[def] "Catalysis of the reaction
	Pathogen[HTLV2_gag P03346] interacts with 1 human partners:{Q9UJM8}
	Pathogen[HTLV2_tax2 P03410] interacts with 1 human partners:{Q9UJM8}
	Pathogen[HTLV2_pol P03363] interacts with 1 human partners:{Q9UJM8}
[Cluster 459]GO:0052848+F	molecular_function	[name] inositol-3,5-bisdiphosphate-2,3,4,6-tetrakisphosphate 5-diphosphatase activity	[def] "Catalysis of the reaction
	Pathogen[HTLV2_gag P03346] interacts with 2 human partners:{O95989;Q9NZJ9}
	Pathogen[HTLV2_pol P03363] interacts with 2 human partners:{O95989;Q9NZJ9}
[Cluster 460]GO:0004633+F	molecular_function	[name] phosphopantothenoylcysteine decarboxylase activity	[def] "Catalysis of the reaction
	Pathogen[HTLV1_hbz Q2Q067] interacts with 1 human partners:{Q96CD2}
	Pathogen[HTLV2_rex Q85601] interacts with 1 human partners:{Q96CD2}
	Pathogen[HTLV2_gag P03346] interacts with 1 human partners:{Q96CD2}
	Pathogen[HTLV2_tax2 P03410] interacts with 1 human partners:{Q96CD2}
	Pathogen[HTLV1_rex P0C206] interacts with 1 human partners:{Q96CD2}
	Pathogen[HTLV2_pol P03363] interacts with 1 human partners:{Q96CD2}
[Cluster 461]GO:0047726+F	molecular_function	[name] iron-cytochrome-c reductase activity	[def] "Catalysis of the reaction
	Pathogen[HTLV1_hbz Q2Q067] interacts with 1 human partners:{P16435}
	Pathogen[HTLV2_rex Q85601] interacts with 1 human partners:{P16435}
	Pathogen[HTLV1_tax P14079] interacts with 1 human partners:{P16435}
	Pathogen[HTLV2_gag P03346] interacts with 1 human partners:{P16435}
	Pathogen[HTLV2_env P03383] interacts with 1 human partners:{P16435}
	Pathogen[HTLV2_tax2 P03410] interacts with 1 human partners:{P16435}
	Pathogen[HTLV1_rex P0C206] interacts with 1 human partners:{P16435}
	Pathogen[HTLV2_pol P03363] interacts with 1 human partners:{P16435}
[Cluster 462]GO:0070773+F	molecular_function	[name] protein-N-terminal glutamine amidohydrolase activity	[def] "Catalysis of the reaction
	Pathogen[HTLV1_hbz Q2Q067] interacts with 1 human partners:{Q96HA8}
	Pathogen[HTLV2_rex Q85601] interacts with 1 human partners:{Q96HA8}
	Pathogen[HTLV1_tax P14079] interacts with 1 human partners:{Q96HA8}
	Pathogen[HTLV2_gag P03346] interacts with 1 human partners:{Q96HA8}
	Pathogen[HTLV1_rex P0C206] interacts with 1 human partners:{Q96HA8}
	Pathogen[HTLV2_pol P03363] interacts with 1 human partners:{Q96HA8}
[Cluster 463]GO:0005114+F	molecular_function	[name] type II transforming growth factor beta receptor binding	[def] "Interacting selectively and non-covalently with a type II transforming growth factor beta receptor." [GOC
	Pathogen[HTLV2_gag P03346] interacts with 1 human partners:{P01137}
	Pathogen[HTLV2_pol P03363] interacts with 1 human partners:{P01137}
[Cluster 464]GO:0000010+F	molecular_function	[name] trans-hexaprenyltranstransferase activity	[def] "Catalysis of the reaction
	Pathogen[HTLV1_tax P14079] interacts with 1 human partners:{Q5T2R2}
	Pathogen[HTLV2_gag P03346] interacts with 1 human partners:{Q86YH6}
	Pathogen[HTLV2_tax2 P03410] interacts with 1 human partners:{Q5T2R2}
	Pathogen[HTLV2_pol P03363] interacts with 2 human partners:{Q86YH6;Q5T2R2}
[Cluster 465]GO:0033677+F	molecular_function	[name] DNA/RNA helicase activity	[def] "Catalysis of the reaction
	Pathogen[HTLV1_hbz Q2Q067] interacts with 1 human partners:{Q92499}
	Pathogen[HTLV2_rex Q85601] interacts with 1 human partners:{Q92499}
	Pathogen[HTLV1_tax P14079] interacts with 1 human partners:{Q92499}
	Pathogen[HTLV2_gag P03346] interacts with 1 human partners:{Q92499}
	Pathogen[HTLV2_tax2 P03410] interacts with 1 human partners:{Q92499}
	Pathogen[HTLV1_env P14075] interacts with 1 human partners:{Q92499}
	Pathogen[HTLV1_rex P0C206] interacts with 1 human partners:{Q92499}
	Pathogen[HTLV2_pol P03363] interacts with 1 human partners:{Q92499}
[Cluster 466]GO:0043167+F	molecular_function	[name] ion binding	[def] "Interacting selectively and non-covalently with ions, charged atoms or groups of atoms." [GOC
	Pathogen[HTLV2_gag P03346] interacts with 1 human partners:{Q96GX9}
	Pathogen[HTLV2_pol P03363] interacts with 1 human partners:{Q96GX9}
[Cluster 467]GO:0000171+F	molecular_function	[name] ribonuclease MRP activity	[def] "Catalysis of the site-specific cleavage of RNA by a catalytic RNA-mediated mechanism_ substrates include the A3 site in the ITS1 of pre-rRNA." [PMID
	Pathogen[HTLV1_hbz Q2Q067] interacts with 1 human partners:{Q99575}
	Pathogen[HTLV2_rex Q85601] interacts with 1 human partners:{Q99575}
	Pathogen[HTLV1_tax P14079] interacts with 1 human partners:{Q99575}
	Pathogen[HTLV2_gag P03346] interacts with 1 human partners:{Q99575}
	Pathogen[HTLV2_tax2 P03410] interacts with 1 human partners:{Q99575}
	Pathogen[HTLV1_rex P0C206] interacts with 1 human partners:{Q99575}
	Pathogen[HTLV2_pol P03363] interacts with 1 human partners:{Q99575}
[Cluster 468]GO:0004969+F	molecular_function	[name] histamine receptor activity	[def] "Combining with histamine to initiate a change in cell activity. Histamine is a physiologically active amine, found in plant and animal tissue and released from mast cells as part of an allergic reaction in humans." [GOC
	Pathogen[HTLV2_env P03383] interacts with 1 human partners:{Q9P2Y4}
	Pathogen[HTLV1_env P14075] interacts with 1 human partners:{Q9P2Y4}
[Cluster 469]GO:0005542+F	molecular_function	[name] folic acid binding	[def] "Interacting selectively and non-covalently with folic acid, pteroylglutamic acid. Folic acid is widely distributed as a member of the vitamin B complex and is essential for the synthesis of purine and pyrimidines." [GOC
	Pathogen[HTLV1_hbz Q2Q067] interacts with 2 human partners:{Q14749;P04818}
	Pathogen[HTLV2_rex Q85601] interacts with 2 human partners:{Q14749;P04818}
	Pathogen[HTLV1_tax P14079] interacts with 3 human partners:{O95954;Q14749;P04818}
	Pathogen[HTLV2_gag P03346] interacts with 5 human partners:{O95954;Q14749;P04818;Q99707;Q9UI17}
	Pathogen[HTLV2_tax2 P03410] interacts with 3 human partners:{O95954;Q14749;P04818}
	Pathogen[HTLV1_rex P0C206] interacts with 2 human partners:{Q14749;P04818}
	Pathogen[HTLV2_pol P03363] interacts with 3 human partners:{Q14749;P04818;Q99707}
[Cluster 470]GO:0004169+F	molecular_function	[name] dolichyl-phosphate-mannose-protein mannosyltransferase activity	[def] "Catalysis of the reaction
	Pathogen[HTLV2_gag P03346] interacts with 1 human partners:{O60762}
[Cluster 471]GO:0016314+F	molecular_function	[name] phosphatidylinositol-3,4,5-trisphosphate 3-phosphatase activity	[def] "Catalysis of the reaction
	Pathogen[HTLV1_env P14075] interacts with 1 human partners:{P60484}
[Cluster 472]GO:0004066+F	molecular_function	[name] asparagine synthase (glutamine-hydrolyzing) activity	[def] "Catalysis of the reaction
	Pathogen[HTLV2_gag P03346] interacts with 2 human partners:{P08243;Q9NWL6}
[Cluster 473]GO:0070191+F	molecular_function	[name] methionine-R-sulfoxide reductase activity	[def] "Catalysis of the reaction
	Pathogen[HTLV2_gag P03346] interacts with 1 human partners:{Q9NZV6}
	Pathogen[HTLV2_tax2 P03410] interacts with 1 human partners:{Q9NZV6}
	Pathogen[HTLV2_pol P03363] interacts with 1 human partners:{Q9NZV6}
[Cluster 474]GO:0036055+F	molecular_function	[name] protein-succinyllysine desuccinylase activity	[def] "Catalysis of the reaction
	Pathogen[HTLV2_gag P03346] interacts with 1 human partners:{Q9NXA8}
	Pathogen[HTLV2_pol P03363] interacts with 1 human partners:{Q9NXA8}
[Cluster 475]GO:0004817+F	molecular_function	[name] cysteine-tRNA ligase activity	[def] "Catalysis of the reaction
	Pathogen[HTLV2_gag P03346] interacts with 2 human partners:{Q9HA77;P49589}
	Pathogen[HTLV2_tax2 P03410] interacts with 1 human partners:{P49589}
	Pathogen[HTLV2_pol P03363] interacts with 1 human partners:{P49589}
[Cluster 476]GO:0048256+F	molecular_function	[name] flap endonuclease activity	[def] "Catalysis of the cleavage of a flap structure in DNA, but not other DNA structures_ processes the ends of Okazaki fragments in lagging strand DNA synthesis." [GOC
	Pathogen[HTLV1_hbz Q2Q067] interacts with 2 human partners:{Q9UQ84;P39748}
	Pathogen[HTLV2_rex Q85601] interacts with 2 human partners:{Q9UQ84;P39748}
	Pathogen[HTLV1_tax P14079] interacts with 1 human partners:{P39748}
	Pathogen[HTLV2_gag P03346] interacts with 2 human partners:{Q9UQ84;P39748}
	Pathogen[HTLV2_tax2 P03410] interacts with 2 human partners:{Q9UQ84;P39748}
	Pathogen[HTLV1_rex P0C206] interacts with 2 human partners:{Q9UQ84;P39748}
	Pathogen[HTLV2_pol P03363] interacts with 2 human partners:{Q9UQ84;P39748}
[Cluster 477]GO:0004743+F	molecular_function	[name] pyruvate kinase activity	[def] "Catalysis of the reaction
	Pathogen[HTLV1_hbz Q2Q067] interacts with 1 human partners:{P14618}
	Pathogen[HTLV1_tax P14079] interacts with 1 human partners:{P14618}
	Pathogen[HTLV2_gag P03346] interacts with 2 human partners:{P14618;P30613}
	Pathogen[HTLV2_tax2 P03410] interacts with 1 human partners:{P14618}
	Pathogen[HTLV1_rex P0C206] interacts with 1 human partners:{P14618}
	Pathogen[HTLV2_pol P03363] interacts with 2 human partners:{P14618;P30613}
[Cluster 478]GO:0048244+F	molecular_function	[name] phytanoyl-CoA dioxygenase activity	[def] "Catalysis of the reaction
	Pathogen[HTLV1_hbz Q2Q067] interacts with 1 human partners:{O14832}
	Pathogen[HTLV2_rex Q85601] interacts with 1 human partners:{O14832}
	Pathogen[HTLV2_gag P03346] interacts with 1 human partners:{O14832}
	Pathogen[HTLV2_tax2 P03410] interacts with 1 human partners:{O14832}
	Pathogen[HTLV1_rex P0C206] interacts with 1 human partners:{O14832}
	Pathogen[HTLV2_pol P03363] interacts with 1 human partners:{O14832}
[Cluster 479]GO:0000823+F	molecular_function	[name] inositol-1,4,5-trisphosphate 6-kinase activity	[def] "Catalysis of the reaction
	Pathogen[HTLV1_hbz Q2Q067] interacts with 1 human partners:{Q8NFU5}
	Pathogen[HTLV2_rex Q85601] interacts with 1 human partners:{Q8NFU5}
	Pathogen[HTLV1_tax P14079] interacts with 1 human partners:{Q8NFU5}
	Pathogen[HTLV2_gag P03346] interacts with 1 human partners:{Q8NFU5}
	Pathogen[HTLV2_env P03383] interacts with 1 human partners:{Q8NFU5}
	Pathogen[HTLV2_tax2 P03410] interacts with 1 human partners:{Q8NFU5}
	Pathogen[HTLV1_rex P0C206] interacts with 1 human partners:{Q8NFU5}
	Pathogen[HTLV2_pol P03363] interacts with 1 human partners:{Q8NFU5}
[Cluster 480]GO:0004790+F	molecular_function	[name] thioether S-methyltransferase activity	[def] "Catalysis of the reaction
	Pathogen[HTLV2_gag P03346] interacts with 1 human partners:{O95050}
	Pathogen[HTLV2_pol P03363] interacts with 1 human partners:{O95050}
[Cluster 481]GO:0016415+F	molecular_function	[name] octanoyltransferase activity	[def] "Catalysis of the transfer of an octanoyl (CH3-[CH2]6-CO-) group to an acceptor molecule." [GOC
	Pathogen[HTLV2_gag P03346] interacts with 1 human partners:{A6NK58}
	Pathogen[HTLV2_pol P03363] interacts with 1 human partners:{A6NK58}
[Cluster 482]GO:0004492+F	molecular_function	[name] methylmalonyl-CoA decarboxylase activity	[def] "Catalysis of the reaction
	Pathogen[HTLV2_gag P03346] interacts with 1 human partners:{Q9NTX5}
	Pathogen[HTLV2_pol P03363] interacts with 1 human partners:{Q9NTX5}
[Cluster 483]GO:0016790+F	molecular_function	[name] thiolester hydrolase activity	[def] "Catalysis of the reaction
	Pathogen[HTLV2_gag P03346] interacts with 2 human partners:{Q02252;Q86TX2}
	Pathogen[HTLV2_pol P03363] interacts with 1 human partners:{Q02252}
[Cluster 484]GO:0004738+F	molecular_function	[name] pyruvate dehydrogenase activity	[def] "Catalysis of the oxidative decarboxylation of pyruvate." [ISBN
	Pathogen[HTLV2_gag P03346] interacts with 1 human partners:{P08559}
	Pathogen[HTLV2_pol P03363] interacts with 1 human partners:{P08559}
[Cluster 485]GO:0000175+F	molecular_function	[name] 3'-5'-exoribonuclease activity	[def] "Catalysis of the sequential cleavage of mononucleotides from a free 3' terminus of an RNA molecule." [GOC
	Pathogen[HTLV1_hbz Q2Q067] interacts with 5 human partners:{Q9Y2L1;Q9NQT5;Q8TF46;Q13868;Q15024}
	Pathogen[HTLV2_rex Q85601] interacts with 5 human partners:{Q9Y2L1;Q9NQT5;Q8TF46;Q13868;Q15024}
	Pathogen[HTLV1_tax P14079] interacts with 2 human partners:{Q9Y2L1;Q13868}
	Pathogen[HTLV2_gag P03346] interacts with 7 human partners:{Q9NQT4;Q9Y2L1;Q9NQT5;Q06265;Q9NPD3;Q13868;Q15024}
	Pathogen[HTLV2_env P03383] interacts with 2 human partners:{Q9Y2L1;Q13868}
	Pathogen[HTLV2_tax2 P03410] interacts with 7 human partners:{Q9NQT4;Q9Y2L1;Q9NQT5;Q8TF46;Q9NPD3;Q13868;Q15024}
	Pathogen[HTLV1_rex P0C206] interacts with 5 human partners:{Q9NQT4;Q9Y2L1;Q9NQT5;Q13868;Q15024}
	Pathogen[HTLV2_pol P03363] interacts with 7 human partners:{Q9NQT4;Q9Y2L1;Q9NQT5;Q06265;Q9NPD3;Q13868;Q15024}
[Cluster 486]GO:0008817+F	molecular_function	[name] cob(I)yrinic acid a,c-diamide adenosyltransferase activity	[def] "Catalysis of the reaction
	Pathogen[HTLV2_gag P03346] interacts with 1 human partners:{Q96EY8}
[Cluster 487]GO:0035240+F	molecular_function	[name] dopamine binding	[def] "Interacting selectively and non-covalently with dopamine, a catecholamine neurotransmitter formed by aromatic-L-amino-acid decarboxylase from 3,4-dihydroxy-L-phenylalanine." [ISBN
	Pathogen[HTLV1_hbz Q2Q067] interacts with 1 human partners:{P07101}
	Pathogen[HTLV2_rex Q85601] interacts with 1 human partners:{P07101}
	Pathogen[HTLV2_gag P03346] interacts with 1 human partners:{P07101}
	Pathogen[HTLV2_tax2 P03410] interacts with 1 human partners:{P07101}
	Pathogen[HTLV1_rex P0C206] interacts with 1 human partners:{P07101}
	Pathogen[HTLV2_pol P03363] interacts with 1 human partners:{P07101}
[Cluster 488]GO:0004853+F	molecular_function	[name] uroporphyrinogen decarboxylase activity	[def] "Catalysis of the reaction
	Pathogen[HTLV1_hbz Q2Q067] interacts with 1 human partners:{P06132}
	Pathogen[HTLV2_rex Q85601] interacts with 1 human partners:{P06132}
	Pathogen[HTLV2_gag P03346] interacts with 1 human partners:{P06132}
	Pathogen[HTLV2_tax2 P03410] interacts with 1 human partners:{P06132}
	Pathogen[HTLV1_rex P0C206] interacts with 1 human partners:{P06132}
	Pathogen[HTLV2_pol P03363] interacts with 1 human partners:{P06132}
[Cluster 489]GO:0070463+F	molecular_function	[name] tubulin-dependent ATPase activity	[def] "Catalysis of the reaction
	Pathogen[HTLV1_hbz Q2Q067] interacts with 1 human partners:{Q8NI77}
	Pathogen[HTLV2_rex Q85601] interacts with 1 human partners:{Q8NI77}
	Pathogen[HTLV1_tax P14079] interacts with 1 human partners:{Q8NI77}
	Pathogen[HTLV2_gag P03346] interacts with 1 human partners:{Q8NI77}
	Pathogen[HTLV2_env P03383] interacts with 1 human partners:{Q8NI77}
	Pathogen[HTLV2_tax2 P03410] interacts with 1 human partners:{Q8NI77}
	Pathogen[HTLV1_rex P0C206] interacts with 1 human partners:{Q8NI77}
	Pathogen[HTLV2_pol P03363] interacts with 1 human partners:{Q8NI77}
[Cluster 490]GO:0015450+F	molecular_function	[name] P-P-bond-hydrolysis-driven protein transmembrane transporter activity	[def] "Primary active carrier-mediated transport of a protein across a membrane, driven by the hydrolysis of the diphosphate bond of inorganic pyrophosphate, ATP, or another nucleoside triphosphate. The transport protein may or may not be transiently phosphorylated, but the substrate is not phosphorylated." [GOC
	Pathogen[HTLV1_hbz Q2Q067] interacts with 1 human partners:{O14925}
	Pathogen[HTLV2_rex Q85601] interacts with 1 human partners:{O14925}
	Pathogen[HTLV1_tax P14079] interacts with 3 human partners:{O14925;Q15388;Q9P0U1}
	Pathogen[HTLV2_gag P03346] interacts with 4 human partners:{O14925;Q9BRJ2;Q15388;Q9P0U1}
	Pathogen[HTLV2_env P03383] interacts with 1 human partners:{O14925}
	Pathogen[HTLV2_tax2 P03410] interacts with 3 human partners:{O14925;Q9BRJ2;Q15388}
	Pathogen[HTLV1_rex P0C206] interacts with 1 human partners:{O14925}
	Pathogen[HTLV2_pol P03363] interacts with 2 human partners:{O14925;Q9BRJ2}
[Cluster 491]GO:0004511+F	molecular_function	[name] tyrosine 3-monooxygenase activity	[def] "Catalysis of the reaction
	Pathogen[HTLV1_hbz Q2Q067] interacts with 1 human partners:{P07101}
	Pathogen[HTLV2_rex Q85601] interacts with 1 human partners:{P07101}
	Pathogen[HTLV2_gag P03346] interacts with 1 human partners:{P07101}
	Pathogen[HTLV2_tax2 P03410] interacts with 1 human partners:{P07101}
	Pathogen[HTLV1_rex P0C206] interacts with 1 human partners:{P07101}
	Pathogen[HTLV2_pol P03363] interacts with 1 human partners:{P07101}
[Cluster 492]GO:0038024+F	molecular_function	[name] cargo receptor activity	[def] "Combining selectively with an extracellular macromolecule and delivering the macromolecule into the cell via endocytosis." [GOC
	Pathogen[HTLV1_hbz Q2Q067] interacts with 1 human partners:{P98082}
	Pathogen[HTLV2_rex Q85601] interacts with 1 human partners:{P98082}
	Pathogen[HTLV2_gag P03346] interacts with 1 human partners:{P98082}
	Pathogen[HTLV2_tax2 P03410] interacts with 1 human partners:{P98082}
	Pathogen[HTLV1_rex P0C206] interacts with 1 human partners:{P98082}
[Cluster 493]GO:0030748+F	molecular_function	[name] amine N-methyltransferase activity	[def] "Catalysis of the reaction
	Pathogen[HTLV2_gag P03346] interacts with 1 human partners:{O95050}
	Pathogen[HTLV2_pol P03363] interacts with 1 human partners:{O95050}
[Cluster 494]GO:0052832+F	molecular_function	[name] inositol monophosphate 3-phosphatase activity	[def] "Catalysis of the reaction
	Pathogen[HTLV2_gag P03346] interacts with 1 human partners:{P29218}
[Cluster 495]GO:0004675+F	molecular_function	[name] transmembrane receptor protein serine/threonine kinase activity	[def] "Combining with a signal and transmitting the signal from one side of the membrane to the other to initiate a change in cell activity by catalysis of the reaction
	Pathogen[HTLV2_env P03383] interacts with 1 human partners:{P36894}
[Cluster 496]GO:0001730+F	molecular_function	[name] 2'-5'-oligoadenylate synthetase activity	[def] "Catalysis of the reaction
	Pathogen[HTLV2_rex Q85601] interacts with 1 human partners:{Q15646}
	Pathogen[HTLV1_tax P14079] interacts with 1 human partners:{Q15646}
	Pathogen[HTLV2_gag P03346] interacts with 1 human partners:{Q15646}
	Pathogen[HTLV2_tax2 P03410] interacts with 1 human partners:{Q15646}
	Pathogen[HTLV1_rex P0C206] interacts with 1 human partners:{Q15646}
	Pathogen[HTLV2_pol P03363] interacts with 1 human partners:{Q15646}
[Cluster 497]GO:0042292+F	molecular_function	[name] URM1 activating enzyme activity	[def] "Catalysis of the activation of the small ubiquitin-related modifier URM1, through the formation of an ATP-dependent high-energy thiolester bond." [GOC
	Pathogen[HTLV2_gag P03346] interacts with 1 human partners:{O95396}
	Pathogen[HTLV2_pol P03363] interacts with 1 human partners:{O95396}
[Cluster 498]GO:0004587+F	molecular_function	[name] ornithine-oxo-acid transaminase activity	[def] "Catalysis of the reaction
	Pathogen[HTLV2_gag P03346] interacts with 1 human partners:{P04181}
[Cluster 499]GO:0004813+F	molecular_function	[name] alanine-tRNA ligase activity	[def] "Catalysis of the reaction
	Pathogen[HTLV2_gag P03346] interacts with 3 human partners:{Q5JTZ9;P49588;Q9BTE6}
	Pathogen[HTLV2_tax2 P03410] interacts with 2 human partners:{Q5JTZ9;P49588}
	Pathogen[HTLV2_pol P03363] interacts with 3 human partners:{Q5JTZ9;P49588;Q9BTE6}
[Cluster 500]GO:0016595+F	molecular_function	[name] glutamate binding	[def] "Interacting selectively and non-covalently with glutamate, the anion of 2-aminopentanedioic acid." [GOC
	Pathogen[HTLV2_gag P03346] interacts with 1 human partners:{P48506}
	Pathogen[HTLV2_pol P03363] interacts with 1 human partners:{P48506}
[Cluster 501]GO:0030792+F	molecular_function	[name] methylarsonite methyltransferase activity	[def] "Catalysis of the reaction
	Pathogen[HTLV2_gag P03346] interacts with 1 human partners:{Q9HBK9}
[Cluster 502]GO:0016422+F	molecular_function	[name] mRNA (2'-O-methyladenosine-N6-)-methyltransferase activity	[def] "Catalysis of the reaction
	Pathogen[HTLV1_hbz Q2Q067] interacts with 1 human partners:{Q9HCE5}
	Pathogen[HTLV2_rex Q85601] interacts with 1 human partners:{Q9HCE5}
	Pathogen[HTLV2_gag P03346] interacts with 2 human partners:{Q86U44;Q9HCE5}
	Pathogen[HTLV2_tax2 P03410] interacts with 1 human partners:{Q9HCE5}
	Pathogen[HTLV1_rex P0C206] interacts with 1 human partners:{Q9HCE5}
	Pathogen[HTLV2_pol P03363] interacts with 2 human partners:{Q86U44;Q9HCE5}
[Cluster 503]GO:0035034+F	molecular_function	[name] histone acetyltransferase regulator activity	[def] "Modulates the activity of histone acetyltransferase." [GOC
	Pathogen[HTLV1_hbz Q2Q067] interacts with 1 human partners:{Q9Y6B2}
	Pathogen[HTLV2_rex Q85601] interacts with 1 human partners:{Q9Y6B2}
	Pathogen[HTLV1_tax P14079] interacts with 1 human partners:{Q9Y6B2}
	Pathogen[HTLV2_gag P03346] interacts with 1 human partners:{Q9Y6B2}
	Pathogen[HTLV2_tax2 P03410] interacts with 1 human partners:{Q9Y6B2}
	Pathogen[HTLV1_rex P0C206] interacts with 1 human partners:{Q9Y6B2}
	Pathogen[HTLV2_pol P03363] interacts with 1 human partners:{Q9Y6B2}
[Cluster 504]GO:0004132+F	molecular_function	[name] dCMP deaminase activity	[def] "Catalysis of the reaction
	Pathogen[HTLV2_gag P03346] interacts with 1 human partners:{P32321}
[Cluster 505]GO:0000253+F	molecular_function	[name] 3-keto sterol reductase activity	[def] "Catalysis of the reaction
	Pathogen[HTLV1_hbz Q2Q067] interacts with 1 human partners:{O75828}
	Pathogen[HTLV1_tax P14079] interacts with 1 human partners:{O75828}
	Pathogen[HTLV2_gag P03346] interacts with 1 human partners:{O75828}
	Pathogen[HTLV2_tax2 P03410] interacts with 1 human partners:{O75828}
	Pathogen[HTLV1_rex P0C206] interacts with 1 human partners:{O75828}
	Pathogen[HTLV2_pol P03363] interacts with 1 human partners:{O75828}
[Cluster 506]GO:0004814+F	molecular_function	[name] arginine-tRNA ligase activity	[def] "Catalysis of the reaction
	Pathogen[HTLV1_hbz Q2Q067] interacts with 1 human partners:{P54136}
	Pathogen[HTLV2_rex Q85601] interacts with 1 human partners:{P54136}
	Pathogen[HTLV2_gag P03346] interacts with 3 human partners:{Q5D0E6;Q5T160;P54136}
	Pathogen[HTLV2_tax2 P03410] interacts with 1 human partners:{P54136}
	Pathogen[HTLV1_rex P0C206] interacts with 1 human partners:{P54136}
	Pathogen[HTLV2_pol P03363] interacts with 3 human partners:{Q5D0E6;Q5T160;P54136}
[Cluster 507]GO:0032408+F	molecular_function	[name] MutSbeta complex binding	[def] "Interacting selectively and non-covalently with the mismatch repair complex MutSbeta." [GOC
	Pathogen[HTLV1_hbz Q2Q067] interacts with 1 human partners:{Q9UIF7}
	Pathogen[HTLV2_rex Q85601] interacts with 1 human partners:{Q9UIF7}
	Pathogen[HTLV1_tax P14079] interacts with 1 human partners:{Q9UIF7}
	Pathogen[HTLV2_gag P03346] interacts with 1 human partners:{Q9UIF7}
	Pathogen[HTLV2_env P03383] interacts with 1 human partners:{Q9UIF7}
	Pathogen[HTLV2_tax2 P03410] interacts with 1 human partners:{Q9UIF7}
	Pathogen[HTLV1_rex P0C206] interacts with 1 human partners:{Q9UIF7}
	Pathogen[HTLV2_pol P03363] interacts with 1 human partners:{Q9UIF7}
[Cluster 508]GO:0008802+F	molecular_function	[name] betaine-aldehyde dehydrogenase activity	[def] "Catalysis of the reaction
	Pathogen[HTLV2_gag P03346] interacts with 1 human partners:{P49419}
	Pathogen[HTLV2_pol P03363] interacts with 1 human partners:{P49419}
[Cluster 509]GO:0004776+F	molecular_function	[name] succinate-CoA ligase (GDP-forming) activity	[def] "Catalysis of the reaction
	Pathogen[HTLV2_gag P03346] interacts with 1 human partners:{Q96I99}
	Pathogen[HTLV2_pol P03363] interacts with 1 human partners:{Q96I99}
[Cluster 510]GO:0042132+F	molecular_function	[name] fructose 1,6-bisphosphate 1-phosphatase activity	[def] "Catalysis of the reaction
	Pathogen[HTLV2_rex Q85601] interacts with 1 human partners:{P09467}
	Pathogen[HTLV1_tax P14079] interacts with 1 human partners:{P09467}
	Pathogen[HTLV2_gag P03346] interacts with 2 human partners:{O00757;P09467}
	Pathogen[HTLV2_tax2 P03410] interacts with 2 human partners:{O00757;P09467}
	Pathogen[HTLV2_pol P03363] interacts with 2 human partners:{O00757;P09467}
[Cluster 511]GO:0047946+F	molecular_function	[name] glutamine N-acyltransferase activity	[def] "Catalysis of the reaction
	Pathogen[HTLV1_hbz Q2Q067] interacts with 1 human partners:{Q969I3}
	Pathogen[HTLV2_rex Q85601] interacts with 1 human partners:{Q969I3}
	Pathogen[HTLV2_gag P03346] interacts with 1 human partners:{Q969I3}
	Pathogen[HTLV2_tax2 P03410] interacts with 1 human partners:{Q969I3}
	Pathogen[HTLV1_rex P0C206] interacts with 1 human partners:{Q969I3}
	Pathogen[HTLV2_pol P03363] interacts with 1 human partners:{Q969I3}
[Cluster 512]GO:0008251+F	molecular_function	[name] tRNA-specific adenosine deaminase activity	[def] "Catalysis of the reaction
	Pathogen[HTLV2_gag P03346] interacts with 1 human partners:{Q9BUB4}
	Pathogen[HTLV2_pol P03363] interacts with 1 human partners:{Q9BUB4}
[Cluster 513]GO:0003905+F	molecular_function	[name] alkylbase DNA N-glycosylase activity	[def] "Catalysis of the reaction
	Pathogen[HTLV1_hbz Q2Q067] interacts with 1 human partners:{P29372}
	Pathogen[HTLV2_rex Q85601] interacts with 1 human partners:{P29372}
	Pathogen[HTLV2_gag P03346] interacts with 1 human partners:{P29372}
	Pathogen[HTLV2_tax2 P03410] interacts with 1 human partners:{P29372}
	Pathogen[HTLV1_rex P0C206] interacts with 1 human partners:{P29372}
	Pathogen[HTLV2_pol P03363] interacts with 1 human partners:{P29372}
[Cluster 514]GO:0016429+F	molecular_function	[name] tRNA (adenine-N1-)-methyltransferase activity	[def] "Catalysis of the reaction
	Pathogen[HTLV1_hbz Q2Q067] interacts with 1 human partners:{Q96FX7}
	Pathogen[HTLV2_rex Q85601] interacts with 1 human partners:{Q96FX7}
	Pathogen[HTLV2_gag P03346] interacts with 2 human partners:{Q9BVS5;Q96FX7}
	Pathogen[HTLV2_tax2 P03410] interacts with 1 human partners:{Q96FX7}
	Pathogen[HTLV1_rex P0C206] interacts with 1 human partners:{Q96FX7}
	Pathogen[HTLV2_pol P03363] interacts with 2 human partners:{Q9BVS5;Q96FX7}
[Cluster 515]GO:0070140+F	molecular_function	[name] SUMO-specific isopeptidase activity	[def] "Catalysis of the hydrolysis of an isopeptide bond between the small conjugating protein SUMO and a protein to which SUMO has been conjugated." [GOC
	Pathogen[HTLV2_gag P03346] interacts with 1 human partners:{Q5W0Q7}
	Pathogen[HTLV2_pol P03363] interacts with 1 human partners:{Q5W0Q7}
[Cluster 516]GO:0008798+F	molecular_function	[name] beta-aspartyl-peptidase activity	[def] "Catalysis of the cleavage of a beta-linked aspartic residue from the N-terminus of a polypeptide." [EC
	Pathogen[HTLV2_gag P03346] interacts with 1 human partners:{Q7L266}
[Cluster 517]GO:0008177+F	molecular_function	[name] succinate dehydrogenase (ubiquinone) activity	[def] "Catalysis of the reaction
	Pathogen[HTLV2_gag P03346] interacts with 1 human partners:{P31040}
	Pathogen[HTLV2_tax2 P03410] interacts with 1 human partners:{P31040}
	Pathogen[HTLV2_pol P03363] interacts with 1 human partners:{P31040}
[Cluster 518]GO:0052845+F	molecular_function	[name] inositol-5-diphosphate-1,2,3,4,6-pentakisphosphate diphosphatase activity	[def] "Catalysis of the reaction
	Pathogen[HTLV2_gag P03346] interacts with 2 human partners:{O95989;Q9NZJ9}
	Pathogen[HTLV2_pol P03363] interacts with 2 human partners:{O95989;Q9NZJ9}
[Cluster 519]GO:0055131+F	molecular_function	[name] C3HC4-type RING finger domain binding	[def] "Interacting selectively and non-covalently with a C3HC4-type zinc finger domain of a protein. The C3HC4-type zinc finger is a variant of RING finger, is a cysteine-rich domain of 40 to 60 residues that coordinates two zinc ions, and has the consensus sequence
	Pathogen[HTLV2_env P03383] interacts with 1 human partners:{Q9BXM7}
	Pathogen[HTLV1_env P14075] interacts with 1 human partners:{Q9BXM7}
[Cluster 520]GO:0051636+F	molecular_function	[name] Gram-negative bacterial cell surface binding	[def] "Interacting selectively and non-covalently with any component on the surface of a Gram-negative bacterial cell." [GOC
	Pathogen[HTLV1_tax P14079] interacts with 1 human partners:{Q9UGM3}
	Pathogen[HTLV2_gag P03346] interacts with 1 human partners:{Q9UGM3}
	Pathogen[HTLV2_env P03383] interacts with 1 human partners:{Q9UGM3}
	Pathogen[HTLV2_tax2 P03410] interacts with 1 human partners:{Q9UGM3}
	Pathogen[HTLV1_env P14075] interacts with 1 human partners:{Q9UGM3}
	Pathogen[HTLV1_rex P0C206] interacts with 1 human partners:{Q9UGM3}
	Pathogen[HTLV2_pol P03363] interacts with 1 human partners:{Q9UGM3}
[Cluster 521]GO:0016403+F	molecular_function	[name] dimethylargininase activity	[def] "Catalysis of the reaction
	Pathogen[HTLV2_gag P03346] interacts with 2 human partners:{O95865;O94760}
	Pathogen[HTLV2_pol P03363] interacts with 1 human partners:{O94760}
[Cluster 522]GO:0030731+F	molecular_function	[name] guanidinoacetate N-methyltransferase activity	[def] "Catalysis of the reaction
	Pathogen[HTLV2_gag P03346] interacts with 1 human partners:{Q14353}
[Cluster 523]GO:0050354+F	molecular_function	[name] triokinase activity	[def] "Catalysis of the reaction
	Pathogen[HTLV2_gag P03346] interacts with 1 human partners:{Q3LXA3}
	Pathogen[HTLV2_pol P03363] interacts with 1 human partners:{Q3LXA3}
[Cluster 524]GO:0003914+F	molecular_function	[name] DNA (6-4) photolyase activity	[def] "Catalysis of the reaction
	Pathogen[HTLV1_hbz Q2Q067] interacts with 1 human partners:{Q49AN0}
	Pathogen[HTLV2_rex Q85601] interacts with 1 human partners:{Q49AN0}
	Pathogen[HTLV2_gag P03346] interacts with 1 human partners:{Q49AN0}
	Pathogen[HTLV2_env P03383] interacts with 1 human partners:{Q49AN0}
	Pathogen[HTLV2_tax2 P03410] interacts with 1 human partners:{Q49AN0}
	Pathogen[HTLV1_rex P0C206] interacts with 1 human partners:{Q49AN0}
	Pathogen[HTLV2_pol P03363] interacts with 1 human partners:{Q49AN0}
[Cluster 525]GO:0016765+F	molecular_function	[name] transferase activity, transferring alkyl or aryl (other than methyl) groups	[def] "Catalysis of the transfer of an alkyl or aryl (but not methyl) group from one compound (donor) to another (acceptor)." [GOC
	Pathogen[HTLV2_gag P03346] interacts with 1 human partners:{Q86SQ9}
	Pathogen[HTLV2_pol P03363] interacts with 1 human partners:{Q86SQ9}
[Cluster 526]GO:0047298+F	molecular_function	[name] (S)-3-amino-2-methylpropionate transaminase activity	[def] "Catalysis of the reaction
	Pathogen[HTLV2_gag P03346] interacts with 1 human partners:{P80404}
	Pathogen[HTLV2_pol P03363] interacts with 1 human partners:{P80404}
[Cluster 527]GO:0004137+F	molecular_function	[name] deoxycytidine kinase activity	[def] "Catalysis of the reaction
	Pathogen[HTLV2_gag P03346] interacts with 1 human partners:{P27707}
	Pathogen[HTLV2_pol P03363] interacts with 1 human partners:{P27707}
[Cluster 528]GO:0060228+F	molecular_function	[name] phosphatidylcholine-sterol O-acyltransferase activator activity	[def] "Increases the activity of phosphatidylcholine-sterol O-acyltransferase, an enzyme that converts cholesterol and phosphatidylcholine (lecithins) to cholesteryl esters and lyso-phosphatidylcholines." [GOC
	Pathogen[HTLV2_gag P03346] interacts with 1 human partners:{P02652}
	Pathogen[HTLV2_pol P03363] interacts with 1 human partners:{P02652}
[Cluster 529]GO:0001512+F	molecular_function	[name] dihydronicotinamide riboside quinone reductase activity	[def] "Catalysis of the reaction
	Pathogen[HTLV2_rex Q85601] interacts with 1 human partners:{P16083}
	Pathogen[HTLV2_gag P03346] interacts with 1 human partners:{P16083}
	Pathogen[HTLV2_tax2 P03410] interacts with 1 human partners:{P16083}
	Pathogen[HTLV1_rex P0C206] interacts with 1 human partners:{P16083}
	Pathogen[HTLV2_pol P03363] interacts with 1 human partners:{P16083}
[Cluster 530]GO:0016783+F	molecular_function	[name] sulfurtransferase activity	[def] "Catalysis of the transfer of sulfur atoms from one compound (donor) to another (acceptor)." [GOC
	Pathogen[HTLV1_hbz Q2Q067] interacts with 1 human partners:{Q9BTM9}
	Pathogen[HTLV2_rex Q85601] interacts with 1 human partners:{Q9BTM9}
	Pathogen[HTLV2_gag P03346] interacts with 2 human partners:{Q9BTM9;O95396}
	Pathogen[HTLV2_tax2 P03410] interacts with 1 human partners:{Q9BTM9}
	Pathogen[HTLV1_rex P0C206] interacts with 1 human partners:{Q9BTM9}
	Pathogen[HTLV2_pol P03363] interacts with 2 human partners:{Q9BTM9;O95396}
[Cluster 531]GO:0004089+F	molecular_function	[name] carbonate dehydratase activity	[def] "Catalysis of the reaction
	Pathogen[HTLV2_gag P03346] interacts with 4 human partners:{P07451;P22748;Q8WTZ4;Q8N1Q1}
	Pathogen[HTLV2_pol P03363] interacts with 4 human partners:{P07451;P22748;Q8WTZ4;Q8N1Q1}
[Cluster 532]GO:0004719+F	molecular_function	[name] protein-L-isoaspartate (D-aspartate) O-methyltransferase activity	[def] "Catalysis of the reaction
	Pathogen[HTLV2_gag P03346] interacts with 3 human partners:{Q9NV79;P22061;Q96MG8}
	Pathogen[HTLV2_tax2 P03410] interacts with 2 human partners:{Q9NV79;P22061}
	Pathogen[HTLV2_pol P03363] interacts with 3 human partners:{Q9NV79;P22061;Q96MG8}
[Cluster 533]GO:0019776+F	molecular_function	[name] Atg8 ligase activity	[def] "Catalysis of the covalent attachment of the ubiquitin-like protein Atg8 to substrate molecules_ phosphatidylethanolamine is a known substrate." [GOC
	Pathogen[HTLV2_gag P03346] interacts with 1 human partners:{Q9NT62}
	Pathogen[HTLV2_pol P03363] interacts with 1 human partners:{Q9NT62}
[Cluster 534]GO:0047150+F	molecular_function	[name] betaine-homocysteine S-methyltransferase activity	[def] "Catalysis of the reaction
	Pathogen[HTLV2_gag P03346] interacts with 1 human partners:{Q9H2M3}
	Pathogen[HTLV2_pol P03363] interacts with 1 human partners:{Q9H2M3}
[Cluster 535]GO:0045031+F	molecular_function	[name] ATP-activated nucleotide receptor activity	[def] "Combining with adenosine and transmitting the signal to a heterotrimeric G-protein complex to initiate a change in cell activity, activated by ATP." [GOC
	Pathogen[HTLV1_hbz Q2Q067] interacts with 1 human partners:{P78352}
	Pathogen[HTLV2_rex Q85601] interacts with 1 human partners:{P78352}
	Pathogen[HTLV2_gag P03346] interacts with 1 human partners:{P78352}
	Pathogen[HTLV2_env P03383] interacts with 1 human partners:{P78352}
	Pathogen[HTLV2_tax2 P03410] interacts with 1 human partners:{P78352}
	Pathogen[HTLV1_env P14075] interacts with 1 human partners:{P78352}
	Pathogen[HTLV1_rex P0C206] interacts with 1 human partners:{P78352}
	Pathogen[HTLV2_pol P03363] interacts with 1 human partners:{P78352}
[Cluster 536]GO:0047961+F	molecular_function	[name] glycine N-acyltransferase activity	[def] "Catalysis of the reaction
	Pathogen[HTLV1_hbz Q2Q067] interacts with 3 human partners:{Q969I3;Q6IB77;Q8WU03}
	Pathogen[HTLV2_rex Q85601] interacts with 4 human partners:{Q969I3;Q6IB77;Q8WU03;Q5SZD4}
	Pathogen[HTLV2_gag P03346] interacts with 4 human partners:{Q969I3;Q6IB77;Q8WU03;Q5SZD4}
	Pathogen[HTLV2_tax2 P03410] interacts with 4 human partners:{Q969I3;Q6IB77;Q8WU03;Q5SZD4}
	Pathogen[HTLV1_rex P0C206] interacts with 4 human partners:{Q969I3;Q6IB77;Q8WU03;Q5SZD4}
	Pathogen[HTLV2_pol P03363] interacts with 4 human partners:{Q969I3;Q6IB77;Q8WU03;Q5SZD4}
[Cluster 537]GO:0042602+F	molecular_function	[name] flavin reductase activity	[def] "Catalysis of the reaction
	Pathogen[HTLV1_tax P14079] interacts with 1 human partners:{P30043}
	Pathogen[HTLV2_gag P03346] interacts with 1 human partners:{P30043}
	Pathogen[HTLV2_tax2 P03410] interacts with 1 human partners:{P30043}
	Pathogen[HTLV1_rex P0C206] interacts with 1 human partners:{P30043}
	Pathogen[HTLV2_pol P03363] interacts with 1 human partners:{P30043}
[Cluster 538]GO:0047631+F	molecular_function	[name] ADP-ribose diphosphatase activity	[def] "Catalysis of the reaction
	Pathogen[HTLV2_gag P03346] interacts with 1 human partners:{Q9UKK9}
	Pathogen[HTLV2_pol P03363] interacts with 1 human partners:{Q9UKK9}
[Cluster 539]GO:0018454+F	molecular_function	[name] acetoacetyl-CoA reductase activity	[def] "Catalysis of the reaction
	Pathogen[HTLV2_gag P03346] interacts with 1 human partners:{Q99714}
	Pathogen[HTLV2_env P03383] interacts with 1 human partners:{Q99714}
	Pathogen[HTLV2_pol P03363] interacts with 1 human partners:{Q99714}
[Cluster 540]GO:0051731+F	molecular_function	[name] polynucleotide 5'-hydroxyl-kinase activity	[def] "Catalysis of the reaction
	Pathogen[HTLV2_gag P03346] interacts with 1 human partners:{Q5SY16}
	Pathogen[HTLV2_tax2 P03410] interacts with 1 human partners:{Q5SY16}
	Pathogen[HTLV2_pol P03363] interacts with 1 human partners:{Q5SY16}
[Cluster 541]GO:0000827+F	molecular_function	[name] inositol-1,3,4,5,6-pentakisphosphate kinase activity	[def] "Catalysis of the reaction
	Pathogen[HTLV1_hbz Q2Q067] interacts with 1 human partners:{Q6PFW1}
	Pathogen[HTLV2_rex Q85601] interacts with 1 human partners:{Q6PFW1}
	Pathogen[HTLV1_tax P14079] interacts with 1 human partners:{Q6PFW1}
	Pathogen[HTLV2_gag P03346] interacts with 2 human partners:{O43314;Q6PFW1}
	Pathogen[HTLV2_tax2 P03410] interacts with 2 human partners:{O43314;Q6PFW1}
	Pathogen[HTLV1_rex P0C206] interacts with 1 human partners:{Q6PFW1}
	Pathogen[HTLV2_pol P03363] interacts with 2 human partners:{O43314;Q6PFW1}
[Cluster 542]GO:0047341+F	molecular_function	[name] fucose-1-phosphate guanylyltransferase activity	[def] "Catalysis of the reaction
	Pathogen[HTLV2_gag P03346] interacts with 1 human partners:{O14772}
[Cluster 543]GO:0004115+F	molecular_function	[name] 3',5'-cyclic-AMP phosphodiesterase activity	[def] "Catalysis of the reaction
	Pathogen[HTLV1_hbz Q2Q067] interacts with 1 human partners:{Q08499}
	Pathogen[HTLV2_rex Q85601] interacts with 1 human partners:{Q08499}
	Pathogen[HTLV1_tax P14079] interacts with 1 human partners:{Q08499}
	Pathogen[HTLV2_gag P03346] interacts with 2 human partners:{Q08499;P27815}
	Pathogen[HTLV2_tax2 P03410] interacts with 1 human partners:{Q08499}
	Pathogen[HTLV1_rex P0C206] interacts with 1 human partners:{Q08499}
	Pathogen[HTLV2_pol P03363] interacts with 2 human partners:{Q08499;P27815}
[Cluster 544]GO:0003921+F	molecular_function	[name] GMP synthase activity	[def] "Catalysis of the reaction
	Pathogen[HTLV2_gag P03346] interacts with 1 human partners:{P49915}
[Cluster 545]GO:0004109+F	molecular_function	[name] coproporphyrinogen oxidase activity	[def] "Catalysis of the reaction
	Pathogen[HTLV1_hbz Q2Q067] interacts with 1 human partners:{Q9HA92}
	Pathogen[HTLV2_rex Q85601] interacts with 1 human partners:{Q9HA92}
	Pathogen[HTLV2_gag P03346] interacts with 2 human partners:{P36551;Q9HA92}
	Pathogen[HTLV2_tax2 P03410] interacts with 1 human partners:{Q9HA92}
	Pathogen[HTLV1_rex P0C206] interacts with 1 human partners:{Q9HA92}
	Pathogen[HTLV2_pol P03363] interacts with 1 human partners:{Q9HA92}
[Cluster 546]GO:0004830+F	molecular_function	[name] tryptophan-tRNA ligase activity	[def] "Catalysis of the reaction
	Pathogen[HTLV1_hbz Q2Q067] interacts with 1 human partners:{P23381}
	Pathogen[HTLV2_rex Q85601] interacts with 1 human partners:{P23381}
	Pathogen[HTLV2_gag P03346] interacts with 1 human partners:{P23381}
	Pathogen[HTLV2_tax2 P03410] interacts with 1 human partners:{P23381}
	Pathogen[HTLV1_rex P0C206] interacts with 1 human partners:{P23381}
	Pathogen[HTLV2_pol P03363] interacts with 1 human partners:{P23381}
[Cluster 547]GO:0032145+F	molecular_function	[name] succinate-semialdehyde dehydrogenase binding	[def] "Interacting selectively and non-covalently with succinate-semialdehyde dehydrogenase." [GOC
	Pathogen[HTLV2_gag P03346] interacts with 1 human partners:{P80404}
	Pathogen[HTLV2_pol P03363] interacts with 1 human partners:{P80404}
[Cluster 548]GO:0004588+F	molecular_function	[name] orotate phosphoribosyltransferase activity	[def] "Catalysis of the reaction
	Pathogen[HTLV2_rex Q85601] interacts with 1 human partners:{P11172}
	Pathogen[HTLV2_gag P03346] interacts with 1 human partners:{P11172}
	Pathogen[HTLV2_tax2 P03410] interacts with 1 human partners:{P11172}
	Pathogen[HTLV1_rex P0C206] interacts with 1 human partners:{P11172}
	Pathogen[HTLV2_pol P03363] interacts with 1 human partners:{P11172}
[Cluster 549]GO:0019842+F	molecular_function	[name] vitamin binding	[def] "Interacting selectively and non-covalently with a vitamin, one of a number of unrelated organic substances that occur in many foods in small amounts and that are necessary in trace amounts for the normal metabolic functioning of the body." [GOC
	Pathogen[HTLV2_gag P03346] interacts with 2 human partners:{P06737;P49638}
	Pathogen[HTLV2_pol P03363] interacts with 2 human partners:{P06737;P49638}
[Cluster 550]GO:0008785+F	molecular_function	[name] alkyl hydroperoxide reductase activity	[def] "Catalysis of the reaction
	Pathogen[HTLV2_gag P03346] interacts with 1 human partners:{P30048}
	Pathogen[HTLV2_pol P03363] interacts with 1 human partners:{P30048}
[Cluster 551]GO:0016799+F	molecular_function	[name] hydrolase activity, hydrolyzing N-glycosyl compounds	[def] "Catalysis of the hydrolysis of any N-glycosyl bond." [GOC
	Pathogen[HTLV1_hbz Q2Q067] interacts with 3 human partners:{Q13569;Q969S2;Q96FI4}
	Pathogen[HTLV2_rex Q85601] interacts with 4 human partners:{Q13569;P13051;Q969S2;Q96FI4}
	Pathogen[HTLV1_tax P14079] interacts with 2 human partners:{Q13569;Q96FI4}
	Pathogen[HTLV2_gag P03346] interacts with 4 human partners:{Q13569;P13051;Q969S2;Q96FI4}
	Pathogen[HTLV2_tax2 P03410] interacts with 4 human partners:{Q13569;P13051;Q969S2;Q96FI4}
	Pathogen[HTLV1_rex P0C206] interacts with 3 human partners:{Q13569;P13051;Q96FI4}
	Pathogen[HTLV2_pol P03363] interacts with 4 human partners:{Q13569;P13051;Q969S2;Q96FI4}
[Cluster 552]GO:0052909+F	
	Pathogen[HTLV2_gag P03346] interacts with 1 human partners:{Q9UNQ2}
	Pathogen[HTLV2_pol P03363] interacts with 1 human partners:{Q9UNQ2}
[Cluster 553]GO:0005046+F	molecular_function	[name] KDEL sequence binding	[def] "Interacting selectively and non-covalently with a KDEL sequence, the C terminus tetrapeptide sequence Lys-Asp-Glu-Leu found in proteins that are to be retained in the endoplasmic reticulum." [GOC
	Pathogen[HTLV1_tax P14079] interacts with 2 human partners:{P24390;P33947}
	Pathogen[HTLV2_gag P03346] interacts with 2 human partners:{P24390;P33947}
	Pathogen[HTLV2_tax2 P03410] interacts with 1 human partners:{P24390}
[Cluster 554]GO:0008732+F	molecular_function	[name] L-allo-threonine aldolase activity	[def] "Catalysis of the reaction
	Pathogen[HTLV2_gag P03346] interacts with 2 human partners:{P34896;P34897}
	Pathogen[HTLV2_pol P03363] interacts with 2 human partners:{P34896;P34897}
[Cluster 555]GO:0004454+F	molecular_function	[name] ketohexokinase activity	[def] "Catalysis of the reaction
	Pathogen[HTLV2_gag P03346] interacts with 1 human partners:{P50053}
	Pathogen[HTLV2_tax2 P03410] interacts with 1 human partners:{P50053}
	Pathogen[HTLV2_pol P03363] interacts with 1 human partners:{P50053}
[Cluster 556]GO:0046570+F	molecular_function	[name] methylthioribulose 1-phosphate dehydratase activity	[def] "Catalysis of the reaction
	Pathogen[HTLV2_gag P03346] interacts with 1 human partners:{Q96GX9}
	Pathogen[HTLV2_pol P03363] interacts with 1 human partners:{Q96GX9}
[Cluster 557]GO:0042626+F	molecular_function	[name] ATPase activity, coupled to transmembrane movement of substances	[def] "Catalysis of the reaction
	Pathogen[HTLV1_tax P14079] interacts with 1 human partners:{Q03519}
	Pathogen[HTLV2_env P03383] interacts with 2 human partners:{Q03519;Q03518}
	Pathogen[HTLV2_tax2 P03410] interacts with 1 human partners:{Q03519}
	Pathogen[HTLV1_env P14075] interacts with 2 human partners:{Q03519;Q03518}
	Pathogen[HTLV1_rex P0C206] interacts with 1 human partners:{Q03519}
[Cluster 558]GO:0046934+F	molecular_function	[name] phosphatidylinositol-4,5-bisphosphate 3-kinase activity	[def] "Catalysis of the reaction
	Pathogen[HTLV1_hbz Q2Q067] interacts with 1 human partners:{O00329}
	Pathogen[HTLV2_rex Q85601] interacts with 2 human partners:{O00329;Q5UE93}
	Pathogen[HTLV1_tax P14079] interacts with 1 human partners:{O00329}
	Pathogen[HTLV2_gag P03346] interacts with 3 human partners:{O00329;Q5UE93;P42338}
	Pathogen[HTLV2_tax2 P03410] interacts with 3 human partners:{O00329;Q5UE93;P42338}
	Pathogen[HTLV1_rex P0C206] interacts with 2 human partners:{O00329;Q5UE93}
	Pathogen[HTLV2_pol P03363] interacts with 3 human partners:{O00329;Q5UE93;P42338}
[Cluster 559]GO:0034039+F	molecular_function	[name] 8-oxo-7,8-dihydroguanine DNA N-glycosylase activity	[def] "Catalysis of the removal of 8-oxo-7,8-dihydroguanine bases by cleaving the N-C1' glycosidic bond between the oxidized purine and the deoxyribose sugar." [GOC
	Pathogen[HTLV1_hbz Q2Q067] interacts with 1 human partners:{O15527}
	Pathogen[HTLV2_rex Q85601] interacts with 1 human partners:{O15527}
	Pathogen[HTLV1_tax P14079] interacts with 1 human partners:{O15527}
	Pathogen[HTLV2_gag P03346] interacts with 1 human partners:{O15527}
	Pathogen[HTLV2_env P03383] interacts with 1 human partners:{O15527}
	Pathogen[HTLV2_tax2 P03410] interacts with 1 human partners:{O15527}
	Pathogen[HTLV1_rex P0C206] interacts with 1 human partners:{O15527}
	Pathogen[HTLV2_pol P03363] interacts with 1 human partners:{O15527}
[Cluster 560]GO:0004610+F	molecular_function	[name] phosphoacetylglucosamine mutase activity	[def] "Catalysis of the reaction
	Pathogen[HTLV2_gag P03346] interacts with 1 human partners:{O95394}
	Pathogen[HTLV2_pol P03363] interacts with 1 human partners:{O95394}
[Cluster 561]GO:0003972+F	molecular_function	[name] RNA ligase (ATP) activity	[def] "Catalysis of the reaction
	Pathogen[HTLV2_gag P03346] interacts with 1 human partners:{Q9Y3I0}
	Pathogen[HTLV2_pol P03363] interacts with 1 human partners:{Q9Y3I0}
[Cluster 562]GO:0003854+F	molecular_function	[name] 3-beta-hydroxy-delta5-steroid dehydrogenase activity	[def] "Catalysis of the reaction
	Pathogen[HTLV2_gag P03346] interacts with 1 human partners:{A6NKP2}
	Pathogen[HTLV2_pol P03363] interacts with 1 human partners:{A6NKP2}
[Cluster 563]GO:0017123+F	molecular_function	[name] Ral GTPase activator activity	[def] "Increases the rate of GTP hydrolysis by a GTPase of the Ral family." [GOC
	Pathogen[HTLV2_gag P03346] interacts with 1 human partners:{Q86X10}
	Pathogen[HTLV2_pol P03363] interacts with 1 human partners:{Q86X10}
[Cluster 564]GO:0008967+F	molecular_function	[name] phosphoglycolate phosphatase activity	[def] "Catalysis of the reaction
	Pathogen[HTLV1_hbz Q2Q067] interacts with 3 human partners:{A6NDG6;Q7Z2E3;Q9BSH5}
	Pathogen[HTLV2_rex Q85601] interacts with 3 human partners:{A6NDG6;Q7Z2E3;Q9BSH5}
	Pathogen[HTLV1_tax P14079] interacts with 3 human partners:{A6NDG6;Q7Z2E3;Q9BSH5}
	Pathogen[HTLV2_gag P03346] interacts with 4 human partners:{A6NDG6;Q7Z2E3;Q9UHY7;Q9BSH5}
	Pathogen[HTLV2_env P03383] interacts with 1 human partners:{Q7Z2E3}
	Pathogen[HTLV2_tax2 P03410] interacts with 4 human partners:{A6NDG6;Q7Z2E3;Q9UHY7;Q9BSH5}
	Pathogen[HTLV1_rex P0C206] interacts with 3 human partners:{A6NDG6;Q7Z2E3;Q9BSH5}
	Pathogen[HTLV2_pol P03363] interacts with 4 human partners:{A6NDG6;Q7Z2E3;Q9UHY7;Q9BSH5}
[Cluster 565]GO:0008934+F	molecular_function	[name] inositol monophosphate 1-phosphatase activity	[def] "Catalysis of the reaction
	Pathogen[HTLV2_gag P03346] interacts with 1 human partners:{P29218}
[Cluster 566]GO:0070006+F	molecular_function	[name] metalloaminopeptidase activity	[def] "Catalysis of the hydrolysis of N-terminal amino acid residues from a polypeptide chain by a mechanism in which water acts as a nucleophile, one or two metal ions hold the water molecule in place, and charged amino acid side chains are ligands for the metal ions." [GOC
	Pathogen[HTLV2_gag P03346] interacts with 1 human partners:{Q9NQW7}
	Pathogen[HTLV2_pol P03363] interacts with 1 human partners:{Q9NQW7}
[Cluster 567]GO:0047179+F	molecular_function	[name] platelet-activating factor acetyltransferase activity	[def] "Catalysis of the reaction
	Pathogen[HTLV2_gag P03346] interacts with 1 human partners:{Q15102}
	Pathogen[HTLV2_pol P03363] interacts with 1 human partners:{Q15102}
[Cluster 568]GO:0004616+F	molecular_function	[name] phosphogluconate dehydrogenase (decarboxylating) activity	[def] "Catalysis of the reaction
	Pathogen[HTLV2_gag P03346] interacts with 2 human partners:{P52209;Q49A26}
	Pathogen[HTLV2_pol P03363] interacts with 1 human partners:{Q49A26}
[Cluster 569]GO:0004370+F	molecular_function	[name] glycerol kinase activity	[def] "Catalysis of the reaction
	Pathogen[HTLV2_gag P03346] interacts with 4 human partners:{Q6ZS86;Q14409;P32189;Q14410}
	Pathogen[HTLV2_tax2 P03410] interacts with 1 human partners:{P32189}
	Pathogen[HTLV2_pol P03363] interacts with 3 human partners:{Q14409;P32189;Q14410}
[Cluster 570]GO:0071862+F	molecular_function	[name] protein phosphatase type 1 activator activity	[def] "Increases the activity of the enzyme protein phosphatase type 1." [GOC
	Pathogen[HTLV2_gag P03346] interacts with 1 human partners:{Q8IZ21}
	Pathogen[HTLV2_pol P03363] interacts with 1 human partners:{Q8IZ21}
[Cluster 571]GO:0004459+F	molecular_function	[name] L-lactate dehydrogenase activity	[def] "Catalysis of the reaction
	Pathogen[HTLV1_hbz Q2Q067] interacts with 1 human partners:{Q9BYZ2}
	Pathogen[HTLV2_rex Q85601] interacts with 1 human partners:{Q9BYZ2}
	Pathogen[HTLV2_gag P03346] interacts with 5 human partners:{P07864;Q6ZMR3;P07195;Q9BYZ2;P00338}
	Pathogen[HTLV2_tax2 P03410] interacts with 1 human partners:{Q9BYZ2}
	Pathogen[HTLV1_rex P0C206] interacts with 1 human partners:{Q9BYZ2}
	Pathogen[HTLV2_pol P03363] interacts with 5 human partners:{P07864;Q6ZMR3;P07195;Q9BYZ2;P00338}
[Cluster 572]GO:0035375+F	molecular_function	[name] zymogen binding	[def] "Interacting selectively and non-covalently with a zymogen, an enzymatically inactive precursor of an enzyme that is often convertible to an active enzyme by proteolysis." [ISBN
	Pathogen[HTLV1_tax P14079] interacts with 1 human partners:{Q9UGM3}
	Pathogen[HTLV2_gag P03346] interacts with 1 human partners:{Q9UGM3}
	Pathogen[HTLV2_env P03383] interacts with 1 human partners:{Q9UGM3}
	Pathogen[HTLV2_tax2 P03410] interacts with 1 human partners:{Q9UGM3}
	Pathogen[HTLV1_env P14075] interacts with 1 human partners:{Q9UGM3}
	Pathogen[HTLV1_rex P0C206] interacts with 1 human partners:{Q9UGM3}
	Pathogen[HTLV2_pol P03363] interacts with 1 human partners:{Q9UGM3}
[Cluster 573]GO:0004128+F	molecular_function	[name] cytochrome-b5 reductase activity	[def] "Catalysis of the reaction
	Pathogen[HTLV1_hbz Q2Q067] interacts with 1 human partners:{P16435}
	Pathogen[HTLV2_rex Q85601] interacts with 1 human partners:{P16435}
	Pathogen[HTLV1_tax P14079] interacts with 1 human partners:{P16435}
	Pathogen[HTLV2_gag P03346] interacts with 2 human partners:{P16435;P15559}
	Pathogen[HTLV2_env P03383] interacts with 1 human partners:{P16435}
	Pathogen[HTLV2_tax2 P03410] interacts with 1 human partners:{P16435}
	Pathogen[HTLV1_rex P0C206] interacts with 1 human partners:{P16435}
	Pathogen[HTLV2_pol P03363] interacts with 1 human partners:{P16435}
[Cluster 574]GO:0004478+F	molecular_function	[name] methionine adenosyltransferase activity	[def] "Catalysis of the reaction
	Pathogen[HTLV2_gag P03346] interacts with 2 human partners:{Q00266;P31153}
	Pathogen[HTLV2_tax2 P03410] interacts with 2 human partners:{Q00266;P31153}
	Pathogen[HTLV2_pol P03363] interacts with 2 human partners:{Q00266;P31153}
[Cluster 575]GO:0004122+F	molecular_function	[name] cystathionine beta-synthase activity	[def] "Catalysis of the reaction
	Pathogen[HTLV2_gag P03346] interacts with 1 human partners:{P35520}
	Pathogen[HTLV2_pol P03363] interacts with 1 human partners:{P35520}
[Cluster 576]GO:0004311+F	molecular_function	[name] farnesyltranstransferase activity	[def] "Catalysis of the reaction
	Pathogen[HTLV1_hbz Q2Q067] interacts with 2 human partners:{P49356;O95749}
	Pathogen[HTLV2_rex Q85601] interacts with 2 human partners:{P49356;O95749}
	Pathogen[HTLV1_tax P14079] interacts with 1 human partners:{O95749}
	Pathogen[HTLV2_gag P03346] interacts with 2 human partners:{P49356;O95749}
	Pathogen[HTLV2_tax2 P03410] interacts with 2 human partners:{P49356;O95749}
	Pathogen[HTLV1_rex P0C206] interacts with 2 human partners:{P49356;O95749}
	Pathogen[HTLV2_pol P03363] interacts with 2 human partners:{P49356;O95749}
[Cluster 577]GO:0016813+F	molecular_function	[name] hydrolase activity, acting on carbon-nitrogen (but not peptide) bonds, in linear amidines	[def] "Catalysis of the hydrolysis of any non-peptide carbon-nitrogen bond in a linear amidine, a compound of the form R-C(=NH)-NH2." [ISBN
	Pathogen[HTLV2_gag P03346] interacts with 2 human partners:{O95865;O94760}
	Pathogen[HTLV2_pol P03363] interacts with 1 human partners:{O94760}
[Cluster 578]GO:0003951+F	molecular_function	[name] NAD+ kinase activity	[def] "Catalysis of the reaction
	Pathogen[HTLV2_gag P03346] interacts with 1 human partners:{O95544}
[Cluster 579]GO:0017110+F	molecular_function	[name] nucleoside-diphosphatase activity	[def] "Catalysis of the reaction
	Pathogen[HTLV2_gag P03346] interacts with 1 human partners:{Q9UKK9}
	Pathogen[HTLV2_pol P03363] interacts with 1 human partners:{Q9UKK9}
[Cluster 580]GO:0050543+F	molecular_function	[name] icosatetraenoic acid binding	[def] "Interacting selectively and non-covalently with icosatetraenoic acid, any straight-chain fatty acid with twenty carbon atoms and four double bonds per molecule." [ISBN
	Pathogen[HTLV2_rex Q85601] interacts with 1 human partners:{P05413}
	Pathogen[HTLV2_tax2 P03410] interacts with 1 human partners:{P05413}
[Cluster 581]GO:0003977+F	molecular_function	[name] UDP-N-acetylglucosamine diphosphorylase activity	[def] "Catalysis of the reaction
	Pathogen[HTLV2_gag P03346] interacts with 1 human partners:{Q16222}
	Pathogen[HTLV2_tax2 P03410] interacts with 1 human partners:{Q16222}
	Pathogen[HTLV1_rex P0C206] interacts with 1 human partners:{Q16222}
	Pathogen[HTLV2_pol P03363] interacts with 1 human partners:{Q16222}
[Cluster 582]GO:0045127+F	molecular_function	[name] N-acetylglucosamine kinase activity	[def] "Catalysis of the reaction
	Pathogen[HTLV2_gag P03346] interacts with 1 human partners:{Q9UJ70}
	Pathogen[HTLV2_pol P03363] interacts with 1 human partners:{Q9UJ70}
[Cluster 583]GO:0031543+F	molecular_function	[name] peptidyl-proline dioxygenase activity	[def] "Catalysis of the reaction
	Pathogen[HTLV1_hbz Q2Q067] interacts with 1 human partners:{Q9GZT9}
	Pathogen[HTLV2_rex Q85601] interacts with 1 human partners:{Q9GZT9}
	Pathogen[HTLV1_tax P14079] interacts with 1 human partners:{Q9GZT9}
	Pathogen[HTLV2_gag P03346] interacts with 1 human partners:{Q9GZT9}
	Pathogen[HTLV2_tax2 P03410] interacts with 1 human partners:{Q9GZT9}
	Pathogen[HTLV1_env P14075] interacts with 1 human partners:{Q9GZT9}
	Pathogen[HTLV1_rex P0C206] interacts with 1 human partners:{Q9GZT9}
	Pathogen[HTLV2_pol P03363] interacts with 1 human partners:{Q9GZT9}
[Cluster 584]GO:0052724+F	molecular_function	[name] inositol hexakisphosphate 3-kinase activity	[def] "Catalysis of the reaction
	Pathogen[HTLV1_hbz Q2Q067] interacts with 4 human partners:{Q9UHH9;Q92551;Q96PC2;Q6PFW1}
	Pathogen[HTLV2_rex Q85601] interacts with 4 human partners:{Q9UHH9;Q92551;Q96PC2;Q6PFW1}
	Pathogen[HTLV1_tax P14079] interacts with 2 human partners:{Q92551;Q6PFW1}
	Pathogen[HTLV2_gag P03346] interacts with 5 human partners:{Q9UHH9;Q92551;O43314;Q96PC2;Q6PFW1}
	Pathogen[HTLV2_tax2 P03410] interacts with 5 human partners:{Q9UHH9;Q92551;O43314;Q96PC2;Q6PFW1}
	Pathogen[HTLV1_rex P0C206] interacts with 4 human partners:{Q9UHH9;Q92551;Q96PC2;Q6PFW1}
	Pathogen[HTLV2_pol P03363] interacts with 5 human partners:{Q9UHH9;Q92551;O43314;Q96PC2;Q6PFW1}
[Cluster 585]GO:0046978+F	molecular_function	[name] TAP1 binding	[def] "Interacting selectively and non-covalently with the TAP1 subunit of TAP (transporter associated with antigen processing) protein." [PMID
	Pathogen[HTLV1_tax P14079] interacts with 1 human partners:{Q03519}
	Pathogen[HTLV2_env P03383] interacts with 2 human partners:{Q03519;Q03518}
	Pathogen[HTLV2_tax2 P03410] interacts with 1 human partners:{Q03519}
	Pathogen[HTLV1_env P14075] interacts with 2 human partners:{Q03519;Q03518}
	Pathogen[HTLV1_rex P0C206] interacts with 1 human partners:{Q03519}
[Cluster 586]GO:0030619+F	molecular_function	[name] U1 snRNA binding	[def] "Interacting selectively and non-covalently with the U1 small nuclear RNA (U1 snRNA)." [GOC
	Pathogen[HTLV1_hbz Q2Q067] interacts with 1 human partners:{P09234}
	Pathogen[HTLV2_rex Q85601] interacts with 1 human partners:{P09234}
	Pathogen[HTLV2_gag P03346] interacts with 1 human partners:{P09234}
	Pathogen[HTLV2_tax2 P03410] interacts with 1 human partners:{P09234}
	Pathogen[HTLV1_rex P0C206] interacts with 1 human partners:{P09234}
	Pathogen[HTLV2_pol P03363] interacts with 1 human partners:{P09234}
[Cluster 587]GO:0032143+F	molecular_function	[name] single thymine insertion binding	[def] "Interacting selectively and non-covalently with double-stranded DNA containing a single thymine insertion or a deletion that results in an unpaired thymine." [GOC
	Pathogen[HTLV1_hbz Q2Q067] interacts with 1 human partners:{P43246}
	Pathogen[HTLV2_rex Q85601] interacts with 1 human partners:{P43246}
	Pathogen[HTLV2_gag P03346] interacts with 2 human partners:{P43246;P52701}
	Pathogen[HTLV2_tax2 P03410] interacts with 1 human partners:{P43246}
	Pathogen[HTLV1_rex P0C206] interacts with 1 human partners:{P43246}
	Pathogen[HTLV2_pol P03363] interacts with 2 human partners:{P43246;P52701}
[Cluster 588]GO:0017160+F	molecular_function	[name] Ral GTPase binding	[def] "Interacting selectively and non-covalently with Ral protein, any member of the Ral subfamily of the Ras superfamily of monomeric GTPases." [GOC
	Pathogen[HTLV1_hbz Q2Q067] interacts with 1 human partners:{P24723}
	Pathogen[HTLV2_rex Q85601] interacts with 2 human partners:{P21333;P24723}
	Pathogen[HTLV1_tax P14079] interacts with 2 human partners:{P21333;P24723}
	Pathogen[HTLV2_gag P03346] interacts with 2 human partners:{Q15311;P24723}
	Pathogen[HTLV2_env P03383] interacts with 1 human partners:{P24723}
	Pathogen[HTLV2_tax2 P03410] interacts with 2 human partners:{P21333;P24723}
	Pathogen[HTLV1_rex P0C206] interacts with 2 human partners:{P21333;P24723}
	Pathogen[HTLV2_pol P03363] interacts with 1 human partners:{P24723}
[Cluster 589]GO:0048018+F	molecular_function	[name] receptor agonist activity	[def] "Interacts with receptors such that the proportion of receptors in the active form is increased." [GOC
	Pathogen[HTLV2_gag P03346] interacts with 1 human partners:{P04628}
	Pathogen[HTLV2_env P03383] interacts with 1 human partners:{P56704}
	Pathogen[HTLV1_env P14075] interacts with 2 human partners:{P04628;P56704}
	Pathogen[HTLV2_pol P03363] interacts with 1 human partners:{P04628}
[Cluster 590]GO:0052906+F	
	Pathogen[HTLV2_rex Q85601] interacts with 1 human partners:{Q32P41}
	Pathogen[HTLV2_gag P03346] interacts with 1 human partners:{Q32P41}
	Pathogen[HTLV2_tax2 P03410] interacts with 1 human partners:{Q32P41}
	Pathogen[HTLV1_rex P0C206] interacts with 1 human partners:{Q32P41}
	Pathogen[HTLV2_pol P03363] interacts with 1 human partners:{Q32P41}
[Cluster 591]GO:0000213+F	molecular_function	[name] tRNA-intron endonuclease activity	[def] "Catalysis of the endonucleolytic cleavage of pre-tRNA, producing 5'-hydroxyl and 2',3'-cyclic phosphate termini, and specifically removing the intron." [EC
	Pathogen[HTLV2_gag P03346] interacts with 1 human partners:{Q9BSV6}
	Pathogen[HTLV2_tax2 P03410] interacts with 1 human partners:{Q9BSV6}
	Pathogen[HTLV1_rex P0C206] interacts with 1 human partners:{Q9BSV6}
	Pathogen[HTLV2_pol P03363] interacts with 1 human partners:{Q9BSV6}
[Cluster 592]GO:0008431+F	molecular_function	[name] vitamin E binding	[def] "Interacting selectively and non-covalently with vitamin E, tocopherol, which includes a series of eight structurally similar compounds. Alpha-tocopherol is the most active form in humans and is a powerful biological antioxidant." [CHEBI
	Pathogen[HTLV2_gag P03346] interacts with 1 human partners:{P49638}
	Pathogen[HTLV2_pol P03363] interacts with 1 human partners:{P49638}
[Cluster 593]GO:0004689+F	molecular_function	[name] phosphorylase kinase activity	[def] "Catalysis of the reaction
	Pathogen[HTLV2_gag P03346] interacts with 2 human partners:{P46020;Q93100}
[Cluster 594]GO:0016628+F	molecular_function	[name] oxidoreductase activity, acting on the CH-CH group of donors, NAD or NADP as acceptor	[def] "Catalysis of an oxidation-reduction (redox) reaction in which a CH-CH group acts as a hydrogen or electron donor and reduces NAD or NADP." [GOC
	Pathogen[HTLV2_rex Q85601] interacts with 1 human partners:{Q14739}
	Pathogen[HTLV1_tax P14079] interacts with 1 human partners:{Q14739}
	Pathogen[HTLV2_gag P03346] interacts with 1 human partners:{Q14739}
	Pathogen[HTLV2_env P03383] interacts with 1 human partners:{Q14739}
	Pathogen[HTLV2_tax2 P03410] interacts with 1 human partners:{Q14739}
	Pathogen[HTLV1_env P14075] interacts with 1 human partners:{Q14739}
	Pathogen[HTLV1_rex P0C206] interacts with 1 human partners:{Q14739}
	Pathogen[HTLV2_pol P03363] interacts with 1 human partners:{Q14739}
[Cluster 595]GO:0008781+F	molecular_function	[name] N-acylneuraminate cytidylyltransferase activity	[def] "Catalysis of the reaction
	Pathogen[HTLV1_hbz Q2Q067] interacts with 1 human partners:{Q9NR45}
	Pathogen[HTLV1_tax P14079] interacts with 1 human partners:{Q9NR45}
	Pathogen[HTLV2_gag P03346] interacts with 2 human partners:{Q9NR45;Q8NFW8}
	Pathogen[HTLV2_tax2 P03410] interacts with 1 human partners:{Q9NR45}
	Pathogen[HTLV2_pol P03363] interacts with 2 human partners:{Q9NR45;Q8NFW8}
[Cluster 596]GO:0008705+F	molecular_function	[name] methionine synthase activity	[def] "Catalysis of the reaction
	Pathogen[HTLV2_gag P03346] interacts with 1 human partners:{Q99707}
	Pathogen[HTLV2_pol P03363] interacts with 1 human partners:{Q99707}
[Cluster 597]GO:0016723+F	molecular_function	[name] oxidoreductase activity, oxidizing metal ions, NAD or NADP as acceptor	[def] "Catalysis of an oxidation-reduction in which the oxidation state of metal ion is altered and NAD+ or NADP+ acts as an electron acceptor." [GOC
	Pathogen[HTLV1_hbz Q2Q067] interacts with 1 human partners:{Q9UBK8}
	Pathogen[HTLV2_rex Q85601] interacts with 1 human partners:{Q9UBK8}
	Pathogen[HTLV1_tax P14079] interacts with 1 human partners:{Q9UBK8}
	Pathogen[HTLV2_gag P03346] interacts with 1 human partners:{Q9UBK8}
	Pathogen[HTLV2_env P03383] interacts with 1 human partners:{Q9UBK8}
	Pathogen[HTLV2_tax2 P03410] interacts with 1 human partners:{Q9UBK8}
	Pathogen[HTLV1_rex P0C206] interacts with 1 human partners:{Q9UBK8}
	Pathogen[HTLV2_pol P03363] interacts with 1 human partners:{Q9UBK8}
[Cluster 598]GO:0004760+F	molecular_function	[name] serine-pyruvate transaminase activity	[def] "Catalysis of the reaction
	Pathogen[HTLV2_gag P03346] interacts with 1 human partners:{P21549}
	Pathogen[HTLV2_pol P03363] interacts with 1 human partners:{P21549}
[Cluster 599]GO:0015078+F	molecular_function	[name] hydrogen ion transmembrane transporter activity	[def] "Catalysis of the transfer of hydrogen ions from one side of a membrane to the other." [GOC
	Pathogen[HTLV2_gag P03346] interacts with 6 human partners:{P15313;O75964;P56385;Q99766;P24539;P18859}
	Pathogen[HTLV2_pol P03363] interacts with 4 human partners:{P15313;Q99766;P24539;P18859}
[Cluster 600]GO:0004825+F	molecular_function	[name] methionine-tRNA ligase activity	[def] "Catalysis of the reaction
	Pathogen[HTLV2_gag P03346] interacts with 1 human partners:{P56192}
[Cluster 601]GO:0004563+F	molecular_function	[name] beta-N-acetylhexosaminidase activity	[def] "Catalysis of the hydrolysis of terminal non-reducing N-acetyl-D-hexosamine residues in N-acetyl-beta-D-hexosaminides." [EC
	Pathogen[HTLV2_gag P03346] interacts with 1 human partners:{Q8WVB3}
[Cluster 602]GO:0004083+F	molecular_function	[name] bisphosphoglycerate 2-phosphatase activity	[def] "Catalysis of the reaction
	Pathogen[HTLV2_gag P03346] interacts with 4 human partners:{P18669;P07738;Q8N0Y7;P15259}
	Pathogen[HTLV2_pol P03363] interacts with 4 human partners:{P18669;P07738;Q8N0Y7;P15259}
[Cluster 603]GO:0004170+F	molecular_function	[name] dUTP diphosphatase activity	[def] "Catalysis of the reaction
	Pathogen[HTLV1_hbz Q2Q067] interacts with 1 human partners:{P33316}
	Pathogen[HTLV2_rex Q85601] interacts with 1 human partners:{P33316}
	Pathogen[HTLV1_tax P14079] interacts with 1 human partners:{P33316}
	Pathogen[HTLV2_gag P03346] interacts with 1 human partners:{P33316}
	Pathogen[HTLV2_tax2 P03410] interacts with 1 human partners:{P33316}
	Pathogen[HTLV1_rex P0C206] interacts with 1 human partners:{P33316}
	Pathogen[HTLV2_pol P03363] interacts with 1 human partners:{P33316}
[Cluster 604]GO:0009019+F	molecular_function	[name] tRNA (guanine-N1-)-methyltransferase activity	[def] "Catalysis of the reaction
	Pathogen[HTLV2_rex Q85601] interacts with 1 human partners:{Q32P41}
	Pathogen[HTLV2_gag P03346] interacts with 1 human partners:{Q32P41}
	Pathogen[HTLV2_tax2 P03410] interacts with 1 human partners:{Q32P41}
	Pathogen[HTLV1_rex P0C206] interacts with 1 human partners:{Q32P41}
	Pathogen[HTLV2_pol P03363] interacts with 1 human partners:{Q32P41}
[Cluster 605]GO:0004849+F	molecular_function	[name] uridine kinase activity	[def] "Catalysis of the reaction
	Pathogen[HTLV1_hbz Q2Q067] interacts with 1 human partners:{Q9NWZ5}
	Pathogen[HTLV2_rex Q85601] interacts with 1 human partners:{Q9NWZ5}
	Pathogen[HTLV2_gag P03346] interacts with 5 human partners:{Q9NWW6;Q9HA47;Q9BZX2;P30085;Q9NWZ5}
	Pathogen[HTLV2_env P03383] interacts with 1 human partners:{Q9NWZ5}
	Pathogen[HTLV2_tax2 P03410] interacts with 1 human partners:{Q9NWZ5}
	Pathogen[HTLV1_env P14075] interacts with 1 human partners:{Q9NWZ5}
	Pathogen[HTLV1_rex P0C206] interacts with 1 human partners:{Q9NWZ5}
	Pathogen[HTLV2_pol P03363] interacts with 5 human partners:{Q9NWW6;Q9HA47;Q9BZX2;P30085;Q9NWZ5}
[Cluster 606]GO:0004439+F	molecular_function	[name] phosphatidylinositol-4,5-bisphosphate 5-phosphatase activity	[def] "Catalysis of the reaction
	Pathogen[HTLV1_hbz Q2Q067] interacts with 1 human partners:{Q9NRR6}
	Pathogen[HTLV2_rex Q85601] interacts with 1 human partners:{Q9NRR6}
	Pathogen[HTLV1_tax P14079] interacts with 1 human partners:{Q9NRR6}
	Pathogen[HTLV2_tax2 P03410] interacts with 1 human partners:{Q9NRR6}
	Pathogen[HTLV1_rex P0C206] interacts with 1 human partners:{Q9NRR6}
[Cluster 607]GO:0052844+F	molecular_function	[name] inositol-3-diphosphate-1,2,4,5,6-pentakisphosphate diphosphatase activity	[def] "Catalysis of the reaction
	Pathogen[HTLV2_gag P03346] interacts with 2 human partners:{O95989;Q9NZJ9}
	Pathogen[HTLV2_pol P03363] interacts with 2 human partners:{O95989;Q9NZJ9}
[Cluster 608]GO:0003831+F	molecular_function	[name] beta-N-acetylglucosaminylglycopeptide beta-1,4-galactosyltransferase activity	[def] "Catalysis of the reaction
	Pathogen[HTLV1_hbz Q2Q067] interacts with 1 human partners:{Q8IZQ1}
	Pathogen[HTLV2_rex Q85601] interacts with 1 human partners:{Q8IZQ1}
	Pathogen[HTLV2_gag P03346] interacts with 1 human partners:{Q8IZQ1}
	Pathogen[HTLV2_env P03383] interacts with 1 human partners:{Q8IZQ1}
	Pathogen[HTLV2_tax2 P03410] interacts with 1 human partners:{Q8IZQ1}
	Pathogen[HTLV1_env P14075] interacts with 1 human partners:{Q8IZQ1}
	Pathogen[HTLV1_rex P0C206] interacts with 1 human partners:{Q8IZQ1}
	Pathogen[HTLV2_pol P03363] interacts with 1 human partners:{Q8IZQ1}
[Cluster 609]GO:0047804+F	molecular_function	[name] cysteine-S-conjugate beta-lyase activity	[def] "Catalysis of the reaction
	Pathogen[HTLV1_hbz Q2Q067] interacts with 1 human partners:{Q16773}
	Pathogen[HTLV2_rex Q85601] interacts with 1 human partners:{Q16773}
	Pathogen[HTLV2_gag P03346] interacts with 2 human partners:{Q16773;Q6YP21}
	Pathogen[HTLV2_tax2 P03410] interacts with 1 human partners:{Q16773}
	Pathogen[HTLV1_rex P0C206] interacts with 1 human partners:{Q16773}
	Pathogen[HTLV2_pol P03363] interacts with 2 human partners:{Q16773;Q6YP21}
[Cluster 610]GO:0003983+F	molecular_function	[name] UTP	[def] "Catalysis of the reaction
	Pathogen[HTLV2_gag P03346] interacts with 1 human partners:{Q16851}
	Pathogen[HTLV2_pol P03363] interacts with 1 human partners:{Q16851}
[Cluster 611]GO:0004668+F	molecular_function	[name] protein-arginine deiminase activity	[def] "Catalysis of the reaction
	Pathogen[HTLV2_gag P03346] interacts with 2 human partners:{Q9Y2J8;Q9UM07}
	Pathogen[HTLV2_pol P03363] interacts with 1 human partners:{Q9UM07}
[Cluster 612]GO:0003834+F	molecular_function	[name] beta-carotene 15,15'-monooxygenase activity	[def] "Catalysis of the reaction
	Pathogen[HTLV2_gag P03346] interacts with 1 human partners:{Q9HAY6}
	Pathogen[HTLV2_pol P03363] interacts with 1 human partners:{Q9HAY6}
[Cluster 613]GO:0004471+F	molecular_function	[name] malate dehydrogenase (decarboxylating) activity	[def] "Catalysis of the reaction
	Pathogen[HTLV2_gag P03346] interacts with 1 human partners:{P23368}
[Cluster 614]GO:0004638+F	molecular_function	[name] phosphoribosylaminoimidazole carboxylase activity	[def] "Catalysis of the reaction
	Pathogen[HTLV2_gag P03346] interacts with 1 human partners:{P22234}
	Pathogen[HTLV2_pol P03363] interacts with 1 human partners:{P22234}
[Cluster 615]GO:0015039+F	molecular_function	[name] NADPH-adrenodoxin reductase activity	[def] "Catalysis of the reaction
	Pathogen[HTLV1_hbz Q2Q067] interacts with 1 human partners:{P10109}
	Pathogen[HTLV1_tax P14079] interacts with 1 human partners:{P10109}
	Pathogen[HTLV2_gag P03346] interacts with 1 human partners:{P10109}
	Pathogen[HTLV2_pol P03363] interacts with 1 human partners:{P10109}
[Cluster 616]GO:0004155+F	molecular_function	[name] 6,7-dihydropteridine reductase activity	[def] "Catalysis of the reaction
	Pathogen[HTLV2_gag P03346] interacts with 1 human partners:{P09417}
[Cluster 617]GO:0004452+F	molecular_function	[name] isopentenyl-diphosphate delta-isomerase activity	[def] "Catalysis of the reaction
	Pathogen[HTLV1_hbz Q2Q067] interacts with 1 human partners:{Q13907}
	Pathogen[HTLV2_rex Q85601] interacts with 1 human partners:{Q13907}
	Pathogen[HTLV1_tax P14079] interacts with 1 human partners:{Q13907}
	Pathogen[HTLV2_gag P03346] interacts with 1 human partners:{Q13907}
	Pathogen[HTLV2_tax2 P03410] interacts with 1 human partners:{Q13907}
	Pathogen[HTLV1_rex P0C206] interacts with 1 human partners:{Q13907}
	Pathogen[HTLV2_pol P03363] interacts with 1 human partners:{Q13907}
[Cluster 618]GO:0008808+F	molecular_function	[name] cardiolipin synthase activity	[def] "Catalysis of the reaction
	Pathogen[HTLV1_hbz Q2Q067] interacts with 1 human partners:{Q6P597}
	Pathogen[HTLV2_rex Q85601] interacts with 1 human partners:{Q6P597}
	Pathogen[HTLV1_tax P14079] interacts with 1 human partners:{Q6P597}
	Pathogen[HTLV2_gag P03346] interacts with 1 human partners:{Q6P597}
	Pathogen[HTLV2_env P03383] interacts with 1 human partners:{Q6P597}
	Pathogen[HTLV2_tax2 P03410] interacts with 1 human partners:{Q6P597}
	Pathogen[HTLV1_env P14075] interacts with 1 human partners:{Q6P597}
	Pathogen[HTLV1_rex P0C206] interacts with 1 human partners:{Q6P597}
[Cluster 619]GO:0004561+F	molecular_function	[name] alpha-N-acetylglucosaminidase activity	[def] "Catalysis of the hydrolysis of terminal non-reducing N-acetyl-D-glucosamine residues in N-acetyl-alpha-D-glucosaminides." [EC
	Pathogen[HTLV2_gag P03346] interacts with 1 human partners:{P54802}
[Cluster 620]GO:0008171+F	molecular_function	[name] O-methyltransferase activity	[def] "Catalysis of the transfer of a methyl group to the oxygen atom of an acceptor molecule." [GOC
	Pathogen[HTLV2_gag P03346] interacts with 4 human partners:{Q7Z5W3;P46597;O95671;Q5T8I9}
	Pathogen[HTLV2_pol P03363] interacts with 2 human partners:{Q7Z5W3;Q5T8I9}
[Cluster 621]GO:0004084+F	molecular_function	[name] branched-chain-amino-acid transaminase activity	[def] "Catalysis of the reaction
	Pathogen[HTLV2_gag P03346] interacts with 1 human partners:{O15382}
	Pathogen[HTLV2_pol P03363] interacts with 1 human partners:{O15382}
[Cluster 622]GO:0050146+F	molecular_function	[name] nucleoside phosphotransferase activity	[def] "Catalysis of the reaction
	Pathogen[HTLV2_gag P03346] interacts with 1 human partners:{P49902}
[Cluster 623]GO:0008121+F	molecular_function	[name] ubiquinol-cytochrome-c reductase activity	[def] "Catalysis of the transfer of a solute or solutes from one side of a membrane to the other according to the reaction
	Pathogen[HTLV1_tax P14079] interacts with 1 human partners:{P31930}
	Pathogen[HTLV2_gag P03346] interacts with 1 human partners:{P31930}
	Pathogen[HTLV2_tax2 P03410] interacts with 1 human partners:{P31930}
	Pathogen[HTLV2_pol P03363] interacts with 1 human partners:{P31930}
[Cluster 624]GO:0031685+F	molecular_function	[name] adenosine receptor binding	[def] "Interacting selectively and non-covalently with an adenosine receptor." [GOC
	Pathogen[HTLV2_gag P03346] interacts with 1 human partners:{Q13107}
	Pathogen[HTLV2_pol P03363] interacts with 1 human partners:{Q13107}
[Cluster 625]GO:0050072+F	molecular_function	[name] m7G(5')pppN diphosphatase activity	[def] "Catalysis of the reaction
	Pathogen[HTLV1_tax P14079] interacts with 1 human partners:{Q96C86}
	Pathogen[HTLV2_gag P03346] interacts with 1 human partners:{Q96C86}
	Pathogen[HTLV2_tax2 P03410] interacts with 1 human partners:{Q96C86}
	Pathogen[HTLV1_env P14075] interacts with 1 human partners:{Q96C86}
	Pathogen[HTLV1_rex P0C206] interacts with 1 human partners:{Q96C86}
	Pathogen[HTLV2_pol P03363] interacts with 1 human partners:{Q96C86}
[Cluster 626]GO:0045174+F	molecular_function	[name] glutathione dehydrogenase (ascorbate) activity	[def] "Catalysis of the reaction
	Pathogen[HTLV1_hbz Q2Q067] interacts with 1 human partners:{Q9H4Y5}
	Pathogen[HTLV2_rex Q85601] interacts with 1 human partners:{Q9H4Y5}
	Pathogen[HTLV1_tax P14079] interacts with 1 human partners:{Q9H4Y5}
	Pathogen[HTLV2_gag P03346] interacts with 1 human partners:{Q9H4Y5}
	Pathogen[HTLV2_env P03383] interacts with 1 human partners:{Q9H4Y5}
	Pathogen[HTLV2_tax2 P03410] interacts with 1 human partners:{Q9H4Y5}
	Pathogen[HTLV1_rex P0C206] interacts with 1 human partners:{Q9H4Y5}
	Pathogen[HTLV2_pol P03363] interacts with 1 human partners:{Q9H4Y5}
[Cluster 627]GO:0043492+F	molecular_function	[name] ATPase activity, coupled to movement of substances	[def] "Catalysis of the reaction
	Pathogen[HTLV2_gag P03346] interacts with 1 human partners:{Q15311}
[Cluster 628]GO:0031812+F	molecular_function	[name] P2Y1 nucleotide receptor binding	[def] "Interacting selectively and non-covalently with a P2Y1 nucleotide receptor." [GOC
	Pathogen[HTLV1_hbz Q2Q067] interacts with 1 human partners:{P78352}
	Pathogen[HTLV2_rex Q85601] interacts with 1 human partners:{P78352}
	Pathogen[HTLV2_gag P03346] interacts with 1 human partners:{P78352}
	Pathogen[HTLV2_env P03383] interacts with 1 human partners:{P78352}
	Pathogen[HTLV2_tax2 P03410] interacts with 1 human partners:{P78352}
	Pathogen[HTLV1_env P14075] interacts with 1 human partners:{P78352}
	Pathogen[HTLV1_rex P0C206] interacts with 1 human partners:{P78352}
	Pathogen[HTLV2_pol P03363] interacts with 1 human partners:{P78352}
[Cluster 629]GO:0016428+F	molecular_function	[name] tRNA (cytosine-5-)-methyltransferase activity	[def] "Catalysis of the reaction
	Pathogen[HTLV2_rex Q85601] interacts with 1 human partners:{Q08J23}
	Pathogen[HTLV1_tax P14079] interacts with 1 human partners:{Q08J23}
	Pathogen[HTLV2_gag P03346] interacts with 1 human partners:{Q08J23}
	Pathogen[HTLV2_tax2 P03410] interacts with 1 human partners:{Q08J23}
	Pathogen[HTLV1_rex P0C206] interacts with 1 human partners:{Q08J23}
	Pathogen[HTLV2_pol P03363] interacts with 1 human partners:{Q08J23}
[Cluster 630]GO:0035374+F	molecular_function	[name] chondroitin sulfate binding	[def] "Interacting selectively and non-covalently with chondroitin sulfate, a glycosaminoglycan made up of two alternating monosaccharides
	Pathogen[HTLV1_hbz Q2Q067] interacts with 1 human partners:{Q14195}
	Pathogen[HTLV2_rex Q85601] interacts with 1 human partners:{Q14195}
	Pathogen[HTLV2_gag P03346] interacts with 1 human partners:{Q14195}
	Pathogen[HTLV2_tax2 P03410] interacts with 1 human partners:{Q14195}
	Pathogen[HTLV1_rex P0C206] interacts with 1 human partners:{Q14195}
	Pathogen[HTLV2_pol P03363] interacts with 1 human partners:{Q14195}
[Cluster 631]GO:0016884+F	molecular_function	[name] carbon-nitrogen ligase activity, with glutamine as amido-N-donor	[def] "Catalysis of the transfer of the amide nitrogen of glutamine to a variety of substrates. GATases catalyze two separate reactions at two active sites, which are located either on a single polypeptide chain or on different subunits. In the glutaminase reaction, glutamine is hydrolyzed to glutamate and ammonia, which is added to an acceptor substrate in the synthase reaction." [PMID
	Pathogen[HTLV2_gag P03346] interacts with 2 human partners:{Q9H0R6;O75879}
[Cluster 632]GO:0004823+F	molecular_function	[name] leucine-tRNA ligase activity	[def] "Catalysis of the reaction
	Pathogen[HTLV2_gag P03346] interacts with 2 human partners:{Q9P2J5;Q15031}
	Pathogen[HTLV2_tax2 P03410] interacts with 1 human partners:{Q9P2J5}
	Pathogen[HTLV2_pol P03363] interacts with 1 human partners:{Q9P2J5}
[Cluster 633]GO:0004059+F	molecular_function	[name] aralkylamine N-acetyltransferase activity	[def] "Catalysis of the reaction
	Pathogen[HTLV2_gag P03346] interacts with 1 human partners:{Q16613}
	Pathogen[HTLV2_pol P03363] interacts with 1 human partners:{Q16613}
[Cluster 634]GO:0051861+F	molecular_function	[name] glycolipid binding	[def] "Interacting selectively and non-covalently with a glycolipid, any compound containing one or more monosaccharide residues bound by a glycosidic linkage to a hydrophobic group such as an acylglycerol, a sphingoid, a ceramide (N-acylsphingoid) or a prenyl phosphate." [http
	Pathogen[HTLV2_gag P03346] interacts with 4 human partners:{Q9NZD2;O95397;Q5TA50;A6NH11}
	Pathogen[HTLV2_pol P03363] interacts with 3 human partners:{Q9NZD2;O95397;A6NH11}
[Cluster 635]GO:0017168+F	molecular_function	[name] 5-oxoprolinase (ATP-hydrolyzing) activity	[def] "Catalysis of the reaction
	Pathogen[HTLV2_gag P03346] interacts with 1 human partners:{O14841}
[Cluster 636]GO:0004730+F	molecular_function	[name] pseudouridylate synthase activity	[def] "Catalysis of the reaction
	Pathogen[HTLV1_hbz Q2Q067] interacts with 1 human partners:{Q9Y606}
	Pathogen[HTLV2_rex Q85601] interacts with 1 human partners:{Q9Y606}
	Pathogen[HTLV1_tax P14079] interacts with 1 human partners:{Q9Y606}
	Pathogen[HTLV2_gag P03346] interacts with 1 human partners:{Q9Y606}
	Pathogen[HTLV2_tax2 P03410] interacts with 1 human partners:{Q9Y606}
	Pathogen[HTLV1_rex P0C206] interacts with 1 human partners:{Q9Y606}
	Pathogen[HTLV2_pol P03363] interacts with 1 human partners:{Q9Y606}
[Cluster 637]GO:0004031+F	molecular_function	[name] aldehyde oxidase activity	[def] "Catalysis of the reaction
	Pathogen[HTLV2_gag P03346] interacts with 1 human partners:{Q06278}
	Pathogen[HTLV2_pol P03363] interacts with 1 human partners:{Q06278}
[Cluster 638]GO:0008940+F	molecular_function	[name] nitrate reductase activity	[def] "Catalysis of the reaction
	Pathogen[HTLV2_gag P03346] interacts with 1 human partners:{Q5VT66}
	Pathogen[HTLV2_pol P03363] interacts with 1 human partners:{Q5VT66}
[Cluster 639]GO:0032027+F	molecular_function	[name] myosin light chain binding	[def] "Interacting selectively and non-covalently with a light chain of a myosin complex." [GOC
	Pathogen[HTLV2_gag P03346] interacts with 1 human partners:{Q9H1R3}
	Pathogen[HTLV2_tax2 P03410] interacts with 1 human partners:{Q9H1R3}
[Cluster 640]GO:0050121+F	molecular_function	[name] N-acylglucosamine 2-epimerase activity	[def] "Catalysis of the reaction
	Pathogen[HTLV2_gag P03346] interacts with 1 human partners:{P51606}
	Pathogen[HTLV2_pol P03363] interacts with 1 human partners:{P51606}
[Cluster 641]GO:0005519+F	molecular_function	[name] cytoskeletal regulatory protein binding	[def] "Interacting selectively and non-covalently with any protein involved in modulating the reorganization of the cytoskeleton." [GOC
	Pathogen[HTLV2_gag P03346] interacts with 1 human partners:{Q9UKI2}
	Pathogen[HTLV2_pol P03363] interacts with 1 human partners:{Q9UKI2}
[Cluster 642]GO:0004724+F	molecular_function	[name] magnesium-dependent protein serine/threonine phosphatase activity	[def] "Catalysis of the reactions
	Pathogen[HTLV2_gag P03346] interacts with 1 human partners:{Q9P2J9}
	Pathogen[HTLV2_env P03383] interacts with 1 human partners:{Q9P2J9}
	Pathogen[HTLV1_env P14075] interacts with 1 human partners:{Q9P2J9}
	Pathogen[HTLV2_pol P03363] interacts with 1 human partners:{Q9P2J9}
[Cluster 643]GO:0004329+F	molecular_function	[name] formate-tetrahydrofolate ligase activity	[def] "Catalysis of the reaction
	Pathogen[HTLV2_gag P03346] interacts with 2 human partners:{P11586;Q6UB35}
[Cluster 644]GO:0004535+F	molecular_function	[name] poly(A)-specific ribonuclease activity	[def] "Catalysis of the exonucleolytic cleavage of poly(A) to 5'-AMP." [EC
	Pathogen[HTLV2_rex Q85601] interacts with 1 human partners:{Q96LI5}
	Pathogen[HTLV1_tax P14079] interacts with 1 human partners:{Q96LI5}
	Pathogen[HTLV2_gag P03346] interacts with 3 human partners:{Q9ULM6;Q96LI5;Q504Q3}
	Pathogen[HTLV2_tax2 P03410] interacts with 2 human partners:{Q96LI5;Q504Q3}
	Pathogen[HTLV1_rex P0C206] interacts with 1 human partners:{Q96LI5}
	Pathogen[HTLV2_pol P03363] interacts with 2 human partners:{Q96LI5;Q504Q3}
[Cluster 645]GO:0008725+F	molecular_function	[name] DNA-3-methyladenine glycosylase activity	[def] "Catalysis of the reaction
	Pathogen[HTLV1_hbz Q2Q067] interacts with 1 human partners:{P29372}
	Pathogen[HTLV2_rex Q85601] interacts with 1 human partners:{P29372}
	Pathogen[HTLV2_gag P03346] interacts with 1 human partners:{P29372}
	Pathogen[HTLV2_tax2 P03410] interacts with 1 human partners:{P29372}
	Pathogen[HTLV1_rex P0C206] interacts with 1 human partners:{P29372}
	Pathogen[HTLV2_pol P03363] interacts with 1 human partners:{P29372}
[Cluster 646]GO:0004102+F	molecular_function	[name] choline O-acetyltransferase activity	[def] "Catalysis of the reaction
	Pathogen[HTLV1_hbz Q2Q067] interacts with 1 human partners:{P28329}
	Pathogen[HTLV2_rex Q85601] interacts with 1 human partners:{P28329}
	Pathogen[HTLV1_tax P14079] interacts with 1 human partners:{P28329}
	Pathogen[HTLV2_gag P03346] interacts with 1 human partners:{P28329}
	Pathogen[HTLV2_tax2 P03410] interacts with 1 human partners:{P28329}
	Pathogen[HTLV1_rex P0C206] interacts with 1 human partners:{P28329}
	Pathogen[HTLV2_pol P03363] interacts with 1 human partners:{P28329}
[Cluster 647]GO:0047131+F	molecular_function	[name] saccharopine dehydrogenase (NAD+, L-glutamate-forming) activity	[def] "Catalysis of the reaction
	Pathogen[HTLV2_gag P03346] interacts with 1 human partners:{Q9UDR5}
	Pathogen[HTLV2_pol P03363] interacts with 1 human partners:{Q9UDR5}
[Cluster 648]GO:0004470+F	molecular_function	[name] malic enzyme activity	[def] "Catalysis of the oxidative decarboxylation of malate with the concomitant production of pyruvate." [ISBN
	Pathogen[HTLV2_gag P03346] interacts with 4 human partners:{P40925;P23368;Q16798;P48163}
	Pathogen[HTLV2_pol P03363] interacts with 1 human partners:{Q16798}
[Cluster 649]GO:0005319+F	molecular_function	[name] lipid transporter activity	[def] "Enables the directed movement of lipids into, out of or within a cell, or between cells." [GOC
	Pathogen[HTLV2_gag P03346] interacts with 1 human partners:{P02652}
	Pathogen[HTLV2_pol P03363] interacts with 1 human partners:{P02652}
[Cluster 650]GO:0004138+F	molecular_function	[name] deoxyguanosine kinase activity	[def] "Catalysis of the reaction
	Pathogen[HTLV2_gag P03346] interacts with 1 human partners:{Q16854}
	Pathogen[HTLV2_pol P03363] interacts with 1 human partners:{Q16854}
[Cluster 651]GO:0034191+F	molecular_function	[name] apolipoprotein A-I receptor binding	[def] "Interacting selectively and non-covalently with an apolipoprotein A-I receptor." [GOC
	Pathogen[HTLV1_hbz Q2Q067] interacts with 1 human partners:{P60953}
	Pathogen[HTLV2_rex Q85601] interacts with 1 human partners:{P60953}
	Pathogen[HTLV2_gag P03346] interacts with 1 human partners:{P60953}
	Pathogen[HTLV2_env P03383] interacts with 1 human partners:{P60953}
	Pathogen[HTLV2_tax2 P03410] interacts with 1 human partners:{P60953}
	Pathogen[HTLV1_env P14075] interacts with 1 human partners:{P60953}
	Pathogen[HTLV1_rex P0C206] interacts with 1 human partners:{P60953}
	Pathogen[HTLV2_pol P03363] interacts with 1 human partners:{P60953}
[Cluster 652]GO:0004133+F	molecular_function	[name] glycogen debranching enzyme activity	[def] "Catalysis of the cleavage of branch points in branched glycogen polymers." [ISBN
	Pathogen[HTLV1_tax P14079] interacts with 1 human partners:{P35573}
	Pathogen[HTLV2_gag P03346] interacts with 1 human partners:{P35573}
	Pathogen[HTLV2_tax2 P03410] interacts with 1 human partners:{P35573}
	Pathogen[HTLV2_pol P03363] interacts with 1 human partners:{P35573}
[Cluster 653]GO:0030983+F	molecular_function	[name] mismatched DNA binding	[def] "Interacting selectively and non-covalently with double-stranded DNA containing one or more mismatches." [GOC
	Pathogen[HTLV1_hbz Q2Q067] interacts with 9 human partners:{Q13670;P40692;Q13569;O95744;P43246;O15457;P54278;A4D2B8;Q9UHC1}
	Pathogen[HTLV2_rex Q85601] interacts with 9 human partners:{Q13670;P40692;Q13569;O95744;P43246;O15457;P54278;A4D2B8;Q9UHC1}
	Pathogen[HTLV1_tax P14079] interacts with 4 human partners:{Q13670;P40692;Q13569;Q9UHC1}
	Pathogen[HTLV2_gag P03346] interacts with 14 human partners:{Q13670;P40692;Q13569;O95744;P43246;O15457;P52701;P54278;A4D2B8;Q9UHC1;P54277;O43196;A8MQ11;P20585}
	Pathogen[HTLV2_env P03383] interacts with 1 human partners:{Q13670}
	Pathogen[HTLV2_tax2 P03410] interacts with 10 human partners:{Q13670;P40692;Q13569;O95744;P43246;O15457;P54278;A4D2B8;Q9UHC1;P20585}
	Pathogen[HTLV1_rex P0C206] interacts with 7 human partners:{Q13670;P40692;Q13569;P43246;O15457;P54278;Q9UHC1}
	Pathogen[HTLV2_pol P03363] interacts with 14 human partners:{Q13670;P40692;Q13569;O95744;P43246;O15457;P52701;P54278;A4D2B8;Q9UHC1;P54277;O43196;A8MQ11;P20585}
[Cluster 654]GO:0019205+F	molecular_function	[name] nucleobase-containing compound kinase activity	[def] "Catalysis of the transfer of a phosphate group, usually from ATP or GTP, to a nucleobase, nucleoside, nucleotide or polynucleotide substrate." [GOC
	Pathogen[HTLV2_gag P03346] interacts with 9 human partners:{P00568;Q5TCS8;P54819;Q96M32;P27144;Q96MA6;P30085;Q9UIJ7;Q9C093}
	Pathogen[HTLV2_pol P03363] interacts with 9 human partners:{P00568;Q5TCS8;P54819;Q96M32;P27144;Q96MA6;P30085;Q9UIJ7;Q9C093}
[Cluster 655]GO:0050610+F	molecular_function	[name] methylarsonate reductase activity	[def] "Catalysis of the reaction
	Pathogen[HTLV1_hbz Q2Q067] interacts with 1 human partners:{Q9H4Y5}
	Pathogen[HTLV2_rex Q85601] interacts with 1 human partners:{Q9H4Y5}
	Pathogen[HTLV1_tax P14079] interacts with 1 human partners:{Q9H4Y5}
	Pathogen[HTLV2_gag P03346] interacts with 1 human partners:{Q9H4Y5}
	Pathogen[HTLV2_env P03383] interacts with 1 human partners:{Q9H4Y5}
	Pathogen[HTLV2_tax2 P03410] interacts with 1 human partners:{Q9H4Y5}
	Pathogen[HTLV1_rex P0C206] interacts with 1 human partners:{Q9H4Y5}
	Pathogen[HTLV2_pol P03363] interacts with 1 human partners:{Q9H4Y5}
[Cluster 656]GO:0004590+F	molecular_function	[name] orotidine-5'-phosphate decarboxylase activity	[def] "Catalysis of the reaction
	Pathogen[HTLV2_rex Q85601] interacts with 1 human partners:{P11172}
	Pathogen[HTLV2_gag P03346] interacts with 1 human partners:{P11172}
	Pathogen[HTLV2_tax2 P03410] interacts with 1 human partners:{P11172}
	Pathogen[HTLV1_rex P0C206] interacts with 1 human partners:{P11172}
	Pathogen[HTLV2_pol P03363] interacts with 1 human partners:{P11172}
[Cluster 657]GO:0070728+F	molecular_function	[name] leucine binding	[def] "Interacting selectively and non-covalently with 2-amino-4-methylpentanoic acid." [CHEBI
	Pathogen[HTLV1_hbz Q2Q067] interacts with 1 human partners:{P00367}
	Pathogen[HTLV2_rex Q85601] interacts with 1 human partners:{P00367}
	Pathogen[HTLV2_gag P03346] interacts with 2 human partners:{Q8IWV8;P00367}
	Pathogen[HTLV2_tax2 P03410] interacts with 1 human partners:{P00367}
	Pathogen[HTLV1_rex P0C206] interacts with 1 human partners:{P00367}
	Pathogen[HTLV2_pol P03363] interacts with 2 human partners:{Q8IWV8;P00367}
[Cluster 658]GO:0002060+F	molecular_function	[name] purine base binding	[def] "Interacting selectively and non-covalently with a purine base, an organic nitrogenous base with a purine skeleton." [CHEBI
	Pathogen[HTLV2_gag P03346] interacts with 2 human partners:{P00491;P06737}
	Pathogen[HTLV2_pol P03363] interacts with 1 human partners:{P06737}
[Cluster 659]GO:0008761+F	molecular_function	[name] UDP-N-acetylglucosamine 2-epimerase activity	[def] "Catalysis of the reaction
	Pathogen[HTLV2_gag P03346] interacts with 1 human partners:{Q9Y223}
	Pathogen[HTLV2_tax2 P03410] interacts with 1 human partners:{Q9Y223}
	Pathogen[HTLV2_pol P03363] interacts with 1 human partners:{Q9Y223}
[Cluster 660]GO:0080146+F	molecular_function	[name] L-cysteine desulfhydrase activity	[def] "Catalysis of the reaction
	Pathogen[HTLV1_hbz Q2Q067] interacts with 1 human partners:{P32929}
	Pathogen[HTLV2_rex Q85601] interacts with 1 human partners:{P32929}
	Pathogen[HTLV1_tax P14079] interacts with 1 human partners:{P32929}
	Pathogen[HTLV2_gag P03346] interacts with 1 human partners:{P32929}
	Pathogen[HTLV2_tax2 P03410] interacts with 1 human partners:{P32929}
	Pathogen[HTLV1_rex P0C206] interacts with 1 human partners:{P32929}
	Pathogen[HTLV2_pol P03363] interacts with 1 human partners:{P32929}
[Cluster 661]GO:0015105+F	molecular_function	[name] arsenite transmembrane transporter activity	[def] "Catalysis of the transfer of arsenite from one side of a membrane to the other." [GOC
	Pathogen[HTLV1_hbz Q2Q067] interacts with 1 human partners:{O43681}
	Pathogen[HTLV2_rex Q85601] interacts with 1 human partners:{O43681}
	Pathogen[HTLV2_gag P03346] interacts with 1 human partners:{O43681}
	Pathogen[HTLV2_tax2 P03410] interacts with 1 human partners:{O43681}
	Pathogen[HTLV1_rex P0C206] interacts with 1 human partners:{O43681}
	Pathogen[HTLV2_pol P03363] interacts with 1 human partners:{O43681}
[Cluster 662]GO:0004602+F	molecular_function	[name] glutathione peroxidase activity	[def] "Catalysis of the reaction
	Pathogen[HTLV1_hbz Q2Q067] interacts with 1 human partners:{P18283}
	Pathogen[HTLV2_rex Q85601] interacts with 1 human partners:{P18283}
	Pathogen[HTLV1_tax P14079] interacts with 1 human partners:{P18283}
	Pathogen[HTLV2_gag P03346] interacts with 3 human partners:{P30711;P18283;Q9Y2Q3}
	Pathogen[HTLV2_tax2 P03410] interacts with 1 human partners:{P18283}
	Pathogen[HTLV1_rex P0C206] interacts with 1 human partners:{P18283}
	Pathogen[HTLV2_pol P03363] interacts with 2 human partners:{P30711;P18283}
[Cluster 663]GO:0008480+F	molecular_function	[name] sarcosine dehydrogenase activity	[def] "Catalysis of the reaction
	Pathogen[HTLV2_gag P03346] interacts with 1 human partners:{Q9UL12}
[Cluster 664]GO:0004622+F	molecular_function	[name] lysophospholipase activity	[def] "Catalysis of the reaction
	Pathogen[HTLV2_gag P03346] interacts with 1 human partners:{Q86U10}
[Cluster 665]GO:0016151+F	molecular_function	[name] nickel cation binding	[def] "Interacting selectively and non-covalently with nickel (Ni) cations." [GOC
	Pathogen[HTLV1_hbz Q2Q067] interacts with 1 human partners:{P49789}
	Pathogen[HTLV2_rex Q85601] interacts with 1 human partners:{P49789}
	Pathogen[HTLV1_tax P14079] interacts with 1 human partners:{P49789}
	Pathogen[HTLV2_gag P03346] interacts with 2 human partners:{P49789;P07451}
	Pathogen[HTLV2_env P03383] interacts with 1 human partners:{P49789}
	Pathogen[HTLV2_tax2 P03410] interacts with 1 human partners:{P49789}
	Pathogen[HTLV1_rex P0C206] interacts with 1 human partners:{P49789}
	Pathogen[HTLV2_pol P03363] interacts with 2 human partners:{P49789;P07451}
[Cluster 666]GO:0030169+F	molecular_function	[name] low-density lipoprotein particle binding	[def] "Interacting selectively and non-covalently with a low-density lipoprotein particle, a lipoprotein particle that is rich in cholesterol esters and low in triglycerides, is typically composed of APOB100 and APOE, and has a density of 1.02-1.06 g/ml and a diameter of between 20-25 nm." [GOC
	Pathogen[HTLV1_hbz Q2Q067] interacts with 1 human partners:{Q9H9E1}
	Pathogen[HTLV2_rex Q85601] interacts with 1 human partners:{Q9H9E1}
	Pathogen[HTLV1_tax P14079] interacts with 1 human partners:{Q9H9E1}
	Pathogen[HTLV2_gag P03346] interacts with 1 human partners:{Q9H9E1}
	Pathogen[HTLV2_tax2 P03410] interacts with 1 human partners:{Q9H9E1}
	Pathogen[HTLV1_rex P0C206] interacts with 1 human partners:{Q9H9E1}
	Pathogen[HTLV2_pol P03363] interacts with 1 human partners:{Q9H9E1}
[Cluster 667]GO:0019855+F	molecular_function	[name] calcium channel inhibitor activity	[def] "Stops, prevents, or reduces the activity of a calcium channel." [GOC
	Pathogen[HTLV1_hbz Q2Q067] interacts with 1 human partners:{P19429}
	Pathogen[HTLV2_rex Q85601] interacts with 1 human partners:{P19429}
	Pathogen[HTLV2_gag P03346] interacts with 1 human partners:{P19429}
	Pathogen[HTLV2_env P03383] interacts with 1 human partners:{Q16623}
	Pathogen[HTLV2_tax2 P03410] interacts with 1 human partners:{P19429}
	Pathogen[HTLV1_env P14075] interacts with 1 human partners:{Q16623}
	Pathogen[HTLV1_rex P0C206] interacts with 1 human partners:{P19429}
	Pathogen[HTLV2_pol P03363] interacts with 1 human partners:{P19429}
[Cluster 668]GO:0035325+F	molecular_function	[name] Toll-like receptor binding	[def] "Interacting selectively and non-covalently with a Toll-like protein, a pattern recognition receptor that binds pattern motifs from a variety of microbial sources to initiate an innate immune response." [PMID
	Pathogen[HTLV1_hbz Q2Q067] interacts with 1 human partners:{Q9H0E2}
	Pathogen[HTLV2_rex Q85601] interacts with 1 human partners:{Q9H0E2}
	Pathogen[HTLV1_tax P14079] interacts with 1 human partners:{Q9H0E2}
	Pathogen[HTLV2_gag P03346] interacts with 1 human partners:{Q9H0E2}
	Pathogen[HTLV2_tax2 P03410] interacts with 1 human partners:{Q9H0E2}
	Pathogen[HTLV1_rex P0C206] interacts with 1 human partners:{Q9H0E2}
	Pathogen[HTLV2_pol P03363] interacts with 1 human partners:{Q9H0E2}
[Cluster 669]GO:0050353+F	molecular_function	[name] trimethyllysine dioxygenase activity	[def] "Catalysis of the reaction
	Pathogen[HTLV2_gag P03346] interacts with 1 human partners:{Q9NVH6}
	Pathogen[HTLV2_tax2 P03410] interacts with 1 human partners:{Q9NVH6}
	Pathogen[HTLV2_pol P03363] interacts with 1 human partners:{Q9NVH6}
[Cluster 670]GO:0004181+F	molecular_function	[name] metallocarboxypeptidase activity	[def] "Catalysis of the hydrolysis of C-terminal amino acid residues from a polypeptide chain by a mechanism in which water acts as a nucleophile, one or two metal ions hold the water molecule in place, and charged amino acid side chains are ligands for the metal ions." [http
	Pathogen[HTLV1_hbz Q2Q067] interacts with 1 human partners:{Q8NEM8}
	Pathogen[HTLV2_rex Q85601] interacts with 1 human partners:{Q8NEM8}
	Pathogen[HTLV1_tax P14079] interacts with 1 human partners:{Q8NEM8}
	Pathogen[HTLV2_gag P03346] interacts with 3 human partners:{P14384;Q8NEM8;Q5VU57}
	Pathogen[HTLV2_env P03383] interacts with 1 human partners:{Q8NEM8}
	Pathogen[HTLV2_tax2 P03410] interacts with 1 human partners:{Q8NEM8}
	Pathogen[HTLV1_rex P0C206] interacts with 1 human partners:{Q8NEM8}
	Pathogen[HTLV2_pol P03363] interacts with 3 human partners:{P14384;Q8NEM8;Q5VU57}
[Cluster 671]GO:0008137+F	molecular_function	[name] NADH dehydrogenase (ubiquinone) activity	[def] "Catalysis of the reaction
	Pathogen[HTLV1_hbz Q2Q067] interacts with 3 human partners:{P17568;O43920;Q9UI09}
	Pathogen[HTLV2_rex Q85601] interacts with 3 human partners:{P17568;O43920;Q9UI09}
	Pathogen[HTLV1_tax P14079] interacts with 1 human partners:{P17568}
	Pathogen[HTLV2_gag P03346] interacts with 18 human partners:{P17568;O75380;Q16795;O00483;O43678;O95182;O75489;Q16718;P56181;O43920;O96000;Q9Y6M9;O75251;O75306;Q9UI09;O95178;O95299;P56556}
	Pathogen[HTLV2_tax2 P03410] interacts with 6 human partners:{P17568;P56181;O43920;O75251;O75306;Q9UI09}
	Pathogen[HTLV1_rex P0C206] interacts with 3 human partners:{P17568;O43920;Q9UI09}
	Pathogen[HTLV2_pol P03363] interacts with 11 human partners:{P17568;O43678;O75489;P56181;O43920;O96000;O75251;O75306;Q9UI09;O95299;P56556}
[Cluster 672]GO:0016594+F	molecular_function	[name] glycine binding	[def] "Interacting selectively and non-covalently with glycine, aminoethanoic acid." [GOC
	Pathogen[HTLV1_hbz Q2Q067] interacts with 2 human partners:{Q14749;P48637}
	Pathogen[HTLV2_rex Q85601] interacts with 2 human partners:{Q14749;P48637}
	Pathogen[HTLV1_tax P14079] interacts with 1 human partners:{Q14749}
	Pathogen[HTLV2_gag P03346] interacts with 2 human partners:{Q14749;P48637}
	Pathogen[HTLV2_tax2 P03410] interacts with 2 human partners:{Q14749;P48637}
	Pathogen[HTLV1_rex P0C206] interacts with 2 human partners:{Q14749;P48637}
	Pathogen[HTLV2_pol P03363] interacts with 2 human partners:{Q14749;P48637}
[Cluster 673]GO:0042586+F	molecular_function	[name] peptide deformylase activity	[def] "Catalysis of the reaction
	Pathogen[HTLV1_hbz Q2Q067] interacts with 1 human partners:{Q9HBH1}
	Pathogen[HTLV2_rex Q85601] interacts with 1 human partners:{Q9HBH1}
	Pathogen[HTLV2_gag P03346] interacts with 1 human partners:{Q9HBH1}
	Pathogen[HTLV2_tax2 P03410] interacts with 1 human partners:{Q9HBH1}
	Pathogen[HTLV1_rex P0C206] interacts with 1 human partners:{Q9HBH1}
	Pathogen[HTLV2_pol P03363] interacts with 1 human partners:{Q9HBH1}
[Cluster 674]GO:0004450+F	molecular_function	[name] isocitrate dehydrogenase (NADP+) activity	[def] "Catalysis of the reaction
	Pathogen[HTLV1_hbz Q2Q067] interacts with 1 human partners:{O75874}
	Pathogen[HTLV2_rex Q85601] interacts with 1 human partners:{O75874}
	Pathogen[HTLV2_gag P03346] interacts with 1 human partners:{O75874}
	Pathogen[HTLV2_tax2 P03410] interacts with 1 human partners:{O75874}
	Pathogen[HTLV1_rex P0C206] interacts with 1 human partners:{O75874}
	Pathogen[HTLV2_pol P03363] interacts with 1 human partners:{O75874}
[Cluster 675]GO:0043178+F	molecular_function	[name] alcohol binding	[def] "Interacting selectively and non-covalently with an alcohol, any of a class of alkyl compounds containing a hydroxyl group." [GOC
	Pathogen[HTLV2_gag P03346] interacts with 1 human partners:{O60762}
[Cluster 676]GO:0009000+F	molecular_function	[name] selenocysteine lyase activity	[def] "Catalysis of the reaction
	Pathogen[HTLV2_rex Q85601] interacts with 1 human partners:{Q96I15}
	Pathogen[HTLV2_gag P03346] interacts with 1 human partners:{Q96I15}
	Pathogen[HTLV2_tax2 P03410] interacts with 1 human partners:{Q96I15}
	Pathogen[HTLV1_rex P0C206] interacts with 1 human partners:{Q96I15}
	Pathogen[HTLV2_pol P03363] interacts with 1 human partners:{Q96I15}
[Cluster 677]GO:0008792+F	molecular_function	[name] arginine decarboxylase activity	[def] "Catalysis of the reaction
	Pathogen[HTLV2_gag P03346] interacts with 1 human partners:{Q96A70}
	Pathogen[HTLV2_pol P03363] interacts with 1 human partners:{Q96A70}
[Cluster 678]GO:0004741+F	molecular_function	[name] [pyruvate dehydrogenase (lipoamide)] phosphatase activity	[def] "Catalysis of the reaction
	Pathogen[HTLV2_gag P03346] interacts with 1 human partners:{Q9P2J9}
	Pathogen[HTLV2_env P03383] interacts with 1 human partners:{Q9P2J9}
	Pathogen[HTLV1_env P14075] interacts with 1 human partners:{Q9P2J9}
	Pathogen[HTLV2_pol P03363] interacts with 1 human partners:{Q9P2J9}
[Cluster 679]GO:0035005+F	molecular_function	[name] 1-phosphatidylinositol-4-phosphate 3-kinase activity	[def] "Catalysis of the reaction
	Pathogen[HTLV2_gag P03346] interacts with 1 human partners:{O00443}
	Pathogen[HTLV2_pol P03363] interacts with 1 human partners:{O00443}
[Cluster 680]GO:0005353+F	molecular_function	[name] fructose transmembrane transporter activity	[def] "Catalysis of the transfer of fructose from one side of the membrane to the other. Fructose exists in a open chain form or as a ring compound. D-fructose is the sweetest of the sugars and is found free in a large number of fruits and honey." [GOC
	Pathogen[HTLV2_gag P03346] interacts with 1 human partners:{P22732}
	Pathogen[HTLV2_env P03383] interacts with 1 human partners:{P22732}
	Pathogen[HTLV1_env P14075] interacts with 1 human partners:{P22732}
	Pathogen[HTLV2_pol P03363] interacts with 1 human partners:{P22732}
[Cluster 681]GO:0050567+F	molecular_function	[name] glutaminyl-tRNA synthase (glutamine-hydrolyzing) activity	[def] "Catalysis of the reaction
	Pathogen[HTLV2_gag P03346] interacts with 2 human partners:{Q9H0R6;O75879}
[Cluster 682]GO:0004526+F	molecular_function	[name] ribonuclease P activity	[def] "Catalysis of the endonucleolytic cleavage of RNA, removing 5' extra nucleotides from tRNA precursor." [EC
	Pathogen[HTLV1_hbz Q2Q067] interacts with 7 human partners:{O75817;O95707;Q9H633;O75818;Q99575;P78345;P78346}
	Pathogen[HTLV2_rex Q85601] interacts with 7 human partners:{O75817;O95707;Q9H633;O75818;Q99575;P78345;P78346}
	Pathogen[HTLV1_tax P14079] interacts with 5 human partners:{O75817;O75818;Q99575;P78345;P78346}
	Pathogen[HTLV2_gag P03346] interacts with 10 human partners:{O75817;O95707;O95059;Q9H633;O75818;Q969H6;Q99575;P78345;P78346;Q9BUL9}
	Pathogen[HTLV2_tax2 P03410] interacts with 8 human partners:{O75817;O95707;Q9H633;O75818;Q99575;P78345;P78346;Q9BUL9}
	Pathogen[HTLV1_rex P0C206] interacts with 7 human partners:{O75817;O95707;Q9H633;O75818;Q99575;P78345;P78346}
	Pathogen[HTLV2_pol P03363] interacts with 8 human partners:{O75817;O95707;Q9H633;O75818;Q99575;P78345;P78346;Q9BUL9}
[Cluster 683]GO:0031798+F	molecular_function	[name] type 1 metabotropic glutamate receptor binding	[def] "Interacting selectively and non-covalently with a type 1 metabotropic glutamate receptor." [GOC
	Pathogen[HTLV2_env P03383] interacts with 1 human partners:{P03372}
	Pathogen[HTLV1_env P14075] interacts with 1 human partners:{P03372}
[Cluster 684]GO:0003998+F	molecular_function	[name] acylphosphatase activity	[def] "Catalysis of the reaction
	Pathogen[HTLV2_gag P03346] interacts with 1 human partners:{P07311}
	Pathogen[HTLV2_pol P03363] interacts with 1 human partners:{P07311}
[Cluster 685]GO:0019834+F	molecular_function	[name] phospholipase A2 inhibitor activity	[def] "Stops, prevents or reduces the activity of the enzyme phospholipase A2." [GOC
	Pathogen[HTLV1_hbz Q2Q067] interacts with 1 human partners:{P12429}
	Pathogen[HTLV2_rex Q85601] interacts with 1 human partners:{P12429}
	Pathogen[HTLV2_gag P03346] interacts with 1 human partners:{P12429}
	Pathogen[HTLV2_tax2 P03410] interacts with 1 human partners:{P12429}
	Pathogen[HTLV1_rex P0C206] interacts with 1 human partners:{P12429}
	Pathogen[HTLV2_pol P03363] interacts with 1 human partners:{P12429}
[Cluster 686]GO:0017113+F	molecular_function	[name] dihydropyrimidine dehydrogenase (NADP+) activity	[def] "Catalysis of the reaction
	Pathogen[HTLV2_gag P03346] interacts with 1 human partners:{Q12882}
	Pathogen[HTLV2_pol P03363] interacts with 1 human partners:{Q12882}
[Cluster 687]GO:0003999+F	molecular_function	[name] adenine phosphoribosyltransferase activity	[def] "Catalysis of the reaction
	Pathogen[HTLV2_gag P03346] interacts with 1 human partners:{P07741}
	Pathogen[HTLV2_tax2 P03410] interacts with 1 human partners:{P07741}
	Pathogen[HTLV2_pol P03363] interacts with 1 human partners:{P07741}
[Cluster 688]GO:0034023+F	molecular_function	[name] 5-(carboxyamino)imidazole ribonucleotide mutase activity	[def] "Catalysis of the reaction
	Pathogen[HTLV2_gag P03346] interacts with 1 human partners:{P22234}
	Pathogen[HTLV2_pol P03363] interacts with 1 human partners:{P22234}
[Cluster 689]GO:0004416+F	molecular_function	[name] hydroxyacylglutathione hydrolase activity	[def] "Catalysis of the reaction
	Pathogen[HTLV2_gag P03346] interacts with 3 human partners:{Q8N490;Q16775;Q6PII5}
	Pathogen[HTLV2_tax2 P03410] interacts with 1 human partners:{Q8N490}
	Pathogen[HTLV2_pol P03363] interacts with 3 human partners:{Q8N490;Q16775;Q6PII5}
[Cluster 690]GO:0003863+F	molecular_function	[name] 3-methyl-2-oxobutanoate dehydrogenase (2-methylpropanoyl-transferring) activity	[def] "Catalysis of the reaction
	Pathogen[HTLV1_hbz Q2Q067] interacts with 1 human partners:{P21953}
	Pathogen[HTLV2_rex Q85601] interacts with 1 human partners:{P21953}
	Pathogen[HTLV2_gag P03346] interacts with 2 human partners:{P21953;P12694}
	Pathogen[HTLV2_tax2 P03410] interacts with 1 human partners:{P21953}
	Pathogen[HTLV2_pol P03363] interacts with 2 human partners:{P21953;P12694}
[Cluster 691]GO:0009882+F	molecular_function	[name] blue light photoreceptor activity	[def] "The function of absorbing and responding to electromagnetic radiation with a wavelength of approximately 400-470nm. The response may involve a change in conformation." [GOC
	Pathogen[HTLV1_hbz Q2Q067] interacts with 1 human partners:{Q49AN0}
	Pathogen[HTLV2_rex Q85601] interacts with 1 human partners:{Q49AN0}
	Pathogen[HTLV2_gag P03346] interacts with 1 human partners:{Q49AN0}
	Pathogen[HTLV2_env P03383] interacts with 1 human partners:{Q49AN0}
	Pathogen[HTLV2_tax2 P03410] interacts with 1 human partners:{Q49AN0}
	Pathogen[HTLV1_rex P0C206] interacts with 1 human partners:{Q49AN0}
	Pathogen[HTLV2_pol P03363] interacts with 1 human partners:{Q49AN0}
[Cluster 692]GO:0004525+F	molecular_function	[name] ribonuclease III activity	[def] "Catalysis of the endonucleolytic cleavage of RNA with 5'-phosphomonoesters and 3'-OH termini_ makes two staggered cuts in both strands of dsRNA, leaving a 3' overhang of 2 nt." [PMID
	Pathogen[HTLV1_hbz Q2Q067] interacts with 3 human partners:{Q9NRR4;Q9UPY3;Q9H9J2}
	Pathogen[HTLV2_rex Q85601] interacts with 2 human partners:{Q9NRR4;Q9H9J2}
	Pathogen[HTLV1_tax P14079] interacts with 1 human partners:{Q9NRR4}
	Pathogen[HTLV2_gag P03346] interacts with 3 human partners:{Q9NRR4;Q9UPY3;Q9H9J2}
	Pathogen[HTLV2_tax2 P03410] interacts with 3 human partners:{Q9NRR4;Q9UPY3;Q9H9J2}
	Pathogen[HTLV1_rex P0C206] interacts with 2 human partners:{Q9NRR4;Q9H9J2}
	Pathogen[HTLV2_pol P03363] interacts with 3 human partners:{Q9NRR4;Q9UPY3;Q9H9J2}
[Cluster 693]GO:0036141+F	
	Pathogen[HTLV1_hbz Q2Q067] interacts with 1 human partners:{Q16773}
	Pathogen[HTLV2_rex Q85601] interacts with 1 human partners:{Q16773}
	Pathogen[HTLV2_gag P03346] interacts with 1 human partners:{Q16773}
	Pathogen[HTLV2_tax2 P03410] interacts with 1 human partners:{Q16773}
	Pathogen[HTLV1_rex P0C206] interacts with 1 human partners:{Q16773}
	Pathogen[HTLV2_pol P03363] interacts with 1 human partners:{Q16773}
[Cluster 694]GO:0003872+F	molecular_function	[name] 6-phosphofructokinase activity	[def] "Catalysis of the reaction
	Pathogen[HTLV1_hbz Q2Q067] interacts with 1 human partners:{P17858}
	Pathogen[HTLV2_rex Q85601] interacts with 1 human partners:{P17858}
	Pathogen[HTLV1_tax P14079] interacts with 1 human partners:{P17858}
	Pathogen[HTLV2_gag P03346] interacts with 2 human partners:{Q01813;P17858}
	Pathogen[HTLV2_tax2 P03410] interacts with 1 human partners:{P17858}
	Pathogen[HTLV1_rex P0C206] interacts with 1 human partners:{P17858}
	Pathogen[HTLV2_pol P03363] interacts with 2 human partners:{Q01813;P17858}
[Cluster 695]GO:0071164+F	molecular_function	[name] RNA trimethylguanosine synthase activity	[def] "Catalysis of two successive methyl transfer reactions from AdoMet to the N-2 atom of guanosine, thereby converting 7-methylguanosine in an RNA cap to 2,2,7 trimethylguanosine." [GOC
	Pathogen[HTLV2_gag P03346] interacts with 1 human partners:{Q96RS0}
[Cluster 696]GO:0071796+F	molecular_function	[name] K6-linked polyubiquitin binding	[def] "Interacting selectively and non-covalently and non-covalently with a polymer of ubiquitin formed by linkages between lysine residues at position 6 of the ubiquitin monomers." [GOC
	Pathogen[HTLV1_hbz Q2Q067] interacts with 1 human partners:{Q04323}
	Pathogen[HTLV2_rex Q85601] interacts with 1 human partners:{Q04323}
	Pathogen[HTLV1_tax P14079] interacts with 1 human partners:{Q04323}
	Pathogen[HTLV2_gag P03346] interacts with 1 human partners:{Q04323}
	Pathogen[HTLV2_env P03383] interacts with 1 human partners:{Q04323}
	Pathogen[HTLV2_tax2 P03410] interacts with 1 human partners:{Q04323}
	Pathogen[HTLV1_rex P0C206] interacts with 1 human partners:{Q04323}
	Pathogen[HTLV2_pol P03363] interacts with 1 human partners:{Q04323}
[Cluster 697]GO:0032399+F	molecular_function	[name] HECT domain binding	[def] "Interacting selectively and non-covalently with a HECT, 'Homologous to the E6-AP Carboxyl Terminus', domain of a protein." [GOC
	Pathogen[HTLV2_gag P03346] interacts with 1 human partners:{O14599}
	Pathogen[HTLV2_tax2 P03410] interacts with 1 human partners:{O14599}
	Pathogen[HTLV2_pol P03363] interacts with 1 human partners:{O14599}
[Cluster 698]GO:0030366+F	molecular_function	[name] Mo-molybdopterin synthase activity	[def] "Catalysis of the conversion of precursor Z to molybdopterin, the final step in molybdopterin biosynthesis." [PMID
	Pathogen[HTLV2_gag P03346] interacts with 2 human partners:{O96007;O96033}
	Pathogen[HTLV2_pol P03363] interacts with 2 human partners:{O96007;O96033}
[Cluster 699]GO:0004129+F	molecular_function	[name] cytochrome-c oxidase activity	[def] "Catalysis of the reaction
	Pathogen[HTLV2_gag P03346] interacts with 1 human partners:{O00483}
[Cluster 700]GO:0016627+F	molecular_function	[name] oxidoreductase activity, acting on the CH-CH group of donors	[def] "Catalysis of an oxidation-reduction (redox) reaction in which a CH-CH group acts as a hydrogen or electron donor and reduces a hydrogen or electron acceptor." [GOC
	Pathogen[HTLV2_gag P03346] interacts with 4 human partners:{Q9H845;P31040;P11310;P28330}
	Pathogen[HTLV2_tax2 P03410] interacts with 1 human partners:{P31040}
	Pathogen[HTLV2_pol P03363] interacts with 4 human partners:{Q9H845;P31040;P11310;P28330}
[Cluster 701]GO:0004091+F	molecular_function	[name] carboxylesterase activity	[def] "Catalysis of the reaction
	Pathogen[HTLV1_hbz Q2Q067] interacts with 1 human partners:{O14734}
	Pathogen[HTLV2_rex Q85601] interacts with 1 human partners:{O14734}
	Pathogen[HTLV2_gag P03346] interacts with 3 human partners:{Q86TX2;O14734;Q6ZUV0}
	Pathogen[HTLV2_tax2 P03410] interacts with 1 human partners:{O14734}
	Pathogen[HTLV1_rex P0C206] interacts with 1 human partners:{O14734}
	Pathogen[HTLV2_pol P03363] interacts with 2 human partners:{Q9Y305;O14734}
[Cluster 702]GO:0004075+F	molecular_function	[name] biotin carboxylase activity	[def] "Catalysis of the reaction
	Pathogen[HTLV2_gag P03346] interacts with 1 human partners:{P05165}
	Pathogen[HTLV2_pol P03363] interacts with 1 human partners:{P05165}
[Cluster 703]GO:0019911+F	molecular_function	[name] structural constituent of myelin sheath	[def] "The action of a molecule that contributes to the structural integrity of the myelin sheath of a nerve." [GOC
	Pathogen[HTLV2_gag P03346] interacts with 1 human partners:{Q13875}
	Pathogen[HTLV2_pol P03363] interacts with 1 human partners:{Q13875}
[Cluster 704]GO:0004777+F	molecular_function	[name] succinate-semialdehyde dehydrogenase activity	[def] "Catalysis of the reaction
	Pathogen[HTLV2_gag P03346] interacts with 1 human partners:{P51649}
	Pathogen[HTLV2_tax2 P03410] interacts with 1 human partners:{P51649}
	Pathogen[HTLV2_pol P03363] interacts with 1 human partners:{P51649}
[Cluster 705]GO:0043813+F	molecular_function	[name] phosphatidylinositol-3,5-bisphosphate 5-phosphatase activity	[def] "Catalysis of the reaction
	Pathogen[HTLV1_hbz Q2Q067] interacts with 2 human partners:{Q92562;Q9Y2I7}
	Pathogen[HTLV2_rex Q85601] interacts with 2 human partners:{Q92562;Q9Y2I7}
	Pathogen[HTLV1_tax P14079] interacts with 2 human partners:{Q92562;Q9Y2I7}
	Pathogen[HTLV2_gag P03346] interacts with 2 human partners:{Q92562;Q9Y2I7}
	Pathogen[HTLV2_tax2 P03410] interacts with 2 human partners:{Q92562;Q9Y2I7}
	Pathogen[HTLV1_rex P0C206] interacts with 2 human partners:{Q92562;Q9Y2I7}
	Pathogen[HTLV2_pol P03363] interacts with 2 human partners:{Q92562;Q9Y2I7}
[Cluster 706]GO:0032357+F	molecular_function	[name] oxidized purine DNA binding	[def] "Interacting selectively and non-covalently with oxidized purine residues in DNA." [GOC
	Pathogen[HTLV1_hbz Q2Q067] interacts with 1 human partners:{P43246}
	Pathogen[HTLV2_rex Q85601] interacts with 1 human partners:{P43246}
	Pathogen[HTLV2_gag P03346] interacts with 3 human partners:{P43246;P52701;P20585}
	Pathogen[HTLV2_tax2 P03410] interacts with 2 human partners:{P43246;P20585}
	Pathogen[HTLV1_rex P0C206] interacts with 1 human partners:{P43246}
	Pathogen[HTLV2_pol P03363] interacts with 3 human partners:{P43246;P52701;P20585}
[Cluster 707]GO:0004148+F	molecular_function	[name] dihydrolipoyl dehydrogenase activity	[def] "Catalysis of the reaction
	Pathogen[HTLV1_hbz Q2Q067] interacts with 1 human partners:{P09622}
	Pathogen[HTLV2_rex Q85601] interacts with 1 human partners:{P09622}
	Pathogen[HTLV2_gag P03346] interacts with 1 human partners:{P09622}
	Pathogen[HTLV2_tax2 P03410] interacts with 1 human partners:{P09622}
	Pathogen[HTLV1_rex P0C206] interacts with 1 human partners:{P09622}
	Pathogen[HTLV2_pol P03363] interacts with 1 human partners:{P09622}
[Cluster 708]GO:0004594+F	molecular_function	[name] pantothenate kinase activity	[def] "Catalysis of the reaction
	Pathogen[HTLV2_gag P03346] interacts with 3 human partners:{Q9BZ23;Q9NVE7;Q8TE04}
	Pathogen[HTLV2_pol P03363] interacts with 3 human partners:{Q9BZ23;Q9NVE7;Q8TE04}
[Cluster 709]GO:0047860+F	molecular_function	[name] diiodophenylpyruvate reductase activity	[def] "Catalysis of the reaction
	Pathogen[HTLV2_gag P03346] interacts with 1 human partners:{P40925}
[Cluster 710]GO:0004042+F	molecular_function	[name] acetyl-CoA	[def] "Catalysis of the reaction
	Pathogen[HTLV2_gag P03346] interacts with 1 human partners:{Q8N159}
	Pathogen[HTLV2_pol P03363] interacts with 1 human partners:{Q8N159}
[Cluster 711]GO:0001786+F	molecular_function	[name] phosphatidylserine binding	[def] "Interacting selectively and non-covalently with phosphatidylserine, a class of glycophospholipids in which a phosphatidyl group is esterified to the hydroxyl group of L-serine." [ISBN
	Pathogen[HTLV2_gag P03346] interacts with 4 human partners:{Q86VW0;Q0JRZ9;Q9Y6U3;O76027}
	Pathogen[HTLV2_pol P03363] interacts with 4 human partners:{Q86VW0;Q0JRZ9;Q9Y6U3;O76027}
[Cluster 712]GO:0070008+F	molecular_function	[name] serine-type exopeptidase activity	[def] "Catalysis of the hydrolysis of a peptide bond not more than three residues from the N- or C-terminus of a polypeptide chain by a catalytic mechanism that involves a catalytic triad consisting of a serine nucleophile that is activated by a proton relay involving an acidic residue (e.g. aspartate or glutamate) and a basic residue (usually histidine)." [GOC
	Pathogen[HTLV2_rex Q85601] interacts with 1 human partners:{P48147}
	Pathogen[HTLV1_tax P14079] interacts with 1 human partners:{P48147}
	Pathogen[HTLV2_gag P03346] interacts with 1 human partners:{P48147}
	Pathogen[HTLV2_tax2 P03410] interacts with 1 human partners:{P48147}
	Pathogen[HTLV1_rex P0C206] interacts with 1 human partners:{P48147}
	Pathogen[HTLV2_pol P03363] interacts with 1 human partners:{P48147}
[Cluster 713]GO:0004775+F	molecular_function	[name] succinate-CoA ligase (ADP-forming) activity	[def] "Catalysis of the reaction
	Pathogen[HTLV2_gag P03346] interacts with 1 human partners:{Q9P2R7}
	Pathogen[HTLV2_pol P03363] interacts with 1 human partners:{Q9P2R7}
[Cluster 714]GO:0004854+F	molecular_function	[name] xanthine dehydrogenase activity	[def] "Catalysis of the reaction
	Pathogen[HTLV2_gag P03346] interacts with 1 human partners:{Q06278}
	Pathogen[HTLV2_pol P03363] interacts with 1 human partners:{Q06278}
[Cluster 715]GO:0052885+F	
	Pathogen[HTLV2_gag P03346] interacts with 1 human partners:{Q16518}
[Cluster 716]GO:0070260+F	molecular_function	[name] 5'-tyrosyl-DNA phosphodiesterase activity	[def] "Catalysis of the hydrolysis of 5'-phosphotyrosyl groups formed as covalent intermediates (in DNA backbone breakage) between DNA topoisomerase II and DNA." [PMID
	Pathogen[HTLV1_hbz Q2Q067] interacts with 1 human partners:{O95551}
	Pathogen[HTLV2_rex Q85601] interacts with 1 human partners:{O95551}
	Pathogen[HTLV1_tax P14079] interacts with 1 human partners:{O95551}
	Pathogen[HTLV2_gag P03346] interacts with 1 human partners:{O95551}
	Pathogen[HTLV2_env P03383] interacts with 1 human partners:{O95551}
	Pathogen[HTLV2_tax2 P03410] interacts with 1 human partners:{O95551}
	Pathogen[HTLV1_rex P0C206] interacts with 1 human partners:{O95551}
	Pathogen[HTLV2_pol P03363] interacts with 1 human partners:{O95551}
[Cluster 717]GO:0072541+F	molecular_function	[name] peroxynitrite reductase activity	[def] "Catalysis of the reaction
	Pathogen[HTLV2_gag P03346] interacts with 1 human partners:{P30044}
	Pathogen[HTLV2_pol P03363] interacts with 1 human partners:{P30044}
[Cluster 718]GO:0004827+F	molecular_function	[name] proline-tRNA ligase activity	[def] "Catalysis of the reaction
	Pathogen[HTLV2_gag P03346] interacts with 2 human partners:{Q7L3T8;P07814}
	Pathogen[HTLV2_tax2 P03410] interacts with 1 human partners:{P07814}
	Pathogen[HTLV2_pol P03363] interacts with 1 human partners:{P07814}
[Cluster 719]GO:0004735+F	molecular_function	[name] pyrroline-5-carboxylate reductase activity	[def] "Catalysis of the reaction
	Pathogen[HTLV2_gag P03346] interacts with 1 human partners:{Q53H96}
	Pathogen[HTLV2_pol P03363] interacts with 1 human partners:{Q53H96}
[Cluster 720]GO:0043169+F	molecular_function	[name] cation binding	[def] "Interacting selectively and non-covalently with cations, charged atoms or groups of atoms with a net positive charge." [GOC
	Pathogen[HTLV1_tax P14079] interacts with 1 human partners:{P35573}
	Pathogen[HTLV2_gag P03346] interacts with 3 human partners:{Q8WVB3;P35573;Q04446}
	Pathogen[HTLV2_tax2 P03410] interacts with 1 human partners:{P35573}
	Pathogen[HTLV2_pol P03363] interacts with 2 human partners:{P35573;Q04446}
[Cluster 721]GO:0016805+F	molecular_function	[name] dipeptidase activity	[def] "Catalysis of the hydrolysis of a dipeptide." [http
	Pathogen[HTLV2_gag P03346] interacts with 6 human partners:{Q0VDG4;Q96FV2;Q12765;Q9H4B8;P16444;Q9H4A9}
	Pathogen[HTLV2_pol P03363] interacts with 4 human partners:{Q96FV2;Q12765;Q9H4B8;Q9H4A9}
[Cluster 722]GO:0008898+F	molecular_function	[name] homocysteine S-methyltransferase activity	[def] "Catalysis of the reaction
	Pathogen[HTLV2_gag P03346] interacts with 2 human partners:{Q99707;Q9H2M3}
	Pathogen[HTLV2_pol P03363] interacts with 2 human partners:{Q99707;Q9H2M3}
[Cluster 723]GO:0052815+F	molecular_function	[name] medium-chain acyl-CoA hydrolase activity	[def] "Catalysis of the reaction
	Pathogen[HTLV1_hbz Q2Q067] interacts with 1 human partners:{O14734}
	Pathogen[HTLV2_rex Q85601] interacts with 1 human partners:{O14734}
	Pathogen[HTLV2_gag P03346] interacts with 1 human partners:{O14734}
	Pathogen[HTLV2_tax2 P03410] interacts with 1 human partners:{O14734}
	Pathogen[HTLV1_rex P0C206] interacts with 1 human partners:{O14734}
	Pathogen[HTLV2_pol P03363] interacts with 1 human partners:{O14734}
[Cluster 724]GO:0050145+F	molecular_function	[name] nucleoside phosphate kinase activity	[def] "Catalysis of the reaction
	Pathogen[HTLV2_gag P03346] interacts with 1 human partners:{P23919}
	Pathogen[HTLV2_pol P03363] interacts with 1 human partners:{P23919}
[Cluster 725]GO:0005351+F	molecular_function	[name] sugar	[def] "Catalysis of the transfer of a solute or solutes from one side of a membrane to the other according to the reaction
	Pathogen[HTLV2_env P03383] interacts with 1 human partners:{O95528}
	Pathogen[HTLV1_env P14075] interacts with 1 human partners:{O95528}
[Cluster 726]GO:0004553+F	molecular_function	[name] hydrolase activity, hydrolyzing O-glycosyl compounds	[def] "Catalysis of the hydrolysis of any O-glycosyl bond." [GOC
	Pathogen[HTLV1_tax P14079] interacts with 1 human partners:{Q15486}
	Pathogen[HTLV2_gag P03346] interacts with 6 human partners:{P46020;Q15486;Q8WVB3;Q04446;Q93100;Q6P575}
	Pathogen[HTLV2_tax2 P03410] interacts with 1 human partners:{Q15486}
	Pathogen[HTLV2_pol P03363] interacts with 1 human partners:{Q04446}
[Cluster 727]GO:0052632+F	molecular_function	[name] citrate hydro-lyase (cis-aconitate-forming) activity	[def] "Catalysis of the reaction
	Pathogen[HTLV1_hbz Q2Q067] interacts with 1 human partners:{P21399}
	Pathogen[HTLV2_rex Q85601] interacts with 2 human partners:{Q99798;P21399}
	Pathogen[HTLV2_gag P03346] interacts with 2 human partners:{Q99798;P21399}
	Pathogen[HTLV2_tax2 P03410] interacts with 2 human partners:{Q99798;P21399}
	Pathogen[HTLV1_rex P0C206] interacts with 1 human partners:{P21399}
	Pathogen[HTLV2_pol P03363] interacts with 2 human partners:{Q99798;P21399}
[Cluster 728]GO:0051717+F	molecular_function	[name] inositol-1,3,4,5-tetrakisphosphate 3-phosphatase activity	[def] "Catalysis of the reaction
	Pathogen[HTLV1_env P14075] interacts with 1 human partners:{P60484}
[Cluster 729]GO:0004656+F	molecular_function	[name] procollagen-proline 4-dioxygenase activity	[def] "Catalysis of the reaction
	Pathogen[HTLV2_rex Q85601] interacts with 1 human partners:{P07237}
	Pathogen[HTLV1_tax P14079] interacts with 1 human partners:{P07237}
	Pathogen[HTLV2_gag P03346] interacts with 1 human partners:{P07237}
	Pathogen[HTLV2_env P03383] interacts with 1 human partners:{P07237}
	Pathogen[HTLV2_tax2 P03410] interacts with 1 human partners:{P07237}
	Pathogen[HTLV1_env P14075] interacts with 1 human partners:{P07237}
	Pathogen[HTLV1_rex P0C206] interacts with 1 human partners:{P07237}
[Cluster 730]GO:0015197+F	molecular_function	[name] peptide transporter activity	[def] "Enables the directed movement of peptides, compounds of two or more amino acids where the alpha carboxyl group of one is bound to the alpha amino group of another, into, out of or within a cell, or between cells." [GOC
	Pathogen[HTLV1_tax P14079] interacts with 1 human partners:{Q03519}
	Pathogen[HTLV2_env P03383] interacts with 2 human partners:{Q03519;Q03518}
	Pathogen[HTLV2_tax2 P03410] interacts with 1 human partners:{Q03519}
	Pathogen[HTLV1_env P14075] interacts with 2 human partners:{Q03519;Q03518}
	Pathogen[HTLV1_rex P0C206] interacts with 1 human partners:{Q03519}
[Cluster 731]GO:0016307+F	molecular_function	[name] phosphatidylinositol phosphate kinase activity	[def] "Catalysis of the reaction
	Pathogen[HTLV1_hbz Q2Q067] interacts with 3 human partners:{Q99755;A2A3N6;Q9Y2I7}
	Pathogen[HTLV2_rex Q85601] interacts with 4 human partners:{Q99755;A2A3N6;Q8TBX8;Q9Y2I7}
	Pathogen[HTLV1_tax P14079] interacts with 2 human partners:{Q99755;Q9Y2I7}
	Pathogen[HTLV2_gag P03346] interacts with 7 human partners:{Q99755;O14986;A2A3N6;Q8TBX8;O60331;Q9Y2I7;P48426}
	Pathogen[HTLV2_tax2 P03410] interacts with 6 human partners:{Q99755;O14986;A2A3N6;Q8TBX8;Q9Y2I7;P48426}
	Pathogen[HTLV1_rex P0C206] interacts with 4 human partners:{Q99755;A2A3N6;Q8TBX8;Q9Y2I7}
	Pathogen[HTLV2_pol P03363] interacts with 7 human partners:{Q99755;O14986;A2A3N6;Q8TBX8;O60331;Q9Y2I7;P48426}
[Cluster 732]GO:0016667+F	molecular_function	[name] oxidoreductase activity, acting on a sulfur group of donors	[def] "Catalysis of an oxidation-reduction (redox) reaction in which a sulfur-containing group acts as a hydrogen or electron donor and reduces a hydrogen or electron acceptor." [GOC
	Pathogen[HTLV2_gag P03346] interacts with 1 human partners:{Q9BYN0}
	Pathogen[HTLV2_pol P03363] interacts with 1 human partners:{Q9BYN0}
[Cluster 733]GO:0002046+F	molecular_function	[name] opsin binding	[def] "Interacting selectively and non-covalently with an opsin, any of a group of hydrophobic, integral membrane glycoproteins located primarily in the disc membrane of rods or cones, involved in photoreception." [GOC
	Pathogen[HTLV1_hbz Q2Q067] interacts with 1 human partners:{P36575}
	Pathogen[HTLV2_rex Q85601] interacts with 1 human partners:{P36575}
	Pathogen[HTLV1_tax P14079] interacts with 1 human partners:{P36575}
	Pathogen[HTLV2_gag P03346] interacts with 2 human partners:{P36575;P10523}
	Pathogen[HTLV2_tax2 P03410] interacts with 1 human partners:{P36575}
	Pathogen[HTLV1_rex P0C206] interacts with 1 human partners:{P36575}
	Pathogen[HTLV2_pol P03363] interacts with 2 human partners:{P36575;P10523}
[Cluster 734]GO:0000831+F	molecular_function	[name] inositol hexakisphosphate 6-kinase activity	[def] "Catalysis of the reaction
	Pathogen[HTLV1_hbz Q2Q067] interacts with 1 human partners:{Q96PC2}
	Pathogen[HTLV2_rex Q85601] interacts with 1 human partners:{Q96PC2}
	Pathogen[HTLV2_gag P03346] interacts with 1 human partners:{Q96PC2}
	Pathogen[HTLV2_tax2 P03410] interacts with 1 human partners:{Q96PC2}
	Pathogen[HTLV1_rex P0C206] interacts with 1 human partners:{Q96PC2}
	Pathogen[HTLV2_pol P03363] interacts with 1 human partners:{Q96PC2}
[Cluster 735]GO:0070026+F	molecular_function	[name] nitric oxide binding	[def] "Interacting selectively and non-covalently with nitric oxide (NO)." [GOC
	Pathogen[HTLV2_gag P03346] interacts with 1 human partners:{P09211}
	Pathogen[HTLV2_pol P03363] interacts with 1 human partners:{P09211}
[Cluster 736]GO:0017096+F	molecular_function	[name] acetylserotonin O-methyltransferase activity	[def] "Catalysis of the reaction
	Pathogen[HTLV2_gag P03346] interacts with 1 human partners:{P46597}
[Cluster 737]GO:0042978+F	molecular_function	[name] ornithine decarboxylase activator activity	[def] "Upregulation of the activity of the enzyme ornithine decarboxylase." [GOC
	Pathogen[HTLV2_gag P03346] interacts with 1 human partners:{Q96A70}
	Pathogen[HTLV2_pol P03363] interacts with 1 human partners:{Q96A70}
[Cluster 738]GO:0019799+F	molecular_function	[name] tubulin N-acetyltransferase activity	[def] "Catalysis of the reaction
	Pathogen[HTLV2_gag P03346] interacts with 1 human partners:{Q5SQI0}
[Cluster 739]GO:0000824+F	molecular_function	[name] inositol tetrakisphosphate 3-kinase activity	[def] "Catalysis of the reaction
	Pathogen[HTLV1_hbz Q2Q067] interacts with 1 human partners:{Q8NFU5}
	Pathogen[HTLV2_rex Q85601] interacts with 1 human partners:{Q8NFU5}
	Pathogen[HTLV1_tax P14079] interacts with 1 human partners:{Q8NFU5}
	Pathogen[HTLV2_gag P03346] interacts with 1 human partners:{Q8NFU5}
	Pathogen[HTLV2_env P03383] interacts with 1 human partners:{Q8NFU5}
	Pathogen[HTLV2_tax2 P03410] interacts with 1 human partners:{Q8NFU5}
	Pathogen[HTLV1_rex P0C206] interacts with 1 human partners:{Q8NFU5}
	Pathogen[HTLV2_pol P03363] interacts with 1 human partners:{Q8NFU5}
[Cluster 740]GO:0047429+F	molecular_function	[name] nucleoside-triphosphate diphosphatase activity	[def] "Catalysis of the reaction
	Pathogen[HTLV2_gag P03346] interacts with 2 human partners:{Q9BY32;Q9H773}
	Pathogen[HTLV2_tax2 P03410] interacts with 1 human partners:{Q9H773}
	Pathogen[HTLV2_pol P03363] interacts with 2 human partners:{Q9BY32;Q9H773}
[Cluster 741]GO:0008747+F	molecular_function	[name] N-acetylneuraminate lyase activity	[def] "Catalysis of the reaction
	Pathogen[HTLV2_gag P03346] interacts with 1 human partners:{Q9BXD5}
	Pathogen[HTLV2_pol P03363] interacts with 1 human partners:{Q9BXD5}
[Cluster 742]GO:0043546+F	molecular_function	[name] molybdopterin cofactor binding	[def] "Interacting selectively and non-covalently with the molybdopterin cofactor (Moco), essential for the catalytic activity of some enzymes, e.g. sulfite oxidase, xanthine dehydrogenase, and aldehyde oxidase. The cofactor consists of a mononuclear molybdenum (Mo-molybdopterin) or tungsten ion (W-molybdopterin) coordinated by one or two molybdopterin ligands." [ISSN
	Pathogen[HTLV2_gag P03346] interacts with 2 human partners:{Q06278;Q5VT66}
	Pathogen[HTLV2_pol P03363] interacts with 2 human partners:{Q06278;Q5VT66}
[Cluster 743]GO:0004373+F	molecular_function	[name] glycogen (starch) synthase activity	[def] "Catalysis of the reaction
	Pathogen[HTLV1_hbz Q2Q067] interacts with 2 human partners:{P54840;P13807}
	Pathogen[HTLV2_rex Q85601] interacts with 2 human partners:{P54840;P13807}
	Pathogen[HTLV1_tax P14079] interacts with 1 human partners:{P13807}
	Pathogen[HTLV2_gag P03346] interacts with 2 human partners:{P54840;P13807}
	Pathogen[HTLV2_tax2 P03410] interacts with 2 human partners:{P54840;P13807}
	Pathogen[HTLV1_rex P0C206] interacts with 2 human partners:{P54840;P13807}
	Pathogen[HTLV2_pol P03363] interacts with 2 human partners:{P54840;P13807}
[Cluster 744]GO:0004644+F	molecular_function	[name] phosphoribosylglycinamide formyltransferase activity	[def] "Catalysis of the reaction
	Pathogen[HTLV2_gag P03346] interacts with 1 human partners:{P22102}
	Pathogen[HTLV2_pol P03363] interacts with 1 human partners:{P22102}
[Cluster 745]GO:0032558+F	molecular_function	[name] adenyl deoxyribonucleotide binding	[def] "Interacting selectively and non-covalently with an adenyl deoxyribonucleotide, any compound consisting of adenosine esterified with (ortho)phosphate or an oligophosphate at any hydroxyl group on the deoxyribose moiety." [GOC
	Pathogen[HTLV1_hbz Q2Q067] interacts with 1 human partners:{Q9NSU2}
	Pathogen[HTLV2_gag P03346] interacts with 1 human partners:{Q9NSU2}
	Pathogen[HTLV2_tax2 P03410] interacts with 1 human partners:{Q9NSU2}
	Pathogen[HTLV1_rex P0C206] interacts with 1 human partners:{Q9NSU2}
	Pathogen[HTLV2_pol P03363] interacts with 1 human partners:{Q9NSU2}
[Cluster 746]GO:0004353+F	molecular_function	[name] glutamate dehydrogenase [NAD(P)+] activity	[def] "Catalysis of the reaction
	Pathogen[HTLV1_hbz Q2Q067] interacts with 1 human partners:{P00367}
	Pathogen[HTLV2_rex Q85601] interacts with 1 human partners:{P00367}
	Pathogen[HTLV2_gag P03346] interacts with 1 human partners:{P00367}
	Pathogen[HTLV2_tax2 P03410] interacts with 1 human partners:{P00367}
	Pathogen[HTLV1_rex P0C206] interacts with 1 human partners:{P00367}
	Pathogen[HTLV2_pol P03363] interacts with 1 human partners:{P00367}
[Cluster 747]GO:0016531+F	molecular_function	[name] copper chaperone activity	[def] "Assists in the delivery of copper ions to target proteins or compartments." [PMID
	Pathogen[HTLV2_gag P03346] interacts with 1 human partners:{Q14061}
	Pathogen[HTLV2_pol P03363] interacts with 1 human partners:{Q14061}
[Cluster 748]GO:0003880+F	molecular_function	[name] protein C-terminal carboxyl O-methyltransferase activity	[def] "Catalysis of the transfer of a methyl group to the oxygen atom of a carboxyl group at the C-terminal of a protein." [PMID
	Pathogen[HTLV2_gag P03346] interacts with 1 human partners:{Q9UIC8}
	Pathogen[HTLV2_pol P03363] interacts with 1 human partners:{Q9UIC8}
[Cluster 749]GO:0004080+F	molecular_function	[name] biotin-[propionyl-CoA-carboxylase (ATP-hydrolyzing)] ligase activity	[def] "Catalysis of the reaction
	Pathogen[HTLV2_gag P03346] interacts with 1 human partners:{P50747}
	Pathogen[HTLV2_tax2 P03410] interacts with 1 human partners:{P50747}
	Pathogen[HTLV2_pol P03363] interacts with 1 human partners:{P50747}
[Cluster 750]GO:0003883+F	molecular_function	[name] CTP synthase activity	[def] "Catalysis of the reaction
	Pathogen[HTLV2_gag P03346] interacts with 2 human partners:{P17812;Q9NRF8}
[Cluster 751]GO:0045155+F	molecular_function	[name] electron transporter, transferring electrons from CoQH2-cytochrome c reductase complex and cytochrome c oxidase complex activity	[def] "Enables the directed movement of electrons from the CoQH2-cytochrome c reductase complex and the cytochrome c oxidase complex." [GOC
	Pathogen[HTLV2_gag P03346] interacts with 1 human partners:{P99999}
	Pathogen[HTLV2_pol P03363] interacts with 1 human partners:{P99999}
[Cluster 752]GO:0052656+F	molecular_function	[name] L-isoleucine transaminase activity	[def] "Catalysis of the reaction
	Pathogen[HTLV2_gag P03346] interacts with 1 human partners:{O15382}
	Pathogen[HTLV2_pol P03363] interacts with 1 human partners:{O15382}
[Cluster 753]GO:0008853+F	molecular_function	[name] exodeoxyribonuclease III activity	[def] "Catalysis of the degradation of double-stranded DNA. It acts progressively in a 3' to 5' direction, releasing 5'-phosphomononucleotides." [EC
	Pathogen[HTLV1_hbz Q2Q067] interacts with 3 human partners:{Q99638;O60671;Q9NSU2}
	Pathogen[HTLV2_rex Q85601] interacts with 2 human partners:{Q99638;O60671}
	Pathogen[HTLV1_tax P14079] interacts with 2 human partners:{Q99638;O60671}
	Pathogen[HTLV2_gag P03346] interacts with 3 human partners:{Q99638;O60671;Q9NSU2}
	Pathogen[HTLV2_tax2 P03410] interacts with 3 human partners:{Q99638;O60671;Q9NSU2}
	Pathogen[HTLV1_rex P0C206] interacts with 3 human partners:{Q99638;O60671;Q9NSU2}
	Pathogen[HTLV2_pol P03363] interacts with 3 human partners:{Q99638;O60671;Q9NSU2}
[Cluster 754]GO:0000285+F	molecular_function	[name] 1-phosphatidylinositol-3-phosphate 5-kinase activity	[def] "Catalysis of the reaction
	Pathogen[HTLV1_hbz Q2Q067] interacts with 1 human partners:{Q9Y2I7}
	Pathogen[HTLV2_rex Q85601] interacts with 1 human partners:{Q9Y2I7}
	Pathogen[HTLV1_tax P14079] interacts with 1 human partners:{Q9Y2I7}
	Pathogen[HTLV2_gag P03346] interacts with 1 human partners:{Q9Y2I7}
	Pathogen[HTLV2_tax2 P03410] interacts with 1 human partners:{Q9Y2I7}
	Pathogen[HTLV1_rex P0C206] interacts with 1 human partners:{Q9Y2I7}
	Pathogen[HTLV2_pol P03363] interacts with 1 human partners:{Q9Y2I7}
[Cluster 755]GO:0047617+F	molecular_function	[name] acyl-CoA hydrolase activity	[def] "Catalysis of the reaction
	Pathogen[HTLV1_hbz Q2Q067] interacts with 2 human partners:{O14734;Q9NPJ3}
	Pathogen[HTLV2_rex Q85601] interacts with 2 human partners:{O14734;Q9NPJ3}
	Pathogen[HTLV1_tax P14079] interacts with 1 human partners:{Q9NPJ3}
	Pathogen[HTLV2_gag P03346] interacts with 3 human partners:{Q86TX2;O14734;Q9NPJ3}
	Pathogen[HTLV2_env P03383] interacts with 1 human partners:{Q9NPJ3}
	Pathogen[HTLV2_tax2 P03410] interacts with 2 human partners:{O14734;Q9NPJ3}
	Pathogen[HTLV1_rex P0C206] interacts with 2 human partners:{O14734;Q9NPJ3}
	Pathogen[HTLV2_pol P03363] interacts with 2 human partners:{O14734;Q9NPJ3}
[Cluster 756]GO:0034012+F	molecular_function	[name] FAD-AMP lyase (cyclizing) activity	[def] "Catalysis of the reaction
	Pathogen[HTLV2_gag P03346] interacts with 1 human partners:{Q3LXA3}
	Pathogen[HTLV2_pol P03363] interacts with 1 human partners:{Q3LXA3}
[Cluster 757]GO:0017089+F	molecular_function	[name] glycolipid transporter activity	[def] "Enables the directed movement of glycolipids, compounds containing (usually) 1-4 linked monosaccharide residues joined by a glycosyl linkage to a lipid, into, out of or within a cell, or between cells." [GOC
	Pathogen[HTLV2_gag P03346] interacts with 4 human partners:{Q9NZD2;O95397;Q5TA50;A6NH11}
	Pathogen[HTLV2_pol P03363] interacts with 3 human partners:{Q9NZD2;O95397;A6NH11}
[Cluster 758]GO:0032557+F	molecular_function	[name] pyrimidine ribonucleotide binding	[def] "Interacting selectively and non-covalently with a pyrimidine ribonucleotide, any compound consisting of a pyrimidine ribonucleoside that is esterified with (ortho)phosphate or an oligophosphate at any hydroxyl group on the ribose moiety." [GOC
	Pathogen[HTLV2_gag P03346] interacts with 1 human partners:{Q16851}
	Pathogen[HTLV2_pol P03363] interacts with 1 human partners:{Q16851}
[Cluster 759]GO:0018478+F	molecular_function	[name] malonate-semialdehyde dehydrogenase (acetylating) activity	[def] "Catalysis of the reaction
	Pathogen[HTLV2_gag P03346] interacts with 1 human partners:{Q02252}
	Pathogen[HTLV2_pol P03363] interacts with 1 human partners:{Q02252}
[Cluster 760]GO:0019957+F	molecular_function	[name] C-C chemokine binding	[def] "Interacting selectively and non-covalently with a C-C chemokine_ C-C chemokines do not have an amino acid between the first two cysteines of the characteristic four-cysteine motif." [GOC
	Pathogen[HTLV1_hbz Q2Q067] interacts with 1 human partners:{P26651}
	Pathogen[HTLV2_rex Q85601] interacts with 1 human partners:{P26651}
	Pathogen[HTLV2_gag P03346] interacts with 1 human partners:{P26651}
	Pathogen[HTLV2_env P03383] interacts with 1 human partners:{P26651}
	Pathogen[HTLV2_tax2 P03410] interacts with 1 human partners:{P26651}
	Pathogen[HTLV1_env P14075] interacts with 1 human partners:{P26651}
	Pathogen[HTLV1_rex P0C206] interacts with 1 human partners:{P26651}
	Pathogen[HTLV2_pol P03363] interacts with 1 human partners:{P26651}
[Cluster 761]GO:0015464+F	molecular_function	[name] acetylcholine receptor activity	[def] "Combining with acetylcholine to initiate a change in cell activity." [GOC
	Pathogen[HTLV2_gag P03346] interacts with 1 human partners:{O76027}
	Pathogen[HTLV2_pol P03363] interacts with 1 human partners:{O76027}
[Cluster 762]GO:0019784+F	molecular_function	[name] NEDD8-specific protease activity	[def] "Catalysis of the hydrolysis of NEDD8, a small ubiquitin-related modifier, from previously neddylated substrates." [GOC
	Pathogen[HTLV2_gag P03346] interacts with 2 human partners:{Q9UK80;Q96FW1}
[Cluster 763]GO:0004157+F	molecular_function	[name] dihydropyrimidinase activity	[def] "Catalysis of the reaction
	Pathogen[HTLV1_hbz Q2Q067] interacts with 2 human partners:{Q14117;Q16555}
	Pathogen[HTLV2_rex Q85601] interacts with 2 human partners:{Q14117;Q16555}
	Pathogen[HTLV1_tax P14079] interacts with 1 human partners:{Q16555}
	Pathogen[HTLV2_gag P03346] interacts with 2 human partners:{Q14117;Q16555}
	Pathogen[HTLV2_tax2 P03410] interacts with 2 human partners:{Q14117;Q16555}
	Pathogen[HTLV1_rex P0C206] interacts with 2 human partners:{Q14117;Q16555}
	Pathogen[HTLV2_pol P03363] interacts with 2 human partners:{Q14117;Q16555}
[Cluster 764]GO:0008709+F	molecular_function	[name] cholate 7-alpha-dehydrogenase activity	[def] "Catalysis of the reaction
	Pathogen[HTLV2_gag P03346] interacts with 1 human partners:{Q99714}
	Pathogen[HTLV2_env P03383] interacts with 1 human partners:{Q99714}
	Pathogen[HTLV2_pol P03363] interacts with 1 human partners:{Q99714}
[Cluster 765]GO:0051733+F	molecular_function	[name] polydeoxyribonucleotide kinase activity	[def] "Catalysis of the reaction
	Pathogen[HTLV1_hbz Q2Q067] interacts with 1 human partners:{Q92989}
	Pathogen[HTLV2_rex Q85601] interacts with 1 human partners:{Q92989}
	Pathogen[HTLV2_gag P03346] interacts with 1 human partners:{Q92989}
	Pathogen[HTLV2_tax2 P03410] interacts with 1 human partners:{Q92989}
	Pathogen[HTLV1_rex P0C206] interacts with 1 human partners:{Q92989}
	Pathogen[HTLV2_pol P03363] interacts with 1 human partners:{Q92989}
[Cluster 766]GO:0004457+F	molecular_function	[name] lactate dehydrogenase activity	[def] "Catalysis of the oxidation of lactate to produce pyruvate." [GOC
	Pathogen[HTLV2_gag P03346] interacts with 1 human partners:{P07195}
	Pathogen[HTLV2_pol P03363] interacts with 1 human partners:{P07195}
[Cluster 767]GO:0004747+F	molecular_function	[name] ribokinase activity	[def] "Catalysis of the reaction
	Pathogen[HTLV2_gag P03346] interacts with 1 human partners:{Q9H477}
	Pathogen[HTLV2_tax2 P03410] interacts with 1 human partners:{Q9H477}
	Pathogen[HTLV2_pol P03363] interacts with 1 human partners:{Q9H477}
[Cluster 768]GO:0035515+F	molecular_function	[name] oxidative RNA demethylase activity	[def] "Catalysis of the removal of a methyl group from one or more nucleosides within a RNA molecule involving the oxidation (i.e. electron loss) of one or more atoms." [PMID
	Pathogen[HTLV2_gag P03346] interacts with 1 human partners:{Q9C0B1}
	Pathogen[HTLV2_pol P03363] interacts with 1 human partners:{Q9C0B1}
[Cluster 769]GO:0031177+F	molecular_function	[name] phosphopantetheine binding	[def] "Interacting selectively with phosphopantetheine, the vitamin pantetheine 4'-(dihydrogen phosphate)." [CHEBI
	Pathogen[HTLV2_gag P03346] interacts with 1 human partners:{Q3SY69}
	Pathogen[HTLV2_tax2 P03410] interacts with 1 human partners:{Q3SY69}
[Cluster 770]GO:0019782+F	molecular_function	[name] ISG15 activating enzyme activity	[def] "Catalysis of the activation of the small ubiquitin-related modifier ISG15, through the formation of an ATP-dependent high-energy thiolester bond." [GOC
	Pathogen[HTLV2_rex Q85601] interacts with 1 human partners:{P41226}
	Pathogen[HTLV1_tax P14079] interacts with 1 human partners:{P41226}
	Pathogen[HTLV2_gag P03346] interacts with 1 human partners:{P41226}
	Pathogen[HTLV2_tax2 P03410] interacts with 1 human partners:{P41226}
	Pathogen[HTLV1_rex P0C206] interacts with 1 human partners:{P41226}
	Pathogen[HTLV2_pol P03363] interacts with 1 human partners:{P41226}
[Cluster 771]GO:0070653+F	molecular_function	[name] high-density lipoprotein particle receptor binding	[def] "Interacting selectively and non-covalently with a high-density lipoprotein receptor." [GOC
	Pathogen[HTLV2_gag P03346] interacts with 1 human partners:{P02652}
	Pathogen[HTLV2_pol P03363] interacts with 1 human partners:{P02652}
[Cluster 772]GO:0004462+F	molecular_function	[name] lactoylglutathione lyase activity	[def] "Catalysis of the reaction
	Pathogen[HTLV2_gag P03346] interacts with 1 human partners:{Q04760}
	Pathogen[HTLV2_tax2 P03410] interacts with 1 human partners:{Q04760}
	Pathogen[HTLV2_pol P03363] interacts with 1 human partners:{Q04760}
[Cluster 773]GO:0004014+F	molecular_function	[name] adenosylmethionine decarboxylase activity	[def] "Catalysis of the reaction
	Pathogen[HTLV2_gag P03346] interacts with 1 human partners:{P17707}
	Pathogen[HTLV2_pol P03363] interacts with 1 human partners:{P17707}
[Cluster 774]GO:0004852+F	molecular_function	[name] uroporphyrinogen-III synthase activity	[def] "Catalysis of the reaction
	Pathogen[HTLV1_hbz Q2Q067] interacts with 1 human partners:{P10746}
	Pathogen[HTLV2_rex Q85601] interacts with 1 human partners:{P10746}
	Pathogen[HTLV2_gag P03346] interacts with 2 human partners:{P08397;P10746}
	Pathogen[HTLV2_tax2 P03410] interacts with 1 human partners:{P10746}
	Pathogen[HTLV2_pol P03363] interacts with 2 human partners:{P08397;P10746}
[Cluster 775]GO:0005174+F	molecular_function	[name] CD40 receptor binding	[def] "Interacting selectively and non-covalently with CD40, a receptor found on the surface of all B-lymphocytes." [GOC
	Pathogen[HTLV1_hbz Q2Q067] interacts with 1 human partners:{Q12933}
	Pathogen[HTLV2_rex Q85601] interacts with 1 human partners:{Q12933}
	Pathogen[HTLV1_tax P14079] interacts with 1 human partners:{Q12933}
	Pathogen[HTLV2_env P03383] interacts with 1 human partners:{Q12933}
	Pathogen[HTLV2_tax2 P03410] interacts with 1 human partners:{Q12933}
	Pathogen[HTLV1_env P14075] interacts with 1 human partners:{Q12933}
	Pathogen[HTLV1_rex P0C206] interacts with 1 human partners:{Q12933}
	Pathogen[HTLV2_pol P03363] interacts with 1 human partners:{Q12933}
[Cluster 776]GO:0005093+F	molecular_function	[name] Rab GDP-dissociation inhibitor activity	[def] "Prevents the dissociation of GDP from the small GTPase Rab, thereby preventing GTP from binding." [GOC
	Pathogen[HTLV1_hbz Q2Q067] interacts with 2 human partners:{P50395;P31150}
	Pathogen[HTLV2_rex Q85601] interacts with 2 human partners:{P50395;P31150}
	Pathogen[HTLV1_tax P14079] interacts with 1 human partners:{P31150}
	Pathogen[HTLV2_gag P03346] interacts with 2 human partners:{P50395;P31150}
	Pathogen[HTLV2_env P03383] interacts with 1 human partners:{P31150}
	Pathogen[HTLV2_tax2 P03410] interacts with 2 human partners:{P50395;P31150}
	Pathogen[HTLV1_rex P0C206] interacts with 2 human partners:{P50395;P31150}
	Pathogen[HTLV2_pol P03363] interacts with 2 human partners:{P50395;P31150}
[Cluster 777]GO:0004534+F	molecular_function	[name] 5'-3' exoribonuclease activity	[def] "Catalysis of the sequential cleavage of mononucleotides from a free 5' terminus of an RNA molecule." [GOC
	Pathogen[HTLV2_gag P03346] interacts with 1 human partners:{Q9H0D6}
	Pathogen[HTLV2_pol P03363] interacts with 1 human partners:{Q9H0D6}
[Cluster 778]GO:0070404+F	molecular_function	[name] NADH binding	[def] "Interacting selectively and non-covalently with the reduced form, NADH, of nicotinamide adenine dinucleotide, a coenzyme involved in many redox and biosynthetic reactions." [GOC
	Pathogen[HTLV2_gag P03346] interacts with 1 human partners:{P09417}
[Cluster 779]GO:0008892+F	molecular_function	[name] guanine deaminase activity	[def] "Catalysis of the reaction
	Pathogen[HTLV2_gag P03346] interacts with 1 human partners:{Q9Y2T3}
	Pathogen[HTLV2_tax2 P03410] interacts with 1 human partners:{Q9Y2T3}
	Pathogen[HTLV2_pol P03363] interacts with 1 human partners:{Q9Y2T3}
[Cluster 780]GO:0008253+F	molecular_function	[name] 5'-nucleotidase activity	[def] "Catalysis of the reaction
	Pathogen[HTLV2_gag P03346] interacts with 6 human partners:{P49902;Q96P26;Q8TCD5;Q9BXI3;Q9H0P0;Q9NPB1}
	Pathogen[HTLV2_pol P03363] interacts with 1 human partners:{Q9H0P0}
[Cluster 781]GO:0035516+F	molecular_function	[name] oxidative DNA demethylase activity	[def] "Catalysis of the removal of the methyl group from one or more nucleotides within a DNA molecule involving the oxidation (i.e. electron loss) of one or more atoms." [PMID
	Pathogen[HTLV2_gag P03346] interacts with 1 human partners:{Q9C0B1}
	Pathogen[HTLV2_pol P03363] interacts with 1 human partners:{Q9C0B1}
[Cluster 782]GO:0016504+F	molecular_function	[name] peptidase activator activity	[def] "Increases the activity of a peptidase, any enzyme that catalyzes the hydrolysis peptide bonds." [GOC
	Pathogen[HTLV1_hbz Q2Q067] interacts with 1 human partners:{O76031}
	Pathogen[HTLV2_rex Q85601] interacts with 1 human partners:{O76031}
	Pathogen[HTLV1_tax P14079] interacts with 1 human partners:{O76031}
	Pathogen[HTLV2_gag P03346] interacts with 1 human partners:{O76031}
	Pathogen[HTLV2_tax2 P03410] interacts with 1 human partners:{O76031}
	Pathogen[HTLV1_rex P0C206] interacts with 1 human partners:{O76031}
	Pathogen[HTLV2_pol P03363] interacts with 1 human partners:{O76031}
[Cluster 783]GO:0045032+F	molecular_function	[name] ADP-activated nucleotide receptor activity	[def] "Combining with adenosine and transmitting the signal to a heterotrimeric G-protein complex to initiate a change in cell activity, activated by ADP." [GOC
	Pathogen[HTLV1_hbz Q2Q067] interacts with 1 human partners:{P78352}
	Pathogen[HTLV2_rex Q85601] interacts with 1 human partners:{P78352}
	Pathogen[HTLV2_gag P03346] interacts with 1 human partners:{P78352}
	Pathogen[HTLV2_env P03383] interacts with 1 human partners:{P78352}
	Pathogen[HTLV2_tax2 P03410] interacts with 1 human partners:{P78352}
	Pathogen[HTLV1_env P14075] interacts with 1 human partners:{P78352}
	Pathogen[HTLV1_rex P0C206] interacts with 1 human partners:{P78352}
	Pathogen[HTLV2_pol P03363] interacts with 1 human partners:{P78352}
[Cluster 784]GO:0004140+F	molecular_function	[name] dephospho-CoA kinase activity	[def] "Catalysis of the reaction
	Pathogen[HTLV2_gag P03346] interacts with 2 human partners:{Q8WVC6;Q13057}
	Pathogen[HTLV2_pol P03363] interacts with 1 human partners:{Q8WVC6}
[Cluster 785]GO:0052723+F	molecular_function	[name] inositol hexakisphosphate 1-kinase activity	[def] "Catalysis of the reaction
	Pathogen[HTLV1_hbz Q2Q067] interacts with 4 human partners:{Q9UHH9;Q92551;Q96PC2;Q6PFW1}
	Pathogen[HTLV2_rex Q85601] interacts with 4 human partners:{Q9UHH9;Q92551;Q96PC2;Q6PFW1}
	Pathogen[HTLV1_tax P14079] interacts with 2 human partners:{Q92551;Q6PFW1}
	Pathogen[HTLV2_gag P03346] interacts with 5 human partners:{Q9UHH9;Q92551;O43314;Q96PC2;Q6PFW1}
	Pathogen[HTLV2_tax2 P03410] interacts with 5 human partners:{Q9UHH9;Q92551;O43314;Q96PC2;Q6PFW1}
	Pathogen[HTLV1_rex P0C206] interacts with 4 human partners:{Q9UHH9;Q92551;Q96PC2;Q6PFW1}
	Pathogen[HTLV2_pol P03363] interacts with 5 human partners:{Q9UHH9;Q92551;O43314;Q96PC2;Q6PFW1}
[Cluster 786]GO:0050144+F	molecular_function	[name] nucleoside deoxyribosyltransferase activity	[def] "Catalysis of the reaction
	Pathogen[HTLV2_gag P03346] interacts with 1 human partners:{O43598}
	Pathogen[HTLV2_tax2 P03410] interacts with 1 human partners:{O43598}
	Pathogen[HTLV2_pol P03363] interacts with 1 human partners:{O43598}
[Cluster 787]GO:0004349+F	molecular_function	[name] glutamate 5-kinase activity	[def] "Catalysis of the reaction
	Pathogen[HTLV2_gag P03346] interacts with 1 human partners:{P54886}
[Cluster 788]GO:0004111+F	molecular_function	[name] creatine kinase activity	[def] "Catalysis of the reaction
	Pathogen[HTLV2_gag P03346] interacts with 1 human partners:{P12277}
	Pathogen[HTLV2_pol P03363] interacts with 1 human partners:{P12277}
[Cluster 789]GO:0004826+F	molecular_function	[name] phenylalanine-tRNA ligase activity	[def] "Catalysis of the reaction
	Pathogen[HTLV1_hbz Q2Q067] interacts with 1 human partners:{Q9Y285}
	Pathogen[HTLV2_gag P03346] interacts with 2 human partners:{Q9Y285;Q9NSD9}
	Pathogen[HTLV2_tax2 P03410] interacts with 1 human partners:{Q9Y285}
	Pathogen[HTLV1_rex P0C206] interacts with 1 human partners:{Q9Y285}
	Pathogen[HTLV2_pol P03363] interacts with 2 human partners:{Q9Y285;Q9NSD9}
[Cluster 790]GO:0002055+F	molecular_function	[name] adenine binding	[def] "Interacting selectively and non-covalently with adenine, a purine base." [GOC
	Pathogen[HTLV2_gag P03346] interacts with 1 human partners:{P07741}
	Pathogen[HTLV2_tax2 P03410] interacts with 1 human partners:{P07741}
	Pathogen[HTLV2_pol P03363] interacts with 1 human partners:{P07741}
[Cluster 791]GO:0004473+F	molecular_function	[name] malate dehydrogenase (oxaloacetate-decarboxylating) (NADP+) activity	[def] "Catalysis of the reaction
	Pathogen[HTLV2_gag P03346] interacts with 2 human partners:{Q16798;P48163}
	Pathogen[HTLV2_pol P03363] interacts with 1 human partners:{Q16798}
[Cluster 792]GO:0052846+F	molecular_function	[name] inositol-1,5-bisdiphosphate-2,3,4,6-tetrakisphosphate 1-diphosphatase activity	[def] "Catalysis of the reaction
	Pathogen[HTLV2_gag P03346] interacts with 2 human partners:{O95989;Q9NZJ9}
	Pathogen[HTLV2_pol P03363] interacts with 2 human partners:{O95989;Q9NZJ9}
[Cluster 793]GO:0004491+F	molecular_function	[name] methylmalonate-semialdehyde dehydrogenase (acylating) activity	[def] "Catalysis of the reaction
	Pathogen[HTLV2_gag P03346] interacts with 1 human partners:{Q02252}
	Pathogen[HTLV2_pol P03363] interacts with 1 human partners:{Q02252}
[Cluster 794]GO:0047130+F	molecular_function	[name] saccharopine dehydrogenase (NADP+, L-lysine-forming) activity	[def] "Catalysis of the reaction
	Pathogen[HTLV2_gag P03346] interacts with 1 human partners:{Q9UDR5}
	Pathogen[HTLV2_pol P03363] interacts with 1 human partners:{Q9UDR5}
[Cluster 795]GO:0016532+F	molecular_function	[name] superoxide dismutase copper chaperone activity	[def] "A copper chaperone activity that specifically delivers copper to the Cu-Zn superoxide dismutase." [http
	Pathogen[HTLV1_hbz Q2Q067] interacts with 1 human partners:{O14618}
	Pathogen[HTLV2_rex Q85601] interacts with 1 human partners:{O14618}
	Pathogen[HTLV1_tax P14079] interacts with 1 human partners:{O14618}
	Pathogen[HTLV2_gag P03346] interacts with 1 human partners:{O14618}
	Pathogen[HTLV2_tax2 P03410] interacts with 1 human partners:{O14618}
	Pathogen[HTLV1_rex P0C206] interacts with 1 human partners:{O14618}
	Pathogen[HTLV2_pol P03363] interacts with 1 human partners:{O14618}
[Cluster 796]GO:0016992+F	molecular_function	[name] lipoate synthase activity	[def] "Catalysis of the reaction
	Pathogen[HTLV2_gag P03346] interacts with 1 human partners:{O43766}
	Pathogen[HTLV2_pol P03363] interacts with 1 human partners:{O43766}
[Cluster 797]GO:0032137+F	molecular_function	[name] guanine/thymine mispair binding	[def] "Interacting selectively and non-covalently with double-stranded DNA containing a G/T mispair." [GOC
	Pathogen[HTLV1_hbz Q2Q067] interacts with 2 human partners:{P40692;P43246}
	Pathogen[HTLV2_rex Q85601] interacts with 2 human partners:{P40692;P43246}
	Pathogen[HTLV1_tax P14079] interacts with 1 human partners:{P40692}
	Pathogen[HTLV2_gag P03346] interacts with 4 human partners:{P40692;P43246;P52701;P20585}
	Pathogen[HTLV2_tax2 P03410] interacts with 3 human partners:{P40692;P43246;P20585}
	Pathogen[HTLV1_rex P0C206] interacts with 2 human partners:{P40692;P43246}
	Pathogen[HTLV2_pol P03363] interacts with 4 human partners:{P40692;P43246;P52701;P20585}
[Cluster 798]GO:0004856+F	molecular_function	[name] xylulokinase activity	[def] "Catalysis of the reaction
	Pathogen[HTLV2_gag P03346] interacts with 1 human partners:{O75191}
[Cluster 799]GO:0016876+F	molecular_function	[name] ligase activity, forming aminoacyl-tRNA and related compounds	[def] "Catalysis of the joining of an amino acid and a nucleic acid (usually tRNA) or poly(ribitol phosphate), with the concomitant hydrolysis of the diphosphate bond in ATP or a similar triphosphate. The reaction forms an aminoacyl-tRNA or a related compound." [EC
	Pathogen[HTLV2_gag P03346] interacts with 7 human partners:{A2RTX5;Q5JTZ9;P49588;P07814;P26639;Q9BW92;Q9BTE6}
	Pathogen[HTLV2_tax2 P03410] interacts with 3 human partners:{Q5JTZ9;P49588;P07814}
	Pathogen[HTLV2_pol P03363] interacts with 6 human partners:{A2RTX5;Q5JTZ9;P49588;P07814;P26639;Q9BTE6}
[Cluster 800]GO:0016785+F	molecular_function	[name] transferase activity, transferring selenium-containing groups	[def] "Catalysis of the transfer of a selenium-containing group from one compound (donor) to another (acceptor)." [GOC
	Pathogen[HTLV1_hbz Q2Q067] interacts with 1 human partners:{Q9HD40}
	Pathogen[HTLV2_rex Q85601] interacts with 1 human partners:{Q9HD40}
	Pathogen[HTLV2_gag P03346] interacts with 1 human partners:{Q9HD40}
	Pathogen[HTLV2_tax2 P03410] interacts with 1 human partners:{Q9HD40}
	Pathogen[HTLV1_rex P0C206] interacts with 1 human partners:{Q9HD40}
	Pathogen[HTLV2_pol P03363] interacts with 1 human partners:{Q9HD40}
[Cluster 801]GO:0015269+F	molecular_function	[name] calcium-activated potassium channel activity	[def] "Catalysis of the calcium concentration-regulatable energy-independent passage of potassium ions across a lipid bilayer down a concentration gradient." [GOC
	Pathogen[HTLV1_hbz Q2Q067] interacts with 1 human partners:{Q96SF2}
	Pathogen[HTLV2_rex Q85601] interacts with 1 human partners:{Q96SF2}
	Pathogen[HTLV1_tax P14079] interacts with 2 human partners:{Q96SF2;Q9Y217}
	Pathogen[HTLV2_gag P03346] interacts with 2 human partners:{Q96SF2;Q9Y217}
	Pathogen[HTLV2_tax2 P03410] interacts with 2 human partners:{Q96SF2;Q9Y217}
	Pathogen[HTLV1_rex P0C206] interacts with 2 human partners:{Q96SF2;Q9Y217}
	Pathogen[HTLV2_pol P03363] interacts with 2 human partners:{Q96SF2;Q9Y217}
[Cluster 802]GO:0008794+F	molecular_function	[name] arsenate reductase (glutaredoxin) activity	[def] "Catalysis of the reaction
	Pathogen[HTLV1_hbz Q2Q067] interacts with 1 human partners:{Q9NS18}
	Pathogen[HTLV2_rex Q85601] interacts with 1 human partners:{Q9NS18}
	Pathogen[HTLV1_tax P14079] interacts with 1 human partners:{Q9NS18}
	Pathogen[HTLV2_gag P03346] interacts with 1 human partners:{Q9NS18}
	Pathogen[HTLV2_tax2 P03410] interacts with 1 human partners:{Q9NS18}
	Pathogen[HTLV1_rex P0C206] interacts with 1 human partners:{Q9NS18}
	Pathogen[HTLV2_pol P03363] interacts with 1 human partners:{Q9NS18}
[Cluster 803]GO:0009374+F	molecular_function	[name] biotin binding	[def] "Interacting selectively and non-covalently with biotin (cis-tetrahydro-2-oxothieno(3,4-d)imidazoline-4-valeric acid), the (+) enantiomer of which is very widely distributed in cells and serves as a carrier in a number of enzymatic beta-carboxylation reactions." [GOC
	Pathogen[HTLV2_gag P03346] interacts with 2 human partners:{P50747;P05165}
	Pathogen[HTLV2_tax2 P03410] interacts with 1 human partners:{P50747}
	Pathogen[HTLV2_pol P03363] interacts with 2 human partners:{P50747;P05165}
[Cluster 804]GO:0004867+F	molecular_function	[name] serine-type endopeptidase inhibitor activity	[def] "Stops, prevents or reduces the activity of serine-type endopeptidases, enzymes that catalyze the hydrolysis of nonterminal peptide bonds in a polypeptide chain_ a serine residue (and a histidine residue) are at the active center of the enzyme." [GOC
	Pathogen[HTLV2_gag P03346] interacts with 3 human partners:{P50453;P50452;P09958}
	Pathogen[HTLV2_env P03383] interacts with 1 human partners:{P09958}
	Pathogen[HTLV1_env P14075] interacts with 1 human partners:{P09958}
	Pathogen[HTLV2_pol P03363] interacts with 2 human partners:{P50453;P09958}
[Cluster 805]GO:0051537+F	molecular_function	[name] 2 iron, 2 sulfur cluster binding	[def] "Interacting selectively and non-covalently with a 2 iron, 2 sulfur (2Fe-2S) cluster_ this cluster consists of two iron atoms, with two inorganic sulfur atoms found between the irons and acting as bridging ligands." [GOC
	Pathogen[HTLV1_hbz Q2Q067] interacts with 3 human partners:{P10109;Q9NS18;Q16595}
	Pathogen[HTLV2_rex Q85601] interacts with 3 human partners:{P22830;Q9NS18;Q16595}
	Pathogen[HTLV1_tax P14079] interacts with 3 human partners:{P10109;Q9NS18;Q16595}
	Pathogen[HTLV2_gag P03346] interacts with 7 human partners:{Q06278;P22830;P10109;Q9NS18;Q86SX6;Q16595;Q96NN9}
	Pathogen[HTLV2_tax2 P03410] interacts with 3 human partners:{P22830;Q9NS18;Q16595}
	Pathogen[HTLV1_rex P0C206] interacts with 2 human partners:{Q9NS18;Q16595}
	Pathogen[HTLV2_pol P03363] interacts with 7 human partners:{Q06278;P22830;P10109;Q9NS18;Q86SX6;Q16595;Q96NN9}
[Cluster 806]GO:0047323+F	molecular_function	[name] [3-methyl-2-oxobutanoate dehydrogenase (acetyl-transferring)] kinase activity	[def] "Catalysis of the reaction
	Pathogen[HTLV2_gag P03346] interacts with 1 human partners:{O14874}
	Pathogen[HTLV2_pol P03363] interacts with 1 human partners:{O14874}
[Cluster 807]GO:0004047+F	molecular_function	[name] aminomethyltransferase activity	[def] "Catalysis of the reaction
	Pathogen[HTLV2_gag P03346] interacts with 5 human partners:{P48728;Q8NCN5;Q9UL12;P23434;Q9UI17}
	Pathogen[HTLV2_pol P03363] interacts with 1 human partners:{P48728}
[Cluster 808]GO:0016776+F	molecular_function	[name] phosphotransferase activity, phosphate group as acceptor	[def] "Catalysis of the transfer of a phosphorus-containing group from one compound (donor) to a phosphate group (acceptor)." [GOC
	Pathogen[HTLV2_gag P03346] interacts with 4 human partners:{P54819;P27144;P30085;Q9UIJ7}
	Pathogen[HTLV2_pol P03363] interacts with 4 human partners:{P54819;P27144;P30085;Q9UIJ7}
[Cluster 809]GO:0052843+F	molecular_function	[name] inositol-1-diphosphate-2,3,4,5,6-pentakisphosphate diphosphatase activity	[def] "Catalysis of the reaction
	Pathogen[HTLV2_gag P03346] interacts with 2 human partners:{O95989;Q9NZJ9}
	Pathogen[HTLV2_pol P03363] interacts with 2 human partners:{O95989;Q9NZJ9}
[Cluster 810]GO:0005171+F	molecular_function	[name] hepatocyte growth factor receptor binding	[def] "Interacting selectively and non-covalently with the hepatocyte growth factor receptor." [GOC
	Pathogen[HTLV2_gag P03346] interacts with 1 human partners:{Q92990}
	Pathogen[HTLV2_pol P03363] interacts with 1 human partners:{Q92990}
[Cluster 811]GO:0016768+F	molecular_function	[name] spermine synthase activity	[def] "Catalysis of the reaction
	Pathogen[HTLV2_gag P03346] interacts with 1 human partners:{P52788}
	Pathogen[HTLV2_pol P03363] interacts with 1 human partners:{P52788}
[Cluster 812]GO:0004090+F	molecular_function	[name] carbonyl reductase (NADPH) activity	[def] "Catalysis of the reaction
	Pathogen[HTLV1_hbz Q2Q067] interacts with 1 human partners:{O75828}
	Pathogen[HTLV1_tax P14079] interacts with 1 human partners:{O75828}
	Pathogen[HTLV2_gag P03346] interacts with 1 human partners:{O75828}
	Pathogen[HTLV2_tax2 P03410] interacts with 1 human partners:{O75828}
	Pathogen[HTLV1_rex P0C206] interacts with 1 human partners:{O75828}
	Pathogen[HTLV2_pol P03363] interacts with 1 human partners:{O75828}
[Cluster 813]GO:0019212+F	molecular_function	[name] phosphatase inhibitor activity	[def] "Stops, prevents or reduces the activity of a phosphatase, an enzyme which catalyzes of the removal of a phosphate group from a substrate molecule." [GOC
	Pathogen[HTLV1_hbz Q2Q067] interacts with 1 human partners:{O43768}
	Pathogen[HTLV2_rex Q85601] interacts with 1 human partners:{O43768}
	Pathogen[HTLV1_tax P14079] interacts with 1 human partners:{O43768}
	Pathogen[HTLV2_gag P03346] interacts with 3 human partners:{P56211;O43768;O96001}
	Pathogen[HTLV2_tax2 P03410] interacts with 1 human partners:{O43768}
	Pathogen[HTLV1_rex P0C206] interacts with 1 human partners:{O43768}
	Pathogen[HTLV2_pol P03363] interacts with 1 human partners:{O43768}
[Cluster 814]GO:0019207+F	molecular_function	[name] kinase regulator activity	[def] "Modulates the activity of a kinase, an enzyme which catalyzes of the transfer of a phosphate group, usually from ATP, to a substrate molecule." [GOC
	Pathogen[HTLV2_gag P03346] interacts with 2 human partners:{Q9P287;P09211}
	Pathogen[HTLV2_tax2 P03410] interacts with 1 human partners:{Q9P287}
	Pathogen[HTLV2_pol P03363] interacts with 2 human partners:{Q9P287;P09211}
[Cluster 815]GO:0015149+F	molecular_function	[name] hexose transmembrane transporter activity	[def] "Catalysis of the transfer of a hexose sugar, a monosaccharide with 6 carbon atoms, from one side of a membrane to the other." [GOC
	Pathogen[HTLV2_gag P03346] interacts with 1 human partners:{P11168}
	Pathogen[HTLV2_env P03383] interacts with 1 human partners:{P11168}
	Pathogen[HTLV1_env P14075] interacts with 1 human partners:{P11168}
	Pathogen[HTLV2_pol P03363] interacts with 1 human partners:{P11168}
[Cluster 816]GO:0004078+F	molecular_function	[name] biotin-[methylcrotonoyl-CoA-carboxylase] ligase activity	[def] "Catalysis of the reaction
	Pathogen[HTLV2_gag P03346] interacts with 1 human partners:{P50747}
	Pathogen[HTLV2_tax2 P03410] interacts with 1 human partners:{P50747}
	Pathogen[HTLV2_pol P03363] interacts with 1 human partners:{P50747}
[Cluster 817]GO:0004820+F	molecular_function	[name] glycine-tRNA ligase activity	[def] "Catalysis of the reaction
	Pathogen[HTLV2_gag P03346] interacts with 2 human partners:{P41250;Q9UHN1}
	Pathogen[HTLV2_pol P03363] interacts with 1 human partners:{P41250}
[Cluster 818]GO:0004067+F	molecular_function	[name] asparaginase activity	[def] "Catalysis of the reaction
	Pathogen[HTLV2_gag P03346] interacts with 2 human partners:{Q7L266;Q86U10}
[Cluster 819]GO:0003873+F	molecular_function	[name] 6-phosphofructo-2-kinase activity	[def] "Catalysis of the reaction
	Pathogen[HTLV1_hbz Q2Q067] interacts with 1 human partners:{O60825}
	Pathogen[HTLV2_rex Q85601] interacts with 1 human partners:{O60825}
	Pathogen[HTLV2_gag P03346] interacts with 2 human partners:{O60825;P16118}
	Pathogen[HTLV2_tax2 P03410] interacts with 2 human partners:{O60825;P16118}
	Pathogen[HTLV1_rex P0C206] interacts with 1 human partners:{O60825}
	Pathogen[HTLV2_pol P03363] interacts with 2 human partners:{O60825;P16118}
[Cluster 820]GO:0004363+F	molecular_function	[name] glutathione synthase activity	[def] "Catalysis of the reaction
	Pathogen[HTLV1_hbz Q2Q067] interacts with 1 human partners:{P48637}
	Pathogen[HTLV2_rex Q85601] interacts with 1 human partners:{P48637}
	Pathogen[HTLV2_gag P03346] interacts with 1 human partners:{P48637}
	Pathogen[HTLV2_tax2 P03410] interacts with 1 human partners:{P48637}
	Pathogen[HTLV1_rex P0C206] interacts with 1 human partners:{P48637}
	Pathogen[HTLV2_pol P03363] interacts with 1 human partners:{P48637}
[Cluster 821]GO:0008762+F	molecular_function	[name] UDP-N-acetylmuramate dehydrogenase activity	[def] "Catalysis of the reaction
	Pathogen[HTLV2_gag P03346] interacts with 1 human partners:{Q06278}
	Pathogen[HTLV2_pol P03363] interacts with 1 human partners:{Q06278}
[Cluster 822]GO:0033682+F	molecular_function	[name] ATP-dependent 5'-3' DNA/RNA helicase activity	[def] "Catalysis of the reaction
	Pathogen[HTLV2_gag P03346] interacts with 1 human partners:{Q9H611}
	Pathogen[HTLV2_tax2 P03410] interacts with 1 human partners:{Q9H611}
	Pathogen[HTLV2_pol P03363] interacts with 1 human partners:{Q9H611}
[Cluster 823]GO:0031852+F	molecular_function	[name] mu-type opioid receptor binding	[def] "Interacting selectively and non-covalently with a mu-type opioid receptor." [GOC
	Pathogen[HTLV1_hbz Q2Q067] interacts with 2 human partners:{P09471;Q5JWF2}
	Pathogen[HTLV2_rex Q85601] interacts with 2 human partners:{P09471;Q5JWF2}
	Pathogen[HTLV1_tax P14079] interacts with 2 human partners:{P09471;Q5JWF2}
	Pathogen[HTLV2_gag P03346] interacts with 2 human partners:{P09471;Q5JWF2}
	Pathogen[HTLV2_tax2 P03410] interacts with 2 human partners:{P09471;Q5JWF2}
	Pathogen[HTLV1_rex P0C206] interacts with 2 human partners:{P09471;Q5JWF2}
	Pathogen[HTLV2_pol P03363] interacts with 2 human partners:{P09471;Q5JWF2}
[Cluster 824]GO:0016820+F	molecular_function	[name] hydrolase activity, acting on acid anhydrides, catalyzing transmembrane movement of substances	[def] "Catalysis of the hydrolysis of an acid anhydride to directly drive the transport of a substance across a membrane." [GOC
	Pathogen[HTLV1_tax P14079] interacts with 1 human partners:{Q9UI12}
	Pathogen[HTLV2_gag P03346] interacts with 5 human partners:{P15313;Q9UI12;P38606;Q96LB4;O75348}
	Pathogen[HTLV2_env P03383] interacts with 1 human partners:{Q9UI12}
	Pathogen[HTLV2_tax2 P03410] interacts with 1 human partners:{Q9UI12}
	Pathogen[HTLV1_rex P0C206] interacts with 1 human partners:{Q9UI12}
	Pathogen[HTLV2_pol P03363] interacts with 5 human partners:{P15313;Q9UI12;P38606;Q96LB4;O75348}
[Cluster 825]GO:0030984+F	molecular_function	[name] kininogen binding	[def] "Interacting selectively and non-covalently with a kininogen, any of a group of plasma proteins that are kinin precursors." [GOC
	Pathogen[HTLV2_gag P03346] interacts with 1 human partners:{O60911}
	Pathogen[HTLV2_pol P03363] interacts with 1 human partners:{O60911}
[Cluster 826]GO:0003826+F	molecular_function	[name] alpha-ketoacid dehydrogenase activity	[def] "Catalysis of an oxidation-reduction (redox) reaction involving an alpha-ketoacid." [GOC
	Pathogen[HTLV1_hbz Q2Q067] interacts with 1 human partners:{P21953}
	Pathogen[HTLV2_rex Q85601] interacts with 1 human partners:{P21953}
	Pathogen[HTLV2_gag P03346] interacts with 2 human partners:{P21953;P12694}
	Pathogen[HTLV2_tax2 P03410] interacts with 1 human partners:{P21953}
	Pathogen[HTLV2_pol P03363] interacts with 2 human partners:{P21953;P12694}
[Cluster 827]GO:0004164+F	molecular_function	[name] diphthine synthase activity	[def] "Catalysis of the reaction
	Pathogen[HTLV2_gag P03346] interacts with 1 human partners:{Q9H2P9}
[Cluster 828]GO:0031071+F	molecular_function	[name] cysteine desulfurase activity	[def] "Catalysis of the reaction
	Pathogen[HTLV2_gag P03346] interacts with 1 human partners:{Q9Y697}
	Pathogen[HTLV2_pol P03363] interacts with 1 human partners:{Q9Y697}
[Cluster 829]GO:0003920+F	molecular_function	[name] GMP reductase activity	[def] "Catalysis of the reaction
	Pathogen[HTLV2_gag P03346] interacts with 2 human partners:{Q9P2T1;P36959}
	Pathogen[HTLV2_pol P03363] interacts with 2 human partners:{Q9P2T1;P36959}
[Cluster 830]GO:0046961+F	molecular_function	[name] proton-transporting ATPase activity, rotational mechanism	[def] "Catalysis of the transfer of a solute or solutes from one side of a membrane to the other according to the reaction
	Pathogen[HTLV1_hbz Q2Q067] interacts with 1 human partners:{Q7Z7L7}
	Pathogen[HTLV2_rex Q85601] interacts with 1 human partners:{Q7Z7L7}
	Pathogen[HTLV1_tax P14079] interacts with 2 human partners:{Q7Z7L7;Q9UI12}
	Pathogen[HTLV2_gag P03346] interacts with 4 human partners:{P36543;Q7Z7L7;Q9UI12;P38606}
	Pathogen[HTLV2_env P03383] interacts with 1 human partners:{Q9UI12}
	Pathogen[HTLV2_tax2 P03410] interacts with 2 human partners:{Q7Z7L7;Q9UI12}
	Pathogen[HTLV1_rex P0C206] interacts with 2 human partners:{Q7Z7L7;Q9UI12}
	Pathogen[HTLV2_pol P03363] interacts with 4 human partners:{P36543;Q7Z7L7;Q9UI12;P38606}
[Cluster 831]GO:0008108+F	molecular_function	[name] UDP-glucose	[def] "Catalysis of the reaction
	Pathogen[HTLV2_gag P03346] interacts with 1 human partners:{P07902}
	Pathogen[HTLV2_pol P03363] interacts with 1 human partners:{P07902}
[Cluster 832]GO:0003958+F	molecular_function	[name] NADPH-hemoprotein reductase activity	[def] "Catalysis of the reaction
	Pathogen[HTLV1_hbz Q2Q067] interacts with 1 human partners:{P16435}
	Pathogen[HTLV2_rex Q85601] interacts with 1 human partners:{P16435}
	Pathogen[HTLV1_tax P14079] interacts with 1 human partners:{P16435}
	Pathogen[HTLV2_gag P03346] interacts with 1 human partners:{P16435}
	Pathogen[HTLV2_env P03383] interacts with 1 human partners:{P16435}
	Pathogen[HTLV2_tax2 P03410] interacts with 1 human partners:{P16435}
	Pathogen[HTLV1_rex P0C206] interacts with 1 human partners:{P16435}
	Pathogen[HTLV2_pol P03363] interacts with 1 human partners:{P16435}
[Cluster 833]GO:0008073+F	molecular_function	[name] ornithine decarboxylase inhibitor activity	[def] "The stopping, prevention or reduction of the activity of the enzyme ornithine decarboxylase." [GOC
	Pathogen[HTLV1_hbz Q2Q067] interacts with 1 human partners:{Q9UMX2}
	Pathogen[HTLV2_rex Q85601] interacts with 2 human partners:{O95190;Q9UMX2}
	Pathogen[HTLV1_tax P14079] interacts with 1 human partners:{Q9UMX2}
	Pathogen[HTLV2_gag P03346] interacts with 2 human partners:{O95190;Q9UMX2}
	Pathogen[HTLV2_tax2 P03410] interacts with 1 human partners:{Q9UMX2}
	Pathogen[HTLV1_rex P0C206] interacts with 1 human partners:{Q9UMX2}
	Pathogen[HTLV2_pol P03363] interacts with 2 human partners:{O95190;Q9UMX2}
[Cluster 834]GO:0030409+F	molecular_function	[name] glutamate formimidoyltransferase activity	[def] "Catalysis of the reaction
	Pathogen[HTLV1_tax P14079] interacts with 1 human partners:{O95954}
	Pathogen[HTLV2_gag P03346] interacts with 1 human partners:{O95954}
	Pathogen[HTLV2_tax2 P03410] interacts with 1 human partners:{O95954}
[Cluster 835]GO:0004123+F	molecular_function	[name] cystathionine gamma-lyase activity	[def] "Catalysis of the reaction
	Pathogen[HTLV1_hbz Q2Q067] interacts with 1 human partners:{P32929}
	Pathogen[HTLV2_rex Q85601] interacts with 1 human partners:{P32929}
	Pathogen[HTLV1_tax P14079] interacts with 1 human partners:{P32929}
	Pathogen[HTLV2_gag P03346] interacts with 1 human partners:{P32929}
	Pathogen[HTLV2_tax2 P03410] interacts with 1 human partners:{P32929}
	Pathogen[HTLV1_rex P0C206] interacts with 1 human partners:{P32929}
	Pathogen[HTLV2_pol P03363] interacts with 1 human partners:{P32929}
[Cluster 836]GO:0030170+F	molecular_function	[name] pyridoxal phosphate binding	[def] "Interacting selectively and non-covalently with pyridoxal 5' phosphate, 3-hydroxy-5-(hydroxymethyl)-2-methyl4-pyridine carboxaldehyde 5' phosphate, the biologically active form of vitamin B6." [GOC
	Pathogen[HTLV1_hbz Q2Q067] interacts with 7 human partners:{P00505;P32929;Q16773;Q9HD40;P24298;Q16719;Q4AC99}
	Pathogen[HTLV2_rex Q85601] interacts with 8 human partners:{P00505;P32929;Q16773;Q9HD40;P24298;Q96I15;Q16719;Q99259}
	Pathogen[HTLV1_tax P14079] interacts with 2 human partners:{P32929;Q99259}
	Pathogen[HTLV2_gag P03346] interacts with 33 human partners:{Q8TD30;P00505;P32929;Q96QU6;Q16773;P80404;Q6ZQY3;P23378;Q6YP21;Q9Y617;Q5VT66;P04181;Q9HD40;Q9BYV1;P35520;P34896;P34897;P24298;P21549;P06737;Q8TBG4;Q96I15;Q9Y697;Q16719;Q99259;Q05329;Q8NHS2;P11217;Q8IUZ5;P17735;O94903;Q4AC99;P11216}
	Pathogen[HTLV2_tax2 P03410] interacts with 10 human partners:{P00505;P32929;Q16773;Q9Y617;Q9HD40;P24298;Q96I15;Q16719;Q99259;O94903}
	Pathogen[HTLV1_rex P0C206] interacts with 6 human partners:{P00505;P32929;Q16773;Q9HD40;Q96I15;Q16719}
	Pathogen[HTLV2_pol P03363] interacts with 28 human partners:{Q8TD30;P00505;P32929;Q96QU6;Q16773;P80404;Q6ZQY3;P23378;Q6YP21;Q9Y617;Q5VT66;Q9HD40;P35520;P34896;P34897;P24298;P21549;P06737;Q96I15;Q9Y697;Q16719;Q99259;Q05329;P11217;P17735;O94903;Q4AC99;P11216}
[Cluster 837]GO:0004343+F	molecular_function	[name] glucosamine 6-phosphate N-acetyltransferase activity	[def] "Catalysis of the reaction
	Pathogen[HTLV2_gag P03346] interacts with 1 human partners:{Q96EK6}
	Pathogen[HTLV2_tax2 P03410] interacts with 1 human partners:{Q96EK6}
	Pathogen[HTLV2_pol P03363] interacts with 1 human partners:{Q96EK6}
[Cluster 838]GO:0035299+F	molecular_function	[name] inositol pentakisphosphate 2-kinase activity	[def] "Catalysis of the reaction
	Pathogen[HTLV2_gag P03346] interacts with 1 human partners:{Q9H8X2}
[Cluster 839]GO:0003875+F	molecular_function	[name] ADP-ribosylarginine hydrolase activity	[def] "Catalysis of the reaction
	Pathogen[HTLV2_gag P03346] interacts with 2 human partners:{P54922;Q8NDY3}
	Pathogen[HTLV2_pol P03363] interacts with 1 human partners:{P54922}
[Cluster 840]GO:0004619+F	molecular_function	[name] phosphoglycerate mutase activity	[def] "Catalysis of the reaction
	Pathogen[HTLV2_gag P03346] interacts with 4 human partners:{P18669;P07738;Q8N0Y7;P15259}
	Pathogen[HTLV2_pol P03363] interacts with 4 human partners:{P18669;P07738;Q8N0Y7;P15259}
[Cluster 841]GO:0005110+F	molecular_function	[name] frizzled-2 binding	[def] "Interacting selectively and non-covalently with frizzled-2 (fz2)." [GOC
	Pathogen[HTLV2_gag P03346] interacts with 1 human partners:{P04628}
	Pathogen[HTLV2_env P03383] interacts with 1 human partners:{P56704}
	Pathogen[HTLV1_env P14075] interacts with 2 human partners:{P04628;P56704}
	Pathogen[HTLV2_pol P03363] interacts with 1 human partners:{P04628}
[Cluster 842]GO:0002058+F	molecular_function	[name] uracil binding	[def] "Interacting selectively and non-covalently with uracil." [GOC
	Pathogen[HTLV1_hbz Q2Q067] interacts with 1 human partners:{Q14117}
	Pathogen[HTLV2_rex Q85601] interacts with 1 human partners:{Q14117}
	Pathogen[HTLV2_gag P03346] interacts with 1 human partners:{Q14117}
	Pathogen[HTLV2_tax2 P03410] interacts with 1 human partners:{Q14117}
	Pathogen[HTLV1_rex P0C206] interacts with 1 human partners:{Q14117}
	Pathogen[HTLV2_pol P03363] interacts with 1 human partners:{Q14117}
[Cluster 843]GO:0004494+F	molecular_function	[name] methylmalonyl-CoA mutase activity	[def] "Catalysis of the reaction
	Pathogen[HTLV2_gag P03346] interacts with 1 human partners:{P22033}
	Pathogen[HTLV2_pol P03363] interacts with 1 human partners:{P22033}
[Cluster 844]GO:0070735+F	molecular_function	[name] protein-glycine ligase activity	[def] "Catalysis of the posttranslational transfer of one or more glycine residues to a specific glutamate residue on a target protein." [GOC
	Pathogen[HTLV1_hbz Q2Q067] interacts with 1 human partners:{A6PVC2}
	Pathogen[HTLV2_rex Q85601] interacts with 1 human partners:{A6PVC2}
	Pathogen[HTLV2_gag P03346] interacts with 3 human partners:{Q9Y4R7;A6PVC2;Q6ZVT0}
	Pathogen[HTLV2_tax2 P03410] interacts with 1 human partners:{A6PVC2}
	Pathogen[HTLV1_rex P0C206] interacts with 1 human partners:{A6PVC2}
	Pathogen[HTLV2_pol P03363] interacts with 3 human partners:{Q9Y4R7;A6PVC2;Q6ZVT0}
[Cluster 845]GO:0004044+F	molecular_function	[name] amidophosphoribosyltransferase activity	[def] "Catalysis of the reaction
	Pathogen[HTLV2_gag P03346] interacts with 1 human partners:{Q06203}
	Pathogen[HTLV2_pol P03363] interacts with 1 human partners:{Q06203}
[Cluster 846]GO:0003995+F	molecular_function	[name] acyl-CoA dehydrogenase activity	[def] "Catalysis of the reaction
	Pathogen[HTLV2_gag P03346] interacts with 3 human partners:{Q9H845;P11310;P28330}
	Pathogen[HTLV2_pol P03363] interacts with 3 human partners:{Q9H845;P11310;P28330}
[Cluster 847]GO:0015297+F	molecular_function	[name] antiporter activity	[def] "Enables the active transport of a solute across a membrane by a mechanism whereby two or more species are transported in opposite directions in a tightly coupled process not directly linked to a form of energy other than chemiosmotic energy." [GOC
	Pathogen[HTLV2_env P03383] interacts with 1 human partners:{P19634}
[Cluster 848]GO:0050459+F	molecular_function	[name] ethanolamine-phosphate phospho-lyase activity	[def] "Catalysis of the reaction
	Pathogen[HTLV2_gag P03346] interacts with 1 human partners:{Q8TBG4}
[Cluster 849]GO:0003867+F	molecular_function	[name] 4-aminobutyrate transaminase activity	[def] "Catalysis of the reaction
	Pathogen[HTLV2_gag P03346] interacts with 1 human partners:{P80404}
	Pathogen[HTLV2_pol P03363] interacts with 1 human partners:{P80404}
[Cluster 850]GO:0070991+F	molecular_function	[name] medium-chain-acyl-CoA dehydrogenase activity	[def] "Catalysis of the reaction
	Pathogen[HTLV2_gag P03346] interacts with 1 human partners:{P11310}
	Pathogen[HTLV2_pol P03363] interacts with 1 human partners:{P11310}
[Cluster 851]GO:0008309+F	molecular_function	[name] double-stranded DNA specific exodeoxyribonuclease activity	[def] "Catalysis of the sequential cleavage of mononucleotides from a free 5' or 3' terminus of a double-stranded DNA molecule." [GOC
	Pathogen[HTLV1_hbz Q2Q067] interacts with 1 human partners:{P39748}
	Pathogen[HTLV2_rex Q85601] interacts with 1 human partners:{P39748}
	Pathogen[HTLV1_tax P14079] interacts with 1 human partners:{P39748}
	Pathogen[HTLV2_gag P03346] interacts with 1 human partners:{P39748}
	Pathogen[HTLV2_tax2 P03410] interacts with 1 human partners:{P39748}
	Pathogen[HTLV1_rex P0C206] interacts with 1 human partners:{P39748}
	Pathogen[HTLV2_pol P03363] interacts with 1 human partners:{P39748}
[Cluster 852]GO:0046523+F	molecular_function	[name] S-methyl-5-thioribose-1-phosphate isomerase activity	[def] "Catalysis of the reaction
	Pathogen[HTLV1_hbz Q2Q067] interacts with 3 human partners:{Q14232;P49770;Q9UI10}
	Pathogen[HTLV2_rex Q85601] interacts with 3 human partners:{Q14232;P49770;Q9UI10}
	Pathogen[HTLV1_tax P14079] interacts with 3 human partners:{Q14232;P49770;Q9UI10}
	Pathogen[HTLV2_gag P03346] interacts with 4 human partners:{Q14232;Q9BV20;P49770;Q9UI10}
	Pathogen[HTLV2_tax2 P03410] interacts with 4 human partners:{Q14232;Q9BV20;P49770;Q9UI10}
	Pathogen[HTLV1_rex P0C206] interacts with 3 human partners:{Q14232;P49770;Q9UI10}
	Pathogen[HTLV2_pol P03363] interacts with 4 human partners:{Q14232;Q9BV20;P49770;Q9UI10}
[Cluster 853]GO:0004809+F	molecular_function	[name] tRNA (guanine-N2-)-methyltransferase activity	[def] "Catalysis of the reaction
	Pathogen[HTLV2_gag P03346] interacts with 1 human partners:{Q9NXH9}
	Pathogen[HTLV2_pol P03363] interacts with 1 human partners:{Q9NXH9}
[Cluster 854]GO:0031419+F	molecular_function	[name] cobalamin binding	[def] "Interacting selectively and non-covalently with cobalamin (vitamin B12), a water-soluble vitamin characterized by possession of a corrin nucleus containing a cobalt atom." [GOC
	Pathogen[HTLV2_gag P03346] interacts with 2 human partners:{P22033;Q99707}
	Pathogen[HTLV2_pol P03363] interacts with 2 human partners:{P22033;Q99707}
[Cluster 855]GO:0004114+F	molecular_function	[name] 3',5'-cyclic-nucleotide phosphodiesterase activity	[def] "Catalysis of the reaction
	Pathogen[HTLV1_hbz Q2Q067] interacts with 2 human partners:{Q08499;O43924}
	Pathogen[HTLV2_rex Q85601] interacts with 3 human partners:{O76083;Q08499;O43924}
	Pathogen[HTLV1_tax P14079] interacts with 3 human partners:{O76083;Q08499;O43924}
	Pathogen[HTLV2_gag P03346] interacts with 6 human partners:{O76083;Q08499;Q13956;P18545;O43924;P27815}
	Pathogen[HTLV2_env P03383] interacts with 1 human partners:{O43924}
	Pathogen[HTLV2_tax2 P03410] interacts with 4 human partners:{O76083;Q08499;Q13956;O43924}
	Pathogen[HTLV1_rex P0C206] interacts with 3 human partners:{O76083;Q08499;O43924}
	Pathogen[HTLV2_pol P03363] interacts with 5 human partners:{Q08499;Q13956;P18545;O43924;P27815}
[Cluster 856]GO:0051800+F	molecular_function	[name] phosphatidylinositol-3,4-bisphosphate 3-phosphatase activity	[def] "Catalysis of the reaction
	Pathogen[HTLV1_env P14075] interacts with 1 human partners:{P60484}
[Cluster 857]GO:0008440+F	molecular_function	[name] inositol-1,4,5-trisphosphate 3-kinase activity	[def] "Catalysis of the reaction
	Pathogen[HTLV1_hbz Q2Q067] interacts with 5 human partners:{Q9UHH9;Q92551;Q8NFU5;Q96PC2;P27987}
	Pathogen[HTLV2_rex Q85601] interacts with 5 human partners:{Q9UHH9;Q92551;Q8NFU5;Q96PC2;P27987}
	Pathogen[HTLV1_tax P14079] interacts with 2 human partners:{Q92551;Q8NFU5}
	Pathogen[HTLV2_gag P03346] interacts with 7 human partners:{Q9UHH9;Q96DU7;Q92551;Q8NFU5;Q96PC2;P23677;P27987}
	Pathogen[HTLV2_env P03383] interacts with 1 human partners:{Q8NFU5}
	Pathogen[HTLV2_tax2 P03410] interacts with 5 human partners:{Q9UHH9;Q92551;Q8NFU5;Q96PC2;P27987}
	Pathogen[HTLV1_rex P0C206] interacts with 5 human partners:{Q9UHH9;Q92551;Q8NFU5;Q96PC2;P27987}
	Pathogen[HTLV2_pol P03363] interacts with 7 human partners:{Q9UHH9;Q96DU7;Q92551;Q8NFU5;Q96PC2;P23677;P27987}
[Cluster 858]GO:0010309+F	molecular_function	[name] acireductone dioxygenase [iron(II)-requiring] activity	[def] "Catalysis of the reaction
	Pathogen[HTLV1_hbz Q2Q067] interacts with 1 human partners:{Q9BV57}
	Pathogen[HTLV2_rex Q85601] interacts with 1 human partners:{Q9BV57}
	Pathogen[HTLV1_tax P14079] interacts with 1 human partners:{Q9BV57}
	Pathogen[HTLV2_gag P03346] interacts with 1 human partners:{Q9BV57}
	Pathogen[HTLV2_env P03383] interacts with 1 human partners:{Q9BV57}
	Pathogen[HTLV2_tax2 P03410] interacts with 1 human partners:{Q9BV57}
	Pathogen[HTLV1_rex P0C206] interacts with 1 human partners:{Q9BV57}
	Pathogen[HTLV2_pol P03363] interacts with 1 human partners:{Q9BV57}
[Cluster 859]GO:0004121+F	molecular_function	[name] cystathionine beta-lyase activity	[def] "Catalysis of the reaction
	Pathogen[HTLV1_hbz Q2Q067] interacts with 1 human partners:{P32929}
	Pathogen[HTLV2_rex Q85601] interacts with 1 human partners:{P32929}
	Pathogen[HTLV1_tax P14079] interacts with 1 human partners:{P32929}
	Pathogen[HTLV2_gag P03346] interacts with 1 human partners:{P32929}
	Pathogen[HTLV2_tax2 P03410] interacts with 1 human partners:{P32929}
	Pathogen[HTLV1_rex P0C206] interacts with 1 human partners:{P32929}
	Pathogen[HTLV2_pol P03363] interacts with 1 human partners:{P32929}
[Cluster 860]GO:0043532+F	molecular_function	[name] angiostatin binding	[def] "Interacting selectively and non-covalently with angiostatin, a proteolytic product of plasminogen or plasmin containing at least one intact kringle domain, and which is an inhibitor of angiogenesis." [PMID
	Pathogen[HTLV2_env P03383] interacts with 1 human partners:{Q4VCS5}
	Pathogen[HTLV1_env P14075] interacts with 1 human partners:{Q4VCS5}
[Cluster 861]GO:0019807+F	molecular_function	[name] aspartoacylase activity	[def] "Catalysis of the reaction
	Pathogen[HTLV2_rex Q85601] interacts with 1 human partners:{P45381}
	Pathogen[HTLV2_gag P03346] interacts with 1 human partners:{P45381}
	Pathogen[HTLV2_tax2 P03410] interacts with 1 human partners:{P45381}
	Pathogen[HTLV2_pol P03363] interacts with 1 human partners:{P45381}
[Cluster 862]GO:0008127+F	molecular_function	[name] quercetin 2,3-dioxygenase activity	[def] "Catalysis of the reaction
	Pathogen[HTLV1_hbz Q2Q067] interacts with 1 human partners:{O00625}
	Pathogen[HTLV2_rex Q85601] interacts with 1 human partners:{O00625}
	Pathogen[HTLV2_gag P03346] interacts with 1 human partners:{O00625}
	Pathogen[HTLV2_tax2 P03410] interacts with 1 human partners:{O00625}
	Pathogen[HTLV1_rex P0C206] interacts with 1 human partners:{O00625}
	Pathogen[HTLV2_pol P03363] interacts with 1 human partners:{O00625}
[Cluster 863]GO:0046316+F	molecular_function	[name] gluconokinase activity	[def] "Catalysis of the reaction
	Pathogen[HTLV2_gag P03346] interacts with 1 human partners:{Q5T6J7}
[Cluster 864]GO:0004613+F	molecular_function	[name] phosphoenolpyruvate carboxykinase (GTP) activity	[def] "Catalysis of the reaction
	Pathogen[HTLV2_gag P03346] interacts with 1 human partners:{P35558}
	Pathogen[HTLV2_pol P03363] interacts with 1 human partners:{P35558}
[Cluster 865]GO:0003847+F	molecular_function	[name] 1-alkyl-2-acetylglycerophosphocholine esterase activity	[def] "Catalysis of the reaction
	Pathogen[HTLV2_gag P03346] interacts with 2 human partners:{Q15102;Q86U10}
	Pathogen[HTLV2_pol P03363] interacts with 1 human partners:{Q15102}
[Cluster 866]GO:0004639+F	molecular_function	[name] phosphoribosylaminoimidazolesuccinocarboxamide synthase activity	[def] "Catalysis of the reaction
	Pathogen[HTLV2_gag P03346] interacts with 1 human partners:{P22234}
	Pathogen[HTLV2_pol P03363] interacts with 1 human partners:{P22234}
[Cluster 867]GO:0047840+F	molecular_function	[name] dCTP diphosphatase activity	[def] "Catalysis of the reaction
	Pathogen[HTLV2_gag P03346] interacts with 1 human partners:{Q9H773}
	Pathogen[HTLV2_tax2 P03410] interacts with 1 human partners:{Q9H773}
	Pathogen[HTLV2_pol P03363] interacts with 1 human partners:{Q9H773}
[Cluster 868]GO:0004022+F	molecular_function	[name] alcohol dehydrogenase (NAD) activity	[def] "Catalysis of the reaction
	Pathogen[HTLV2_gag P03346] interacts with 1 human partners:{P07327}
[Cluster 869]GO:0004024+F	molecular_function	[name] alcohol dehydrogenase activity, zinc-dependent	[def] "Catalysis of the reaction
	Pathogen[HTLV2_gag P03346] interacts with 1 human partners:{P07327}
[Cluster 870]GO:0031701+F	molecular_function	[name] angiotensin receptor binding	[def] "Interacting selectively and non-covalently with an angiotensin receptor." [GOC
	Pathogen[HTLV1_hbz Q2Q067] interacts with 1 human partners:{P49407}
	Pathogen[HTLV2_rex Q85601] interacts with 1 human partners:{P49407}
	Pathogen[HTLV1_tax P14079] interacts with 1 human partners:{P49407}
	Pathogen[HTLV2_gag P03346] interacts with 1 human partners:{P49407}
	Pathogen[HTLV2_tax2 P03410] interacts with 1 human partners:{P49407}
	Pathogen[HTLV1_rex P0C206] interacts with 1 human partners:{P49407}
	Pathogen[HTLV2_pol P03363] interacts with 1 human partners:{P49407}
[truncated: 6,209 more chars]
