# Supplementary material for: Computational reconstruction of proteome-wide protein interaction networks between HTLV retroviruses and Homo sapiens
Source: BMC Bioinformatics. 2014 Jul 18;15(1):245. doi: 10.1186/1471-2105-15-245 (PMC4133621; doi:10.1186/1471-2105-15-245)
Supplement: Supplementary file 8 — Additional file 8: Text file contains the molecular functional modules that NOT all the 9 HTLV viruses are involved in. (TXT 111 KB) [file 12859_2014_6529_MOESM8_ESM.txt]

[Cluster 1]GO:0005655+C	cellular_component	[name] nucleolar ribonuclease P complex	[def] "A ribonuclease P complex located in the nucleolus of a eukaryotic cell, where it catalyzes the 5' endonucleolytic cleavage of precursor tRNAs to yield mature tRNAs. Eukaryotic nucleolar ribonuclease P complexes generally contain a single RNA molecule that is necessary but not sufficient for catalysis, and several protein molecules." [GOC
	Pathogen[HTLV1_hbz Q2Q067] interacts with 6 human partners:{O75817;O95707;O75818;Q99575;P78345;P78346}
	Pathogen[HTLV2_rex Q85601] interacts with 6 human partners:{O75817;O95707;O75818;Q99575;P78345;P78346}
	Pathogen[HTLV1_tax P14079] interacts with 5 human partners:{O75817;O75818;Q99575;P78345;P78346}
	Pathogen[HTLV2_gag P03346] interacts with 7 human partners:{O75817;O95707;O75818;Q969H6;Q99575;P78345;P78346}
	Pathogen[HTLV2_tax2 P03410] interacts with 6 human partners:{O75817;O95707;O75818;Q99575;P78345;P78346}
	Pathogen[HTLV1_rex P0C206] interacts with 6 human partners:{O75817;O95707;O75818;Q99575;P78345;P78346}
	Pathogen[HTLV2_pol P03363] interacts with 6 human partners:{O75817;O95707;O75818;Q99575;P78345;P78346}
[Cluster 2]GO:0042585+C	cellular_component	[name] germinal vesicle	[def] "The enlarged, fluid filled nucleus of a primary oocyte, the development of which is suspended in prophase I of the first meiotic division between embryohood and sexual maturity." [GOC
	Pathogen[HTLV1_hbz Q2Q067] interacts with 1 human partners:{P29966}
	Pathogen[HTLV2_rex Q85601] interacts with 1 human partners:{P29966}
	Pathogen[HTLV2_gag P03346] interacts with 1 human partners:{P29966}
	Pathogen[HTLV2_tax2 P03410] interacts with 1 human partners:{P29966}
	Pathogen[HTLV1_rex P0C206] interacts with 1 human partners:{P29966}
	Pathogen[HTLV2_pol P03363] interacts with 1 human partners:{P29966}
[Cluster 3]GO:0060077+C	cellular_component	[name] inhibitory synapse	[def] "A synapse in which an action potential in the presynaptic cell reduces the probability of an action potential occurring in the postsynaptic cell." [GOC
	Pathogen[HTLV1_hbz Q2Q067] interacts with 1 human partners:{Q9UPP2}
	Pathogen[HTLV2_rex Q85601] interacts with 1 human partners:{Q9UPP2}
	Pathogen[HTLV1_tax P14079] interacts with 1 human partners:{Q9UPP2}
	Pathogen[HTLV2_gag P03346] interacts with 1 human partners:{Q9UPP2}
	Pathogen[HTLV2_tax2 P03410] interacts with 1 human partners:{Q9UPP2}
	Pathogen[HTLV1_rex P0C206] interacts with 1 human partners:{Q9UPP2}
	Pathogen[HTLV2_pol P03363] interacts with 1 human partners:{Q9UPP2}
[Cluster 4]GO:0032301+C	cellular_component	[name] MutSalpha complex	[def] "A heterodimer involved in the recognition and repair of base-base and small insertion/deletion mismatches. In human the complex consists of two subunits, MSH2 and MSH6." [PMID
	Pathogen[HTLV1_hbz Q2Q067] interacts with 1 human partners:{P43246}
	Pathogen[HTLV2_rex Q85601] interacts with 1 human partners:{P43246}
	Pathogen[HTLV2_gag P03346] interacts with 2 human partners:{P43246;P52701}
	Pathogen[HTLV2_tax2 P03410] interacts with 1 human partners:{P43246}
	Pathogen[HTLV1_rex P0C206] interacts with 1 human partners:{P43246}
	Pathogen[HTLV2_pol P03363] interacts with 2 human partners:{P43246;P52701}
[Cluster 5]GO:0042627+C	cellular_component	[name] chylomicron	[def] "A large lipoprotein particle (diameter 75-1200 nm) composed of a central core of triglycerides and cholesterol surrounded by a protein-phospholipid coating. The proteins include one molecule of apolipoprotein B-48 and may include a variety of apolipoproteins, including APOAs, APOCs and APOE. Chylomicrons are found in blood or lymph and carry lipids from the intestines into other body tissues." [GOC
	Pathogen[HTLV2_gag P03346] interacts with 1 human partners:{P02652}
	Pathogen[HTLV2_pol P03363] interacts with 1 human partners:{P02652}
[Cluster 6]GO:0044609+C	
	Pathogen[HTLV1_hbz Q2Q067] interacts with 2 human partners:{Q5BKZ1;Q8N163}
	Pathogen[HTLV2_rex Q85601] interacts with 2 human partners:{Q5BKZ1;Q8N163}
	Pathogen[HTLV2_gag P03346] interacts with 2 human partners:{Q5BKZ1;Q8N163}
	Pathogen[HTLV2_tax2 P03410] interacts with 2 human partners:{Q5BKZ1;Q8N163}
	Pathogen[HTLV1_rex P0C206] interacts with 2 human partners:{Q5BKZ1;Q8N163}
	Pathogen[HTLV2_pol P03363] interacts with 2 human partners:{Q5BKZ1;Q8N163}
[Cluster 7]GO:0005943+C	cellular_component	[name] 1-phosphatidylinositol-4-phosphate 3-kinase, class IA complex	[def] "A heterodimeric protein complex that possesses 1-phosphatidylinositol-4-phosphate 3-kinase activity_ comprises a catalytic Class IA phosphoinositide 3-kinase (PI3K) subunit of 110-120 kDa and an associated SH2 domain-containing regulatory subunit that is a member of a family of related proteins often called p85 proteins. Class I PI3Ks phosphorylate phosphatidylinositol [PI], phosphatidylinositol-4-phosphate [PI(4)P] and phosphatidylinositol-4,5-bisphosphate [PI(4,5)P2], and are divided into subclasses A and B according to the type of adaptor subunit with which they associate. Through the interaction with the SH2-containing adaptor subunits, Class IA PI3K catalytic subunits are linked to tyrosine kinase signaling pathways." [PMID
	Pathogen[HTLV1_hbz Q2Q067] interacts with 1 human partners:{P27986}
	Pathogen[HTLV2_rex Q85601] interacts with 1 human partners:{P27986}
	Pathogen[HTLV2_gag P03346] interacts with 1 human partners:{P27986}
	Pathogen[HTLV2_env P03383] interacts with 1 human partners:{P27986}
	Pathogen[HTLV2_tax2 P03410] interacts with 1 human partners:{P27986}
	Pathogen[HTLV1_env P14075] interacts with 1 human partners:{P27986}
	Pathogen[HTLV1_rex P0C206] interacts with 1 human partners:{P27986}
	Pathogen[HTLV2_pol P03363] interacts with 1 human partners:{P27986}
[Cluster 8]GO:0009841+C	cellular_component	[name] mitochondrial endopeptidase Clp complex	[def] "A Clp endopeptidase complex located in the mitochondrion." [GOC
	Pathogen[HTLV1_hbz Q2Q067] interacts with 1 human partners:{O76031}
	Pathogen[HTLV2_rex Q85601] interacts with 1 human partners:{O76031}
	Pathogen[HTLV1_tax P14079] interacts with 1 human partners:{O76031}
	Pathogen[HTLV2_gag P03346] interacts with 1 human partners:{O76031}
	Pathogen[HTLV2_tax2 P03410] interacts with 1 human partners:{O76031}
	Pathogen[HTLV1_rex P0C206] interacts with 1 human partners:{O76031}
	Pathogen[HTLV2_pol P03363] interacts with 1 human partners:{O76031}
[Cluster 9]GO:0031227+C	cellular_component	[name] intrinsic to endoplasmic reticulum membrane	[def] "Located in the endoplasmic reticulum membrane such that some covalently attached portion of the gene product, for example part of a peptide sequence or some other covalently attached group such as a GPI anchor, spans or is embedded in one or both leaflets of the membrane." [GOC
	Pathogen[HTLV2_env P03383] interacts with 1 human partners:{Q86T96}
[Cluster 10]GO:0031362+C	cellular_component	[name] anchored to external side of plasma membrane	[def] "Tethered to the plasma membrane by a covalently attached anchor, such as a lipid group, that is embedded in the membrane, with the bulk of the gene product located on the side opposite to the side that faces the cytoplasm. When used to describe a protein, indicates that the peptide sequence does not span the membrane." [GOC
	Pathogen[HTLV2_gag P03346] interacts with 1 human partners:{P22748}
	Pathogen[HTLV2_pol P03363] interacts with 1 human partners:{P22748}
[Cluster 11]GO:0042825+C	cellular_component	[name] TAP complex	[def] "A heterodimer composed of the subunits TAP1 and TAP2 (transporter associated with antigen presentation). Functions in the transport of antigenic peptides from the cytosol to the lumen of the endoplasmic reticulum." [GOC
	Pathogen[HTLV1_tax P14079] interacts with 1 human partners:{Q03519}
	Pathogen[HTLV2_env P03383] interacts with 2 human partners:{Q03519;Q03518}
	Pathogen[HTLV2_tax2 P03410] interacts with 1 human partners:{Q03519}
	Pathogen[HTLV1_env P14075] interacts with 2 human partners:{Q03519;Q03518}
	Pathogen[HTLV1_rex P0C206] interacts with 1 human partners:{Q03519}
[Cluster 12]GO:0008287+C	cellular_component	[name] protein serine/threonine phosphatase complex	[def] "A complex, normally consisting of a catalytic and a regulatory subunit, which catalyzes the removal of a phosphate group from a serine or threonine residue of a protein." [GOC
	Pathogen[HTLV1_hbz Q2Q067] interacts with 1 human partners:{Q6NUP7}
	Pathogen[HTLV2_rex Q85601] interacts with 1 human partners:{Q6NUP7}
	Pathogen[HTLV2_gag P03346] interacts with 1 human partners:{Q6NUP7}
	Pathogen[HTLV2_tax2 P03410] interacts with 1 human partners:{Q6NUP7}
	Pathogen[HTLV1_rex P0C206] interacts with 1 human partners:{Q6NUP7}
	Pathogen[HTLV2_pol P03363] interacts with 1 human partners:{Q6NUP7}
[Cluster 13]GO:0048476+C	cellular_component	[name] Holliday junction resolvase complex	[def] "A protein complex that mediates the conversion of a Holliday junction into two separate duplex DNA molecules_ the complex includes a single- or multisubunit helicase that catalyzes the extension of heteroduplex DNA by branch migration and a nuclease that resolves the junction by nucleolytic cleavage." [PMID
	Pathogen[HTLV1_hbz Q2Q067] interacts with 1 human partners:{Q8IY92}
	Pathogen[HTLV2_rex Q85601] interacts with 1 human partners:{Q8IY92}
	Pathogen[HTLV1_tax P14079] interacts with 1 human partners:{Q8IY92}
	Pathogen[HTLV2_gag P03346] interacts with 1 human partners:{Q8IY92}
	Pathogen[HTLV2_tax2 P03410] interacts with 1 human partners:{Q8IY92}
	Pathogen[HTLV1_rex P0C206] interacts with 1 human partners:{Q8IY92}
	Pathogen[HTLV2_pol P03363] interacts with 1 human partners:{Q8IY92}
[Cluster 14]GO:0042719+C	cellular_component	[name] mitochondrial intermembrane space protein transporter complex	[def] "Soluble complex of the mitochondrial intermembrane space composed of various combinations of small Tim proteins_ acts as a protein transporter to guide proteins to the Tim22 complex for insertion into the mitochondrial inner membrane." [PMID
	Pathogen[HTLV1_hbz Q2Q067] interacts with 6 human partners:{Q9Y5L4;Q9Y5J7;Q9Y5J9;O60220;Q9Y5J6;P62072}
	Pathogen[HTLV2_rex Q85601] interacts with 6 human partners:{Q9Y5L4;Q9Y5J7;Q9Y5J9;O60220;Q9Y5J6;P62072}
	Pathogen[HTLV1_tax P14079] interacts with 6 human partners:{Q9Y5L4;Q9Y5J7;Q9Y5J9;O60220;Q9Y5J6;P62072}
	Pathogen[HTLV2_gag P03346] interacts with 6 human partners:{Q9Y5L4;Q9Y5J7;Q9Y5J9;O60220;Q9Y5J6;P62072}
	Pathogen[HTLV2_env P03383] interacts with 2 human partners:{Q9Y5J7;P62072}
	Pathogen[HTLV2_tax2 P03410] interacts with 6 human partners:{Q9Y5L4;Q9Y5J7;Q9Y5J9;O60220;Q9Y5J6;P62072}
	Pathogen[HTLV1_rex P0C206] interacts with 6 human partners:{Q9Y5L4;Q9Y5J7;Q9Y5J9;O60220;Q9Y5J6;P62072}
	Pathogen[HTLV2_pol P03363] interacts with 6 human partners:{Q9Y5L4;Q9Y5J7;Q9Y5J9;O60220;Q9Y5J6;P62072}
[Cluster 15]GO:0042564+C	cellular_component	[name] NLS-dependent protein nuclear import complex	[def] "A protein complex which usually consists of three components, e.g. in Xenopus, the importin alpha and beta-subunits and any protein which has a nuclear localization sequence (NLS). The complex acts to import proteins with an NLS into the nucleus through a nuclear pore." [GOC
	Pathogen[HTLV1_hbz Q2Q067] interacts with 1 human partners:{Q9BQG0}
	Pathogen[HTLV2_rex Q85601] interacts with 1 human partners:{Q9BQG0}
	Pathogen[HTLV1_tax P14079] interacts with 1 human partners:{Q9BQG0}
	Pathogen[HTLV2_gag P03346] interacts with 1 human partners:{Q9BQG0}
	Pathogen[HTLV2_env P03383] interacts with 1 human partners:{Q9BQG0}
	Pathogen[HTLV2_tax2 P03410] interacts with 1 human partners:{Q9BQG0}
	Pathogen[HTLV1_rex P0C206] interacts with 1 human partners:{Q9BQG0}
	Pathogen[HTLV2_pol P03363] interacts with 1 human partners:{Q9BQG0}
[Cluster 16]GO:0005751+C	cellular_component	[name] mitochondrial respiratory chain complex IV	[def] "A protein complex located in the mitochondrial inner membrane that forms part of the mitochondrial respiratory chain. Contains the 13 polypeptide subunits of cytochrome c oxidase, including cytochrome a and cytochrome a3. Catalyzes the oxidation of reduced cytochrome c by dioxygen (O2)." [GOC
	Pathogen[HTLV2_gag P03346] interacts with 1 human partners:{O00483}
[Cluster 17]GO:0031074+C	cellular_component	[name] nucleocytoplasmic shuttling complex	[def] "Any complex that acts to move proteins or RNAs into or out of the nucleus through nuclear pores." [GOC
	Pathogen[HTLV1_hbz Q2Q067] interacts with 1 human partners:{P37198}
	Pathogen[HTLV1_tax P14079] interacts with 1 human partners:{P37198}
	Pathogen[HTLV2_gag P03346] interacts with 1 human partners:{P37198}
	Pathogen[HTLV2_env P03383] interacts with 1 human partners:{P37198}
	Pathogen[HTLV1_env P14075] interacts with 1 human partners:{P37198}
	Pathogen[HTLV2_pol P03363] interacts with 1 human partners:{P37198}
[Cluster 18]GO:0019008+C	cellular_component	[name] molybdopterin synthase complex	[def] "A protein complex that possesses molybdopterin synthase activity. In E. coli, the complex is a heterotetramer consisting of two MoaD and two MoaE subunits." [GOC
	Pathogen[HTLV2_gag P03346] interacts with 3 human partners:{O96007;O96033;Q9NZB8}
	Pathogen[HTLV2_pol P03363] interacts with 3 human partners:{O96007;O96033;Q9NZB8}
[Cluster 19]GO:0071986+C	cellular_component	[name] Ragulator complex	[def] "A protein complex that contains MAPKSP1 (MP1, Map2k1ip1), ROBLD3 (p14, Mapbpip), and C11orf59 (p18). The complex is anchored to lipid rafts in late endosome membranes via C11orf59, recruits mTORC1 to lysosomal membranes in amino acid signaling to mTORC1, and is also involved in ERK/MAPK signaling." [PMID
	Pathogen[HTLV1_hbz Q2Q067] interacts with 1 human partners:{Q9Y2Q5}
	Pathogen[HTLV2_rex Q85601] interacts with 1 human partners:{Q9Y2Q5}
	Pathogen[HTLV2_gag P03346] interacts with 3 human partners:{O43504;Q9Y2Q5;Q9UHA4}
	Pathogen[HTLV2_tax2 P03410] interacts with 1 human partners:{Q9Y2Q5}
	Pathogen[HTLV1_rex P0C206] interacts with 1 human partners:{Q9Y2Q5}
	Pathogen[HTLV2_pol P03363] interacts with 3 human partners:{O43504;Q9Y2Q5;Q9UHA4}
[Cluster 20]GO:0043265+C	cellular_component	[name] ectoplasm	[def] "Granule free cytoplasm, lying immediately below the plasma membrane." [GOC
	Pathogen[HTLV1_hbz Q2Q067] interacts with 1 human partners:{P54840}
	Pathogen[HTLV2_rex Q85601] interacts with 1 human partners:{P54840}
	Pathogen[HTLV2_gag P03346] interacts with 1 human partners:{P54840}
	Pathogen[HTLV2_tax2 P03410] interacts with 1 human partners:{P54840}
	Pathogen[HTLV1_rex P0C206] interacts with 1 human partners:{P54840}
	Pathogen[HTLV2_pol P03363] interacts with 1 human partners:{P54840}
[Cluster 21]GO:0005833+C	cellular_component	[name] hemoglobin complex	[def] "An iron-containing, oxygen carrying complex. In vertebrates it is made up of two pairs of associated globin polypeptide chains, each chain carrying a noncovalently bound heme prosthetic group." [GOC
	Pathogen[HTLV1_hbz Q2Q067] interacts with 10 human partners:{P69892;P02100;P68871;P09105;P02008;P69905;Q9NZD4;P02042;P69891;Q6B0K9}
	Pathogen[HTLV2_rex Q85601] interacts with 10 human partners:{P69892;P02100;P68871;P09105;P02008;P69905;Q9NZD4;P02042;P69891;Q6B0K9}
	Pathogen[HTLV1_tax P14079] interacts with 3 human partners:{P68871;P69905;Q9NZD4}
	Pathogen[HTLV2_gag P03346] interacts with 11 human partners:{P69892;P02100;P68871;P09105;P02008;P69905;Q9NZD4;P02042;P69891;Q9NPG2;Q6B0K9}
	Pathogen[HTLV2_tax2 P03410] interacts with 10 human partners:{P69892;P02100;P68871;P09105;P02008;P69905;Q9NZD4;P02042;P69891;Q6B0K9}
	Pathogen[HTLV1_rex P0C206] interacts with 10 human partners:{P69892;P02100;P68871;P09105;P02008;P69905;Q9NZD4;P02042;P69891;Q6B0K9}
	Pathogen[HTLV2_pol P03363] interacts with 11 human partners:{P69892;P02100;P68871;P09105;P02008;P69905;Q9NZD4;P02042;P69891;Q9NPG2;Q6B0K9}
[Cluster 22]GO:0019031+C	cellular_component	[name] viral envelope	[def] "The lipid bilayer and associated glycoproteins that surround many types of virus particle." [ISBN
	Pathogen[HTLV1_hbz Q2Q067] interacts with 1 human partners:{P63135}
	Pathogen[HTLV2_rex Q85601] interacts with 1 human partners:{P63135}
	Pathogen[HTLV1_tax P14079] interacts with 1 human partners:{P63135}
	Pathogen[HTLV2_gag P03346] interacts with 3 human partners:{P63135;Q14264;P60608}
	Pathogen[HTLV2_env P03383] interacts with 1 human partners:{Q902F8}
	Pathogen[HTLV2_tax2 P03410] interacts with 1 human partners:{P63135}
	Pathogen[HTLV1_rex P0C206] interacts with 1 human partners:{P63135}
	Pathogen[HTLV2_pol P03363] interacts with 1 human partners:{P63135}
[Cluster 23]GO:0034361+C	cellular_component	[name] very-low-density lipoprotein particle	[def] "A triglyceride-rich lipoprotein particle that is typically composed of APOB100, APOE and APOCs and has a density of about 1.006 g/ml and a diameter of between 20-80 nm. It is found in blood and transports endogenous products (newly synthesized cholesterol and triglycerides) from the liver." [GOC
	Pathogen[HTLV2_gag P03346] interacts with 1 human partners:{P02652}
	Pathogen[HTLV2_pol P03363] interacts with 1 human partners:{P02652}
[Cluster 24]GO:0043159+C	cellular_component	[name] acrosomal matrix	[def] "A structural framework, or 'dense core' at the interior of an acrosome. May regulate the distribution of hydrolases within the acrosome and their release during the acrosome reaction." [GOC
	Pathogen[HTLV1_hbz Q2Q067] interacts with 1 human partners:{P09622}
	Pathogen[HTLV2_rex Q85601] interacts with 1 human partners:{P09622}
	Pathogen[HTLV2_gag P03346] interacts with 2 human partners:{P35663;P09622}
	Pathogen[HTLV2_tax2 P03410] interacts with 1 human partners:{P09622}
	Pathogen[HTLV1_rex P0C206] interacts with 1 human partners:{P09622}
	Pathogen[HTLV2_pol P03363] interacts with 2 human partners:{P35663;P09622}
[Cluster 25]GO:0000177+C	cellular_component	[name] cytoplasmic exosome (RNase complex)	[def] "Complex of 3'-5' exoribonucleases found in the cytoplasm." [PMID
	Pathogen[HTLV1_hbz Q2Q067] interacts with 3 human partners:{Q9NQT5;Q8TF46;Q9Y2V2}
	Pathogen[HTLV2_rex Q85601] interacts with 3 human partners:{Q9NQT5;Q8TF46;Q9Y2V2}
	Pathogen[HTLV2_gag P03346] interacts with 3 human partners:{O00178;Q9NQT5;Q9Y2V2}
	Pathogen[HTLV2_tax2 P03410] interacts with 3 human partners:{Q9NQT5;Q8TF46;Q9Y2V2}
	Pathogen[HTLV1_rex P0C206] interacts with 2 human partners:{Q9NQT5;Q9Y2V2}
	Pathogen[HTLV2_pol P03363] interacts with 3 human partners:{O00178;Q9NQT5;Q9Y2V2}
[Cluster 26]GO:0033162+C	cellular_component	[name] melanosome membrane	[def] "The lipid bilayer surrounding a melanosome." [GOC
	Pathogen[HTLV1_hbz Q2Q067] interacts with 2 human partners:{P07101;Q96EV8}
	Pathogen[HTLV2_rex Q85601] interacts with 2 human partners:{P07101;Q96EV8}
	Pathogen[HTLV1_tax P14079] interacts with 1 human partners:{Q96EV8}
	Pathogen[HTLV2_gag P03346] interacts with 2 human partners:{P07101;Q96EV8}
	Pathogen[HTLV2_env P03383] interacts with 1 human partners:{Q96EV8}
	Pathogen[HTLV2_tax2 P03410] interacts with 2 human partners:{P07101;Q96EV8}
	Pathogen[HTLV1_rex P0C206] interacts with 2 human partners:{P07101;Q96EV8}
	Pathogen[HTLV2_pol P03363] interacts with 2 human partners:{P07101;Q96EV8}
[Cluster 27]GO:0042824+C	cellular_component	[name] MHC class I peptide loading complex	[def] "A large, multisubunit complex which consists of the MHC class I-beta 2 microglobulin dimer, the transporter associated with antigen presentation (TAP), tapasin (an MHC-encoded membrane protein), the chaperone calreticulin and the thiol oxidoreductase ERp57. Functions in the assembly of peptides with newly synthesized MHC class I molecules." [GOC
	Pathogen[HTLV2_rex Q85601] interacts with 1 human partners:{P27797}
	Pathogen[HTLV2_gag P03346] interacts with 1 human partners:{P27797}
	Pathogen[HTLV2_tax2 P03410] interacts with 1 human partners:{P27797}
	Pathogen[HTLV1_env P14075] interacts with 1 human partners:{P27797}
	Pathogen[HTLV1_rex P0C206] interacts with 1 human partners:{P27797}
	Pathogen[HTLV2_pol P03363] interacts with 1 human partners:{P27797}
[Cluster 28]GO:0016600+C	cellular_component	[name] flotillin complex	[def] "A protein complex that contains flotillin-1 and flotillin-2, and may contain associated proteins. Flotillins associate into membrane microdomains resembling caveolae." [PMID
	Pathogen[HTLV1_hbz Q2Q067] interacts with 1 human partners:{P22681}
	Pathogen[HTLV2_rex Q85601] interacts with 1 human partners:{P22681}
	Pathogen[HTLV2_gag P03346] interacts with 1 human partners:{P22681}
	Pathogen[HTLV2_tax2 P03410] interacts with 1 human partners:{P22681}
[Cluster 29]GO:0000153+C	cellular_component	[name] cytoplasmic ubiquitin ligase complex	[def] "A ubiquitin ligase complex found in the cytoplasm." [GOC
	Pathogen[HTLV2_gag P03346] interacts with 1 human partners:{Q9NT62}
	Pathogen[HTLV2_pol P03363] interacts with 1 human partners:{Q9NT62}
[Cluster 30]GO:0031515+C	cellular_component	[name] tRNA (m1A) methyltransferase complex	[def] "A protein complex involved in the catalysis of the formation of the modified nucleotide 1-methyladenosine (m1A) in tRNA. In yeast, it is a heterotetramer of two subunits, Gcd10p and Gcd14p, while in bacteria and archaea it is a homotetramer." [PMID
	Pathogen[HTLV1_hbz Q2Q067] interacts with 1 human partners:{Q96FX7}
	Pathogen[HTLV2_rex Q85601] interacts with 1 human partners:{Q96FX7}
	Pathogen[HTLV2_gag P03346] interacts with 2 human partners:{Q9BVS5;Q96FX7}
	Pathogen[HTLV2_tax2 P03410] interacts with 1 human partners:{Q96FX7}
	Pathogen[HTLV1_rex P0C206] interacts with 1 human partners:{Q96FX7}
	Pathogen[HTLV2_pol P03363] interacts with 2 human partners:{Q9BVS5;Q96FX7}
[Cluster 31]GO:0031429+C	cellular_component	[name] box H/ACA snoRNP complex	[def] "A box H/ACA RNP complex that is located in the nucleolus." [GOC
	Pathogen[HTLV2_gag P03346] interacts with 1 human partners:{Q9NY12}
	Pathogen[HTLV2_tax2 P03410] interacts with 1 human partners:{Q9NY12}
	Pathogen[HTLV2_pol P03363] interacts with 1 human partners:{Q9NY12}
[Cluster 32]GO:0000262+C	cellular_component	[name] mitochondrial chromosome	[def] "A chromosome found in the mitochondrion of a eukaryotic cell." [GOC
	Pathogen[HTLV2_gag P03346] interacts with 1 human partners:{Q9UHN1}
[Cluster 33]GO:0044442+C	cellular_component	[name] microtubule-based flagellum part	[def] "Any constituent part of a microtubule-based flagellum, a long, whiplike protrusion from the surface of a eukaryotic cell, whose undulations drive the cell through a liquid medium_ similar in structure to a cilium. The flagellum is based on a 9+2 arrangement of microtubules. Examples of this component are found in Mus musculus." [GOC
	Pathogen[HTLV2_gag P03346] interacts with 2 human partners:{Q86UN6;O75952}
	Pathogen[HTLV2_pol P03363] interacts with 2 human partners:{Q86UN6;O75952}
[Cluster 34]GO:0048500+C	cellular_component	[name] signal recognition particle	[def] "A complex of protein and RNA which facilitates translocation of proteins across membranes." [GOC
	Pathogen[HTLV1_hbz Q2Q067] interacts with 2 human partners:{P37108;P61011}
	Pathogen[HTLV2_rex Q85601] interacts with 2 human partners:{P37108;P61011}
	Pathogen[HTLV1_tax P14079] interacts with 2 human partners:{P37108;P61011}
	Pathogen[HTLV2_gag P03346] interacts with 5 human partners:{P37108;P49458;O76094;P09132;P61011}
	Pathogen[HTLV2_env P03383] interacts with 1 human partners:{P61011}
	Pathogen[HTLV2_tax2 P03410] interacts with 4 human partners:{P37108;P49458;P09132;P61011}
	Pathogen[HTLV1_rex P0C206] interacts with 2 human partners:{P37108;P61011}
	Pathogen[HTLV2_pol P03363] interacts with 5 human partners:{P37108;P49458;O76094;P09132;P61011}
[Cluster 35]GO:0033588+C	cellular_component	[name] Elongator holoenzyme complex	[def] "A heterohexameric protein complex that is involved in modification of wobble nucleosides in tRNA, and exerts direct effects on transcriptional elongation and exocytosis. The complex can associate physically with hyperphosphorylated RNA polymerase II_ it contains two discrete heterotrimeric subcomplexes." [GOC
	Pathogen[HTLV1_hbz Q2Q067] interacts with 4 human partners:{Q6IA86;O95163;Q96EB1;Q9H9T3}
	Pathogen[HTLV2_rex Q85601] interacts with 5 human partners:{Q8TE02;Q6IA86;O95163;Q96EB1;Q9H9T3}
	Pathogen[HTLV1_tax P14079] interacts with 3 human partners:{Q6IA86;O95163;Q9H9T3}
	Pathogen[HTLV2_gag P03346] interacts with 6 human partners:{Q8TE02;Q6IA86;O95163;Q0PNE2;Q96EB1;Q9H9T3}
	Pathogen[HTLV2_env P03383] interacts with 2 human partners:{O95163;Q9H9T3}
	Pathogen[HTLV2_tax2 P03410] interacts with 5 human partners:{Q8TE02;Q6IA86;O95163;Q96EB1;Q9H9T3}
	Pathogen[HTLV1_rex P0C206] interacts with 4 human partners:{Q6IA86;O95163;Q96EB1;Q9H9T3}
	Pathogen[HTLV2_pol P03363] interacts with 6 human partners:{Q8TE02;Q6IA86;O95163;Q0PNE2;Q96EB1;Q9H9T3}
[Cluster 36]GO:0031985+C	cellular_component	[name] Golgi cisterna	[def] "Any of the thin, flattened membrane-bounded compartments that form the central portion of the Golgi complex." [GOC
	Pathogen[HTLV2_gag P03346] interacts with 1 human partners:{P09958}
	Pathogen[HTLV2_env P03383] interacts with 1 human partners:{P09958}
	Pathogen[HTLV1_env P14075] interacts with 1 human partners:{P09958}
	Pathogen[HTLV2_pol P03363] interacts with 1 human partners:{P09958}
[Cluster 37]GO:0031226+C	cellular_component	[name] intrinsic to plasma membrane	[def] "Located in the plasma membrane such that some covalently attached portion of the gene product, for example part of a peptide sequence or some other covalently attached group such as a GPI anchor, spans or is embedded in one or both leaflets of the membrane." [GOC
	Pathogen[HTLV1_hbz Q2Q067] interacts with 1 human partners:{Q9ULW5}
	Pathogen[HTLV2_rex Q85601] interacts with 1 human partners:{Q9ULW5}
	Pathogen[HTLV2_gag P03346] interacts with 1 human partners:{Q9ULW5}
	Pathogen[HTLV2_tax2 P03410] interacts with 1 human partners:{Q9ULW5}
	Pathogen[HTLV1_rex P0C206] interacts with 1 human partners:{Q9ULW5}
	Pathogen[HTLV2_pol P03363] interacts with 1 human partners:{Q9ULW5}
[Cluster 38]GO:0005757+C	cellular_component	[name] mitochondrial permeability transition pore complex	[def] "A protein complex that connects the inner and outer membranes of animal mitochondria and acts as a pore that can open transiently to allow free diffusion of solutes between the mitochondrial matrix and the cytosol." [PMID
	Pathogen[HTLV1_tax P14079] interacts with 1 human partners:{Q07812}
	Pathogen[HTLV2_gag P03346] interacts with 1 human partners:{Q07812}
	Pathogen[HTLV2_env P03383] interacts with 1 human partners:{Q07812}
	Pathogen[HTLV2_tax2 P03410] interacts with 1 human partners:{Q07812}
	Pathogen[HTLV1_env P14075] interacts with 1 human partners:{Q07812}
	Pathogen[HTLV1_rex P0C206] interacts with 1 human partners:{Q07812}
	Pathogen[HTLV2_pol P03363] interacts with 1 human partners:{Q07812}
[Cluster 39]GO:0034364+C	cellular_component	[name] high-density lipoprotein particle	[def] "A lipoprotein particle with a high density (typically 1.063-1.21 g/ml) and a diameter of 5-10 nm that contains APOAs and may contain APOCs and APOE_ found in blood and carries lipids from body tissues to the liver as part of the reverse cholesterol transport process." [GOC
	Pathogen[HTLV2_gag P03346] interacts with 1 human partners:{P02652}
	Pathogen[HTLV2_pol P03363] interacts with 1 human partners:{P02652}
[Cluster 40]GO:0031988+C	cellular_component	[name] membrane-bounded vesicle	[def] "Any small, fluid-filled, spherical organelle enclosed by a lipid bilayer." [GOC
	Pathogen[HTLV2_gag P03346] interacts with 1 human partners:{P12644}
[Cluster 41]GO:0045025+C	cellular_component	[name] mitochondrial degradosome	[def] "A mitochondrial protein complex with 3' to 5' exoribonuclease activity that participates in intron-independent turnover and processing of mitochondrial transcripts. In humans, the mitochondrial degradosome is a pentameric complex, and in yeast it exists as a heterodimer." [PMID
	Pathogen[HTLV1_hbz Q2Q067] interacts with 1 human partners:{Q8IYB8}
	Pathogen[HTLV1_tax P14079] interacts with 1 human partners:{Q8IYB8}
	Pathogen[HTLV2_gag P03346] interacts with 1 human partners:{Q8IYB8}
	Pathogen[HTLV2_tax2 P03410] interacts with 1 human partners:{Q8IYB8}
	Pathogen[HTLV1_rex P0C206] interacts with 1 human partners:{Q8IYB8}
	Pathogen[HTLV2_pol P03363] interacts with 1 human partners:{Q8IYB8}
[Cluster 42]GO:0097225+C	
	Pathogen[HTLV2_gag P03346] interacts with 1 human partners:{Q96M98}
[Cluster 43]GO:0005685+C	cellular_component	[name] U1 snRNP	[def] "A ribonucleoprotein complex that contains small nuclear RNA U1." [GOC
	Pathogen[HTLV1_hbz Q2Q067] interacts with 1 human partners:{P09234}
	Pathogen[HTLV2_rex Q85601] interacts with 1 human partners:{P09234}
	Pathogen[HTLV2_gag P03346] interacts with 1 human partners:{P09234}
	Pathogen[HTLV2_tax2 P03410] interacts with 1 human partners:{P09234}
	Pathogen[HTLV1_rex P0C206] interacts with 1 human partners:{P09234}
	Pathogen[HTLV2_pol P03363] interacts with 1 human partners:{P09234}
[Cluster 44]GO:0097196+C	cellular_component	[name] Shu complex	[def] "A protein complex involved in error-free DNA post-replication repair (PRR). In Saccharomyces cerevisiae the complex contains Csm2p, Psy3p, Shu1p, and Shu2p." [GOC
	Pathogen[HTLV1_hbz Q2Q067] interacts with 1 human partners:{Q19AV6}
	Pathogen[HTLV2_rex Q85601] interacts with 2 human partners:{Q6NVH7;Q19AV6}
	Pathogen[HTLV1_tax P14079] interacts with 1 human partners:{Q19AV6}
	Pathogen[HTLV2_gag P03346] interacts with 2 human partners:{Q6NVH7;Q19AV6}
	Pathogen[HTLV2_env P03383] interacts with 1 human partners:{Q19AV6}
	Pathogen[HTLV2_tax2 P03410] interacts with 2 human partners:{Q6NVH7;Q19AV6}
	Pathogen[HTLV1_rex P0C206] interacts with 1 human partners:{Q19AV6}
	Pathogen[HTLV2_pol P03363] interacts with 2 human partners:{Q6NVH7;Q19AV6}
[Cluster 45]GO:0044455+C	cellular_component	[name] mitochondrial membrane part	[def] "Any constituent part of a mitochondrial membrane, either of the lipid bilayers that surround the mitochondrion and form the mitochondrial envelope." [GOC
	Pathogen[HTLV2_gag P03346] interacts with 1 human partners:{O95831}
	Pathogen[HTLV2_pol P03363] interacts with 1 human partners:{O95831}
[Cluster 46]GO:0033185+C	cellular_component	[name] dolichol-phosphate-mannose synthase complex	[def] "A protein complex that possesses dolichyl-phosphate beta-D-mannosyltransferase activity_ contains a catalytic subunit, a regulatory subunit, and a third subunit that stabilizes the complex. In human and several other metazoa, the subunits are named DPM1, DPM2 and DPM3, respectively." [PMID
	Pathogen[HTLV2_gag P03346] interacts with 1 human partners:{O60762}
[Cluster 47]GO:0005873+C	cellular_component	[name] plus-end kinesin complex	[def] "Any complex that includes a dimer of molecules from the kinesin superfamily and any associated proteins, and moves towards the plus end of a microtubule." [GOC
	Pathogen[HTLV1_hbz Q2Q067] interacts with 2 human partners:{Q9NS87;O15066}
	Pathogen[HTLV2_rex Q85601] interacts with 2 human partners:{Q9NS87;O15066}
	Pathogen[HTLV1_tax P14079] interacts with 1 human partners:{Q9NS87}
	Pathogen[HTLV2_gag P03346] interacts with 2 human partners:{Q9NS87;O15066}
	Pathogen[HTLV2_tax2 P03410] interacts with 2 human partners:{Q9NS87;O15066}
	Pathogen[HTLV1_rex P0C206] interacts with 2 human partners:{Q9NS87;O15066}
	Pathogen[HTLV2_pol P03363] interacts with 2 human partners:{Q9NS87;O15066}
[Cluster 48]GO:0043540+C	cellular_component	[name] 6-phosphofructo-2-kinase/fructose-2,6-biphosphatase 1 complex	[def] "A homodimeric, bifunctional enzyme complex which catalyzes the synthesis and degradation of fructose 2,6-bisphosphate, and is required for both glycolysis and gluconeogenesis." [GOC
	Pathogen[HTLV2_gag P03346] interacts with 1 human partners:{P16118}
	Pathogen[HTLV2_tax2 P03410] interacts with 1 human partners:{P16118}
	Pathogen[HTLV2_pol P03363] interacts with 1 human partners:{P16118}
[Cluster 49]GO:0031933+C	cellular_component	[name] telomeric heterochromatin	[def] "Heterochromatic regions of the chromosome found at the telomeres." [GOC
	Pathogen[HTLV2_gag P03346] interacts with 1 human partners:{Q9UFC0}
	Pathogen[HTLV2_pol P03363] interacts with 1 human partners:{Q9UFC0}
[Cluster 50]GO:0043033+C	cellular_component	[name] isoamylase complex	[def] "A protein complex whose composition varies amongst species_ in rice it probably exists in a homo-tetramer to homo-hexamer form and in Gram-negative bacteria as a dimer. Functions in the hydrolysis of alpha-(1,6)-D-glucosidic branch linkages." [GOC
	Pathogen[HTLV1_tax P14079] interacts with 1 human partners:{P35573}
	Pathogen[HTLV2_gag P03346] interacts with 1 human partners:{P35573}
	Pathogen[HTLV2_tax2 P03410] interacts with 1 human partners:{P35573}
	Pathogen[HTLV2_pol P03363] interacts with 1 human partners:{P35573}
[Cluster 51]GO:0009348+C	cellular_component	[name] ornithine carbamoyltransferase complex	[def] "A homotrimeric protein complex that catalyzes the transfer of a carbamoyl group to ornithine, forming citrulline." [EC
	Pathogen[HTLV2_gag P03346] interacts with 1 human partners:{P00480}
	Pathogen[HTLV2_pol P03363] interacts with 1 human partners:{P00480}
[Cluster 52]GO:0030128+C	cellular_component	[name] clathrin coat of endocytic vesicle	[def] "A clathrin coat found on an endocytic vesicle." [GOC
	Pathogen[HTLV1_hbz Q2Q067] interacts with 1 human partners:{O95208}
	Pathogen[HTLV2_rex Q85601] interacts with 1 human partners:{O95208}
	Pathogen[HTLV1_tax P14079] interacts with 1 human partners:{O95208}
	Pathogen[HTLV2_gag P03346] interacts with 1 human partners:{O95208}
	Pathogen[HTLV2_tax2 P03410] interacts with 1 human partners:{O95208}
	Pathogen[HTLV1_rex P0C206] interacts with 1 human partners:{O95208}
	Pathogen[HTLV2_pol P03363] interacts with 1 human partners:{O95208}
[Cluster 53]GO:0034679+C	cellular_component	[name] alpha9-beta1 integrin complex	[def] "An integrin complex that comprises one alpha9 subunit and one beta1 subunit." [PMID
	Pathogen[HTLV2_env P03383] interacts with 1 human partners:{P05556}
	Pathogen[HTLV1_env P14075] interacts with 1 human partners:{P05556}
[Cluster 54]GO:0045092+C	cellular_component	[name] interleukin-18 receptor complex	[def] "A protein complex that binds interleukin-18_ comprises an alpha and a beta subunit." [GOC
	Pathogen[HTLV1_hbz Q2Q067] interacts with 1 human partners:{Q9H0E2}
	Pathogen[HTLV2_rex Q85601] interacts with 1 human partners:{Q9H0E2}
	Pathogen[HTLV1_tax P14079] interacts with 1 human partners:{Q9H0E2}
	Pathogen[HTLV2_gag P03346] interacts with 1 human partners:{Q9H0E2}
	Pathogen[HTLV2_tax2 P03410] interacts with 1 human partners:{Q9H0E2}
	Pathogen[HTLV1_rex P0C206] interacts with 1 human partners:{Q9H0E2}
	Pathogen[HTLV2_pol P03363] interacts with 1 human partners:{Q9H0E2}
[Cluster 55]GO:0030125+C	cellular_component	[name] clathrin vesicle coat	[def] "A clathrin coat found on a vesicle." [GOC
	Pathogen[HTLV2_gag P03346] interacts with 2 human partners:{Q8NC96;Q9NVZ3}
	Pathogen[HTLV2_pol P03363] interacts with 1 human partners:{Q9NVZ3}
[Cluster 56]GO:0033018+C	cellular_component	[name] sarcoplasmic reticulum lumen	[def] "The volume enclosed by the membranes of the sarcoplasmic reticulum." [GOC
	Pathogen[HTLV1_hbz Q2Q067] interacts with 1 human partners:{Q86TD4}
	Pathogen[HTLV2_rex Q85601] interacts with 2 human partners:{Q86TD4;P27797}
	Pathogen[HTLV2_gag P03346] interacts with 3 human partners:{Q86TD4;P27797;P23327}
	Pathogen[HTLV2_tax2 P03410] interacts with 2 human partners:{Q86TD4;P27797}
	Pathogen[HTLV1_env P14075] interacts with 1 human partners:{P27797}
	Pathogen[HTLV1_rex P0C206] interacts with 2 human partners:{Q86TD4;P27797}
	Pathogen[HTLV2_pol P03363] interacts with 2 human partners:{Q86TD4;P27797}
[Cluster 57]GO:0033178+C	cellular_component	[name] proton-transporting two-sector ATPase complex, catalytic domain	[def] "A protein complex that forms part of a proton-transporting two-sector ATPase complex and catalyzes ATP hydrolysis or synthesis. The catalytic domain (F1, V1, or A1) comprises a hexameric catalytic core and a central stalk, and is peripherally associated with the membrane when the two-sector ATPase is assembled." [GOC
	Pathogen[HTLV2_gag P03346] interacts with 3 human partners:{P15313;P36543;P38606}
	Pathogen[HTLV2_pol P03363] interacts with 3 human partners:{P15313;P36543;P38606}
[Cluster 58]GO:0043189+C	cellular_component	[name] H4/H2A histone acetyltransferase complex	[def] "A multisubunit complex that catalyzes the acetylation of histones H4 and H2A." [GOC
	Pathogen[HTLV2_gag P03346] interacts with 1 human partners:{Q9NV56}
	Pathogen[HTLV2_pol P03363] interacts with 1 human partners:{Q9NV56}
[Cluster 59]GO:0005947+C	cellular_component	[name] mitochondrial alpha-ketoglutarate dehydrogenase complex	[def] "Mitochondrial complex that possesses alpha-ketoglutarate dehydrogenase activity." [GOC
	Pathogen[HTLV1_hbz Q2Q067] interacts with 1 human partners:{P21953}
	Pathogen[HTLV2_rex Q85601] interacts with 1 human partners:{P21953}
	Pathogen[HTLV2_gag P03346] interacts with 3 human partners:{P21953;P12694;O14874}
	Pathogen[HTLV2_tax2 P03410] interacts with 1 human partners:{P21953}
	Pathogen[HTLV2_pol P03363] interacts with 3 human partners:{P21953;P12694;O14874}
[Cluster 60]GO:0071438+C	cellular_component	[name] invadopodium membrane	[def] "The portion of the plasma membrane surrounding an invadopodium." [GOC
	Pathogen[HTLV2_env P03383] interacts with 1 human partners:{Q12884}
	Pathogen[HTLV1_env P14075] interacts with 1 human partners:{Q12884}
[Cluster 61]GO:0045180+C	cellular_component	[name] basal cortex	[def] "The region that lies just beneath the plasma membrane on the basal edge of a cell." [GOC
	Pathogen[HTLV2_gag P03346] interacts with 1 human partners:{Q7KZI7}
	Pathogen[HTLV2_pol P03363] interacts with 1 human partners:{Q7KZI7}
[Cluster 62]GO:0033180+C	cellular_component	[name] proton-transporting V-type ATPase, V1 domain	[def] "A protein complex that forms part of a proton-transporting V-type ATPase and catalyzes ATP hydrolysis. The V1 complex consists of
	Pathogen[HTLV2_gag P03346] interacts with 2 human partners:{P15313;P38606}
	Pathogen[HTLV2_pol P03363] interacts with 2 human partners:{P15313;P38606}
[Cluster 63]GO:0031983+C	cellular_component	[name] vesicle lumen	[def] "The volume enclosed by the membrane or protein that forms a vesicle." [GOC
	Pathogen[HTLV1_env P14075] interacts with 1 human partners:{P15144}
[Cluster 64]GO:0035101+C	cellular_component	[name] FACT complex	[def] "An abundant nuclear complex, which was originally identified in mammalian systems as a factor required for transcription elongation on chromatin templates. The FACT complex has been shown to destablilize the interaction between the H2A/H2B dimer and the H3/H4 tetramer of the nucleosome, thus reorganizing the structure of the nucleosome. In this way, the FACT complex may play a role in DNA replication and other processes that traverse the chromatin, as well as in transcription elongation. FACT is composed of two proteins that are evolutionarily conserved in all eukaryotes and homologous to mammalian Spt16 and SSRP1. In metazoans, the SSRP1 homolog contains an HMG domain_ however in fungi and protists, it does not. For example, in S. cerevisiae the Pob3 protein is homologous to SSRP1, but lacks the HMG chromatin binding domain. Instead, the yFACT complex of Spt16p and Pob3p, binds to nucleosomes where multiple copies of the HMG-domain containing protein Nhp6p have already bound, but Nhp6p does not form a stable complex with the Spt16p/Pob3p heterodimer." [GOC
	Pathogen[HTLV1_hbz Q2Q067] interacts with 1 human partners:{Q96HA7}
	Pathogen[HTLV2_rex Q85601] interacts with 2 human partners:{Q96HA7;Q6ZRQ5}
	Pathogen[HTLV1_tax P14079] interacts with 1 human partners:{Q96HA7}
	Pathogen[HTLV2_gag P03346] interacts with 2 human partners:{Q96HA7;Q6ZRQ5}
	Pathogen[HTLV2_tax2 P03410] interacts with 2 human partners:{Q96HA7;Q6ZRQ5}
	Pathogen[HTLV1_rex P0C206] interacts with 2 human partners:{Q96HA7;Q6ZRQ5}
	Pathogen[HTLV2_pol P03363] interacts with 2 human partners:{Q96HA7;Q6ZRQ5}
[Cluster 65]GO:0012510+C	cellular_component	[name] trans-Golgi network transport vesicle membrane	[def] "The lipid bilayer surrounding a vesicle transporting substances between the trans-Golgi network and other parts of the cell." [GOC
	Pathogen[HTLV1_hbz Q2Q067] interacts with 1 human partners:{O75901}
	Pathogen[HTLV2_rex Q85601] interacts with 1 human partners:{O75901}
	Pathogen[HTLV2_gag P03346] interacts with 1 human partners:{O75901}
	Pathogen[HTLV2_tax2 P03410] interacts with 1 human partners:{O75901}
	Pathogen[HTLV1_rex P0C206] interacts with 1 human partners:{O75901}
	Pathogen[HTLV2_pol P03363] interacts with 1 human partners:{O75901}
[Cluster 66]GO:0030677+C	cellular_component	[name] ribonuclease P complex	[def] "A ribonucleoprotein complex that catalyzes cleavage of the leader sequence of precursor tRNAs (pre-tRNAs), generating the mature 5' end of tRNAs." [GOC
	Pathogen[HTLV1_hbz Q2Q067] interacts with 1 human partners:{O95707}
	Pathogen[HTLV2_rex Q85601] interacts with 1 human partners:{O95707}
	Pathogen[HTLV2_gag P03346] interacts with 1 human partners:{O95707}
	Pathogen[HTLV2_tax2 P03410] interacts with 1 human partners:{O95707}
	Pathogen[HTLV1_rex P0C206] interacts with 1 human partners:{O95707}
	Pathogen[HTLV2_pol P03363] interacts with 1 human partners:{O95707}
[Cluster 67]GO:0031260+C	cellular_component	[name] pseudopodium membrane	[def] "The portion of the plasma membrane surrounding a pseudopodium." [GOC
	Pathogen[HTLV1_hbz Q2Q067] interacts with 1 human partners:{P57735}
	Pathogen[HTLV2_rex Q85601] interacts with 1 human partners:{P57735}
	Pathogen[HTLV1_tax P14079] interacts with 1 human partners:{P57735}
	Pathogen[HTLV2_gag P03346] interacts with 1 human partners:{P57735}
	Pathogen[HTLV2_tax2 P03410] interacts with 1 human partners:{P57735}
	Pathogen[HTLV1_rex P0C206] interacts with 1 human partners:{P57735}
	Pathogen[HTLV2_pol P03363] interacts with 1 human partners:{P57735}
[Cluster 68]GO:0016471+C	cellular_component	[name] vacuolar proton-transporting V-type ATPase complex	[def] "A proton-transporting two-sector ATPase complex found in the vacuolar membrane, where it acts as a proton pump to mediate acidification of the vacuolar lumen." [GOC
	Pathogen[HTLV2_gag P03346] interacts with 3 human partners:{P15313;Q96LB4;O75348}
	Pathogen[HTLV2_pol P03363] interacts with 3 human partners:{P15313;Q96LB4;O75348}
[Cluster 69]GO:0005762+C	cellular_component	[name] mitochondrial large ribosomal subunit	[def] "The larger of the two subunits of a mitochondrial ribosome. Two sites on the ribosomal large subunit are involved in translation
	Pathogen[HTLV1_hbz Q2Q067] interacts with 4 human partners:{Q9BYD1;Q4U2R6;Q16540;Q7Z7F7}
	Pathogen[HTLV2_rex Q85601] interacts with 4 human partners:{Q9BYD1;Q4U2R6;Q16540;Q7Z7F7}
	Pathogen[HTLV1_tax P14079] interacts with 2 human partners:{Q16540;Q7Z7F7}
	Pathogen[HTLV2_gag P03346] interacts with 12 human partners:{Q9BYD1;Q96CB9;Q9P0J6;Q8IXM3;Q7Z7H8;Q9P0M9;Q7Z6M4;Q4U2R6;Q16540;Q7Z7F7;P09001;P52815}
	Pathogen[HTLV2_tax2 P03410] interacts with 8 human partners:{Q9BYD1;Q9P0J6;Q8IXM3;Q9P0M9;Q4U2R6;Q16540;Q7Z7F7;P09001}
	Pathogen[HTLV1_rex P0C206] interacts with 4 human partners:{Q9BYD1;Q4U2R6;Q16540;Q7Z7F7}
	Pathogen[HTLV2_pol P03363] interacts with 10 human partners:{Q9BYD1;Q96CB9;Q9P0J6;Q8IXM3;Q9P0M9;Q4U2R6;Q16540;Q7Z7F7;P09001;P52815}
[Cluster 70]GO:0005712+C	cellular_component	[name] chiasma	[def] "A connection formed between chromatids, visible during meiosis, thought to be the point of the interchange involved in crossing-over." [ISBN
	Pathogen[HTLV1_hbz Q2Q067] interacts with 2 human partners:{P40692;Q9UHC1}
	Pathogen[HTLV2_rex Q85601] interacts with 2 human partners:{P40692;Q9UHC1}
	Pathogen[HTLV1_tax P14079] interacts with 2 human partners:{P40692;Q9UHC1}
	Pathogen[HTLV2_gag P03346] interacts with 2 human partners:{P40692;Q9UHC1}
	Pathogen[HTLV2_tax2 P03410] interacts with 2 human partners:{P40692;Q9UHC1}
	Pathogen[HTLV1_rex P0C206] interacts with 2 human partners:{P40692;Q9UHC1}
	Pathogen[HTLV2_pol P03363] interacts with 2 human partners:{P40692;Q9UHC1}
[Cluster 71]GO:0000172+C	cellular_component	[name] ribonuclease MRP complex	[def] "A ribonucleoprotein complex that contains an RNA molecule of the snoRNA family, and cleaves the rRNA precursor as part of rRNA transcript processing. It also has other roles
	Pathogen[HTLV1_hbz Q2Q067] interacts with 2 human partners:{O95707;Q99575}
	Pathogen[HTLV2_rex Q85601] interacts with 2 human partners:{O95707;Q99575}
	Pathogen[HTLV1_tax P14079] interacts with 1 human partners:{Q99575}
	Pathogen[HTLV2_gag P03346] interacts with 2 human partners:{O95707;Q99575}
	Pathogen[HTLV2_tax2 P03410] interacts with 2 human partners:{O95707;Q99575}
	Pathogen[HTLV1_rex P0C206] interacts with 2 human partners:{O95707;Q99575}
	Pathogen[HTLV2_pol P03363] interacts with 2 human partners:{O95707;Q99575}
[Cluster 72]GO:0032390+C	cellular_component	[name] MutLbeta complex	[def] "A heterodimer involved in the recognition of base-base and small insertion/deletion mismatches. In human the complex consists of two subunits, MLH1 and PMS1." [GOC
	Pathogen[HTLV1_hbz Q2Q067] interacts with 2 human partners:{P40692;Q9UHC1}
	Pathogen[HTLV2_rex Q85601] interacts with 2 human partners:{P40692;Q9UHC1}
	Pathogen[HTLV1_tax P14079] interacts with 2 human partners:{P40692;Q9UHC1}
	Pathogen[HTLV2_gag P03346] interacts with 2 human partners:{P40692;Q9UHC1}
	Pathogen[HTLV2_tax2 P03410] interacts with 2 human partners:{P40692;Q9UHC1}
	Pathogen[HTLV1_rex P0C206] interacts with 2 human partners:{P40692;Q9UHC1}
	Pathogen[HTLV2_pol P03363] interacts with 2 human partners:{P40692;Q9UHC1}
[Cluster 73]GO:0035686+C	cellular_component	[name] flagellar fibrous sheath	[def] "A cytoskeletal structure surrounding the axoneme and outer dense fibers of the sperm flagellum. Consists of two longitudinal columns connected by closely arrayed semicircular ribs that assemble from distal to proximal throughout spermiogenesis. The fibrous sheath probably influences the degree of flexibility, plane of flagellar motion, and the shape of the flagellar beat." [GOC
	Pathogen[HTLV2_gag P03346] interacts with 1 human partners:{O75952}
	Pathogen[HTLV2_pol P03363] interacts with 1 human partners:{O75952}
[Cluster 74]GO:0031314+C	cellular_component	[name] extrinsic to mitochondrial inner membrane	[def] "Loosely bound to one surface of the mitochondrial inner membrane, but not integrated into the hydrophobic region." [GOC
	Pathogen[HTLV1_hbz Q2Q067] interacts with 1 human partners:{Q8NC60}
	Pathogen[HTLV2_rex Q85601] interacts with 1 human partners:{Q8NC60}
	Pathogen[HTLV2_gag P03346] interacts with 2 human partners:{Q96BW9;Q8NC60}
	Pathogen[HTLV2_tax2 P03410] interacts with 2 human partners:{Q96BW9;Q8NC60}
	Pathogen[HTLV1_rex P0C206] interacts with 1 human partners:{Q8NC60}
	Pathogen[HTLV2_pol P03363] interacts with 2 human partners:{Q96BW9;Q8NC60}
[Cluster 75]GO:0019012+C	cellular_component	[name] virion	[def] "The complete fully infectious extracellular virus particle." [ISBN
	Pathogen[HTLV2_gag P03346] interacts with 2 human partners:{Q14264;P60608}
	Pathogen[HTLV2_env P03383] interacts with 1 human partners:{Q902F8}
[Cluster 76]GO:0031045+C	cellular_component	[name] dense core granule	[def] "Electron-dense organelle with a granular internal matrix_ contains proteins destined to be secreted." [PMID
	Pathogen[HTLV1_hbz Q2Q067] interacts with 1 human partners:{Q8NFW9}
	Pathogen[HTLV2_rex Q85601] interacts with 1 human partners:{Q8NFW9}
	Pathogen[HTLV1_tax P14079] interacts with 1 human partners:{Q8NFW9}
	Pathogen[HTLV2_gag P03346] interacts with 1 human partners:{Q8NFW9}
	Pathogen[HTLV2_tax2 P03410] interacts with 1 human partners:{Q8NFW9}
	Pathogen[HTLV1_rex P0C206] interacts with 1 human partners:{Q8NFW9}
	Pathogen[HTLV2_pol P03363] interacts with 1 human partners:{Q8NFW9}
[Cluster 77]GO:0045254+C	cellular_component	[name] pyruvate dehydrogenase complex	[def] "Complex that carries out the oxidative decarboxylation of pyruvate to form acetyl-CoA_ comprises subunits possessing three catalytic activities
	Pathogen[HTLV1_hbz Q2Q067] interacts with 1 human partners:{P09622}
	Pathogen[HTLV2_rex Q85601] interacts with 1 human partners:{P09622}
	Pathogen[HTLV2_gag P03346] interacts with 2 human partners:{P09622;P11177}
	Pathogen[HTLV2_tax2 P03410] interacts with 1 human partners:{P09622}
	Pathogen[HTLV1_rex P0C206] interacts with 1 human partners:{P09622}
	Pathogen[HTLV2_pol P03363] interacts with 2 human partners:{P09622;P11177}
[Cluster 78]GO:0070022+C	cellular_component	[name] transforming growth factor beta receptor complex	[def] "A dimeric receptor complex that binds transforming growth factor beta (TGF-beta)_ consists of two TGF-beta receptor monomers." [GOC
	Pathogen[HTLV1_hbz Q2Q067] interacts with 1 human partners:{P98082}
	Pathogen[HTLV2_rex Q85601] interacts with 1 human partners:{P98082}
	Pathogen[HTLV2_gag P03346] interacts with 1 human partners:{P98082}
	Pathogen[HTLV2_tax2 P03410] interacts with 1 human partners:{P98082}
	Pathogen[HTLV1_rex P0C206] interacts with 1 human partners:{P98082}
[Cluster 79]GO:0030956+C	cellular_component	[name] glutamyl-tRNA(Gln) amidotransferase complex	[def] "A protein complex that possesses glutamyl-tRNA(Gln) amidotransferase activity, and therefore creates Gln-tRNA by amidating Glu-tRNA_ usually composed of 3 subunits
	Pathogen[HTLV2_gag P03346] interacts with 2 human partners:{Q9H0R6;O75879}
[Cluster 80]GO:0072546+C	cellular_component	[name] ER membrane protein complex	[def] "A transmembrane protein complex that is involved in protein folding in the endoplasmic reticulum. In S. cerevisiae, it has six members
	Pathogen[HTLV1_hbz Q2Q067] interacts with 1 human partners:{Q15006}
	Pathogen[HTLV2_rex Q85601] interacts with 1 human partners:{Q15006}
	Pathogen[HTLV1_tax P14079] interacts with 1 human partners:{Q15006}
	Pathogen[HTLV2_gag P03346] interacts with 3 human partners:{Q9Y3B6;O43402;Q15006}
	Pathogen[HTLV2_tax2 P03410] interacts with 3 human partners:{Q9Y3B6;O43402;Q15006}
	Pathogen[HTLV1_rex P0C206] interacts with 1 human partners:{Q15006}
	Pathogen[HTLV2_pol P03363] interacts with 3 human partners:{Q9Y3B6;O43402;Q15006}
[Cluster 81]GO:0000138+C	cellular_component	[name] Golgi trans cisterna	[def] "The Golgi cisterna farthest from the endoplasmic reticulum_ the final processing compartment through which proteins pass before exiting the Golgi apparatus_ the compartment in which N-linked protein glycosylation is completed." [ISBN
	Pathogen[HTLV1_hbz Q2Q067] interacts with 1 human partners:{O00189}
	Pathogen[HTLV2_rex Q85601] interacts with 1 human partners:{O00189}
	Pathogen[HTLV1_tax P14079] interacts with 1 human partners:{O00189}
	Pathogen[HTLV2_gag P03346] interacts with 1 human partners:{O00189}
	Pathogen[HTLV2_env P03383] interacts with 1 human partners:{O00189}
	Pathogen[HTLV1_env P14075] interacts with 1 human partners:{O00189}
	Pathogen[HTLV1_rex P0C206] interacts with 1 human partners:{O00189}
	Pathogen[HTLV2_pol P03363] interacts with 1 human partners:{O00189}
[Cluster 82]GO:0016011+C	cellular_component	[name] dystroglycan complex	[def] "A protein complex that includes alpha- and beta-dystroglycan, which are alternative products of the same gene_ the laminin-binding component of the dystrophin-associated glycoprotein complex, providing a link between the subsarcolemmal cytoskeleton (in muscle cells) and the extracellular matrix. Alpha-dystroglycan is an extracellular protein binding to alpha-laminin and to beta-dystroglycan_ beta-dystroglycan is a transmembrane protein which binds alpha-dystroglycan and dystrophin." [PMID
	Pathogen[HTLV1_tax P14079] interacts with 1 human partners:{Q14118}
	Pathogen[HTLV2_env P03383] interacts with 1 human partners:{Q14118}
	Pathogen[HTLV2_tax2 P03410] interacts with 1 human partners:{Q14118}
	Pathogen[HTLV1_env P14075] interacts with 1 human partners:{Q14118}
	Pathogen[HTLV1_rex P0C206] interacts with 1 human partners:{Q14118}
[Cluster 83]GO:0032281+C	cellular_component	[name] alpha-amino-3-hydroxy-5-methyl-4-isoxazolepropionic acid selective glutamate receptor complex	[def] "An assembly of four or five subunits which form a structure with an extracellular N-terminus and a large loop that together form the ligand binding domain. The C-terminus is intracellular. The ionotropic glutamate receptor complex itself acts as a ligand gated ion channel_ on binding glutamate, charged ions pass through a channel in the center of the receptor complex. The AMPA receptors mediate fast synaptic transmission in the CNS and are composed of subunits GluR1-4, products from separate genes. These subunits have an extracellular N-terminus and an intracellular C-terminus." [GOC
	Pathogen[HTLV1_hbz Q2Q067] interacts with 1 human partners:{P78352}
	Pathogen[HTLV2_rex Q85601] interacts with 1 human partners:{P78352}
	Pathogen[HTLV2_gag P03346] interacts with 1 human partners:{P78352}
	Pathogen[HTLV2_env P03383] interacts with 1 human partners:{P78352}
	Pathogen[HTLV2_tax2 P03410] interacts with 1 human partners:{P78352}
	Pathogen[HTLV1_env P14075] interacts with 1 human partners:{P78352}
	Pathogen[HTLV1_rex P0C206] interacts with 1 human partners:{P78352}
	Pathogen[HTLV2_pol P03363] interacts with 1 human partners:{P78352}
[Cluster 84]GO:0033557+C	cellular_component	[name] Slx1-Slx4 complex	[def] "A heterodimeric protein complex that possesses an endonuclease activity that specifically cleaves certain types of branched DNA structures_ because such structures often form during the replication ribosomal DNA (rDNA) repeats, the complex plays a role in the maintenance of rDNA. The subunits are known as Slx1 and Slx 4 in budding and fission yeasts, and are conserved in eukaryotes." [PMID
	Pathogen[HTLV1_hbz Q2Q067] interacts with 2 human partners:{Q9BQ83;Q8IY92}
	Pathogen[HTLV2_rex Q85601] interacts with 2 human partners:{Q9BQ83;Q8IY92}
	Pathogen[HTLV1_tax P14079] interacts with 1 human partners:{Q8IY92}
	Pathogen[HTLV2_gag P03346] interacts with 2 human partners:{Q9BQ83;Q8IY92}
	Pathogen[HTLV2_tax2 P03410] interacts with 2 human partners:{Q9BQ83;Q8IY92}
	Pathogen[HTLV1_rex P0C206] interacts with 2 human partners:{Q9BQ83;Q8IY92}
	Pathogen[HTLV2_pol P03363] interacts with 2 human partners:{Q9BQ83;Q8IY92}
[Cluster 85]GO:0034366+C	cellular_component	[name] spherical high-density lipoprotein particle	[def] "A mature high-density lipoprotein (HDL) particle, converted from discoidal HDL particles following the esterification of cholesterol in the particle by phosphatidylcholine-sterol O-acyltransferase (lecithin cholesterol acyltransferase_ LCAT)." [GOC
	Pathogen[HTLV2_gag P03346] interacts with 1 human partners:{P02652}
	Pathogen[HTLV2_pol P03363] interacts with 1 human partners:{P02652}
[Cluster 86]GO:0000120+C	cellular_component	[name] RNA polymerase I transcription factor complex	[def] "A transcription factor complex that acts at promoters of genes transcribed by RNA polymerase I." [GOC
	Pathogen[HTLV2_gag P03346] interacts with 1 human partners:{Q15573}
	Pathogen[HTLV2_pol P03363] interacts with 1 human partners:{Q15573}
[Cluster 87]GO:0034678+C	cellular_component	[name] alpha8-beta1 integrin complex	[def] "An integrin complex that comprises one alpha8 subunit and one beta1 subunit." [PMID
	Pathogen[HTLV2_env P03383] interacts with 1 human partners:{P05556}
	Pathogen[HTLV1_env P14075] interacts with 1 human partners:{P05556}
[Cluster 88]GO:0071556+C	cellular_component	[name] integral to lumenal side of endoplasmic reticulum membrane	[def] "Penetrating at least one phospholipid bilayer of the endoplasmic reticulum membrane, with the bulk of the gene product located on the side that faces the lumen." [GOC
	Pathogen[HTLV2_rex Q85601] interacts with 1 human partners:{P27797}
	Pathogen[HTLV2_gag P03346] interacts with 2 human partners:{P27824;P27797}
	Pathogen[HTLV2_tax2 P03410] interacts with 1 human partners:{P27797}
	Pathogen[HTLV1_env P14075] interacts with 2 human partners:{P27824;P27797}
	Pathogen[HTLV1_rex P0C206] interacts with 1 human partners:{P27797}
	Pathogen[HTLV2_pol P03363] interacts with 2 human partners:{P27824;P27797}
[Cluster 89]GO:0044447+C	cellular_component	[name] axoneme part	[def] "Any constituent part of an axoneme, the bundle of microtubules and associated proteins that forms the core of cilia and flagella in eukaryotic cells and is responsible for their movements." [GOC
	Pathogen[HTLV1_hbz Q2Q067] interacts with 1 human partners:{Q8TC71}
	Pathogen[HTLV2_rex Q85601] interacts with 1 human partners:{Q8TC71}
	Pathogen[HTLV2_gag P03346] interacts with 1 human partners:{Q8TC71}
	Pathogen[HTLV2_tax2 P03410] interacts with 1 human partners:{Q8TC71}
	Pathogen[HTLV1_rex P0C206] interacts with 1 human partners:{Q8TC71}
	Pathogen[HTLV2_pol P03363] interacts with 1 human partners:{Q8TC71}
[Cluster 90]GO:0016939+C	cellular_component	[name] kinesin II complex	[def] "A complex consisting of two distinct motor subunits that form a heterodimer complexed with a third non-motor accessory subunit, the kinesin associated protein or KAP_ the KIF3 heterodimer interacts via its C-terminal portion with KAP, which is thought to regulate the binding of the motor to cargo membranes." [http
	Pathogen[HTLV1_hbz Q2Q067] interacts with 3 human partners:{Q92845;Q9Y496;O15066}
	Pathogen[HTLV2_rex Q85601] interacts with 3 human partners:{Q92845;Q9Y496;O15066}
	Pathogen[HTLV1_tax P14079] interacts with 2 human partners:{Q92845;Q9Y496}
	Pathogen[HTLV2_gag P03346] interacts with 3 human partners:{Q92845;Q9Y496;O15066}
	Pathogen[HTLV2_tax2 P03410] interacts with 3 human partners:{Q92845;Q9Y496;O15066}
	Pathogen[HTLV1_rex P0C206] interacts with 3 human partners:{Q92845;Q9Y496;O15066}
	Pathogen[HTLV2_pol P03363] interacts with 3 human partners:{Q92845;Q9Y496;O15066}
[Cluster 91]GO:0005785+C	cellular_component	[name] signal recognition particle receptor complex	[def] "A transmembrane heterodimeric protein located in the membrane of the rough endoplasmic reticulum. Both subunits contain GTPase domains with which signal recognition particle interacts. In the presence of GTP and SRP receptor, SRP is released from the ribosome-nascent chain complex." [ISBN
	Pathogen[HTLV1_hbz Q2Q067] interacts with 1 human partners:{Q8TA86}
	Pathogen[HTLV2_rex Q85601] interacts with 1 human partners:{Q8TA86}
	Pathogen[HTLV1_tax P14079] interacts with 1 human partners:{Q8TA86}
	Pathogen[HTLV2_gag P03346] interacts with 2 human partners:{Q8TA86;P49458}
	Pathogen[HTLV2_env P03383] interacts with 1 human partners:{Q8TA86}
	Pathogen[HTLV2_tax2 P03410] interacts with 2 human partners:{Q8TA86;P49458}
	Pathogen[HTLV1_rex P0C206] interacts with 1 human partners:{Q8TA86}
	Pathogen[HTLV2_pol P03363] interacts with 2 human partners:{Q8TA86;P49458}
[Cluster 92]GO:0070876+C	cellular_component	[name] SOSS complex	[def] "A protein complex that functions downstream of the MRN complex to promote DNA repair and the G2/M checkpoint. The SOSS complex associates with single-stranded DNA at DNA lesions and is composed of SOSS-B (SOSS-B1/OBFC2B or SOSS-B2/OBFC2A), SOSS-A/INTS3 and SOSS-C/C9orf80." [PMID
	Pathogen[HTLV1_hbz Q2Q067] interacts with 2 human partners:{Q68E01;Q96AH0}
	Pathogen[HTLV2_rex Q85601] interacts with 4 human partners:{Q68E01;Q9NRY2;Q96AH0;Q9BQ15}
	Pathogen[HTLV1_tax P14079] interacts with 1 human partners:{Q68E01}
	Pathogen[HTLV2_gag P03346] interacts with 4 human partners:{Q68E01;Q9NRY2;Q96AH0;Q9BQ15}
	Pathogen[HTLV2_tax2 P03410] interacts with 4 human partners:{Q68E01;Q9NRY2;Q96AH0;Q9BQ15}
	Pathogen[HTLV1_rex P0C206] interacts with 4 human partners:{Q68E01;Q9NRY2;Q96AH0;Q9BQ15}
	Pathogen[HTLV2_pol P03363] interacts with 4 human partners:{Q68E01;Q9NRY2;Q96AH0;Q9BQ15}
[Cluster 93]GO:0017101+C	cellular_component	[name] aminoacyl-tRNA synthetase multienzyme complex	[def] "A multienzyme complex found in all multicellular eukaryotes composed of eight proteins with aminoacyl-tRNA synthetase activities (abbreviated as
	Pathogen[HTLV1_hbz Q2Q067] interacts with 1 human partners:{P54136}
	Pathogen[HTLV2_rex Q85601] interacts with 1 human partners:{P54136}
	Pathogen[HTLV2_gag P03346] interacts with 2 human partners:{Q15046;P54136}
	Pathogen[HTLV2_tax2 P03410] interacts with 1 human partners:{P54136}
	Pathogen[HTLV1_rex P0C206] interacts with 1 human partners:{P54136}
	Pathogen[HTLV2_pol P03363] interacts with 2 human partners:{Q15046;P54136}
[Cluster 94]GO:0005944+C	cellular_component	[name] 1-phosphatidylinositol-4-phosphate 3-kinase, class IB complex	[def] "A heterodimeric protein complex that possesses 1-phosphatidylinositol-4-phosphate 3-kinase activity_ comprises a catalytic Class IB phosphoinositide 3-kinase (PI3K) subunit of 110-120 kDa and an associated regulatory subunit that is larger than, and unrelated to, the p85 proteins present in class IA complexes. Class I PI3Ks phosphorylate phosphatidylinositol [PI], phosphatidylinositol-4-phosphate [PI(4)P] and phosphatidylinositol-4,5-bisphosphate [PI(4,5)P2] and are divided into subclasses A and B according to the type of adaptor subunit with which they associate. Class IB PI3Ks are stimulated by G-proteins and do not interact with the SH2-domain containing adaptors that bind to Class IA PI3Ks." [PMID
	Pathogen[HTLV1_hbz Q2Q067] interacts with 1 human partners:{Q8WYR1}
	Pathogen[HTLV2_rex Q85601] interacts with 2 human partners:{Q8WYR1;Q5UE93}
	Pathogen[HTLV1_tax P14079] interacts with 1 human partners:{Q8WYR1}
	Pathogen[HTLV2_gag P03346] interacts with 2 human partners:{Q8WYR1;Q5UE93}
	Pathogen[HTLV2_tax2 P03410] interacts with 2 human partners:{Q8WYR1;Q5UE93}
	Pathogen[HTLV1_rex P0C206] interacts with 2 human partners:{Q8WYR1;Q5UE93}
	Pathogen[HTLV2_pol P03363] interacts with 2 human partners:{Q8WYR1;Q5UE93}
[Cluster 95]GO:0045263+C	cellular_component	[name] proton-transporting ATP synthase complex, coupling factor F(o)	[def] "All non-F1 subunits of a hydrogen-transporting ATP synthase, including integral and peripheral membrane proteins." [PMID
	Pathogen[HTLV2_gag P03346] interacts with 5 human partners:{O75964;P56385;Q99766;P24539;P18859}
	Pathogen[HTLV2_pol P03363] interacts with 3 human partners:{Q99766;P24539;P18859}
[Cluster 96]GO:0034663+C	cellular_component	[name] endoplasmic reticulum chaperone complex	[def] "A protein complex that is located in the endoplasmic reticulum and is composed of chaperone proteins, including BiP, GRP94_ CaBP1, protein disulfide isomerase (PDI), ERdj3, cyclophilin B, ERp72, GRP170, UDP-glucosyltransferase, and SDF2-L1." [PMID
	Pathogen[HTLV1_hbz Q2Q067] interacts with 1 human partners:{P11021}
	Pathogen[HTLV2_rex Q85601] interacts with 1 human partners:{P11021}
	Pathogen[HTLV1_tax P14079] interacts with 1 human partners:{P11021}
	Pathogen[HTLV2_gag P03346] interacts with 1 human partners:{P11021}
	Pathogen[HTLV2_tax2 P03410] interacts with 1 human partners:{P11021}
	Pathogen[HTLV1_env P14075] interacts with 1 human partners:{P11021}
	Pathogen[HTLV1_rex P0C206] interacts with 1 human partners:{P11021}
	Pathogen[HTLV2_pol P03363] interacts with 1 human partners:{P11021}
[Cluster 97]GO:0044302+C	cellular_component	[name] dentate gyrus mossy fiber	[def] "Distinctive, unmyelinated axons produced by granule cells." [NIF_Subcellular
	Pathogen[HTLV1_hbz Q2Q067] interacts with 1 human partners:{Q9UQF2}
	Pathogen[HTLV2_rex Q85601] interacts with 1 human partners:{Q9UQF2}
	Pathogen[HTLV2_gag P03346] interacts with 1 human partners:{Q9UQF2}
	Pathogen[HTLV2_tax2 P03410] interacts with 1 human partners:{Q9UQF2}
	Pathogen[HTLV1_rex P0C206] interacts with 1 human partners:{Q9UQF2}
	Pathogen[HTLV2_pol P03363] interacts with 1 human partners:{Q9UQF2}
[Cluster 98]GO:0005639+C	cellular_component	[name] integral to nuclear inner membrane	[def] "Located such that some or all of the gene product itself penetrates at least one phospholipid bilayer of the nuclear inner membrane. May also refer to the state of being buried in the bilayer with no exposure outside the bilayer." [GOC
	Pathogen[HTLV2_rex Q85601] interacts with 1 human partners:{Q14739}
	Pathogen[HTLV1_tax P14079] interacts with 1 human partners:{Q14739}
	Pathogen[HTLV2_gag P03346] interacts with 1 human partners:{Q14739}
	Pathogen[HTLV2_env P03383] interacts with 2 human partners:{Q9Y2U8;Q14739}
	Pathogen[HTLV2_tax2 P03410] interacts with 1 human partners:{Q14739}
	Pathogen[HTLV1_env P14075] interacts with 1 human partners:{Q14739}
	Pathogen[HTLV1_rex P0C206] interacts with 1 human partners:{Q14739}
	Pathogen[HTLV2_pol P03363] interacts with 1 human partners:{Q14739}
[Cluster 99]GO:0034667+C	cellular_component	[name] alpha3-beta1 integrin complex	[def] "An integrin complex that comprises one alpha3 subunit and one beta1 subunit." [PMID
	Pathogen[HTLV2_env P03383] interacts with 1 human partners:{P05556}
	Pathogen[HTLV1_env P14075] interacts with 1 human partners:{P05556}
[Cluster 100]GO:0016507+C	cellular_component	[name] fatty acid beta-oxidation multienzyme complex	[def] "A complex that includes the long-chain 3-hydroxyacyl-CoA dehydrogenase and long-chain enoyl-CoA hydratase activities in two subunits (alpha and beta), catalyzing two steps of the fatty acid beta-oxidation cycle within the mitochondrial matrix." [GOC
	Pathogen[HTLV2_gag P03346] interacts with 1 human partners:{P40939}
	Pathogen[HTLV2_tax2 P03410] interacts with 1 human partners:{P40939}
	Pathogen[HTLV2_pol P03363] interacts with 1 human partners:{P40939}
[Cluster 101]GO:0044327+C	cellular_component	[name] dendritic spine head	[def] "Distal part of the dendritic spine, that carries the post-synaptic density." [GOC
	Pathogen[HTLV2_gag P03346] interacts with 1 human partners:{O75044}
	Pathogen[HTLV2_pol P03363] interacts with 1 human partners:{O75044}
[Cluster 102]GO:0070685+C	cellular_component	[name] macropinocytic cup	[def] "A cell projection that forms at the site of macropinocytosis, a form of endocytosis that results in the uptake of relatively large amounts of extracellular fluid. The macropinocytic cup membrane selectively excludes certain proteins, such as H36 or PM4C4 in Dictyostelium, and the underlying cytoskeleton is enriched in F-actin and coronin." [PMID
	Pathogen[HTLV1_hbz Q2Q067] interacts with 1 human partners:{Q9Y5X3}
	Pathogen[HTLV2_rex Q85601] interacts with 1 human partners:{Q9Y5X3}
	Pathogen[HTLV2_gag P03346] interacts with 1 human partners:{Q9Y5X3}
	Pathogen[HTLV2_tax2 P03410] interacts with 1 human partners:{Q9Y5X3}
	Pathogen[HTLV1_rex P0C206] interacts with 1 human partners:{Q9Y5X3}
	Pathogen[HTLV2_pol P03363] interacts with 1 human partners:{Q9Y5X3}
[Cluster 103]GO:0002177+C	cellular_component	[name] manchette	[def] "A conical shaped array of microtubules that completely covers the nucleus of a spermatid, thought to be involved in sperm head elongation." [PMID
	Pathogen[HTLV1_hbz Q2Q067] interacts with 1 human partners:{Q8NCR6}
	Pathogen[HTLV2_rex Q85601] interacts with 1 human partners:{Q8NCR6}
	Pathogen[HTLV2_gag P03346] interacts with 1 human partners:{Q8NCR6}
	Pathogen[HTLV2_tax2 P03410] interacts with 1 human partners:{Q8NCR6}
	Pathogen[HTLV1_rex P0C206] interacts with 1 human partners:{Q8NCR6}
	Pathogen[HTLV2_pol P03363] interacts with 1 human partners:{Q8NCR6}
[Cluster 104]GO:0071203+C	cellular_component	[name] WASH complex	[def] "A protein complex that localizes at the surface of endosomes, where it recruits and activates the Arp2/3 complex to induce actin polymerization. In human, the WASH complex is composed of F-actin-capping protein subunits alpha and beta, WASH1, FAM21, KIAA1033, KIAA0196 and CCDC53." [GOC
	Pathogen[HTLV1_hbz Q2Q067] interacts with 2 human partners:{P47756;Q9Y3C0}
	Pathogen[HTLV2_rex Q85601] interacts with 2 human partners:{P47756;Q9Y3C0}
	Pathogen[HTLV1_tax P14079] interacts with 2 human partners:{P47756;Q9Y3C0}
	Pathogen[HTLV2_gag P03346] interacts with 7 human partners:{P47756;Q9Y3C0;Q5SNT6;Q9Y4E1;Q6VEQ5;A8K0Z3;Q641Q2}
	Pathogen[HTLV2_tax2 P03410] interacts with 4 human partners:{P47756;Q9Y3C0;Q5SNT6;Q9Y4E1}
	Pathogen[HTLV1_rex P0C206] interacts with 2 human partners:{P47756;Q9Y3C0}
	Pathogen[HTLV2_pol P03363] interacts with 7 human partners:{P47756;Q9Y3C0;Q5SNT6;Q9Y4E1;Q6VEQ5;A8K0Z3;Q641Q2}
[Cluster 105]GO:0030692+C	cellular_component	[name] Noc4p-Nop14p complex	[def] "A heterodimer associated with precursors of the eukaryotic small ribosomal subunit, including the 90S preribosome_ involved in small subunit biogenesis." [PMID
	Pathogen[HTLV2_gag P03346] interacts with 1 human partners:{P78316}
	Pathogen[HTLV2_pol P03363] interacts with 1 human partners:{P78316}
[Cluster 106]GO:0032311+C	cellular_component	[name] angiogenin-PRI complex	[def] "A stable heterodimer of angiogenin and placental ribonuclease inhibitor_ interaction between angiogenin and PRI prevents angiogenin binding to its receptor to stimulate angiogenesis." [PMID
	Pathogen[HTLV1_hbz Q2Q067] interacts with 1 human partners:{P13489}
	Pathogen[HTLV2_rex Q85601] interacts with 1 human partners:{P13489}
	Pathogen[HTLV1_tax P14079] interacts with 1 human partners:{P13489}
	Pathogen[HTLV2_gag P03346] interacts with 1 human partners:{P13489}
	Pathogen[HTLV2_tax2 P03410] interacts with 1 human partners:{P13489}
	Pathogen[HTLV1_rex P0C206] interacts with 1 human partners:{P13489}
	Pathogen[HTLV2_pol P03363] interacts with 1 human partners:{P13489}
[Cluster 107]GO:0031305+C	cellular_component	[name] integral to mitochondrial inner membrane	[def] "Located such that some or all of the gene product itself penetrates at least one phospholipid bilayer of the mitochondrial inner membrane. May also refer to the state of being buried in the bilayer with no exposure outside the bilayer." [GOC
	Pathogen[HTLV1_hbz Q2Q067] interacts with 1 human partners:{O14925}
	Pathogen[HTLV2_rex Q85601] interacts with 1 human partners:{O14925}
	Pathogen[HTLV1_tax P14079] interacts with 1 human partners:{O14925}
	Pathogen[HTLV2_gag P03346] interacts with 1 human partners:{O14925}
	Pathogen[HTLV2_env P03383] interacts with 1 human partners:{O14925}
	Pathogen[HTLV2_tax2 P03410] interacts with 1 human partners:{O14925}
	Pathogen[HTLV1_rex P0C206] interacts with 1 human partners:{O14925}
	Pathogen[HTLV2_pol P03363] interacts with 1 human partners:{O14925}
[Cluster 108]GO:0000176+C	cellular_component	[name] nuclear exosome (RNase complex)	[def] "Complex of 3'-5' exoribonucleases found in the nucleus." [PMID
	Pathogen[HTLV1_hbz Q2Q067] interacts with 2 human partners:{Q9Y2L1;Q9NQT5}
	Pathogen[HTLV2_rex Q85601] interacts with 4 human partners:{Q9Y2L1;Q13901;Q9NQT5;Q99547}
	Pathogen[HTLV1_tax P14079] interacts with 3 human partners:{Q9Y2L1;Q13901;Q99547}
	Pathogen[HTLV2_gag P03346] interacts with 5 human partners:{Q9Y2L1;Q13901;Q9NQT5;Q06265;Q99547}
	Pathogen[HTLV2_env P03383] interacts with 1 human partners:{Q9Y2L1}
	Pathogen[HTLV2_tax2 P03410] interacts with 4 human partners:{Q9Y2L1;Q13901;Q9NQT5;Q99547}
	Pathogen[HTLV1_rex P0C206] interacts with 4 human partners:{Q9Y2L1;Q13901;Q9NQT5;Q99547}
	Pathogen[HTLV2_pol P03363] interacts with 5 human partners:{Q9Y2L1;Q13901;Q9NQT5;Q06265;Q99547}
[Cluster 109]GO:0000137+C	cellular_component	[name] Golgi cis cisterna	[def] "The Golgi cisterna closest to the endoplasmic reticulum_ the first processing compartment through which proteins pass after export from the ER." [ISBN
	Pathogen[HTLV1_hbz Q2Q067] interacts with 1 human partners:{Q15334}
	Pathogen[HTLV2_rex Q85601] interacts with 1 human partners:{Q15334}
	Pathogen[HTLV2_gag P03346] interacts with 1 human partners:{Q15334}
	Pathogen[HTLV2_tax2 P03410] interacts with 1 human partners:{Q15334}
	Pathogen[HTLV1_rex P0C206] interacts with 1 human partners:{Q15334}
	Pathogen[HTLV2_pol P03363] interacts with 1 human partners:{Q15334}
[Cluster 110]GO:0005960+C	cellular_component	[name] glycine cleavage complex	[def] "A protein complex that catalyzes the reversible oxidation of glycine. In E. coli, it has four components
	Pathogen[HTLV2_gag P03346] interacts with 1 human partners:{P23434}
[Cluster 111]GO:0045252+C	cellular_component	[name] oxoglutarate dehydrogenase complex	[def] "A complex of multiple copies of three enzymatic components
	Pathogen[HTLV1_hbz Q2Q067] interacts with 1 human partners:{P09622}
	Pathogen[HTLV2_rex Q85601] interacts with 1 human partners:{P09622}
	Pathogen[HTLV2_gag P03346] interacts with 1 human partners:{P09622}
	Pathogen[HTLV2_tax2 P03410] interacts with 1 human partners:{P09622}
	Pathogen[HTLV1_rex P0C206] interacts with 1 human partners:{P09622}
	Pathogen[HTLV2_pol P03363] interacts with 1 human partners:{P09622}
[Cluster 112]GO:0097228+C	
	Pathogen[HTLV1_hbz Q2Q067] interacts with 1 human partners:{Q5JQC9}
	Pathogen[HTLV2_rex Q85601] interacts with 1 human partners:{Q5JQC9}
	Pathogen[HTLV1_tax P14079] interacts with 1 human partners:{Q5JQC9}
	Pathogen[HTLV2_gag P03346] interacts with 1 human partners:{Q5JQC9}
	Pathogen[HTLV2_tax2 P03410] interacts with 1 human partners:{Q5JQC9}
	Pathogen[HTLV1_rex P0C206] interacts with 1 human partners:{Q5JQC9}
	Pathogen[HTLV2_pol P03363] interacts with 1 human partners:{Q5JQC9}
[Cluster 113]GO:0016469+C	cellular_component	[name] proton-transporting two-sector ATPase complex	[def] "A large protein complex that catalyzes the synthesis or hydrolysis of ATP by a rotational mechanism, coupled to the transport of protons across a membrane. The complex comprises a membrane sector (F0, V0, or A0) that carries out proton transport and a cytoplasmic compartment sector (F1, V1, or A1) that catalyzes ATP synthesis or hydrolysis. Two major types have been characterized
	Pathogen[HTLV2_gag P03346] interacts with 2 human partners:{P36543;P38606}
	Pathogen[HTLV2_pol P03363] interacts with 2 human partners:{P36543;P38606}
[Cluster 114]GO:0042599+C	cellular_component	[name] lamellar body	[def] "A membrane-bounded organelle, specialized for the storage and secretion various substances (surfactant phospholipids, glycoproteins and acid phosphates) which are arranged in the form of tightly packed, concentric, membrane sheets or lamellae. Has some similar properties to, but is distinct from, a lysosome." [GOC
	Pathogen[HTLV1_hbz Q2Q067] interacts with 1 human partners:{P61106}
	Pathogen[HTLV2_rex Q85601] interacts with 1 human partners:{P61106}
	Pathogen[HTLV1_tax P14079] interacts with 1 human partners:{P61106}
	Pathogen[HTLV2_gag P03346] interacts with 1 human partners:{P61106}
	Pathogen[HTLV2_tax2 P03410] interacts with 1 human partners:{P61106}
	Pathogen[HTLV1_env P14075] interacts with 1 human partners:{P61106}
	Pathogen[HTLV1_rex P0C206] interacts with 1 human partners:{P61106}
	Pathogen[HTLV2_pol P03363] interacts with 1 human partners:{P61106}
[Cluster 115]GO:0044425+C	cellular_component	[name] membrane part	[def] "Any constituent part of a membrane, a double layer of lipid molecules that encloses all cells, and, in eukaryotes, many organelles_ may be a single or double lipid bilayer_ also includes associated proteins." [GOC
	Pathogen[HTLV1_hbz Q2Q067] interacts with 1 human partners:{Q6UWE0}
	Pathogen[HTLV2_rex Q85601] interacts with 1 human partners:{Q6UWE0}
	Pathogen[HTLV1_tax P14079] interacts with 1 human partners:{Q6UWE0}
	Pathogen[HTLV2_gag P03346] interacts with 1 human partners:{Q6UWE0}
	Pathogen[HTLV2_env P03383] interacts with 1 human partners:{Q6UWE0}
	Pathogen[HTLV2_tax2 P03410] interacts with 1 human partners:{Q6UWE0}
	Pathogen[HTLV1_env P14075] interacts with 1 human partners:{Q6UWE0}
	Pathogen[HTLV1_rex P0C206] interacts with 1 human partners:{Q6UWE0}
[Cluster 116]GO:0031838+C	cellular_component	[name] haptoglobin-hemoglobin complex	[def] "A protein complex formed by the stable binding of a haptoglobin to hemoglobin." [GOC
	Pathogen[HTLV1_hbz Q2Q067] interacts with 2 human partners:{P68871;P69905}
	Pathogen[HTLV2_rex Q85601] interacts with 2 human partners:{P68871;P69905}
	Pathogen[HTLV1_tax P14079] interacts with 2 human partners:{P68871;P69905}
	Pathogen[HTLV2_gag P03346] interacts with 2 human partners:{P68871;P69905}
	Pathogen[HTLV2_tax2 P03410] interacts with 2 human partners:{P68871;P69905}
	Pathogen[HTLV1_rex P0C206] interacts with 2 human partners:{P68871;P69905}
	Pathogen[HTLV2_pol P03363] interacts with 2 human partners:{P68871;P69905}
[Cluster 117]GO:0097227+C	
	Pathogen[HTLV1_hbz Q2Q067] interacts with 1 human partners:{Q8IYM1}
	Pathogen[HTLV2_rex Q85601] interacts with 1 human partners:{Q8IYM1}
	Pathogen[HTLV1_tax P14079] interacts with 1 human partners:{Q8IYM1}
	Pathogen[HTLV2_gag P03346] interacts with 1 human partners:{Q8IYM1}
	Pathogen[HTLV2_env P03383] interacts with 1 human partners:{Q8IYM1}
	Pathogen[HTLV2_tax2 P03410] interacts with 1 human partners:{Q8IYM1}
	Pathogen[HTLV1_rex P0C206] interacts with 1 human partners:{Q8IYM1}
	Pathogen[HTLV2_pol P03363] interacts with 1 human partners:{Q8IYM1}
[Cluster 118]GO:0000276+C	cellular_component	[name] mitochondrial proton-transporting ATP synthase complex, coupling factor F(o)	[def] "All non-F1 subunits of the mitochondrial hydrogen-transporting ATP synthase, including integral and peripheral mitochondrial inner membrane proteins." [GOC
	Pathogen[HTLV2_gag P03346] interacts with 4 human partners:{O75964;P56385;P24539;P18859}
	Pathogen[HTLV2_pol P03363] interacts with 2 human partners:{P24539;P18859}
[Cluster 119]GO:0005968+C	cellular_component	[name] Rab-protein geranylgeranyltransferase complex	[def] "A heterodimeric enzyme complex, which in mammals is composed of an alpha and a beta subunit, and which associates with an accessory protein Rep (Rab escort protein). Catalyzes of the transfer of a geranyl-geranyl group from geranylgeranyl pyrophosphate to a Rab protein." [GOC
	Pathogen[HTLV1_hbz Q2Q067] interacts with 1 human partners:{P24386}
	Pathogen[HTLV2_rex Q85601] interacts with 1 human partners:{P24386}
	Pathogen[HTLV2_gag P03346] interacts with 1 human partners:{P24386}
	Pathogen[HTLV2_tax2 P03410] interacts with 1 human partners:{P24386}
	Pathogen[HTLV1_rex P0C206] interacts with 1 human partners:{P24386}
	Pathogen[HTLV2_pol P03363] interacts with 1 human partners:{P24386}
[Cluster 120]GO:0005614+C	cellular_component	[name] interstitial matrix	[def] "A type of extracellular matrix found in interstitial connective tissue, characterized by the presence of fibronectins, proteoglycans, and types I, III, V, VI, VII and XII collagens." [PMID
	Pathogen[HTLV2_gag P03346] interacts with 1 human partners:{Q8IVL1}
	Pathogen[HTLV2_pol P03363] interacts with 1 human partners:{Q8IVL1}
[Cluster 121]GO:0005862+C	cellular_component	[name] muscle thin filament tropomyosin	[def] "A form of the tropomyosin dimer found associated with actin and the troponin complex in muscle thin filaments." [ISBN
	Pathogen[HTLV1_hbz Q2Q067] interacts with 1 human partners:{P07951}
	Pathogen[HTLV2_rex Q85601] interacts with 1 human partners:{P07951}
	Pathogen[HTLV2_gag P03346] interacts with 4 human partners:{P06753;P09493;P67936;P07951}
	Pathogen[HTLV2_tax2 P03410] interacts with 2 human partners:{P67936;P07951}
	Pathogen[HTLV1_rex P0C206] interacts with 1 human partners:{P07951}
	Pathogen[HTLV2_pol P03363] interacts with 4 human partners:{P06753;P09493;P67936;P07951}
[Cluster 122]GO:0031673+C	cellular_component	[name] H zone	[def] "A relatively pale zone traversing the center of the A band of a sarcomere, visible in relaxed muscle fibers_ consists of the central portion of thick (myosin) filaments that are not overlapped by thin (actin) filaments." [GOC
	Pathogen[HTLV2_env P03383] interacts with 1 human partners:{Q03001}
	Pathogen[HTLV1_env P14075] interacts with 1 human partners:{Q03001}
[Cluster 123]GO:0033011+C	cellular_component	[name] perinuclear theca	[def] "A condensed cytoplasmic structure that covers the nucleus of mammalian spermatozoa except for a narrow zone around the insertion of the tail. It shows two distinct regions, a subacrosomal layer and, continuing caudally beyond the acrosomic system, the postacrosomal sheath. The perinuclear theca has been considered a cytoskeletal scaffold responsible for maintaining the overall architecture of the mature sperm head_ however, recent studies indicate that the bulk of its constituent proteins are not traditional cytoskeletal proteins but rather a variety of cytosolic proteins." [PMID
	Pathogen[HTLV2_gag P03346] interacts with 1 human partners:{Q6ICG8}
	Pathogen[HTLV2_pol P03363] interacts with 1 human partners:{Q6ICG8}
[Cluster 124]GO:0005964+C	cellular_component	[name] phosphorylase kinase complex	[def] "An enzyme complex that catalyzes the phosphorylation of phosphorylase b to form phosphorylase a." [EC
	Pathogen[HTLV2_gag P03346] interacts with 2 human partners:{P46020;Q93100}
[Cluster 125]GO:0042827+C	cellular_component	[name] platelet dense granule	[def] "Electron-dense granule occurring in blood platelets that stores and secretes adenosine nucleotides and serotonin. They contain a highly condensed core consisting of serotonin, histamine, calcium, magnesium, ATP, ADP, pyrophosphate and membrane lysosomal proteins." [GOC
	Pathogen[HTLV2_gag P03346] interacts with 1 human partners:{Q9NQG7}
	Pathogen[HTLV2_tax2 P03410] interacts with 1 human partners:{Q9NQG7}
	Pathogen[HTLV2_pol P03363] interacts with 1 human partners:{Q9NQG7}
[Cluster 126]GO:0031380+C	cellular_component	[name] nuclear RNA-directed RNA polymerase complex	[def] "A complex required for RNAi mediated heterochromatin assembly. In S. pombe this contains RNA-directed RNA polymerase, a putative helicase and a protein containing a pap25 associated domain." [GOC
	Pathogen[HTLV1_hbz Q2Q067] interacts with 1 human partners:{Q6PIY7}
	Pathogen[HTLV2_rex Q85601] interacts with 1 human partners:{Q6PIY7}
	Pathogen[HTLV2_gag P03346] interacts with 1 human partners:{Q6PIY7}
	Pathogen[HTLV2_tax2 P03410] interacts with 1 human partners:{Q6PIY7}
	Pathogen[HTLV1_rex P0C206] interacts with 1 human partners:{Q6PIY7}
	Pathogen[HTLV2_pol P03363] interacts with 1 human partners:{Q6PIY7}
[Cluster 127]GO:0008043+C	cellular_component	[name] intracellular ferritin complex	[def] "A ferritin complex located in the cell. Intracellular ferritin complexes contain 24 subunits, in a mixture of L (light) chains and H (heavy) chains." [GOC
	Pathogen[HTLV2_rex Q85601] interacts with 1 human partners:{P02794}
	Pathogen[HTLV1_tax P14079] interacts with 1 human partners:{P02794}
	Pathogen[HTLV2_gag P03346] interacts with 2 human partners:{P02792;P02794}
	Pathogen[HTLV2_env P03383] interacts with 1 human partners:{P02794}
	Pathogen[HTLV2_tax2 P03410] interacts with 1 human partners:{P02794}
	Pathogen[HTLV1_env P14075] interacts with 1 human partners:{P02794}
	Pathogen[HTLV1_rex P0C206] interacts with 1 human partners:{P02794}
	Pathogen[HTLV2_pol P03363] interacts with 2 human partners:{P02792;P02794}
[Cluster 128]GO:0005749+C	cellular_component	[name] mitochondrial respiratory chain complex II	[def] "A protein complex located in the mitochondrial inner membrane that forms part of the mitochondrial respiratory chain. Contains the four polypeptide subunits of succinate dehydrogenase, flavin-adenine dinucleotide and iron-sulfur. Catalyzes the oxidation of succinate by ubiquinone. Connects the TCA cycle with the respiratory chain." [GOC
	Pathogen[HTLV2_gag P03346] interacts with 1 human partners:{P31040}
	Pathogen[HTLV2_tax2 P03410] interacts with 1 human partners:{P31040}
	Pathogen[HTLV2_pol P03363] interacts with 1 human partners:{P31040}
[Cluster 129]GO:0005746+C	cellular_component	[name] mitochondrial respiratory chain	[def] "The protein complexes that form the mitochondrial electron transport system (the respiratory chain), associated with the inner mitochondrial membrane. The respiratory chain complexes transfer electrons from an electron donor to an electron acceptor and are associated with a proton pump to create a transmembrane electrochemical gradient." [GOC
	Pathogen[HTLV1_tax P14079] interacts with 1 human partners:{P31930}
	Pathogen[HTLV2_gag P03346] interacts with 1 human partners:{P31930}
	Pathogen[HTLV2_tax2 P03410] interacts with 1 human partners:{P31930}
	Pathogen[HTLV2_pol P03363] interacts with 1 human partners:{P31930}
[Cluster 130]GO:0000439+C	cellular_component	[name] core TFIIH complex	[def] "The 5 subunit core of TFIIH that has tightly associated subunits and is found in both the general transcription factor holo-TFIIH and in the nucleotide-excision repair factor 3 complex. In S. cerevisiae, it is composed of Rad3, Tfb1, Tfb2, Ssl1, Tfb4. In humans, it is composed of XPD, p62, p55, p44, p34." [GOC
	Pathogen[HTLV2_gag P03346] interacts with 1 human partners:{Q13889}
[Cluster 131]GO:0097057+C	cellular_component	[name] TRAF2-GSTP1 complex	[def] "A protein complex comprising tumor necrosis factor (TNF) receptor-associated factor 2 (TRAF2) and glutathione S-transferase pi 1 (GSTP1). This complex is thought to disrupt the TNF signaling cascade, thus down-regulating inflammatory responses." [GOC
	Pathogen[HTLV2_gag P03346] interacts with 1 human partners:{P09211}
	Pathogen[HTLV2_pol P03363] interacts with 1 human partners:{P09211}
[Cluster 132]GO:0031205+C	cellular_component	[name] endoplasmic reticulum Sec complex	[def] "An endoplasmic reticulum membrane-associated complex involved in the translocation of proteins that are targeted to the ER. In yeast, this complex consists of two subcomplexes, namely, the Sec61 complex and the Sec62/Sec63 complex." [GOC
	Pathogen[HTLV1_tax P14079] interacts with 1 human partners:{P60468}
	Pathogen[HTLV2_gag P03346] interacts with 2 human partners:{Q13217;P60468}
	Pathogen[HTLV2_tax2 P03410] interacts with 1 human partners:{P60468}
	Pathogen[HTLV2_pol P03363] interacts with 1 human partners:{Q13217}
[Cluster 133]GO:0000506+C	cellular_component	[name] glycosylphosphatidylinositol-N-acetylglucosaminyltransferase (GPI-GnT) complex	[def] "An enzyme complex that catalyzes the transfer of GlcNAc from UDP-GlcNAc to an acceptor phosphatidylinositol, the first step in the production of GPI anchors for cell surface proteins. The complex contains PIG-A, PIG-C, PIG-H, PIG-Q, PIG-P, and DPM2 in human, and Eri1p, Gpi1p, Gpi2p, Gpi15p, Gpi19p, and Spt14p in budding yeast." [GOC
	Pathogen[HTLV2_gag P03346] interacts with 1 human partners:{Q96I23}
[Cluster 134]GO:0000214+C	cellular_component	[name] tRNA-intron endonuclease complex	[def] "A protein complex that catalyzes the endonucleolytic cleavage of pre-tRNA, producing 5'-hydroxyl and 2',3'-cyclic phosphate termini, and specifically removing the intron." [EC
	Pathogen[HTLV1_hbz Q2Q067] interacts with 1 human partners:{Q92989}
	Pathogen[HTLV2_rex Q85601] interacts with 1 human partners:{Q92989}
	Pathogen[HTLV2_gag P03346] interacts with 2 human partners:{Q92989;Q9BSV6}
	Pathogen[HTLV2_tax2 P03410] interacts with 2 human partners:{Q92989;Q9BSV6}
	Pathogen[HTLV1_rex P0C206] interacts with 2 human partners:{Q92989;Q9BSV6}
	Pathogen[HTLV2_pol P03363] interacts with 2 human partners:{Q92989;Q9BSV6}
[Cluster 135]GO:0005969+C	cellular_component	[name] serine-pyruvate aminotransferase complex	[def] "An enzyme complex that catalyzes the formation of hydroxypyruvate and alanine from serine and pyruvate." [EC
	Pathogen[HTLV2_gag P03346] interacts with 1 human partners:{Q15075}
	Pathogen[HTLV2_pol P03363] interacts with 1 human partners:{Q15075}
[Cluster 136]GO:0031313+C	cellular_component	[name] extrinsic to endosome membrane	[def] "Loosely bound to one surface of the endosome membrane, but not integrated into the hydrophobic region." [GOC
	Pathogen[HTLV1_hbz Q2Q067] interacts with 1 human partners:{Q9Y5X3}
	Pathogen[HTLV2_rex Q85601] interacts with 1 human partners:{Q9Y5X3}
	Pathogen[HTLV2_gag P03346] interacts with 1 human partners:{Q9Y5X3}
	Pathogen[HTLV2_tax2 P03410] interacts with 1 human partners:{Q9Y5X3}
	Pathogen[HTLV1_rex P0C206] interacts with 1 human partners:{Q9Y5X3}
	Pathogen[HTLV2_pol P03363] interacts with 1 human partners:{Q9Y5X3}
[Cluster 137]GO:0097362+C	
	Pathogen[HTLV1_hbz Q2Q067] interacts with 1 human partners:{Q9UJA3}
	Pathogen[HTLV2_rex Q85601] interacts with 2 human partners:{Q9UJA3;Q9NXL9}
	Pathogen[HTLV1_tax P14079] interacts with 2 human partners:{Q9UJA3;Q9NXL9}
	Pathogen[HTLV2_gag P03346] interacts with 2 human partners:{Q9UJA3;Q9NXL9}
	Pathogen[HTLV2_tax2 P03410] interacts with 2 human partners:{Q9UJA3;Q9NXL9}
	Pathogen[HTLV1_rex P0C206] interacts with 2 human partners:{Q9UJA3;Q9NXL9}
	Pathogen[HTLV2_pol P03363] interacts with 1 human partners:{Q9NXL9}
[Cluster 138]GO:0000221+C	cellular_component	[name] vacuolar proton-transporting V-type ATPase, V1 domain	[def] "The V1 domain of a proton-transporting V-type ATPase found in the vacuolar membrane." [GOC
	Pathogen[HTLV1_hbz Q2Q067] interacts with 1 human partners:{Q7Z7L7}
	Pathogen[HTLV2_rex Q85601] interacts with 1 human partners:{Q7Z7L7}
	Pathogen[HTLV1_tax P14079] interacts with 2 human partners:{Q7Z7L7;Q9UI12}
	Pathogen[HTLV2_gag P03346] interacts with 2 human partners:{Q7Z7L7;Q9UI12}
	Pathogen[HTLV2_env P03383] interacts with 1 human partners:{Q9UI12}
	Pathogen[HTLV2_tax2 P03410] interacts with 2 human partners:{Q7Z7L7;Q9UI12}
	Pathogen[HTLV1_rex P0C206] interacts with 2 human partners:{Q7Z7L7;Q9UI12}
	Pathogen[HTLV2_pol P03363] interacts with 2 human partners:{Q7Z7L7;Q9UI12}
[Cluster 139]GO:0070969+C	cellular_component	[name] ULK1-ATG13-FIP200 complex	[def] "A protein complex that is essential for mammalian autophagy, and consists of at least 3 proteins
	Pathogen[HTLV1_hbz Q2Q067] interacts with 2 human partners:{Q8TDY2;O75143}
	Pathogen[HTLV2_rex Q85601] interacts with 2 human partners:{Q8TDY2;O75143}
	Pathogen[HTLV1_tax P14079] interacts with 2 human partners:{Q8TDY2;O75385}
	Pathogen[HTLV2_gag P03346] interacts with 3 human partners:{Q8TDY2;O75143;O75385}
	Pathogen[HTLV2_env P03383] interacts with 1 human partners:{Q8TDY2}
	Pathogen[HTLV2_tax2 P03410] interacts with 2 human partners:{Q8TDY2;O75143}
	Pathogen[HTLV1_rex P0C206] interacts with 2 human partners:{Q8TDY2;O75143}
	Pathogen[HTLV2_pol P03363] interacts with 2 human partners:{Q8TDY2;O75143}
[Cluster 140]GO:0001534+C	cellular_component	[name] radial spoke	[def] "Protein complex that links the outer microtubule doublet of the ciliary or flagellum axoneme with the sheath that surrounds the central pair of microtubules. Composed of a stalk that attaches to each doublet microtubule and a globular structure (spoke head) that projects toward the central pair of microtubules." [ISBN
	Pathogen[HTLV1_hbz Q2Q067] interacts with 1 human partners:{Q5TD94}
	Pathogen[HTLV2_gag P03346] interacts with 1 human partners:{Q5TD94}
	Pathogen[HTLV2_tax2 P03410] interacts with 1 human partners:{Q5TD94}
	Pathogen[HTLV1_rex P0C206] interacts with 1 human partners:{Q5TD94}
	Pathogen[HTLV2_pol P03363] interacts with 1 human partners:{Q5TD94}
[Cluster 141]GO:0032592+C	cellular_component	[name] integral to mitochondrial membrane	[def] "Located such that some or all of the gene product itself penetrates at least one phospholipid bilayer of a mitochondrial membrane. May also refer to the state of being buried in the bilayer with no exposure outside the bilayer." [GOC
	Pathogen[HTLV1_hbz Q2Q067] interacts with 1 human partners:{P55957}
	Pathogen[HTLV2_rex Q85601] interacts with 1 human partners:{P55957}
	Pathogen[HTLV2_gag P03346] interacts with 2 human partners:{Q9GZY8;P55957}
	Pathogen[HTLV2_env P03383] interacts with 1 human partners:{Q9GZY8}
	Pathogen[HTLV2_tax2 P03410] interacts with 1 human partners:{P55957}
	Pathogen[HTLV1_env P14075] interacts with 1 human partners:{Q9GZY8}
	Pathogen[HTLV1_rex P0C206] interacts with 1 human partners:{P55957}
	Pathogen[HTLV2_pol P03363] interacts with 2 human partners:{Q9GZY8;P55957}
[Cluster 142]GO:0031225+C	cellular_component	[name] anchored to membrane	[def] "Tethered to a membrane by a covalently attached anchor, such as a lipid group, that is embedded in the membrane. When used to describe a protein, indicates that none of the peptide sequence is embedded in the membrane." [GOC
	Pathogen[HTLV1_hbz Q2Q067] interacts with 3 human partners:{Q9NPD7;Q6ZVN8;P04156}
	Pathogen[HTLV2_rex Q85601] interacts with 2 human partners:{Q9NPD7;P04156}
	Pathogen[HTLV1_tax P14079] interacts with 2 human partners:{Q9UKY0;P04156}
	Pathogen[HTLV2_gag P03346] interacts with 18 human partners:{Q9NPD7;P14384;Q8TDM5;Q6UWN0;Q96B86;Q6ZVN8;Q9UKY0;P22748;P31358;Q496H8;Q5BIV9;P04156;O95868;Q9H4B8;Q05329;P25063;P16444;Q9H4A9}
	Pathogen[HTLV2_tax2 P03410] interacts with 4 human partners:{Q9NPD7;Q9UKY0;P04156;P25063}
	Pathogen[HTLV1_rex P0C206] interacts with 2 human partners:{Q9NPD7;P04156}
	Pathogen[HTLV2_pol P03363] interacts with 16 human partners:{Q9NPD7;P14384;Q8TDM5;Q6UWN0;Q96B86;Q6ZVN8;Q9UKY0;P22748;Q496H8;Q5BIV9;P04156;O95868;Q9H4B8;Q05329;P25063;Q9H4A9}
[Cluster 143]GO:0060091+C	cellular_component	[name] kinocilium	[def] "A nonmotile primary cilium that is found at the apical surface of auditory receptor cells. The kinocilium is surrounded by actin-based stereocilia." [GOC
	Pathogen[HTLV1_hbz Q2Q067] interacts with 1 human partners:{A8MXD5}
	Pathogen[HTLV2_rex Q85601] interacts with 1 human partners:{A8MXD5}
	Pathogen[HTLV2_gag P03346] interacts with 1 human partners:{A8MXD5}
	Pathogen[HTLV2_tax2 P03410] interacts with 1 human partners:{A8MXD5}
	Pathogen[HTLV1_rex P0C206] interacts with 1 human partners:{A8MXD5}
	Pathogen[HTLV2_pol P03363] interacts with 1 human partners:{A8MXD5}
[Cluster 144]GO:0001674+C	cellular_component	[name] female germ cell nucleus	[def] "The nucleus of the female germ cell, a reproductive cell in females." [CL
	Pathogen[HTLV1_hbz Q2Q067] interacts with 2 human partners:{Q8IZA3;P38432}
	Pathogen[HTLV2_rex Q85601] interacts with 2 human partners:{Q8IZA3;P38432}
	Pathogen[HTLV1_tax P14079] interacts with 1 human partners:{P38432}
	Pathogen[HTLV2_gag P03346] interacts with 2 human partners:{Q8IZA3;P38432}
	Pathogen[HTLV2_tax2 P03410] interacts with 2 human partners:{Q8IZA3;P38432}
	Pathogen[HTLV1_rex P0C206] interacts with 2 human partners:{Q8IZA3;P38432}
	Pathogen[HTLV2_pol P03363] interacts with 2 human partners:{Q8IZA3;P38432}
[Cluster 145]GO:0032591+C	cellular_component	[name] dendritic spine membrane	[def] "The portion of the plasma membrane surrounding a dendritic spine." [GOC
	Pathogen[HTLV2_gag P03346] interacts with 2 human partners:{P24588;O94850}
	Pathogen[HTLV2_pol P03363] interacts with 1 human partners:{P24588}
[Cluster 146]GO:0008303+C	cellular_component	[name] caspase complex	[def] "A protein complex that is located in the cytosol and acts as a cysteine-type endopeptidase involved in the apoptotic process_ the peptidase activity has specificity for the hydrolysis of aspartyl bonds." [GOC
	Pathogen[HTLV1_hbz Q2Q067] interacts with 1 human partners:{P11021}
	Pathogen[HTLV2_rex Q85601] interacts with 1 human partners:{P11021}
	Pathogen[HTLV1_tax P14079] interacts with 1 human partners:{P11021}
	Pathogen[HTLV2_gag P03346] interacts with 1 human partners:{P11021}
	Pathogen[HTLV2_tax2 P03410] interacts with 1 human partners:{P11021}
	Pathogen[HTLV1_env P14075] interacts with 1 human partners:{P11021}
	Pathogen[HTLV1_rex P0C206] interacts with 1 human partners:{P11021}
	Pathogen[HTLV2_pol P03363] interacts with 1 human partners:{P11021}
[Cluster 147]GO:0009279+C	cellular_component	[name] cell outer membrane	[def] "A lipid bilayer that forms the outermost layer of the cell envelope_ enriched in polysaccharide and protein_ the outer leaflet of the membrane contains specific lipopolysaccharide structures." [GOC
	Pathogen[HTLV1_tax P14079] interacts with 1 human partners:{Q14118}
	Pathogen[HTLV2_env P03383] interacts with 1 human partners:{Q14118}
	Pathogen[HTLV2_tax2 P03410] interacts with 1 human partners:{Q14118}
	Pathogen[HTLV1_env P14075] interacts with 1 human partners:{Q14118}
	Pathogen[HTLV1_rex P0C206] interacts with 1 human partners:{Q14118}
[Cluster 148]GO:0045178+C	cellular_component	[name] basal part of cell	[def] "The region of a cell situated near the base. For example, in a polarized epithelial cell, the basal surface rests on the basal lamina that separates the epithelium from other tissue." [GOC
	Pathogen[HTLV2_rex Q85601] interacts with 1 human partners:{Q96N67}
	Pathogen[HTLV2_gag P03346] interacts with 1 human partners:{Q96N67}
	Pathogen[HTLV2_tax2 P03410] interacts with 1 human partners:{Q96N67}
	Pathogen[HTLV2_pol P03363] interacts with 1 human partners:{Q96N67}
[Cluster 149]GO:0032798+C	cellular_component	[name] Swi5-Sfr1 complex	[def] "A conserved DNA recombinase mediator complex that contains two Swi5 monomers and one Sfr1 monomer in Schizosaccharomyces, or orthologs thereof (e.g. Sae3p and Mei5p in Saccharomyces)." [PMID
	Pathogen[HTLV1_hbz Q2Q067] interacts with 1 human partners:{Q1ZZU3}
	Pathogen[HTLV2_rex Q85601] interacts with 1 human partners:{Q1ZZU3}
	Pathogen[HTLV2_gag P03346] interacts with 2 human partners:{Q86XK3;Q1ZZU3}
	Pathogen[HTLV2_tax2 P03410] interacts with 2 human partners:{Q86XK3;Q1ZZU3}
	Pathogen[HTLV1_rex P0C206] interacts with 1 human partners:{Q1ZZU3}
	Pathogen[HTLV2_pol P03363] interacts with 2 human partners:{Q86XK3;Q1ZZU3}
[Cluster 150]GO:0005753+C	cellular_component	[name] mitochondrial proton-transporting ATP synthase complex	[def] "A proton-transporting ATP synthase complex found in the mitochondrial membrane." [GOC
	Pathogen[HTLV2_gag P03346] interacts with 4 human partners:{O75964;P56385;P24539;P18859}
	Pathogen[HTLV2_pol P03363] interacts with 2 human partners:{P24539;P18859}
[Cluster 151]GO:0000799+C	cellular_component	[name] nuclear condensin complex	[def] "A multisubunit protein complex that plays a central role in the condensation of chromosomes that remain in the nucleus." [GOC
	Pathogen[HTLV1_hbz Q2Q067] interacts with 1 human partners:{P42695}
	Pathogen[HTLV2_rex Q85601] interacts with 1 human partners:{P42695}
	Pathogen[HTLV1_tax P14079] interacts with 1 human partners:{P42695}
	Pathogen[HTLV2_gag P03346] interacts with 1 human partners:{P42695}
	Pathogen[HTLV2_tax2 P03410] interacts with 1 human partners:{P42695}
	Pathogen[HTLV1_rex P0C206] interacts with 1 human partners:{P42695}
	Pathogen[HTLV2_pol P03363] interacts with 1 human partners:{P42695}
[Cluster 152]GO:0030904+C	cellular_component	[name] retromer complex	[def] "A conserved multimeric membrane-associated complex involved in retrograde transport from endosomes to the Golgi apparatus. For example, the budding yeast retromer comprises Vps35p, Vps29p, Vps26p, Vps5p, and Vps17p." [PMID
	Pathogen[HTLV1_hbz Q2Q067] interacts with 2 human partners:{O75436;Q4G0F5}
	Pathogen[HTLV2_rex Q85601] interacts with 2 human partners:{O75436;Q4G0F5}
	Pathogen[HTLV1_tax P14079] interacts with 2 human partners:{O75436;Q4G0F5}
	Pathogen[HTLV2_gag P03346] interacts with 4 human partners:{O75436;Q4G0F5;O14972;Q92609}
	Pathogen[HTLV2_env P03383] interacts with 1 human partners:{O75436}
	Pathogen[HTLV2_tax2 P03410] interacts with 3 human partners:{O75436;Q4G0F5;O14972}
	Pathogen[HTLV1_rex P0C206] interacts with 3 human partners:{O75436;Q4G0F5;O14972}
	Pathogen[HTLV2_pol P03363] interacts with 4 human partners:{O75436;Q4G0F5;O14972;Q92609}
[Cluster 153]GO:0030880+C	cellular_component	[name] RNA polymerase complex	[def] "Any complex that possesses RNA polymerase activity_ generally comprises a catalytic subunit and one or more additional subunits." [GOC
	Pathogen[HTLV1_hbz Q2Q067] interacts with 1 human partners:{P61218}
	Pathogen[HTLV2_rex Q85601] interacts with 1 human partners:{P61218}
	Pathogen[HTLV1_tax P14079] interacts with 1 human partners:{P61218}
	Pathogen[HTLV2_gag P03346] interacts with 1 human partners:{P61218}
	Pathogen[HTLV2_tax2 P03410] interacts with 1 human partners:{P61218}
	Pathogen[HTLV1_rex P0C206] interacts with 1 human partners:{P61218}
	Pathogen[HTLV2_pol P03363] interacts with 1 human partners:{P61218}
[Cluster 154]GO:0046658+C	cellular_component	[name] anchored to plasma membrane	[def] "Tethered to the plasma membrane by a covalently attached anchor, such as a lipid group, that is embedded in the membrane. When used to describe a protein, indicates that the peptide sequence does not span the membrane." [GOC
	Pathogen[HTLV2_gag P03346] interacts with 1 human partners:{P22748}
	Pathogen[HTLV2_pol P03363] interacts with 1 human partners:{P22748}
[Cluster 155]GO:0019028+C	cellular_component	[name] viral capsid	[def] "The protein coat that surrounds the infective nucleic acid in some virus particles. It comprises numerous regularly arranged subunits, or capsomeres." [GOC
	Pathogen[HTLV1_hbz Q2Q067] interacts with 11 human partners:{P87889;P62684;Q9HDB9;P63145;P63126;P62685;Q7LDI9;Q9YNA8;P63128;P63130;P62683}
	Pathogen[HTLV2_rex Q85601] interacts with 11 human partners:{P87889;P62684;Q9HDB9;P63145;P63126;P62685;Q7LDI9;Q9YNA8;P63128;P63130;P62683}
	Pathogen[HTLV1_tax P14079] interacts with 11 human partners:{P87889;P62684;Q9HDB9;P63145;P63126;P62685;Q7LDI9;Q9YNA8;P63128;P63130;P62683}
	Pathogen[HTLV2_gag P03346] interacts with 11 human partners:{P87889;P62684;Q9HDB9;P63145;P63126;P62685;Q7LDI9;Q9YNA8;P63128;P63130;P62683}
	Pathogen[HTLV2_env P03383] interacts with 10 human partners:{P87889;P62684;Q9HDB9;P63145;P63126;P62685;Q7LDI9;Q9YNA8;P63130;P62683}
	Pathogen[HTLV2_tax2 P03410] interacts with 11 human partners:{P87889;P62684;Q9HDB9;P63145;P63126;P62685;Q7LDI9;Q9YNA8;P63128;P63130;P62683}
	Pathogen[HTLV1_rex P0C206] interacts with 11 human partners:{P87889;P62684;Q9HDB9;P63145;P63126;P62685;Q7LDI9;Q9YNA8;P63128;P63130;P62683}
	Pathogen[HTLV2_pol P03363] interacts with 11 human partners:{P87889;P62684;Q9HDB9;P63145;P63126;P62685;Q7LDI9;Q9YNA8;P63128;P63130;P62683}
[Cluster 156]GO:0032144+C	cellular_component	[name] 4-aminobutyrate transaminase complex	[def] "A homodimeric protein complex that possesses 4-aminobutyrate transaminase activity." [GOC
	Pathogen[HTLV2_gag P03346] interacts with 1 human partners:{P80404}
	Pathogen[HTLV2_pol P03363] interacts with 1 human partners:{P80404}
[Cluster 157]GO:0097038+C	cellular_component	[name] perinuclear endoplasmic reticulum	[def] "The portion of endoplasmic reticulum, the intracellular network of tubules and cisternae, that occurs near the nucleus. The lumen of the perinuclear endoplasmic reticulum is contiguous with the nuclear envelope lumen (also called perinuclear space), the region between the inner and outer nuclear membranes." [GOC
	Pathogen[HTLV2_gag P03346] interacts with 1 human partners:{P13498}
	Pathogen[HTLV2_env P03383] interacts with 1 human partners:{O60858}
	Pathogen[HTLV2_pol P03363] interacts with 1 human partners:{P13498}
[Cluster 158]GO:0000015+C	cellular_component	[name] phosphopyruvate hydratase complex	[def] "A multimeric enzyme complex, usually a dimer or an octamer, that catalyzes the conversion of 2-phospho-D-glycerate to phosphoenolpyruvate and water." [GOC
	Pathogen[HTLV2_gag P03346] interacts with 2 human partners:{P06733;P13929}
	Pathogen[HTLV2_pol P03363] interacts with 2 human partners:{P06733;P13929}
[Cluster 159]GO:0070469+C	cellular_component	[name] respiratory chain	[def] "The protein complexes that form the electron transport system (the respiratory chain), associated with a cell membrane, usually the plasma membrane (in prokaryotes) or the inner mitochondrial membrane (on eukaryotes). The respiratory chain complexes transfer electrons from an electron donor to an electron acceptor and are associated with a proton pump to create a transmembrane electrochemical gradient." [GOC
	Pathogen[HTLV1_hbz Q2Q067] interacts with 4 human partners:{P17568;P22695;O43920;Q9UI09}
	Pathogen[HTLV2_rex Q85601] interacts with 3 human partners:{P17568;O43920;Q9UI09}
	Pathogen[HTLV1_tax P14079] interacts with 3 human partners:{P31930;P17568;P22695}
	Pathogen[HTLV2_gag P03346] interacts with 21 human partners:{P31930;P17568;O75380;Q16795;O00483;P99999;P22695;O43678;O95182;O75489;Q16718;P56181;O43920;O96000;Q9Y6M9;O75251;O75306;Q9UI09;O95178;O95299;P56556}
	Pathogen[HTLV2_tax2 P03410] interacts with 8 human partners:{P31930;P17568;P22695;P56181;O43920;O75251;O75306;Q9UI09}
	Pathogen[HTLV1_rex P0C206] interacts with 4 human partners:{P17568;P22695;O43920;Q9UI09}
	Pathogen[HTLV2_pol P03363] interacts with 14 human partners:{P31930;P17568;P99999;P22695;O43678;O75489;P56181;O43920;O96000;O75251;O75306;Q9UI09;O95299;P56556}
[Cluster 160]GO:0005945+C	cellular_component	[name] 6-phosphofructokinase complex	[def] "A protein complex that possesses 6-phosphofructokinase activity_ homodimeric, homooctameric, and allosteric homotetrameric forms are known." [GOC
	Pathogen[HTLV1_hbz Q2Q067] interacts with 1 human partners:{P17858}
	Pathogen[HTLV2_rex Q85601] interacts with 1 human partners:{P17858}
	Pathogen[HTLV1_tax P14079] interacts with 1 human partners:{P17858}
	Pathogen[HTLV2_gag P03346] interacts with 2 human partners:{Q01813;P17858}
	Pathogen[HTLV2_tax2 P03410] interacts with 1 human partners:{P17858}
	Pathogen[HTLV1_rex P0C206] interacts with 1 human partners:{P17858}
	Pathogen[HTLV2_pol P03363] interacts with 2 human partners:{Q01813;P17858}
[Cluster 161]GO:0017109+C	cellular_component	[name] glutamate-cysteine ligase complex	[def] "An enzyme complex that catalyzes the ligation of glutamate to cysteine, forming glutamylcysteine." [EC
	Pathogen[HTLV2_gag P03346] interacts with 1 human partners:{P48506}
	Pathogen[HTLV2_pol P03363] interacts with 1 human partners:{P48506}
[Cluster 162]GO:0005747+C	cellular_component	[name] mitochondrial respiratory chain complex I	[def] "A protein complex located in the mitochondrial inner membrane that forms part of the mitochondrial respiratory chain. It contains about 25 different polypeptide subunits, including NADH dehydrogenase (ubiquinone), flavin mononucleotide and several different iron-sulfur clusters containing non-heme iron. The iron undergoes oxidation-reduction between Fe(II) and Fe(III), and catalyzes proton translocation linked to the oxidation of NADH by ubiquinone." [GOC
	Pathogen[HTLV1_hbz Q2Q067] interacts with 3 human partners:{P17568;O43920;Q9UI09}
	Pathogen[HTLV2_rex Q85601] interacts with 3 human partners:{P17568;O43920;Q9UI09}
	Pathogen[HTLV1_tax P14079] interacts with 1 human partners:{P17568}
	Pathogen[HTLV2_gag P03346] interacts with 19 human partners:{P17568;O75380;Q16795;O00483;O43678;Q9Y375;O95182;O75489;Q16718;P56181;O43920;O96000;Q9Y6M9;O75251;O75306;Q9UI09;O95178;O95299;P56556}
	Pathogen[HTLV2_tax2 P03410] interacts with 7 human partners:{P17568;Q9Y375;P56181;O43920;O75251;O75306;Q9UI09}
	Pathogen[HTLV1_rex P0C206] interacts with 3 human partners:{P17568;O43920;Q9UI09}
	Pathogen[HTLV2_pol P03363] interacts with 12 human partners:{P17568;O43678;Q9Y375;O75489;P56181;O43920;O96000;O75251;O75306;Q9UI09;O95299;P56556}
[Cluster 163]GO:0005953+C	cellular_component	[name] CAAX-protein geranylgeranyltransferase complex	[def] "A heterodimeric enzyme, composed of an alpha and a beta subunit. Participates in the post-translational C-terminal modification of several small GTPases, allowing their targeting to the membrane." [PMID
	Pathogen[HTLV1_hbz Q2Q067] interacts with 1 human partners:{P53609}
	Pathogen[HTLV2_gag P03346] interacts with 1 human partners:{P53609}
	Pathogen[HTLV2_pol P03363] interacts with 1 human partners:{P53609}
[Cluster 164]GO:0070522+C	cellular_component	[name] ERCC4-ERCC1 complex	[def] "A heterodimeric nucleotide-excision repair complex that has endonuclease activity specific for bubble structures characteristic of certain DNA lesions. The subunits are known as XPF/ERCC4 and ERCC1 in mammals, and Rad1p and Rad10p in S. cerevisiae." [PMID
	Pathogen[HTLV1_hbz Q2Q067] interacts with 1 human partners:{Q8IY92}
	Pathogen[HTLV2_rex Q85601] interacts with 1 human partners:{Q8IY92}
	Pathogen[HTLV1_tax P14079] interacts with 1 human partners:{Q8IY92}
	Pathogen[HTLV2_gag P03346] interacts with 1 human partners:{Q8IY92}
	Pathogen[HTLV2_tax2 P03410] interacts with 1 human partners:{Q8IY92}
	Pathogen[HTLV1_rex P0C206] interacts with 1 human partners:{Q8IY92}
	Pathogen[HTLV2_pol P03363] interacts with 1 human partners:{Q8IY92}
[Cluster 165]GO:0032299+C	cellular_component	[name] ribonuclease H2 complex	[def] "A protein complex that possesses ribonuclease H activity, in which the catalytic subunit is a member of the RNase H2 (or HII) class. For example, in Saccharomyces the complex contains Rnh201p, Rnh202p and Rnh203p." [GOC
	Pathogen[HTLV2_gag P03346] interacts with 3 human partners:{Q8TDP1;O75792;Q5TBB1}
	Pathogen[HTLV2_tax2 P03410] interacts with 3 human partners:{Q8TDP1;O75792;Q5TBB1}
	Pathogen[HTLV2_pol P03363] interacts with 3 human partners:{Q8TDP1;O75792;Q5TBB1}
[Cluster 166]GO:0005914+C	cellular_component	[name] spot adherens junction	[def] "A small junction assembled during the cellularization stage of insect embyrogenesis_ spot adherens junctions later fuse to form the zonula adherens." [PMID
	Pathogen[HTLV1_hbz Q2Q067] interacts with 1 human partners:{Q15124}
	Pathogen[HTLV2_rex Q85601] interacts with 1 human partners:{Q15124}
	Pathogen[HTLV1_tax P14079] interacts with 1 human partners:{Q15124}
	Pathogen[HTLV2_gag P03346] interacts with 1 human partners:{Q15124}
	Pathogen[HTLV2_tax2 P03410] interacts with 1 human partners:{Q15124}
	Pathogen[HTLV1_rex P0C206] interacts with 1 human partners:{Q15124}
	Pathogen[HTLV2_pol P03363] interacts with 1 human partners:{Q15124}
[Cluster 167]GO:0030896+C	cellular_component	[name] checkpoint clamp complex	[def] "Conserved heterotrimeric complex of PCNA-like proteins that is loaded onto DNA at sites of DNA damage." [PMID
	Pathogen[HTLV1_hbz Q2Q067] interacts with 2 human partners:{Q6WBX8;Q99638}
	Pathogen[HTLV2_rex Q85601] interacts with 2 human partners:{Q6WBX8;Q99638}
	Pathogen[HTLV1_tax P14079] interacts with 2 human partners:{Q6WBX8;Q99638}
	Pathogen[HTLV2_gag P03346] interacts with 2 human partners:{Q6WBX8;Q99638}
	Pathogen[HTLV2_env P03383] interacts with 1 human partners:{Q6WBX8}
	Pathogen[HTLV2_tax2 P03410] interacts with 2 human partners:{Q6WBX8;Q99638}
	Pathogen[HTLV1_rex P0C206] interacts with 2 human partners:{Q6WBX8;Q99638}
	Pathogen[HTLV2_pol P03363] interacts with 2 human partners:{Q6WBX8;Q99638}
[Cluster 168]GO:0001652+C	cellular_component	[name] granular component	[def] "A structure found in the nucleolus, which contains nearly completed preribosomal particles destined for the cytoplasm." [PMID
	Pathogen[HTLV1_hbz Q2Q067] interacts with 3 human partners:{Q9NXV6;P22087;O75683}
	Pathogen[HTLV2_rex Q85601] interacts with 3 human partners:{Q9NXV6;P22087;O75683}
	Pathogen[HTLV1_tax P14079] interacts with 3 human partners:{Q9NXV6;P22087;O75683}
	Pathogen[HTLV2_gag P03346] interacts with 3 human partners:{Q9NXV6;P22087;O75683}
	Pathogen[HTLV2_env P03383] interacts with 1 human partners:{Q9NXV6}
	Pathogen[HTLV2_tax2 P03410] interacts with 3 human partners:{Q9NXV6;P22087;O75683}
	Pathogen[HTLV1_rex P0C206] interacts with 3 human partners:{Q9NXV6;P22087;O75683}
	Pathogen[HTLV2_pol P03363] interacts with 3 human partners:{Q9NXV6;P22087;O75683}
[Cluster 169]GO:0032300+C	cellular_component	[name] mismatch repair complex	[def] "Any complex formed of proteins that act in mismatch repair." [GOC
	Pathogen[HTLV1_hbz Q2Q067] interacts with 7 human partners:{Q13670;P40692;O95744;O15457;P54278;A4D2B8;Q9UHC1}
	Pathogen[HTLV2_rex Q85601] interacts with 7 human partners:{Q13670;P40692;O95744;O15457;P54278;A4D2B8;Q9UHC1}
	Pathogen[HTLV1_tax P14079] interacts with 3 human partners:{Q13670;P40692;Q9UHC1}
	Pathogen[HTLV2_gag P03346] interacts with 10 human partners:{Q13670;P40692;O95744;O15457;P54278;A4D2B8;Q9UHC1;P54277;O43196;A8MQ11}
	Pathogen[HTLV2_env P03383] interacts with 1 human partners:{Q13670}
	Pathogen[HTLV2_tax2 P03410] interacts with 7 human partners:{Q13670;P40692;O95744;O15457;P54278;A4D2B8;Q9UHC1}
	Pathogen[HTLV1_rex P0C206] interacts with 5 human partners:{Q13670;P40692;O15457;P54278;Q9UHC1}
	Pathogen[HTLV2_pol P03363] interacts with 10 human partners:{Q13670;P40692;O95744;O15457;P54278;A4D2B8;Q9UHC1;P54277;O43196;A8MQ11}
[Cluster 170]GO:0032302+C	cellular_component	[name] MutSbeta complex	[def] "A heterodimer involved in binding to and correcting insertion/deletion mutations. In human the complex consists of two subunits, MSH2 and MSH3." [PMID
	Pathogen[HTLV1_hbz Q2Q067] interacts with 1 human partners:{P43246}
	Pathogen[HTLV2_rex Q85601] interacts with 1 human partners:{P43246}
	Pathogen[HTLV2_gag P03346] interacts with 2 human partners:{P43246;P20585}
	Pathogen[HTLV2_tax2 P03410] interacts with 2 human partners:{P43246;P20585}
	Pathogen[HTLV1_rex P0C206] interacts with 1 human partners:{P43246}
	Pathogen[HTLV2_pol P03363] interacts with 2 human partners:{P43246;P20585}
